# Supplementary material for: Sample multiplexing-based targeted pathway proteomics with real-time analytics reveals the impact of genetic variation on protein expression
Source: Nat Commun. 2023 Feb 2;14:555. doi: 10.1038/s41467-023-36269-7 (PMC9894840; doi:10.1038/s41467-023-36269-7)
Supplement: Supplementary file 3 — Dataset 1 [file 41467_2023_36269_MOESM3_ESM.xlsx]

## Sheet: Description
Table S1. Scaled protein abundance in 4 human cell lines. Related to Figure 2, 3 and Figure S3.
All quantitative values sum to 100 per protein per plex.
4 cell proteome: Global proteome quantification of the 4 human cell lines. Data were acquired using real-time search. Related to Figure 2, 3, S3.
2600 peptides: GoDig targeted analysis of 2,600 peptides. Related to Figure S3.
4 targeted categories: GoDig targeted analysis of 4 protein categories: kinases (100), proteolysis (100), apoptosis (59), p53 (47). Related to Figure 2.
254 protein kinase: GoDig targeted analysis of 254 protein kinases. Related to Figure 3.
random 4000: GoDig targeted analysis of 4000 randomly selected proteins. Related to Figure 3. Every 200 proteins are in a separate GoDig experiment.

## Sheet: 4 cell proteome
Uniprot	Protein.Id	Gene.Symbol	Description	Number.of.peptides	RPE1_1	RPE1_2	RPE1_3	RPE1_4	U2OS_1	U2OS_2	U2OS_3	U2OS_4	HEK293T_1	HEK293T_2	HEK293T_3	HEK293T_4	HCT116_1	HCT116_2	HCT116_3	HCT116_4
P55011	sp|P55011|S12A2_HUMAN	SLC12A2	Solute carrier family 12 member 2 OS=Homo sapiens OX=9606 GN=SLC12A2 PE=1 SV=1	36	3.76965	3.75933	3.85732	3.90375	7.85697	8.02911	7.59182	7.84159	6.27046	6.23646	6.26069	6.00308	7.31811	7.04717	6.95288	7.30162
O60341	sp|O60341|KDM1A_HUMAN	KDM1A	Lysine-specific histone demethylase 1A OS=Homo sapiens OX=9606 GN=KDM1A PE=1 SV=2	40	4.31621	4.30602	4.51566	4.66285	6.787	6.46254	6.54893	6.85559	6.80881	6.67166	6.95353	6.34911	7.19566	7.33671	7.06316	7.16655
O14654	sp|O14654|IRS4_HUMAN	IRS4	Insulin receptor substrate 4 OS=Homo sapiens OX=9606 GN=IRS4 PE=1 SV=1	52	0.76267	0.794522	0.79542	0.795645	0.735077	0.771192	0.700018	0.632257	23.9152	23.0747	22.8583	21.4598	0.313306	0.643873	0.87892	0.869128
Q96JP5	sp|Q96JP5|ZFP91_HUMAN	ZFP91	E3 ubiquitin-protein ligase ZFP91 OS=Homo sapiens OX=9606 GN=ZFP91 PE=1 SV=1	6	5.08119	4.53092	4.69286	4.94718	6.55829	6.87663	6.85379	7.85585	6.14134	6.23357	6.84945	5.55845	7.08063	6.94459	6.69553	7.09973
Q96CK0	sp|Q96CK0|ZN653_HUMAN	ZNF653	Zinc finger protein 653 OS=Homo sapiens OX=9606 GN=ZNF653 PE=1 SV=1	1	3.01595	2.77115	4.95137	3.92845	6.22017	6.88835	6.38852	6.88418	8.00106	6.90965	7.29156	6.5	8.11173	7.54337	7.02435	7.57015
P36578	sp|P36578|RL4_HUMAN	RPL4	60S ribosomal protein L4 OS=Homo sapiens OX=9606 GN=RPL4 PE=1 SV=5	91	5.58801	5.52057	6.00351	6.01847	5.2043	5.50439	5.41179	5.43357	6.5609	6.1968	6.51416	6.81027	7.47105	7.19147	7.20305	7.36767
Q92945	sp|Q92945|FUBP2_HUMAN	KHSRP	Far upstream element-binding protein 2 OS=Homo sapiens OX=9606 GN=KHSRP PE=1 SV=4	120	4.84348	5.07584	4.81927	4.84352	3.53431	3.517	3.44012	3.60185	9.44158	9.48438	9.14671	9.45429	7.02076	7.05634	7.1681	7.55244
Q96I24	sp|Q96I24|FUBP3_HUMAN	FUBP3	Far upstream element-binding protein 3 OS=Homo sapiens OX=9606 GN=FUBP3 PE=1 SV=2	55	5.16662	5.44607	5.19851	5.37784	5.71048	5.7201	5.63385	5.53897	7.206	7.43369	7.73951	7.25658	6.4137	6.67845	6.67512	6.80451
Q96AE4-2	sp|Q96AE4-2|FUBP1_HUMAN	FUBP1	Isoform 2 of Far upstream element-binding protein 1 OS=Homo sapiens OX=9606 GN=FUBP1	72	4.2977	4.34048	4.85281	4.86101	7.97445	8.11975	7.50662	7.83674	6.87142	6.37911	6.38529	9.31638	5.39493	5.00428	5.38074	5.47829
Q96AE4	sp|Q96AE4|FUBP1_HUMAN	FUBP1	Far upstream element-binding protein 1 OS=Homo sapiens OX=9606 GN=FUBP1 PE=1 SV=3	17	3.89474	4.00728	4.43612	4.69377	7.9828	9.01497	7.40253	7.61832	6.86664	6.14743	6.4361	9.58468	5.06338	4.86419	5.89852	6.08852
Q12948	sp|Q12948|FOXC1_HUMAN	FOXC1	Forkhead box protein C1 OS=Homo sapiens OX=9606 GN=FOXC1 PE=1 SV=3	12	2.37501	2.24299	2.51852	2.32746	2.26148	2.27741	2.04268	2.03955	16.3231	16.2512	18.2859	15.3987	3.10902	4.52077	3.86375	4.16249
Q99958	sp|Q99958|FOXC2_HUMAN	FOXC2	Forkhead box protein C2 OS=Homo sapiens OX=9606 GN=FOXC2 PE=1 SV=1	4	22.6978	21.5767	24.5982	25.3141	0.0870066	0.373683	0.409949	0.376514	1.06185	1.1013	0.728387	1.34822	0.00068838	0	0.324383	0.00124819
Q7Z6J0	sp|Q7Z6J0|SH3R1_HUMAN	SH3RF1	E3 ubiquitin-protein ligase SH3RF1 OS=Homo sapiens OX=9606 GN=SH3RF1 PE=1 SV=2	13	9.81622	9.44905	9.11091	9.66259	4.56044	4.67156	4.90251	4.94709	3.29975	3.34999	3.56959	3.35238	7.64177	7.07917	7.06984	7.51715
Q8NCE2	sp|Q8NCE2|MTMRE_HUMAN	MTMR14	Myotubularin-related protein 14 OS=Homo sapiens OX=9606 GN=MTMR14 PE=1 SV=2	11	5.43161	5.90902	5.26409	5.35649	7.10227	7.12683	6.7868	6.96775	7.29598	7.18242	7.03586	7.4357	5.13526	5.19657	5.29009	5.48326
A0A3B3IRW6	tr|A0A3B3IRW6|A0A3B3IRW6_HUMAN	QSER1	Glutamine and serine-rich protein 1 OS=Homo sapiens OX=9606 GN=QSER1 PE=4 SV=1	46	4.03211	4.05509	4.34417	4.34367	6.88231	6.81805	6.99843	6.91459	6.69416	6.97657	6.75329	6.58492	7.1331	6.91349	7.18205	7.374
O76031	sp|O76031|CLPX_HUMAN	CLPX	ATP-dependent Clp protease ATP-binding subunit clpX-like, mitochondrial OS=Homo sapiens OX=9606 GN=CLPX PE=1 SV=2	28	4.72918	4.97767	4.50353	4.70345	6.41833	6.70509	6.45022	6.54826	6.0391	6.05573	6.44358	6.05207	7.59711	7.74018	7.35935	7.67712
Q8WUQ7-2	sp|Q8WUQ7-2|CATIN_HUMAN	CACTIN	Isoform 2 of Cactin OS=Homo sapiens OX=9606 GN=CACTIN	11	4.46826	4.66774	4.62008	4.68595	4.78623	4.91269	4.9218	4.64312	7.25008	6.98711	6.76947	7.10078	8.55842	8.59502	8.31124	8.722
P82914	sp|P82914|RT15_HUMAN	MRPS15	28S ribosomal protein S15, mitochondrial OS=Homo sapiens OX=9606 GN=MRPS15 PE=1 SV=1	10	4.78824	4.81616	5.38359	5.5264	6.3216	6.85935	6.26165	6.52795	6.75657	6.40313	6.72224	6.66782	6.51545	6.7173	6.75855	6.97398
A6NIH7	sp|A6NIH7|U119B_HUMAN	UNC119B	Protein unc-119 homolog B OS=Homo sapiens OX=9606 GN=UNC119B PE=1 SV=1	5	7.91192	7.78147	4.84356	4.61221	5.61809	5.38251	6.18771	5.38578	6.31114	7.31688	7.18449	6.9655	5.61209	6.33282	6.64242	5.91142
Q13432	sp|Q13432|U119A_HUMAN	UNC119	Protein unc-119 homolog A OS=Homo sapiens OX=9606 GN=UNC119 PE=1 SV=1	3	7.45474	7.81053	4.83729	4.59981	7.04403	6.14669	8.05874	6.19785	5.44747	5.95942	6.66339	4.54773	6.09249	5.81455	7.03535	6.28993
Q9BTD8	sp|Q9BTD8|RBM42_HUMAN	RBM42	RNA-binding protein 42 OS=Homo sapiens OX=9606 GN=RBM42 PE=1 SV=1	12	5.35199	5.7082	4.63908	5.1913	4.83786	5.18787	4.78022	4.83233	8.11155	7.95423	8.80069	8.79428	6.56768	6.51743	6.32885	6.39645
Q9P258	sp|Q9P258|RCC2_HUMAN	RCC2	Protein RCC2 OS=Homo sapiens OX=9606 GN=RCC2 PE=1 SV=2	67	3.56584	3.5462	3.57663	3.44659	6.04407	5.8965	5.93983	5.60864	8.61182	9.14663	7.37016	8.6989	6.90781	7.11091	7.45254	7.07692
A0A3B3ISV4	tr|A0A3B3ISV4|A0A3B3ISV4_HUMAN	VKORC1L1	Vitamin K epoxide reductase complex subunit 1-like protein 1 OS=Homo sapiens OX=9606 GN=VKORC1L1 PE=4 SV=1	6	7.34628	7.20279	6.76815	6.68694	6.63462	6.88153	6.58126	6.76076	6.04028	5.31957	5.77472	5.57405	5.58249	5.67369	5.73307	5.4398
O60518	sp|O60518|RNBP6_HUMAN	RANBP6	Ran-binding protein 6 OS=Homo sapiens OX=9606 GN=RANBP6 PE=1 SV=2	24	6.45287	5.69487	7.78019	7.88181	7.59673	7.6705	7.48063	7.63837	5.66164	5.95335	6.04838	5.32418	4.89034	4.79918	4.59024	4.53673
O00410-3	sp|O00410-3|IPO5_HUMAN	IPO5	Isoform 3 of Importin-5 OS=Homo sapiens OX=9606 GN=IPO5	173	6.71665	6.4751	7.62978	7.69974	3.98443	3.96938	3.99837	4.01741	7.15452	7.21113	7.13477	6.88546	7.00464	6.7733	6.71221	6.63309
Q8N6I1	sp|Q8N6I1|EID2_HUMAN	EID2	EP300-interacting inhibitor of differentiation 2 OS=Homo sapiens OX=9606 GN=EID2 PE=1 SV=3	3	3.61581	5.00682	4.31238	4.22278	11.7276	11.6467	13.3412	11.1272	4.30124	5.27408	5.13978	5.64657	3.44111	3.83667	3.88084	3.47918
Q8NFZ5	sp|Q8NFZ5|TNIP2_HUMAN	TNIP2	TNFAIP3-interacting protein 2 OS=Homo sapiens OX=9606 GN=TNIP2 PE=1 SV=1	2	5.4381	6.37328	5.4983	5.36093	5.03036	5.2866	6.42934	5.66603	6.32476	6.76757	9.28504	4.68038	6.51283	6.62876	7.65011	7.0676
Q96QZ7-2	sp|Q96QZ7-2|MAGI1_HUMAN	MAGI1	Isoform 2 of Membrane-associated guanylate kinase, WW and PDZ domain-containing protein 1 OS=Homo sapiens OX=9606 GN=MAGI1	21	5.29308	5.35138	5.14766	5.28756	6.36363	6.52769	6.68977	6.33283	5.16557	5.24661	5.4233	5.27997	7.98874	8.33101	7.78655	7.78465
Q9UPT8	sp|Q9UPT8|ZC3H4_HUMAN	ZC3H4	Zinc finger CCCH domain-containing protein 4 OS=Homo sapiens OX=9606 GN=ZC3H4 PE=1 SV=3	33	5.60973	5.80729	5.8684	5.92955	6.64863	6.70228	6.7026	6.97079	7.69888	7.7974	7.49878	7.77766	4.50301	4.84383	4.84455	4.79662
Q96L91	sp|Q96L91|EP400_HUMAN	EP400	E1A-binding protein p400 OS=Homo sapiens OX=9606 GN=EP400 PE=1 SV=4	48	5.0066	5.08233	5.22595	5.10208	7.60315	7.65086	7.22274	7.37886	6.08528	6.02258	5.9442	6.33276	6.40644	6.10636	6.47155	6.35825
Q6ZTU2-6	sp|Q6ZTU2-6|E400N_HUMAN	EP400P1	Isoform 5 of Putative EP400-like protein OS=Homo sapiens OX=9606 GN=EP400P1	1	4.43353	4.02969	2.92321	3.73481	4.96758	4.8538	2.95062	3.61944	11.6233	12.147	13.9793	12.8233	3.09087	5.60934	4.34319	4.8711
P52701	sp|P52701|MSH6_HUMAN	MSH6	DNA mismatch repair protein Msh6 OS=Homo sapiens OX=9606 GN=MSH6 PE=1 SV=2	82	4.74492	4.71723	5.10186	5.08804	8.43319	8.5084	8.23205	8.31026	6.96097	7.02008	7.13336	7.15044	4.60706	4.53851	4.69887	4.75475
A1X283	sp|A1X283|SPD2B_HUMAN	SH3PXD2B	SH3 and PX domain-containing protein 2B OS=Homo sapiens OX=9606 GN=SH3PXD2B PE=1 SV=3	30	2.67123	2.73714	2.51004	2.43303	8.04052	8.0923	7.65311	8.07668	6.00659	5.9807	5.70359	5.71012	8.62124	8.56078	8.43481	8.76811
Q5TCZ1	sp|Q5TCZ1|SPD2A_HUMAN	SH3PXD2A	SH3 and PX domain-containing protein 2A OS=Homo sapiens OX=9606 GN=SH3PXD2A PE=1 SV=1	10	3.6917	3.52405	3.61918	3.62867	8.17332	8.59801	8.11767	8.40794	6.13976	6.429	5.93884	6.07645	6.80269	7.00891	6.95121	6.89261
Q9NRL3-3	sp|Q9NRL3-3|STRN4_HUMAN	STRN4	Isoform 3 of Striatin-4 OS=Homo sapiens OX=9606 GN=STRN4	16	6.39156	6.42808	6.17164	6.36244	6.16828	6.00296	6.48806	6.30588	6.0477	6.23416	6.87363	5.69085	5.97988	6.24746	6.18004	6.42737
O43815	sp|O43815|STRN_HUMAN	STRN	Striatin OS=Homo sapiens OX=9606 GN=STRN PE=1 SV=4	37	5.75548	5.96679	5.24033	5.0858	9.3075	9.05765	9.80319	9.1677	5.61498	5.76404	6.04738	5.26318	4.29582	4.41405	4.71588	4.50022
Q13033	sp|Q13033|STRN3_HUMAN	STRN3	Striatin-3 OS=Homo sapiens OX=9606 GN=STRN3 PE=1 SV=3	22	5.32329	5.36768	5.20945	5.39812	6.4236	6.3149	6.80976	6.52618	6.31167	6.42759	6.69167	5.80798	6.73351	6.89045	6.91712	6.84703
Q13033-2	sp|Q13033-2|STRN3_HUMAN	STRN3	Isoform Alpha of Striatin-3 OS=Homo sapiens OX=9606 GN=STRN3	1	5.92125	5.66605	5.65652	7.07807	6.77053	6.14535	6.57474	6.09786	6.62014	6.20638	4.51991	4.62755	6.47876	5.65357	6.77285	9.21045
Q9BQE4	sp|Q9BQE4|SELS_HUMAN	SELENOS	Selenoprotein S OS=Homo sapiens OX=9606 GN=SELENOS PE=1 SV=3	5	7.03818	7.48848	7.02282	7.34704	6.35816	6.16457	5.99016	6.32223	5.14365	5.24732	5.48454	4.75215	6.43095	6.18022	6.21576	6.81376
Q8WWH5	sp|Q8WWH5|TRUB1_HUMAN	TRUB1	Probable tRNA pseudouridine synthase 1 OS=Homo sapiens OX=9606 GN=TRUB1 PE=1 SV=1	22	6.09357	6.10345	6.41864	6.72639	4.17091	4.3041	4.54766	4.29195	5.02037	5.39371	6.59922	5.27589	8.79053	8.90706	8.75914	8.59739
O95602	sp|O95602|RPA1_HUMAN	POLR1A	DNA-directed RNA polymerase I subunit RPA1 OS=Homo sapiens OX=9606 GN=POLR1A PE=1 SV=2	96	3.57141	3.44721	4.02243	4.04125	6.61802	6.61514	6.58929	6.62875	7.99133	8.16094	8.21623	7.75031	6.69719	6.43268	6.52252	6.6953
O14802	sp|O14802|RPC1_HUMAN	POLR3A	DNA-directed RNA polymerase III subunit RPC1 OS=Homo sapiens OX=9606 GN=POLR3A PE=1 SV=2	55	4.03417	3.97194	4.34526	4.40869	4.93822	4.90396	4.86789	4.82712	10.2421	10.2285	10.4233	9.68845	5.75239	5.8458	5.81856	5.70351
Q8TDZ2-4	sp|Q8TDZ2-4|MICA1_HUMAN	MICAL1	Isoform 4 of [F-actin]-monooxygenase MICAL1 OS=Homo sapiens OX=9606 GN=MICAL1	8	15.9132	15.8697	16.6457	16.7967	1.35636	1.18344	1.4696	1.44708	2.72295	2.57729	2.47392	2.94045	4.46387	4.69853	5.02789	4.41322
Q7RTP6	sp|Q7RTP6|MICA3_HUMAN	MICAL3	[F-actin]-monooxygenase MICAL3 OS=Homo sapiens OX=9606 GN=MICAL3 PE=1 SV=2	26	7.17893	7.11064	7.15887	7.10745	5.99422	5.98983	6.28751	6.21762	6.90375	6.97334	6.73493	7.19313	4.68081	4.61579	4.75766	5.09552
O94851-4	sp|O94851-4|MICA2_HUMAN	MICAL2	Isoform 4 of [F-actin]-monooxygenase MICAL2 OS=Homo sapiens OX=9606 GN=MICAL2	10	11.3625	10.6243	12.521	12.8153	8.56899	8.90849	9.28815	9.19304	1.39692	1.1847	1.53089	1.48974	2.75339	2.16769	2.74766	3.44725
Q96D53	sp|Q96D53|COQ8B_HUMAN	COQ8B	Atypical kinase COQ8B, mitochondrial OS=Homo sapiens OX=9606 GN=COQ8B PE=1 SV=2	13	4.07988	3.58597	3.7753	3.69827	11.5539	12.1883	11.4135	11.3892	4.94099	4.79509	5.07197	4.86544	4.82182	4.74582	4.5069	4.56757
Q8N8D1	sp|Q8N8D1|PDCD7_HUMAN	PDCD7	Programmed cell death protein 7 OS=Homo sapiens OX=9606 GN=PDCD7 PE=1 SV=1	5	4.72577	4.87986	3.89736	3.94525	5.84612	5.78637	5.67235	5.40299	8.18218	7.95049	8.38273	9.23904	6.65883	5.84722	6.81662	6.76682
O95159	sp|O95159|ZFPL1_HUMAN	ZFPL1	Zinc finger protein-like 1 OS=Homo sapiens OX=9606 GN=ZFPL1 PE=1 SV=2	9	8.50963	7.14825	6.47772	6.68027	9.1611	8.15191	9.6587	10.3025	3.45248	4.27938	4.08237	3.07333	4.96678	5.20587	4.28937	4.56033
Q6P2E9	sp|Q6P2E9|EDC4_HUMAN	EDC4	Enhancer of mRNA-decapping protein 4 OS=Homo sapiens OX=9606 GN=EDC4 PE=1 SV=1	71	4.51257	4.50903	4.74438	4.73976	5.06543	5.32442	5.1564	5.06981	8.21344	8.28136	8.16382	8.2791	7.0467	7.07625	6.86538	6.95216
Q9NZQ3	sp|Q9NZQ3|SPN90_HUMAN	NCKIPSD	NCK-interacting protein with SH3 domain OS=Homo sapiens OX=9606 GN=NCKIPSD PE=1 SV=1	15	6.77569	6.8809	6.62869	6.40734	4.0346	4.15481	4.18357	4.13305	9.13924	9.69399	9.09463	8.63765	4.92566	5.16127	5.17008	4.97883
Q96QE3	sp|Q96QE3|ATAD5_HUMAN	ATAD5	ATPase family AAA domain-containing protein 5 OS=Homo sapiens OX=9606 GN=ATAD5 PE=1 SV=4	16	3.89748	3.88037	4.54163	4.40973	7.48855	7.92327	7.24342	7.08626	9.47208	8.99573	9.27288	9.49868	3.7915	3.81791	4.26288	4.41762
Q9NQP4	sp|Q9NQP4|PFD4_HUMAN	PFDN4	Prefoldin subunit 4 OS=Homo sapiens OX=9606 GN=PFDN4 PE=1 SV=1	4	5.4977	5.1683	3.69287	4.49414	7.2121	6.96442	7.22931	7.28279	5.5062	6.11446	4.61647	6.43357	7.77484	7.57182	6.60701	7.834
O95551-2	sp|O95551-2|TYDP2_HUMAN	TDP2	Isoform 2 of Tyrosyl-DNA phosphodiesterase 2 OS=Homo sapiens OX=9606 GN=TDP2	14	3.91876	4.25878	4.26342	4.04785	4.50509	4.27401	4.50914	3.94298	10.4652	11.9063	7.63779	10.3642	6.30931	6.1443	6.77031	6.68266
Q9H9Y2	sp|Q9H9Y2|RPF1_HUMAN	RPF1	Ribosome production factor 1 OS=Homo sapiens OX=9606 GN=RPF1 PE=1 SV=2	18	3.12347	3.11299	3.48072	3.42371	4.65268	4.85388	4.47914	4.36987	6.36809	5.98967	6.04357	6.32145	11.2347	10.7234	10.9203	10.9023
Q96P70	sp|Q96P70|IPO9_HUMAN	IPO9	Importin-9 OS=Homo sapiens OX=9606 GN=IPO9 PE=1 SV=3	49	6.25476	6.18098	6.84999	6.63479	6.37304	6.60165	6.05837	6.26859	6.02255	6.16104	6.03502	5.8562	6.28743	6.22414	6.10293	6.08851
P30260-2	sp|P30260-2|CDC27_HUMAN	CDC27	Isoform 2 of Cell division cycle protein 27 homolog OS=Homo sapiens OX=9606 GN=CDC27	35	4.26037	4.30449	5.15109	5.18009	5.30743	5.5702	5.34251	5.37272	8.16136	8.54394	8.14354	8.28943	6.63284	6.60792	6.57755	6.55452
G5EA36	tr|G5EA36|G5EA36_HUMAN	CDC27	Cell division cycle 27, isoform CRA_c OS=Homo sapiens OX=9606 GN=CDC27 PE=1 SV=1	1	4.12913	2.80618	3.63454	5.62102	6.76472	6.61354	5.28355	6.13797	7.91865	10.5849	6.95947	8.58172	7.34586	4.53217	6.5719	6.51471
Q9NP50	sp|Q9NP50|SHCAF_HUMAN	SINHCAF	SIN3-HDAC complex-associated factor OS=Homo sapiens OX=9606 GN=SINHCAF PE=1 SV=1	6	1.90609	2.19385	2.29082	2.45546	4.81075	4.98019	4.84869	4.74689	6.01299	5.74198	6.95464	5.75489	12.0406	12.3664	11.4594	11.4364
P02786	sp|P02786|TFR1_HUMAN	TFRC	Transferrin receptor protein 1 OS=Homo sapiens OX=9606 GN=TFRC PE=1 SV=2	87	4.58321	4.56728	4.7567	4.49801	8.36512	8.51985	8.18155	8.29662	3.11435	3.08451	3.17452	3.27668	9.44761	8.54267	8.74338	8.84793
P07954	sp|P07954|FUMH_HUMAN	FH	Fumarate hydratase, mitochondrial OS=Homo sapiens OX=9606 GN=FH PE=1 SV=3	44	7.35737	8.00219	7.67336	7.78857	7.87563	7.72036	8.0711	7.4038	4.41887	4.59701	5.63302	4.63553	4.65492	4.74572	4.75121	4.67136
Q9Y490	sp|Q9Y490|TLN1_HUMAN	TLN1	Talin-1 OS=Homo sapiens OX=9606 GN=TLN1 PE=1 SV=3	334	11.046	10.7279	11.0189	11.4915	7.37869	7.33156	7.4356	7.66578	3.31268	3.21812	3.34449	3.64864	3.13945	3.07627	3.05927	3.10517
Q9Y4G6	sp|Q9Y4G6|TLN2_HUMAN	TLN2	Talin-2 OS=Homo sapiens OX=9606 GN=TLN2 PE=1 SV=4	105	7.90649	7.70399	8.26402	8.39271	9.20603	9.08858	9.16859	9.47891	4.09644	3.93787	4.42572	4.25985	3.47531	3.47362	3.56491	3.55697
A0A0A6YYL6	tr|A0A0A6YYL6|A0A0A6YYL6_HUMAN	RPL17-C18orf32	Protein RPL17-C18orf32 OS=Homo sapiens OX=9606 GN=RPL17-C18orf32 PE=3 SV=1	47	5.33389	5.23431	5.98173	5.77694	5.44281	5.71578	5.47775	5.4528	6.34787	5.8034	6.55466	6.56435	7.86152	7.24576	7.55408	7.65237
O94826	sp|O94826|TOM70_HUMAN	TOMM70	Mitochondrial import receptor subunit TOM70 OS=Homo sapiens OX=9606 GN=TOMM70 PE=1 SV=1	57	4.80846	4.73437	4.66337	4.58733	7.54481	7.67055	7.11846	7.33573	6.5962	6.6725	6.7442	6.58029	6.16138	6.24735	6.29122	6.24379
Q96L58	sp|Q96L58|B3GT6_HUMAN	B3GALT6	Beta-1,3-galactosyltransferase 6 OS=Homo sapiens OX=9606 GN=B3GALT6 PE=1 SV=2	3	10.1125	10.5705	9.99041	9.62788	2.33474	2.75156	2.48566	3.02285	7.76732	7.68519	7.92036	8.54058	4.07905	4.04476	4.17248	4.89418
Q9P0V3	sp|Q9P0V3|SH3B4_HUMAN	SH3BP4	SH3 domain-binding protein 4 OS=Homo sapiens OX=9606 GN=SH3BP4 PE=1 SV=1	32	12.0654	11.7001	15.3084	15.1225	6.57462	6.86062	7.04775	7.25527	1.69849	1.63639	1.86497	1.92913	2.90957	2.78122	2.59098	2.65466
Q9Y4H2	sp|Q9Y4H2|IRS2_HUMAN	IRS2	Insulin receptor substrate 2 OS=Homo sapiens OX=9606 GN=IRS2 PE=1 SV=2	5	11.209	12.88	12.945	13.8147	1.00653	1.02889	1.33264	1.01705	3.41455	3.95615	4.51485	4.54916	7.0164	6.94238	7.32389	7.04875
P23381	sp|P23381|SYWC_HUMAN	WARS	Tryptophan--tRNA ligase, cytoplasmic OS=Homo sapiens OX=9606 GN=WARS PE=1 SV=2	42	5.90054	5.5944	6.61476	6.59697	5.19213	5.25336	5.15141	4.95625	6.51008	6.59172	6.07847	6.15465	7.71126	7.257	7.36633	7.07068
P35221	sp|P35221|CTNA1_HUMAN	CTNNA1	Catenin alpha-1 OS=Homo sapiens OX=9606 GN=CTNNA1 PE=1 SV=1	59	7.57849	7.00193	7.66997	8.03565	5.46237	5.43187	5.58261	5.62701	4.24548	4.00348	4.49277	3.79005	7.83811	8.23889	7.56603	7.43529
P26232	sp|P26232|CTNA2_HUMAN	CTNNA2	Catenin alpha-2 OS=Homo sapiens OX=9606 GN=CTNNA2 PE=1 SV=5	16	8.45672	8.37362	8.38666	8.60675	4.98627	5.30239	5.30938	5.31308	4.321	4.10147	4.36555	4.17009	6.98034	7.47395	6.97861	6.87412
Q96C19	sp|Q96C19|EFHD2_HUMAN	EFHD2	EF-hand domain-containing protein D2 OS=Homo sapiens OX=9606 GN=EFHD2 PE=1 SV=1	27	5.5639	5.65443	5.49278	5.4767	8.83679	8.71018	8.49734	8.75811	3.68461	3.47527	3.4759	4.2434	7.26839	6.78258	6.87224	7.20735
Q9BUP0	sp|Q9BUP0|EFHD1_HUMAN	EFHD1	EF-hand domain-containing protein D1 OS=Homo sapiens OX=9606 GN=EFHD1 PE=1 SV=1	6	2.05659	1.87472	2.03528	2.05134	3.60186	3.77864	2.96151	3.10359	18.5834	18.1536	17.2287	18.8465	1.00161	1.36055	1.75853	1.60357
Q9H3U1	sp|Q9H3U1|UN45A_HUMAN	UNC45A	Protein unc-45 homolog A OS=Homo sapiens OX=9606 GN=UNC45A PE=1 SV=1	54	5.39591	5.46814	5.7368	5.66049	4.64318	4.65581	4.51205	4.68842	7.45708	7.47235	7.39504	7.30486	7.43658	7.65719	7.30331	7.21278
Q9GZT9	sp|Q9GZT9|EGLN1_HUMAN	EGLN1	Egl nine homolog 1 OS=Homo sapiens OX=9606 GN=EGLN1 PE=1 SV=1	26	5.28363	4.83627	5.21649	5.1524	4.53543	4.46401	4.79017	4.71016	9.79456	10.0078	9.88717	8.75865	5.15764	5.72985	5.83838	5.83736
Q9Y3B7	sp|Q9Y3B7|RM11_HUMAN	MRPL11	39S ribosomal protein L11, mitochondrial OS=Homo sapiens OX=9606 GN=MRPL11 PE=1 SV=1	8	5.07868	5.62208	5.64223	5.94228	6.75236	6.74847	7.08808	6.26403	5.01871	5.32828	8.86239	5.15515	6.23509	6.95392	6.68684	6.62142
Q96T51	sp|Q96T51|RUFY1_HUMAN	RUFY1	RUN and FYVE domain-containing protein 1 OS=Homo sapiens OX=9606 GN=RUFY1 PE=1 SV=2	25	6.08097	6.2303	6.16235	6.14181	3.94499	4.02782	3.88882	4.03994	8.42706	8.3289	7.90987	8.33108	6.73428	6.60182	6.50428	6.64572
Q8WXA3-1	sp|Q8WXA3-1|RUFY2_HUMAN	RUFY2	Isoform 5 of RUN and FYVE domain-containing protein 2 OS=Homo sapiens OX=9606 GN=RUFY2	5	8.99898	9.45775	9.55614	9.69304	7.55509	7.78964	8.11585	7.43998	4.50822	4.41039	4.42517	4.76134	3.28477	3.28107	3.47113	3.25143
P54578	sp|P54578|UBP14_HUMAN	USP14	Ubiquitin carboxyl-terminal hydrolase 14 OS=Homo sapiens OX=9606 GN=USP14 PE=1 SV=3	60	7.67848	7.45993	7.55334	7.56855	6.66673	6.52329	6.47072	6.73894	5.1171	5.25468	5.22319	5.34514	5.75851	5.58568	5.54352	5.51219
O14497	sp|O14497|ARI1A_HUMAN	ARID1A	AT-rich interactive domain-containing protein 1A OS=Homo sapiens OX=9606 GN=ARID1A PE=1 SV=3	96	5.41193	5.40161	5.51492	5.49506	6.36609	6.37179	6.35975	6.48906	6.57207	6.40234	6.39477	6.57636	6.63976	6.66364	6.68378	6.65705
Q8NFD5-3	sp|Q8NFD5-3|ARI1B_HUMAN	ARID1B	Isoform 3 of AT-rich interactive domain-containing protein 1B OS=Homo sapiens OX=9606 GN=ARID1B	26	5.81072	5.97225	5.764	5.60452	8.11895	8.28097	8.08645	7.90417	5.9815	6.194	6.0895	6.01419	4.96834	5.02836	5.11171	5.07037
Q8TAP8	sp|Q8TAP8|PPR35_HUMAN	PPP1R35	Protein phosphatase 1 regulatory subunit 35 OS=Homo sapiens OX=9606 GN=PPP1R35 PE=1 SV=1	1	3.97506	5.23798	5.90371	7.28961	8.7879	7.81951	9.60556	8.61345	5.98826	5.18524	6.93614	3.1451	5.23022	6.016	4.03522	6.23103
Q9BQS8-4	sp|Q9BQS8-4|FYCO1_HUMAN	FYCO1	Isoform 4 of FYVE and coiled-coil domain-containing protein 1 OS=Homo sapiens OX=9606 GN=FYCO1	43	9.5322	9.89431	9.51041	9.32437	4.39919	4.0962	4.46253	4.67377	4.95588	4.85949	4.77128	5.11301	6.07359	5.95787	6.30892	6.06697
P51970	sp|P51970|NDUA8_HUMAN	NDUFA8	NADH dehydrogenase [ubiquinone] 1 alpha subcomplex subunit 8 OS=Homo sapiens OX=9606 GN=NDUFA8 PE=1 SV=3	8	6.3353	6.17573	5.77152	5.60252	5.1059	4.66293	5.62169	5.07211	7.25016	7.23692	10.9595	6.21982	6.01208	6.44376	6.01623	5.51382
A0A0G2JIW1	tr|A0A0G2JIW1|A0A0G2JIW1_HUMAN	HSPA1B	Heat shock 70 kDa protein 1B OS=Homo sapiens OX=9606 GN=HSPA1B PE=1 SV=1	181	2.33045	2.44583	2.34477	2.2755	3.56746	3.50906	3.55468	3.48696	13.5955	14.4942	15.668	13.8956	4.28957	4.80141	4.79962	4.94138
P11021	sp|P11021|BIP_HUMAN	HSPA5	Endoplasmic reticulum chaperone BiP OS=Homo sapiens OX=9606 GN=HSPA5 PE=1 SV=2	193	7.38134	7.4458	7.0232	7.04299	6.07279	5.95117	6.09994	6.12448	4.57543	4.66969	4.77542	4.79221	7.00713	6.93703	7.04996	7.05142
P17066	sp|P17066|HSP76_HUMAN	HSPA6	Heat shock 70 kDa protein 6 OS=Homo sapiens OX=9606 GN=HSPA6 PE=1 SV=2	26	2.04003	2.1625	2.06568	2.04402	3.46646	3.39517	3.44347	3.3304	14.274	15.3562	15.3518	14.3533	4.41342	4.45898	4.84496	4.99956
P38646	sp|P38646|GRP75_HUMAN	HSPA9	Stress-70 protein, mitochondrial OS=Homo sapiens OX=9606 GN=HSPA9 PE=1 SV=2	143	4.5814	4.52904	4.75938	4.63119	5.16968	5.04809	5.09416	5.12604	6.69124	6.52355	6.63671	6.69264	8.75252	8.53457	8.60463	8.62516
P11142	sp|P11142|HSP7C_HUMAN	HSPA8	Heat shock cognate 71 kDa protein OS=Homo sapiens OX=9606 GN=HSPA8 PE=1 SV=1	324	5.45692	5.49451	5.6806	5.62108	5.93817	5.76577	5.99893	5.90753	5.97974	6.11407	6.2229	6.62909	7.3371	7.18291	7.23965	7.43102
E9PN89	tr|E9PN89|E9PN89_HUMAN	HSPA8	Heat shock cognate 71 kDa protein (Fragment) OS=Homo sapiens OX=9606 GN=HSPA8 PE=1 SV=1	1	4.50127	5.2548	5.26024	5.7922	3.70486	4.69669	4.53327	6.35734	7.48689	5.99077	5.64205	5.94338	8.81492	7.22401	8.19357	10.6038
E9PK54	tr|E9PK54|E9PK54_HUMAN	HSPA8	Heat shock cognate 71 kDa protein (Fragment) OS=Homo sapiens OX=9606 GN=HSPA8 PE=1 SV=8	2	9.50745	11.8113	5.02412	5.06594	4.59306	3.93965	4.09527	4.15402	7.22442	7.91603	7.9568	7.98453	4.47049	5.19828	5.81635	5.24232
P54652	sp|P54652|HSP72_HUMAN	HSPA2	Heat shock-related 70 kDa protein 2 OS=Homo sapiens OX=9606 GN=HSPA2 PE=1 SV=1	7	11.7187	12.5988	12.7611	13.3403	2.02566	1.81985	2.11734	2.01118	5.31512	5.79727	5.58974	5.42383	4.92497	4.84642	4.96441	4.74535
Q96NB2	sp|Q96NB2|SFXN2_HUMAN	SFXN2	Sideroflexin-2 OS=Homo sapiens OX=9606 GN=SFXN2 PE=1 SV=2	6	6.22116	6.39414	6.59113	6.15701	5.94302	5.99675	5.63518	5.97883	7.94747	7.5671	7.56657	7.49583	5.05883	5.08499	5.1626	5.19939
C9JE98	tr|C9JE98|C9JE98_HUMAN	NCOR2	Nuclear receptor corepressor 2 OS=Homo sapiens OX=9606 GN=NCOR2 PE=1 SV=1	61	7.80351	8.06281	7.95223	7.95716	8.83854	8.7866	9.17012	9.15578	3.18765	3.06209	3.26786	3.28017	4.83507	4.79594	4.84266	5.00179
O75376	sp|O75376|NCOR1_HUMAN	NCOR1	Nuclear receptor corepressor 1 OS=Homo sapiens OX=9606 GN=NCOR1 PE=1 SV=2	20	8.27466	8.65586	8.86957	8.86678	3.48741	3.60984	3.71283	3.53315	11.088	11.2865	11.0329	10.686	1.49588	1.64683	1.77703	1.97668
O75326	sp|O75326|SEM7A_HUMAN	SEMA7A	Semaphorin-7A OS=Homo sapiens OX=9606 GN=SEMA7A PE=1 SV=1	23	19.1221	19.1394	19.8091	20.3937	3.04387	2.80455	3.3051	3.50536	0.91672	0.873452	0.920153	0.885663	1.289	1.29747	1.34319	1.35117
Q8TAE8	sp|Q8TAE8|G45IP_HUMAN	GADD45GIP1	Growth arrest and DNA damage-inducible proteins-interacting protein 1 OS=Homo sapiens OX=9606 GN=GADD45GIP1 PE=1 SV=1	6	4.55258	4.64718	6.2872	7.13152	9.02213	5.42822	12.8773	7.5337	4.27142	3.79038	9.87415	3.51428	5.1356	5.58679	5.53909	4.80846
Q7L2E3-2	sp|Q7L2E3-2|DHX30_HUMAN	DHX30	Isoform 2 of ATP-dependent RNA helicase DHX30 OS=Homo sapiens OX=9606 GN=DHX30	84	3.97897	3.88765	4.36316	4.35709	4.81042	4.92417	4.96918	4.91091	8.61435	8.66422	8.72674	8.16311	7.54085	7.40102	7.31011	7.37805
Q7L2E3	sp|Q7L2E3|DHX30_HUMAN	DHX30	ATP-dependent RNA helicase DHX30 OS=Homo sapiens OX=9606 GN=DHX30 PE=1 SV=1	1	5.48633	4.76417	5.09471	6.51349	6.61506	5.6665	5.97697	5.60462	7.94852	6.44832	9.53125	5.19416	6.10286	8.12283	5.02736	5.90283
O15269	sp|O15269|SPTC1_HUMAN	SPTLC1	Serine palmitoyltransferase 1 OS=Homo sapiens OX=9606 GN=SPTLC1 PE=1 SV=1	21	5.24343	5.40207	5.49747	5.38681	6.13149	6.13392	5.96589	6.08572	5.76879	5.58513	5.51652	5.86186	7.78339	7.62606	8.0591	7.95237
Q14008	sp|Q14008|CKAP5_HUMAN	CKAP5	Cytoskeleton-associated protein 5 OS=Homo sapiens OX=9606 GN=CKAP5 PE=1 SV=3	131	5.45489	5.52188	6.02168	5.93683	6.2256	6.33428	6.22961	6.23142	7.35989	7.38739	7.30236	7.59427	5.56013	5.51861	5.65277	5.66839
Q7Z392	sp|Q7Z392|TPC11_HUMAN	TRAPPC11	Trafficking protein particle complex subunit 11 OS=Homo sapiens OX=9606 GN=TRAPPC11 PE=1 SV=2	20	7.29939	7.30598	7.4412	7.61783	4.8987	4.99675	4.86046	4.97594	7.54058	7.50788	7.3906	7.70391	5.07202	5.19829	5.25892	4.93154
Q9H0G5	sp|Q9H0G5|NSRP1_HUMAN	NSRP1	Nuclear speckle splicing regulatory protein 1 OS=Homo sapiens OX=9606 GN=NSRP1 PE=1 SV=1	21	5.5777	5.71281	5.67945	5.70891	5.24952	5.07517	5.29961	5.38234	5.90344	6.01458	5.61965	5.98126	8.31151	8.04766	8.03087	8.4055
P31948-2	sp|P31948-2|STIP1_HUMAN	STIP1	Isoform 2 of Stress-induced-phosphoprotein 1 OS=Homo sapiens OX=9606 GN=STIP1	142	3.80577	3.68987	3.68943	3.56833	6.20393	6.11971	6.17092	6.15304	7.14324	6.87768	6.87473	7.26163	8.13922	8.08662	7.97324	8.24263
P50502	sp|P50502|F10A1_HUMAN	ST13	Hsc70-interacting protein OS=Homo sapiens OX=9606 GN=ST13 PE=1 SV=2	50	3.44455	3.64235	3.30673	3.28417	6.19977	6.09887	6.10418	6.08983	8.18967	8.32521	8.31118	8.65095	6.83205	7.02897	7.18551	7.306
Q92574	sp|Q92574|TSC1_HUMAN	TSC1	Hamartin OS=Homo sapiens OX=9606 GN=TSC1 PE=1 SV=2	16	7.04471	6.93217	6.98703	7.06261	6.07526	6.30337	5.9413	6.30729	7.33006	7.28982	7.55307	7.00858	4.46541	4.708	4.41883	4.57251
Q13423	sp|Q13423|NNTM_HUMAN	NNT	NAD(P) transhydrogenase, mitochondrial OS=Homo sapiens OX=9606 GN=NNT PE=1 SV=3	54	9.16606	9.13868	9.0083	8.84707	8.49864	8.63126	8.21933	8.38327	6.84484	6.68888	6.88368	6.40222	0.67108	0.812418	0.944943	0.85934
D6RCR6	tr|D6RCR6|D6RCR6_HUMAN	NNT	NAD(P) transhydrogenase, mitochondrial (Fragment) OS=Homo sapiens OX=9606 GN=NNT PE=1 SV=1	2	7.92863	9.29604	4.03742	4.36464	5.21143	5.90487	3.80076	4.22731	6.42781	4.94142	5.62557	7.8545	7.23236	7.36756	7.98111	7.79857
P35251	sp|P35251|RFC1_HUMAN	RFC1	Replication factor C subunit 1 OS=Homo sapiens OX=9606 GN=RFC1 PE=1 SV=4	57	4.66742	4.70821	4.80222	4.77195	7.32318	7.77102	7.23069	7.18568	5.35154	5.26725	5.32742	5.93891	7.34614	7.04565	7.52971	7.733
Q12955	sp|Q12955|ANK3_HUMAN	ANK3	Ankyrin-3 OS=Homo sapiens OX=9606 GN=ANK3 PE=1 SV=3	23	5.06503	5.26395	4.96699	4.87155	2.56176	2.53523	2.5621	2.33894	11.2403	11.0687	11.0085	11.4129	5.83183	6.44897	6.73416	6.08894
Q12955-4	sp|Q12955-4|ANK3_HUMAN	ANK3	Isoform 2 of Ankyrin-3 OS=Homo sapiens OX=9606 GN=ANK3	2	3.1953	3.40993	3.25355	2.82518	1.43854	1.58489	2.01509	1.24272	17.8738	17.3623	14.2278	16.7732	3.03157	4.15568	3.56385	4.0466
Q01484	sp|Q01484|ANK2_HUMAN	ANK2	Ankyrin-2 OS=Homo sapiens OX=9606 GN=ANK2 PE=1 SV=4	10	7.02551	7.2412	7.67179	7.14737	5.25975	5.25662	4.8963	5.23749	9.73427	8.81828	9.08313	10.0986	3.01586	3.26571	3.1627	3.08541
H0Y8Y2	tr|H0Y8Y2|H0Y8Y2_HUMAN	ANK2	Ankyrin-2 (Fragment) OS=Homo sapiens OX=9606 GN=ANK2 PE=1 SV=1	1	4.08456	6.16571	7.65248	4.99516	5.19018	4.88866	4.60623	6.38711	7.64525	8.76621	9.59132	10.9996	5.99139	4.34051	4.04579	4.64982
O95273	sp|O95273|CCDB1_HUMAN	CCNDBP1	Cyclin-D1-binding protein 1 OS=Homo sapiens OX=9606 GN=CCNDBP1 PE=1 SV=2	4	7.6268	7.85264	7.73804	8.40202	4.93863	4.82146	4.97518	5.16786	5.9787	6.22612	6.37786	6.25856	5.95315	5.72096	6.09562	5.86638
O60885	sp|O60885|BRD4_HUMAN	BRD4	Bromodomain-containing protein 4 OS=Homo sapiens OX=9606 GN=BRD4 PE=1 SV=2	50	5.55792	5.78944	5.61908	5.73438	5.60951	5.50397	5.70881	5.85412	9.5948	9.59453	9.8765	9.06923	3.75194	4.23553	4.09533	4.4049
Q15059	sp|Q15059|BRD3_HUMAN	BRD3	Bromodomain-containing protein 3 OS=Homo sapiens OX=9606 GN=BRD3 PE=1 SV=1	16	6.55849	7.11284	6.49197	6.35553	5.41378	5.81832	5.44814	5.1486	11.2162	11.1846	10.5218	11.0885	1.6993	1.87377	2.00954	2.05857
P25440-2	sp|P25440-2|BRD2_HUMAN	BRD2	Isoform 2 of Bromodomain-containing protein 2 OS=Homo sapiens OX=9606 GN=BRD2	27	3.64015	3.90328	3.54191	3.79025	3.50876	3.63721	3.35585	3.53371	11.2971	10.3739	10.4521	11.0321	6.78977	6.80593	6.94456	7.39347
Q9BWH6	sp|Q9BWH6|RPAP1_HUMAN	RPAP1	RNA polymerase II-associated protein 1 OS=Homo sapiens OX=9606 GN=RPAP1 PE=1 SV=3	33	4.92134	5.2897	4.97996	4.73327	6.71556	6.86498	6.7096	6.73339	7.35625	6.76265	7.03228	7.08975	6.35464	6.11824	6.18351	6.15488
P56945-6	sp|P56945-6|BCAR1_HUMAN	BCAR1	Isoform 6 of Breast cancer anti-estrogen resistance protein 1 OS=Homo sapiens OX=9606 GN=BCAR1	29	10.0352	10.6902	10.763	11.1273	5.66646	5.81242	5.83477	6.00108	3.55154	3.65238	3.72521	3.71221	4.85538	4.78362	4.88715	4.90215
P98172	sp|P98172|EFNB1_HUMAN	EFNB1	Ephrin-B1 OS=Homo sapiens OX=9606 GN=EFNB1 PE=1 SV=1	7	2.4972	2.55719	2.69227	2.42852	9.90289	10.7516	9.49972	9.57309	6.63742	6.35177	6.54077	6.54582	5.88525	6.03669	5.81531	6.28451
O60716-3	sp|O60716-3|CTND1_HUMAN	CTNND1	Isoform 1AC of Catenin delta-1 OS=Homo sapiens OX=9606 GN=CTNND1	67	6.7006	6.4585	6.94529	7.16841	5.40459	5.38087	5.47531	5.53728	4.6552	4.57197	4.70268	4.46398	8.31118	8.32479	7.95884	7.94049
Q9NV92	sp|Q9NV92|NFIP2_HUMAN	NDFIP2	NEDD4 family-interacting protein 2 OS=Homo sapiens OX=9606 GN=NDFIP2 PE=1 SV=2	1	5.86512	8.68264	5.02675	6.96999	5.06362	3.88849	3.42844	3.95039	10.039	11.8961	10.124	9.97786	3.3915	4.16148	3.59161	3.94305
Q14498	sp|Q14498|RBM39_HUMAN	RBM39	RNA-binding protein 39 OS=Homo sapiens OX=9606 GN=RBM39 PE=1 SV=2	31	3.61023	3.65738	4.2345	4.27338	5.95969	5.9646	6.23087	6.47033	8.72956	8.98001	9.25195	8.52474	5.93541	6.14407	5.84987	6.1834
Q86U06	sp|Q86U06|RBM23_HUMAN	RBM23	Probable RNA-binding protein 23 OS=Homo sapiens OX=9606 GN=RBM23 PE=1 SV=1	7	4.51205	5.01628	4.57839	4.58762	3.61661	3.94837	3.81592	3.55956	11.2625	11.108	11.1136	12.1879	5.14331	5.11581	5.18435	5.24978
Q15042	sp|Q15042|RB3GP_HUMAN	RAB3GAP1	Rab3 GTPase-activating protein catalytic subunit OS=Homo sapiens OX=9606 GN=RAB3GAP1 PE=1 SV=3	45	6.57751	6.46012	7.36414	7.41313	5.85623	5.77899	5.98225	6.02188	7.38257	7.31219	7.27005	6.94253	4.89718	4.84054	4.90941	4.99129
C9JRZ6	tr|C9JRZ6|C9JRZ6_HUMAN	CHCHD3	MICOS complex subunit OS=Homo sapiens OX=9606 GN=CHCHD3 PE=1 SV=2	24	4.77455	4.77759	5.08099	4.98012	4.56828	4.60678	4.62565	4.68483	8.71386	7.94895	8.97984	7.14576	7.11473	7.59796	7.18529	7.21482
Q86YT6	sp|Q86YT6|MIB1_HUMAN	MIB1	E3 ubiquitin-protein ligase MIB1 OS=Homo sapiens OX=9606 GN=MIB1 PE=1 SV=1	13	6.10329	5.78451	6.15248	6.24413	5.56902	5.41328	5.39448	5.67955	7.47854	7.0419	7.21353	7.32714	6.04918	5.96302	6.22896	6.35699
P29375	sp|P29375|KDM5A_HUMAN	KDM5A	Lysine-specific demethylase 5A OS=Homo sapiens OX=9606 GN=KDM5A PE=1 SV=3	18	6.15015	6.48706	5.94339	5.87287	6.5737	7.04777	6.86764	6.7499	7.04393	6.90164	7.09629	8.01022	4.75129	4.73088	4.91205	4.86124
P26641-2	sp|P26641-2|EF1G_HUMAN	EEF1G	Isoform 2 of Elongation factor 1-gamma OS=Homo sapiens OX=9606 GN=EEF1G	106	5.28878	5.15985	5.21424	5.19787	6.60701	6.46444	6.44937	6.51219	6.60466	6.76418	6.49206	6.81371	6.63452	6.5932	6.558	6.64593
P20810-6	sp|P20810-6|ICAL_HUMAN	CAST	Isoform 6 of Calpastatin OS=Homo sapiens OX=9606 GN=CAST	65	8.94848	8.95649	8.35972	8.42063	5.80354	5.54282	6.03872	6.17078	4.12474	4.19003	4.09627	4.23282	6.33559	6.3617	6.23076	6.1869
Q13608	sp|Q13608|PEX6_HUMAN	PEX6	Peroxisome assembly factor 2 OS=Homo sapiens OX=9606 GN=PEX6 PE=1 SV=2	4	10.0246	9.27438	8.85441	9.13517	2.56237	2.89828	3.46337	3.40146	5.84758	6.17411	5.74508	5.94671	6.40749	6.90483	6.74432	6.61587
Q14642	sp|Q14642|I5P1_HUMAN	INPP5A	Type I inositol 1,4,5-trisphosphate 5-phosphatase OS=Homo sapiens OX=9606 GN=INPP5A PE=1 SV=1	7	4.74183	4.79789	5.26645	4.55341	6.4666	6.8998	6.50252	6.82383	8.58094	8.25028	8.28047	7.92944	4.89878	5.32723	5.25182	5.42872
Q8N5W9	sp|Q8N5W9|RFLB_HUMAN	RFLNB	Refilin-B OS=Homo sapiens OX=9606 GN=RFLNB PE=1 SV=1	4	8.1761	8.6463	11.1512	11.0229	6.97708	5.70421	6.63013	5.57565	4.86609	5.41682	8.92991	3.86306	3.06697	3.62799	3.08476	3.26084
P31350-2	sp|P31350-2|RIR2_HUMAN	RRM2	Isoform 2 of Ribonucleoside-diphosphate reductase subunit M2 OS=Homo sapiens OX=9606 GN=RRM2	48	4.91296	4.7927	5.14079	5.50375	7.26057	7.22109	7.09261	6.98734	5.34781	5.20586	5.62313	5.51492	7.58225	6.94025	7.31264	7.56131
Q7LG56-6	sp|Q7LG56-6|RIR2B_HUMAN	RRM2B	Isoform 6 of Ribonucleoside-diphosphate reductase subunit M2 B OS=Homo sapiens OX=9606 GN=RRM2B	14	1.89091	1.8921	1.63435	1.6208	16.5517	16.2258	15.2523	16.0858	2.84202	2.68637	3.02341	3.32922	4.19206	4.19504	4.30939	4.26867
Q8NDA8	sp|Q8NDA8|MROH1_HUMAN	MROH1	Maestro heat-like repeat-containing protein family member 1 OS=Homo sapiens OX=9606 GN=MROH1 PE=2 SV=3	15	9.2148	8.78336	8.6464	8.82299	3.83927	4.22041	4.1198	4.28367	2.18564	2.01877	2.18476	2.38182	9.65778	10.2909	10.1987	9.15091
Q16643-3	sp|Q16643-3|DREB_HUMAN	DBN1	Isoform 3 of Drebrin OS=Homo sapiens OX=9606 GN=DBN1	81	8.68352	8.59564	7.95337	7.78656	7.53706	7.36344	7.48606	7.59205	3.75328	3.55988	3.78439	4.29215	5.52849	5.29471	5.44122	5.34818
D6R9W4	tr|D6R9W4|D6R9W4_HUMAN	DBN1	Drebrin (Fragment) OS=Homo sapiens OX=9606 GN=DBN1 PE=1 SV=1	2	8.0961	7.06259	8.54432	8.10234	7.35203	6.79566	7.24638	6.77069	3.54602	3.30693	4.25248	4.2146	5.76323	6.5464	6.94461	5.45562
Q8TF74	sp|Q8TF74|WIPF2_HUMAN	WIPF2	WAS/WASL-interacting protein family member 2 OS=Homo sapiens OX=9606 GN=WIPF2 PE=1 SV=1	16	5.59958	5.54461	5.67933	5.52506	6.99647	6.88778	6.8797	7.04617	6.17492	5.91433	5.90638	6.14746	6.18294	6.42302	6.44586	6.64639
P53618	sp|P53618|COPB_HUMAN	COPB1	Coatomer subunit beta OS=Homo sapiens OX=9606 GN=COPB1 PE=1 SV=3	81	7.34519	7.02217	7.46247	7.64816	5.10606	5.25955	5.09849	5.20624	6.26554	6.42902	6.44753	6.14787	6.1838	6.30912	5.9876	6.08119
A0A1B0GV70	tr|A0A1B0GV70|A0A1B0GV70_HUMAN	TEPSIN	AP-4 complex accessory subunit Tepsin OS=Homo sapiens OX=9606 GN=TEPSIN PE=1 SV=1	6	3.77998	3.75072	3.95857	3.73079	5.09394	6.09345	5.6649	5.62401	9.30812	9.36157	10.6729	9.27378	5.9739	6.17246	5.62345	5.9174
Q8TCY9	sp|Q8TCY9|URGCP_HUMAN	URGCP	Up-regulator of cell proliferation OS=Homo sapiens OX=9606 GN=URGCP PE=1 SV=2	16	6.75165	6.74732	6.86159	6.78074	4.46321	4.22125	4.46515	4.57622	6.74645	6.96539	7.03949	6.25129	7.39832	7.28466	6.69959	6.74769
A0A0D9SF60	tr|A0A0D9SF60|A0A0D9SF60_HUMAN	PKP4	Plakophilin-4 OS=Homo sapiens OX=9606 GN=PKP4 PE=1 SV=1	21	5.53285	5.70222	5.77212	5.42451	6.45779	6.67549	6.01473	5.8319	6.4036	6.31473	6.49461	6.43363	6.71417	6.80655	6.70881	6.71228
O95801	sp|O95801|TTC4_HUMAN	TTC4	Tetratricopeptide repeat protein 4 OS=Homo sapiens OX=9606 GN=TTC4 PE=1 SV=3	22	3.0404	2.93984	3.28837	3.51621	4.57595	4.99152	4.16473	3.72426	10.8705	11.2635	8.74312	10.1563	7.24636	6.96212	7.44587	7.07093
O94923	sp|O94923|GLCE_HUMAN	GLCE	D-glucuronyl C5-epimerase OS=Homo sapiens OX=9606 GN=GLCE PE=1 SV=3	13	5.91034	5.94213	6.16273	6.12236	7.73211	8.37123	7.86975	8.11909	4.84203	4.71721	4.69556	5.0152	6.19928	6.40841	6.21566	5.67692
Q9H2M9	sp|Q9H2M9|RBGPR_HUMAN	RAB3GAP2	Rab3 GTPase-activating protein non-catalytic subunit OS=Homo sapiens OX=9606 GN=RAB3GAP2 PE=1 SV=1	48	7.35606	7.52514	7.83607	7.79291	5.21519	5.31063	5.27541	5.2608	7.63084	7.69124	7.36962	7.50538	4.6189	4.41202	4.62611	4.57368
O95429	sp|O95429|BAG4_HUMAN	BAG4	BAG family molecular chaperone regulator 4 OS=Homo sapiens OX=9606 GN=BAG4 PE=1 SV=1	10	4.37585	4.78326	4.13401	4.51549	4.32665	4.27111	4.38423	4.71172	7.70386	7.85152	8.39322	6.94194	8.10631	8.76139	8.01703	8.72241
Q96BN8	sp|Q96BN8|OTUL_HUMAN	OTULIN	Ubiquitin thioesterase otulin OS=Homo sapiens OX=9606 GN=OTULIN PE=1 SV=3	27	4.08722	4.16763	4.17543	3.94139	9.59635	9.35446	9.83999	9.93951	6.16185	6.20741	6.5737	5.81161	5.01194	4.99756	5.12158	5.01237
Q01831	sp|Q01831|XPC_HUMAN	XPC	DNA repair protein complementing XP-C cells OS=Homo sapiens OX=9606 GN=XPC PE=1 SV=4	27	4.81399	5.14415	5.03999	4.62518	7.45901	7.7437	6.90944	7.13488	7.08523	5.99353	6.79328	7.27292	5.84847	5.81443	6.37007	5.95174
Q7Z5L9	sp|Q7Z5L9|I2BP2_HUMAN	IRF2BP2	Interferon regulatory factor 2-binding protein 2 OS=Homo sapiens OX=9606 GN=IRF2BP2 PE=1 SV=2	33	6.42092	6.33725	6.17956	6.38573	6.6731	6.24169	6.8231	7.04221	7.90822	8.37482	8.21597	7.68742	3.62677	4.10509	3.90718	4.07098
Q7Z5L9-2	sp|Q7Z5L9-2|I2BP2_HUMAN	IRF2BP2	Isoform 2 of Interferon regulatory factor 2-binding protein 2 OS=Homo sapiens OX=9606 GN=IRF2BP2	2	5.52994	7.07695	6.20429	5.84407	6.34806	6.99638	7.30807	6.43676	7.71597	7.30432	8.34835	9.06523	3.77574	3.72235	3.98183	4.3417
Q9H1B7	sp|Q9H1B7|I2BPL_HUMAN	IRF2BPL	Interferon regulatory factor 2-binding protein-like OS=Homo sapiens OX=9606 GN=IRF2BPL PE=1 SV=1	25	7.37239	7.16045	6.6791	6.88919	7.50805	7.77315	7.51292	7.93012	2.73667	2.78507	2.8292	2.62975	7.24328	8.17436	7.40305	7.37324
Q8IU81	sp|Q8IU81|I2BP1_HUMAN	IRF2BP1	Interferon regulatory factor 2-binding protein 1 OS=Homo sapiens OX=9606 GN=IRF2BP1 PE=1 SV=1	18	4.84749	5.57526	5.34792	5.55536	6.72302	6.01408	6.72949	6.32851	6.73429	7.24116	9.08365	6.19905	5.9176	5.90909	5.87336	5.92067
Q9UNS1	sp|Q9UNS1|TIM_HUMAN	TIMELESS	Protein timeless homolog OS=Homo sapiens OX=9606 GN=TIMELESS PE=1 SV=2	41	3.62735	3.77228	4.25826	4.14489	3.04749	2.96994	2.93187	3.00289	11.4887	11.4118	11.0455	11.3851	6.92273	6.54464	6.6769	6.76961
Q96P48	sp|Q96P48|ARAP1_HUMAN	ARAP1	Arf-GAP with Rho-GAP domain, ANK repeat and PH domain-containing protein 1 OS=Homo sapiens OX=9606 GN=ARAP1 PE=1 SV=3	36	7.11928	7.03641	7.54291	7.42795	8.48926	8.17836	8.44597	8.68374	4.87959	4.7437	5.00004	5.03722	4.26739	4.51174	4.3639	4.27253
Q9UKJ3	sp|Q9UKJ3|GPTC8_HUMAN	GPATCH8	G patch domain-containing protein 8 OS=Homo sapiens OX=9606 GN=GPATCH8 PE=1 SV=2	50	5.85897	5.87838	5.61451	5.57808	5.2992	5.22164	5.19415	5.46818	8.59073	8.43164	8.30749	8.29603	5.31434	5.526	5.54509	5.87558
P08559-4	sp|P08559-4|ODPA_HUMAN	PDHA1	Isoform 4 of Pyruvate dehydrogenase E1 component subunit alpha, somatic form, mitochondrial OS=Homo sapiens OX=9606 GN=PDHA1	40	4.28201	4.12193	3.97635	4.03007	5.99232	5.85435	6.63505	5.72453	10.7589	10.6834	9.78413	9.99281	4.23607	4.71049	4.65221	4.56537
Q10570	sp|Q10570|CPSF1_HUMAN	CPSF1	Cleavage and polyadenylation specificity factor subunit 1 OS=Homo sapiens OX=9606 GN=CPSF1 PE=1 SV=2	47	3.92765	3.87573	4.33689	4.10288	7.16588	7.26722	7.04544	7.16985	6.62639	6.52893	6.4558	6.31066	7.48175	7.42088	7.27506	7.00898
Q5JUR7	sp|Q5JUR7|TEX30_HUMAN	TEX30	Testis-expressed protein 30 OS=Homo sapiens OX=9606 GN=TEX30 PE=2 SV=1	3	5.42387	5.05266	6.09824	6.04933	5.64247	5.83376	5.58398	5.62995	5.75073	5.55961	5.75982	4.78233	8.57831	8.07183	8.23457	7.94852
Q99733-2	sp|Q99733-2|NP1L4_HUMAN	NAP1L4	Isoform 2 of Nucleosome assembly protein 1-like 4 OS=Homo sapiens OX=9606 GN=NAP1L4	51	6.14597	5.82256	5.99927	6.25085	5.93477	5.66973	6.10768	5.97174	6.37219	6.30279	6.93477	5.96591	6.5255	6.88808	6.52847	6.57973
P55209	sp|P55209|NP1L1_HUMAN	NAP1L1	Nucleosome assembly protein 1-like 1 OS=Homo sapiens OX=9606 GN=NAP1L1 PE=1 SV=1	70	7.11696	7.43595	7.16702	7.51595	6.77224	6.5664	6.8532	6.87535	5.93591	5.87272	6.60717	6.16902	4.72431	4.9019	4.72808	4.75781
B7Z9C2	tr|B7Z9C2|B7Z9C2_HUMAN	NAP1L1	cDNA FLJ58569, highly similar to Nucleosome assembly protein 1-like 1 OS=Homo sapiens OX=9606 GN=NAP1L1 PE=1 SV=1	1	12.9604	18.7719	8.79276	8.75157	6.37799	5.33755	4.61199	5.02742	4.07235	4.1328	4.5948	4.89388	2.54825	2.83206	3.3022	2.99209
Q15262-2	sp|Q15262-2|PTPRK_HUMAN	PTPRK	Isoform 2 of Receptor-type tyrosine-protein phosphatase kappa OS=Homo sapiens OX=9606 GN=PTPRK	21	9.76652	9.2399	9.83831	9.46924	5.71074	6.1243	5.8419	6.07341	4.15503	4.24936	4.18434	4.24388	5.10356	5.64752	5.13975	5.21224
P28827-2	sp|P28827-2|PTPRM_HUMAN	PTPRM	Isoform 2 of Receptor-type tyrosine-protein phosphatase mu OS=Homo sapiens OX=9606 GN=PTPRM	2	10.5236	10.3144	10.3626	11.0201	7.8515	7.37183	7.91179	8.11412	3.18163	3.15577	3.02292	3.27083	3.43809	3.73039	3.48317	3.24726
Q8N1S5	sp|Q8N1S5|S39AB_HUMAN	SLC39A11	Zinc transporter ZIP11 OS=Homo sapiens OX=9606 GN=SLC39A11 PE=2 SV=3	3	4.45889	4.73156	3.32322	4.11386	7.03143	6.7015	6.71992	6.86071	5.95766	5.32967	4.94348	5.51483	8.60502	8.85553	8.27151	8.58119
A0A1W2PRB8	tr|A0A1W2PRB8|A0A1W2PRB8_HUMAN	NA	Uncharacterized protein OS=Homo sapiens OX=9606 PE=4 SV=1	21	4.60728	4.33705	5.08972	5.11135	5.56337	5.39388	5.71494	5.38029	7.33987	7.16758	7.61447	7.96882	7.28632	7.06579	7.28866	7.07063
A0A1W2PS27	tr|A0A1W2PS27|A0A1W2PS27_HUMAN	MED17	Mediator of RNA polymerase II transcription subunit 17 OS=Homo sapiens OX=9606 GN=MED17 PE=1 SV=1	1	3.51559	2.6017	3.75568	3.13552	5.79297	5.45246	5.14998	4.6659	8.74569	10.9504	8.39327	7.67795	8.02849	7.26305	7.90691	6.96445
Q03252	sp|Q03252|LMNB2_HUMAN	LMNB2	Lamin-B2 OS=Homo sapiens OX=9606 GN=LMNB2 PE=1 SV=4	61	5.36659	5.49984	5.04597	5.13562	5.85432	6.12169	5.80076	5.72936	4.75365	4.19794	4.59517	5.07629	9.13239	9.26929	9.29603	9.12509
P02545	sp|P02545|LMNA_HUMAN	LMNA	Prelamin-A/C OS=Homo sapiens OX=9606 GN=LMNA PE=1 SV=1	138	10.7885	11.0764	10.2876	10.3078	5.89285	5.73014	6.11252	6.26351	1.25224	1.18634	1.25772	1.4046	7.25656	7.08628	7.06407	7.03291
P20700	sp|P20700|LMNB1_HUMAN	LMNB1	Lamin-B1 OS=Homo sapiens OX=9606 GN=LMNB1 PE=1 SV=2	87	5.58981	5.7271	5.05974	5.29754	7.31131	7.73972	7.10916	7.18025	6.45344	5.66864	6.35102	6.32464	6.02888	6.01584	6.09846	6.04445
P19338	sp|P19338|NUCL_HUMAN	NCL	Nucleolin OS=Homo sapiens OX=9606 GN=NCL PE=1 SV=3	187	4.44577	4.60738	4.4266	4.31851	5.34742	5.19695	5.17499	5.18944	7.23792	7.10845	6.83184	7.38632	8.11298	7.93899	8.27571	8.40072
P49006	sp|P49006|MRP_HUMAN	MARCKSL1	MARCKS-related protein OS=Homo sapiens OX=9606 GN=MARCKSL1 PE=1 SV=2	22	3.25653	3.3488	2.84854	2.80772	5.13706	4.99889	4.6372	5.0882	13.145	12.2638	11.1962	12.1529	4.37132	4.83915	4.93402	4.97461
P29966	sp|P29966|MARCS_HUMAN	MARCKS	Myristoylated alanine-rich C-kinase substrate OS=Homo sapiens OX=9606 GN=MARCKS PE=1 SV=4	71	18.8273	19.1581	16.9597	17.0904	0.400238	0.397099	0.520644	0.526478	5.12584	5.00373	4.46263	4.78521	1.59109	1.67074	1.72572	1.75509
Q7KZF4	sp|Q7KZF4|SND1_HUMAN	SND1	Staphylococcal nuclease domain-containing protein 1 OS=Homo sapiens OX=9606 GN=SND1 PE=1 SV=1	93	7.25223	7.28796	7.38364	7.53611	5.90386	5.98853	5.98706	5.97972	6.80649	6.70526	6.66363	6.78363	4.83268	4.95476	5.05052	4.88391
Q92618	sp|Q92618|ZN516_HUMAN	ZNF516	Zinc finger protein 516 OS=Homo sapiens OX=9606 GN=ZNF516 PE=1 SV=1	6	2.92707	3.17171	2.75906	2.55926	11.2334	10.8691	9.99879	11.2012	6.98294	6.84446	6.59423	6.76549	4.53581	4.49967	4.57901	4.47876
Q8N3V7-2	sp|Q8N3V7-2|SYNPO_HUMAN	SYNPO	Isoform 2 of Synaptopodin OS=Homo sapiens OX=9606 GN=SYNPO	25	6.19628	6.57029	5.25453	5.43077	16.5333	16.9792	16.9234	17.6451	0.803714	0.647866	0.994432	1.15875	1.26564	1.21822	1.17973	1.19876
P11274	sp|P11274|BCR_HUMAN	BCR	Breakpoint cluster region protein OS=Homo sapiens OX=9606 GN=BCR PE=1 SV=2	28	8.91397	9.35661	9.53561	9.38493	1.43575	1.43273	1.58605	1.48357	8.5307	8.64468	8.41432	8.95134	5.43536	5.61041	5.66927	5.61469
A0A1C7CYZ0	tr|A0A1C7CYZ0|A0A1C7CYZ0_HUMAN	ABR	Active breakpoint cluster region-related protein OS=Homo sapiens OX=9606 GN=ABR PE=1 SV=1	21	12.0672	12.1963	12.0947	11.6906	3.62857	3.66872	3.5069	3.75523	3.74292	3.66726	3.70531	3.78476	5.82146	5.40592	5.74506	5.51914
P18206	sp|P18206|VINC_HUMAN	VCL	Vinculin OS=Homo sapiens OX=9606 GN=VCL PE=1 SV=4	251	15.1088	15.0447	13.7539	14.201	3.8344	3.8047	4.04506	4.21119	2.87529	2.82057	2.79988	2.96985	3.60086	3.64352	3.62194	3.66431
Q8IYI6	sp|Q8IYI6|EXOC8_HUMAN	EXOC8	Exocyst complex component 8 OS=Homo sapiens OX=9606 GN=EXOC8 PE=1 SV=2	33	6.64433	6.73797	7.28815	7.05588	5.70188	5.79113	5.82005	5.69097	7.50039	7.68862	7.3736	7.47223	4.73009	4.67676	4.94781	4.88011
P42858	sp|P42858|HD_HUMAN	HTT	Huntingtin OS=Homo sapiens OX=9606 GN=HTT PE=1 SV=2	53	6.64122	6.48498	7.09215	7.07816	5.40675	5.40635	5.21375	5.39096	10.8078	10.773	10.2253	10.6883	1.95865	2.14241	2.37817	2.31195
E7EPT4	tr|E7EPT4|E7EPT4_HUMAN	NDUFV2	NADH dehydrogenase [ubiquinone] flavoprotein 2, mitochondrial OS=Homo sapiens OX=9606 GN=NDUFV2 PE=1 SV=1	14	6.14895	6.39039	5.92277	5.85892	5.66663	5.58793	5.5436	5.7137	6.27509	6.3898	6.38834	6.05582	6.46616	7.13373	7.35116	7.10702
A0A087WZN1	tr|A0A087WZN1|A0A087WZN1_HUMAN	IDH3B	Isocitrate dehydrogenase [NAD] subunit, mitochondrial OS=Homo sapiens OX=9606 GN=IDH3B PE=1 SV=1	31	4.73452	4.83598	3.96609	4.0302	6.19451	6.33869	6.24834	5.69731	8.08143	8.43205	6.2434	8.02497	6.55256	6.5761	7.09684	6.947
Q8N201	sp|Q8N201|INT1_HUMAN	INTS1	Integrator complex subunit 1 OS=Homo sapiens OX=9606 GN=INTS1 PE=1 SV=2	44	4.52209	4.40754	5.17175	4.93342	5.46029	5.63171	5.28618	5.471	6.95096	6.77811	6.66515	6.70257	8.24939	7.98891	7.90227	7.87867
Q9UBF2	sp|Q9UBF2|COPG2_HUMAN	COPG2	Coatomer subunit gamma-2 OS=Homo sapiens OX=9606 GN=COPG2 PE=1 SV=1	41	5.75757	5.73477	6.00311	5.84652	4.38195	4.43084	4.16923	4.2015	10.3503	10.0419	9.84186	10.0154	4.63152	5.03003	4.85864	4.70489
Q9Y678	sp|Q9Y678|COPG1_HUMAN	COPG1	Coatomer subunit gamma-1 OS=Homo sapiens OX=9606 GN=COPG1 PE=1 SV=1	77	7.15948	6.14756	7.79408	8.29021	5.50736	5.42312	5.45303	5.75245	5.03897	5.22766	5.66797	4.58635	7.38852	7.25913	6.5669	6.73722
Q96PY5-3	sp|Q96PY5-3|FMNL2_HUMAN	FMNL2	Isoform 2 of Formin-like protein 2 OS=Homo sapiens OX=9606 GN=FMNL2	17	12.2465	12.0717	12.5539	12.5611	2.92879	2.76053	2.82087	2.9623	5.02914	4.89066	4.86774	5.1167	4.67112	4.88722	4.90513	4.7266
Q8IVF7	sp|Q8IVF7|FMNL3_HUMAN	FMNL3	Formin-like protein 3 OS=Homo sapiens OX=9606 GN=FMNL3 PE=1 SV=3	11	14.4271	13.3058	12.919	13.4031	5.82568	6.08379	6.0441	6.19568	3.25776	3.11875	3.25853	3.7647	2.03766	2.03613	2.28315	2.03906
O95466-3	sp|O95466-3|FMNL1_HUMAN	FMNL1	Isoform 3 of Formin-like protein 1 OS=Homo sapiens OX=9606 GN=FMNL1	15	7.2957	7.39277	7.65468	7.43626	12.6413	13.6719	12.5046	12.8189	1.5083	1.54641	1.82628	1.98154	2.98161	2.91733	2.87853	2.94396
P13995	sp|P13995|MTDC_HUMAN	MTHFD2	Bifunctional methylenetetrahydrofolate dehydrogenase/cyclohydrolase, mitochondrial OS=Homo sapiens OX=9606 GN=MTHFD2 PE=1 SV=2	39	2.97839	3.20873	3.13919	3.22174	8.35575	8.27387	8.4144	8.05382	4.47034	4.56254	5.52853	4.44835	9.01505	8.67243	8.81472	8.84215
Q70CQ2	sp|Q70CQ2|UBP34_HUMAN	USP34	Ubiquitin carboxyl-terminal hydrolase 34 OS=Homo sapiens OX=9606 GN=USP34 PE=1 SV=2	50	5.34248	5.45938	5.8083	5.61764	7.68345	7.88194	7.49815	7.6599	6.11223	6.28124	6.18943	6.11181	5.52255	5.62189	5.67196	5.53765
Q96F24	sp|Q96F24|NRBF2_HUMAN	NRBF2	Nuclear receptor-binding factor 2 OS=Homo sapiens OX=9606 GN=NRBF2 PE=1 SV=1	6	7.93105	8.0807	7.19741	7.15449	6.82832	6.8887	7.08473	7.12442	5.75739	5.24648	5.4665	5.04691	5.15045	4.86662	5.15968	5.01615
P17858-2	sp|P17858-2|PFKAL_HUMAN	PFKL	Isoform 2 of ATP-dependent 6-phosphofructokinase, liver type OS=Homo sapiens OX=9606 GN=PFKL	39	6.66625	6.4061	7.7342	7.57907	4.17935	4.46201	4.26531	4.27058	6.14505	6.12088	5.9434	5.94581	7.47435	7.64838	7.70356	7.45571
Q01813	sp|Q01813|PFKAP_HUMAN	PFKP	ATP-dependent 6-phosphofructokinase, platelet type OS=Homo sapiens OX=9606 GN=PFKP PE=1 SV=2	72	9.61833	9.13586	10.5992	11.2939	2.61849	2.60526	2.92456	2.81322	2.04004	2.04979	2.01227	2.14894	10.3508	9.78855	9.98311	10.0177
A0A2R8Y891	tr|A0A2R8Y891|A0A2R8Y891_HUMAN	PFKM	ATP-dependent 6-phosphofructokinase OS=Homo sapiens OX=9606 GN=PFKM PE=1 SV=1	50	4.71979	4.70848	5.0915	5.22845	5.78895	5.79128	5.73488	5.76774	5.70327	5.73655	5.59351	5.99374	8.65826	8.40806	8.5913	8.48424
Q9H7E9-2	sp|Q9H7E9-2|CH033_HUMAN	C8orf33	Isoform 2 of UPF0488 protein C8orf33 OS=Homo sapiens OX=9606 GN=C8orf33	7	5.01765	5.33211	4.47444	4.29388	5.21516	5.63355	5.28452	5.08699	7.21815	7.52838	9.39844	6.94009	7.38447	6.93646	7.06021	7.19549
P55060	sp|P55060|XPO2_HUMAN	CSE1L	Exportin-2 OS=Homo sapiens OX=9606 GN=CSE1L PE=1 SV=3	129	4.67748	4.57803	4.88209	4.66567	7.99911	8.21535	7.72985	7.74322	6.47618	6.37427	6.50553	6.65964	6.01734	5.88118	5.82613	5.76893
P38398-7	sp|P38398-7|BRCA1_HUMAN	BRCA1	Isoform 7 of Breast cancer type 1 susceptibility protein OS=Homo sapiens OX=9606 GN=BRCA1	31	5.28136	5.58916	5.5424	5.69595	6.12711	5.90869	6.23312	6.10359	8.89451	8.70632	8.96237	8.07895	4.67117	4.60245	4.68578	4.91707
Q00577	sp|Q00577|PURA_HUMAN	PURA	Transcriptional activator protein Pur-alpha OS=Homo sapiens OX=9606 GN=PURA PE=1 SV=2	14	6.7699	6.83759	6.69729	6.41035	6.87699	7.02617	7.00806	6.54142	6.61196	6.80059	6.87453	7.37305	4.53987	4.698	4.71161	4.22261
Q9BUH6	sp|Q9BUH6|PAXX_HUMAN	PAXX	Protein PAXX OS=Homo sapiens OX=9606 GN=PAXX PE=1 SV=2	10	8.32809	8.61175	7.38369	8.4409	3.97619	4.03254	4.17493	4.06034	5.35396	5.49376	6.02955	5.20679	7.22848	7.34383	7.53931	6.79589
O95235	sp|O95235|KI20A_HUMAN	KIF20A	Kinesin-like protein KIF20A OS=Homo sapiens OX=9606 GN=KIF20A PE=1 SV=1	37	7.21545	7.39374	8.36451	8.78445	5.93324	5.9848	6.24496	6.24373	4.91014	5.09945	5.51179	5.2363	5.7361	5.79669	5.76108	5.78356
A0A024R4E5	tr|A0A024R4E5|A0A024R4E5_HUMAN	HDLBP	High density lipoprotein binding protein (Vigilin), isoform CRA_a OS=Homo sapiens OX=9606 GN=HDLBP PE=1 SV=1	114	8.19488	8.19772	7.63015	8.04513	5.12636	5.26285	5.24268	5.37198	6.04825	5.90146	5.99317	6.1379	5.6166	5.7095	5.64957	5.87179
Q8TDX7	sp|Q8TDX7|NEK7_HUMAN	NEK7	Serine/threonine-protein kinase Nek7 OS=Homo sapiens OX=9606 GN=NEK7 PE=1 SV=1	12	9.35372	9.40972	10.3985	10.8775	7.21727	7.10413	6.81724	6.91269	4.63599	4.58031	4.87643	4.59743	3.20293	3.35701	3.57856	3.08053
Q9HC98-2	sp|Q9HC98-2|NEK6_HUMAN	NEK6	Isoform 2 of Serine/threonine-protein kinase Nek6 OS=Homo sapiens OX=9606 GN=NEK6	7	10.3355	10.3209	12.4296	12.136	6.14588	6.05094	5.76405	6.10333	4.39882	4.38977	4.41523	4.73186	2.98897	3.11785	3.32742	3.34388
Q92844	sp|Q92844|TANK_HUMAN	TANK	TRAF family member-associated NF-kappa-B activator OS=Homo sapiens OX=9606 GN=TANK PE=1 SV=2	17	5.12532	4.67507	4.81245	5.29403	3.9846	4.06916	4.42189	4.62619	4.23684	4.00453	4.23302	3.13832	12.0264	12.7596	11.3258	11.2667
Q9NT68	sp|Q9NT68|TEN2_HUMAN	TENM2	Teneurin-2 OS=Homo sapiens OX=9606 GN=TENM2 PE=1 SV=3	9	2.53409	2.29072	2.41119	2.13339	21.3094	20.0339	20.8228	20.796	0.784795	0.688191	1.0973	1.2754	0.978286	0.89586	0.911882	1.03685
Q9P273	sp|Q9P273|TEN3_HUMAN	TENM3	Teneurin-3 OS=Homo sapiens OX=9606 GN=TENM3 PE=2 SV=3	44	11.145	10.0273	10.5857	10.0651	11.0274	10.187	11.2174	11.9116	2.43384	2.37012	2.56393	2.49051	0.914102	1.02365	1.10577	0.931553
Q9UKZ4-2	sp|Q9UKZ4-2|TEN1_HUMAN	TENM1	Isoform 2 of Teneurin-1 OS=Homo sapiens OX=9606 GN=TENM1	2	4.07833	3.94285	5.0494	4.62756	8.50082	8.08067	8.52029	8.25382	5.19283	5.97433	5.71002	6.03775	7.09204	6.89419	5.94922	6.09588
Q99575	sp|Q99575|POP1_HUMAN	POP1	Ribonucleases P/MRP protein subunit POP1 OS=Homo sapiens OX=9606 GN=POP1 PE=1 SV=2	39	4.82331	4.38526	5.20761	5.10682	5.11728	5.03284	5.15932	5.31285	7.0458	6.78729	7.31518	6.57081	8.32771	8.08294	7.84158	7.88341
Q53H12	sp|Q53H12|AGK_HUMAN	AGK	Acylglycerol kinase, mitochondrial OS=Homo sapiens OX=9606 GN=AGK PE=1 SV=2	29	3.83447	3.4851	3.75094	3.57254	3.57528	3.67439	3.47013	3.44885	12.9102	12.7208	13.5407	10.4045	5.07287	5.4745	5.59107	5.47366
Q05086	sp|Q05086|UBE3A_HUMAN	UBE3A	Ubiquitin-protein ligase E3A OS=Homo sapiens OX=9606 GN=UBE3A PE=1 SV=4	40	5.07794	5.06529	5.30465	5.39351	7.20845	7.21289	7.04726	7.27826	5.23761	5.09489	5.13107	4.98855	7.62445	7.42828	7.42385	7.48307
Q8NCG7	sp|Q8NCG7|DGLB_HUMAN	DAGLB	Sn1-specific diacylglycerol lipase beta OS=Homo sapiens OX=9606 GN=DAGLB PE=1 SV=2	8	4.47331	4.51917	4.81525	4.47296	12.6342	12.6527	12.7132	13.1947	4.17386	4.35073	3.99641	4.35115	3.5148	3.40388	3.38821	3.34546
Q9UGR2	sp|Q9UGR2|Z3H7B_HUMAN	ZC3H7B	Zinc finger CCCH domain-containing protein 7B OS=Homo sapiens OX=9606 GN=ZC3H7B PE=1 SV=2	29	7.35351	6.88332	7.60118	7.92044	6.10138	5.97655	6.25723	6.29394	5.30391	5.49009	5.57081	5.30087	6.04391	6.22179	5.73907	5.94201
Q8IWR0	sp|Q8IWR0|Z3H7A_HUMAN	ZC3H7A	Zinc finger CCCH domain-containing protein 7A OS=Homo sapiens OX=9606 GN=ZC3H7A PE=1 SV=1	33	7.6869	7.06957	7.74734	7.98637	6.60631	6.47016	6.97726	6.76844	5.90623	6.50894	6.78526	5.54532	4.33967	4.5597	4.37652	4.666
Q14980	sp|Q14980|NUMA1_HUMAN	NUMA1	Nuclear mitotic apparatus protein 1 OS=Homo sapiens OX=9606 GN=NUMA1 PE=1 SV=2	158	6.34939	6.33689	6.27454	6.15024	6.47117	6.54314	6.33471	6.55883	6.21082	5.68144	6.1594	5.97822	6.20751	6.34931	6.288	6.10639
O95183	sp|O95183|VAMP5_HUMAN	VAMP5	Vesicle-associated membrane protein 5 OS=Homo sapiens OX=9606 GN=VAMP5 PE=1 SV=1	5	18.9978	19.8434	19.3093	19.9069	3.80641	4.24783	3.91874	3.93496	0.599674	0.383561	0.720991	1.01353	1.18193	0.732449	0.887097	0.51534
A0A0A0MSI8	tr|A0A0A0MSI8|A0A0A0MSI8_HUMAN	EXOC5	Exocyst complex component 5 OS=Homo sapiens OX=9606 GN=EXOC5 PE=1 SV=1	28	6.48248	6.63844	6.7154	6.67621	7.05889	7.13589	6.78449	7.08579	6.64847	6.44136	6.46468	6.71829	4.78547	4.79603	4.95383	4.61426
Q92616	sp|Q92616|GCN1_HUMAN	GCN1	eIF-2-alpha kinase activator GCN1 OS=Homo sapiens OX=9606 GN=GCN1 PE=1 SV=6	215	5.53323	5.36425	5.87915	5.8779	5.44291	5.57132	5.47241	5.52011	5.41961	5.34274	5.32073	5.3228	8.76188	8.44052	8.32828	8.40216
Q9H6L2-2	sp|Q9H6L2-2|TM231_HUMAN	TMEM231	Isoform 2 of Transmembrane protein 231 OS=Homo sapiens OX=9606 GN=TMEM231	1	8.44801	9.49673	8.23148	8.83792	7.64424	7.74484	8.09639	7.95347	4.16727	3.95402	4.68623	3.97215	4.22897	4.1376	3.43414	4.96654
Q9UNF0	sp|Q9UNF0|PACN2_HUMAN	PACSIN2	Protein kinase C and casein kinase substrate in neurons protein 2 OS=Homo sapiens OX=9606 GN=PACSIN2 PE=1 SV=2	33	6.78213	7.19096	6.16547	6.38006	7.90633	7.38938	8.47096	8.33916	4.80723	4.80334	6.38919	4.60796	4.9824	5.38823	5.27766	5.11952
O60749	sp|O60749|SNX2_HUMAN	SNX2	Sorting nexin-2 OS=Homo sapiens OX=9606 GN=SNX2 PE=1 SV=2	30	4.0553	4.13207	4.40538	4.28944	5.26205	5.64652	5.36441	5.25119	9.30606	9.39984	8.93906	9.44692	5.98386	6.02451	6.17667	6.31674
Q13596	sp|Q13596|SNX1_HUMAN	SNX1	Sorting nexin-1 OS=Homo sapiens OX=9606 GN=SNX1 PE=1 SV=3	35	5.71392	5.83268	5.60594	5.62919	7.29376	7.48415	7.17172	7.17061	5.78983	5.63414	5.52747	5.88386	6.24037	6.29487	6.4347	6.29278
Q7Z6E9	sp|Q7Z6E9|RBBP6_HUMAN	RBBP6	E3 ubiquitin-protein ligase RBBP6 OS=Homo sapiens OX=9606 GN=RBBP6 PE=1 SV=1	34	4.21428	4.42699	4.31555	4.44165	4.72818	4.83451	4.78636	4.90013	9.08329	9.46447	8.97799	9.21323	6.43302	6.84692	6.4589	6.87455
Q9UBQ7	sp|Q9UBQ7|GRHPR_HUMAN	GRHPR	Glyoxylate reductase/hydroxypyruvate reductase OS=Homo sapiens OX=9606 GN=GRHPR PE=1 SV=1	20	7.0639	7.04661	6.28634	5.82858	8.70271	8.36185	8.81389	8.27489	5.00995	5.65072	4.77406	5.39416	4.64422	4.52601	4.88131	4.74081
P43304	sp|P43304|GPDM_HUMAN	GPD2	Glycerol-3-phosphate dehydrogenase, mitochondrial OS=Homo sapiens OX=9606 GN=GPD2 PE=1 SV=3	48	7.28064	7.33324	6.89358	6.9434	5.29821	5.38528	5.46062	5.41616	3.45733	3.33815	3.26836	3.1763	9.48881	9.15522	9.22439	8.88031
O94855-2	sp|O94855-2|SC24D_HUMAN	SEC24D	Isoform 2 of Protein transport protein Sec24D OS=Homo sapiens OX=9606 GN=SEC24D	36	12.3233	10.2949	13.5433	14.4599	3.85461	3.7636	4.14335	4.22211	4.33885	4.43579	4.39665	4.08931	4.05113	4.15703	3.93691	3.98921
P53992	sp|P53992|SC24C_HUMAN	SEC24C	Protein transport protein Sec24C OS=Homo sapiens OX=9606 GN=SEC24C PE=1 SV=3	63	6.87501	6.47711	7.99779	7.95896	8.66978	8.68636	8.52848	8.81734	4.75393	4.86001	4.82832	4.59421	4.25117	4.31638	4.18865	4.19649
A0A0U1RR49	tr|A0A0U1RR49|A0A0U1RR49_HUMAN	SEC24C	Protein transport protein Sec24C (Fragment) OS=Homo sapiens OX=9606 GN=SEC24C PE=1 SV=1	1	3.41709	2.49309	6.23715	4.74831	13.5906	12.0568	12.9495	13.7679	3.45892	2.03393	4.9079	5.12738	3.39818	4.12721	3.52998	4.15609
P29353-6	sp|P29353-6|SHC1_HUMAN	SHC1	Isoform 6 of SHC-transforming protein 1 OS=Homo sapiens OX=9606 GN=SHC1	22	7.15465	7.40511	6.93579	7.84358	7.75698	7.94757	8.03953	7.90333	3.68343	3.46464	3.70277	3.8087	6.27323	5.97363	6.01367	6.09338
Q9NXH9	sp|Q9NXH9|TRM1_HUMAN	TRMT1	tRNA (guanine(26)-N(2))-dimethyltransferase OS=Homo sapiens OX=9606 GN=TRMT1 PE=1 SV=1	31	3.91502	3.93514	4.25358	4.37089	4.9549	4.9649	5.01982	5.06906	6.26551	6.42057	6.2592	6.11668	9.73474	9.53438	9.62695	9.55867
Q96RY5	sp|Q96RY5|CRML_HUMAN	CRAMP1	Protein cramped-like OS=Homo sapiens OX=9606 GN=CRAMP1 PE=1 SV=3	2	3.89034	4.47481	4.1029	3.94644	4.3462	4.66825	5.4708	7.24767	6.73065	7.17513	12.9119	8.30945	7.71526	6.60326	6.40384	6.00307
Q5TCQ9	sp|Q5TCQ9|MAGI3_HUMAN	MAGI3	Membrane-associated guanylate kinase, WW and PDZ domain-containing protein 3 OS=Homo sapiens OX=9606 GN=MAGI3 PE=1 SV=3	15	4.24439	4.52872	4.62524	4.32322	6.61127	6.41215	6.79099	6.65533	9.64604	9.61497	10.1637	9.73191	3.83045	4.09459	4.38029	4.34676
P06753	sp|P06753|TPM3_HUMAN	TPM3	Tropomyosin alpha-3 chain OS=Homo sapiens OX=9606 GN=TPM3 PE=1 SV=2	42	11.4705	11.4206	10.0117	11.1796	6.79026	6.52871	6.68129	6.80909	2.92275	2.8487	2.94015	3.36828	4.37533	4.20954	4.17309	4.27041
P67936-2	sp|P67936-2|TPM4_HUMAN	TPM4	Isoform 2 of Tropomyosin alpha-4 chain OS=Homo sapiens OX=9606 GN=TPM4	43	13.3961	12.7349	10.7464	11.7734	4.85096	4.66087	5.15908	5.51371	1.52478	1.50777	1.5627	1.44975	6.42876	6.16177	6.09732	6.43171
A7XZE4	tr|A7XZE4|A7XZE4_HUMAN	TPM2	Beta tropomyosin isoform OS=Homo sapiens OX=9606 GN=TPM2 PE=1 SV=1	28	12.2974	12.6197	10.9624	12.0434	8.84426	8.80966	8.67157	9.54438	0.861669	0.683664	0.879768	1.05825	3.26521	3.24072	3.08225	3.13575
Q5TCU3	tr|Q5TCU3|Q5TCU3_HUMAN	TPM2	Tropomyosin beta chain OS=Homo sapiens OX=9606 GN=TPM2 PE=1 SV=1	4	8.85413	8.63107	7.201	7.70083	13.297	12.2003	13.393	13.7967	0.476615	0.238776	0.640162	0.798125	3.71685	2.92264	3.10351	3.02941
P09493-3	sp|P09493-3|TPM1_HUMAN	TPM1	Isoform 3 of Tropomyosin alpha-1 chain OS=Homo sapiens OX=9606 GN=TPM1	38	15.3299	14.7665	14.2319	14.806	7.48759	7.23145	7.763	8.22009	1.28842	1.27007	1.51006	1.5835	1.05287	1.21311	1.11662	1.12904
P09493-6	sp|P09493-6|TPM1_HUMAN	TPM1	Isoform 6 of Tropomyosin alpha-1 chain OS=Homo sapiens OX=9606 GN=TPM1	11	22.4009	20.9162	16.4181	19.1834	3.66319	3.15087	3.91926	4.14211	0.669916	0.621222	0.719018	0.851536	0.86148	0.767655	0.780749	0.934413
B7Z596	tr|B7Z596|B7Z596_HUMAN	TPM1	Tropomyosin alpha-1 chain OS=Homo sapiens OX=9606 GN=TPM1 PE=1 SV=1	3	3.11301	2.8544	2.80363	2.33621	11.823	11.5054	11.4908	12.307	5.92257	5.44714	5.5801	5.38264	4.94954	4.98395	4.95493	4.54563
P67936	sp|P67936|TPM4_HUMAN	TPM4	Tropomyosin alpha-4 chain OS=Homo sapiens OX=9606 GN=TPM4 PE=1 SV=3	8	16.7815	15.6595	13.1708	14.5978	3.58312	3.16952	4.19022	4.08964	2.33898	2.08039	2.30547	2.532	3.92973	3.72045	4.16565	3.68523
P06753-2	sp|P06753-2|TPM3_HUMAN	TPM3	Isoform 2 of Tropomyosin alpha-3 chain OS=Homo sapiens OX=9606 GN=TPM3	31	7.60561	6.93233	6.93316	6.81362	7.54485	6.66389	7.75388	7.71623	4.39286	4.28941	4.74083	4.16441	6.46268	6.04916	5.91516	6.0219
P49916	sp|P49916|DNLI3_HUMAN	LIG3	DNA ligase 3 OS=Homo sapiens OX=9606 GN=LIG3 PE=1 SV=2	42	4.08843	4.10231	4.4206	4.4083	6.29966	6.33202	6.06372	6.21449	8.10546	7.97421	7.92805	8.02135	6.66894	6.43158	6.45158	6.48931
Q6P1J9	sp|Q6P1J9|CDC73_HUMAN	CDC73	Parafibromin OS=Homo sapiens OX=9606 GN=CDC73 PE=1 SV=1	42	4.50292	4.72449	4.83029	4.84076	3.73854	3.81153	3.52236	3.46006	9.52824	9.52347	8.36627	9.62068	7.40446	7.183	7.49136	7.45157
O75061-2	sp|O75061-2|AUXI_HUMAN	DNAJC6	Isoform 2 of Putative tyrosine-protein phosphatase auxilin OS=Homo sapiens OX=9606 GN=DNAJC6	6	6.33773	6.83655	7.7954	7.2893	3.26198	3.24691	2.90909	2.92991	9.57608	9.4286	8.96703	10.2107	5.08429	5.0646	5.50373	5.55815
P51452	sp|P51452|DUS3_HUMAN	DUSP3	Dual specificity protein phosphatase 3 OS=Homo sapiens OX=9606 GN=DUSP3 PE=1 SV=1	9	6.84244	7.10105	6.21056	6.38438	9.01262	9.01653	8.99534	8.20122	5.9988	6.66858	6.10494	6.46903	2.89613	3.31403	3.50526	3.2791
Q9Y277	sp|Q9Y277|VDAC3_HUMAN	VDAC3	Voltage-dependent anion-selective channel protein 3 OS=Homo sapiens OX=9606 GN=VDAC3 PE=1 SV=1	47	5.04345	4.95157	5.41429	5.21032	5.70102	5.87335	5.59625	5.62855	8.24427	7.94064	7.87239	7.81851	6.07486	6.16742	6.29488	6.16822
P21796	sp|P21796|VDAC1_HUMAN	VDAC1	Voltage-dependent anion-selective channel protein 1 OS=Homo sapiens OX=9606 GN=VDAC1 PE=1 SV=2	78	5.75502	6.01078	5.84278	5.8333	6.50023	6.83635	6.66944	6.44188	5.79273	5.9021	5.77103	5.76888	6.72489	6.71031	6.75651	6.68375
A0A2R8YFV2	tr|A0A2R8YFV2|A0A2R8YFV2_HUMAN	WIZ	Protein Wiz OS=Homo sapiens OX=9606 GN=WIZ PE=1 SV=1	19	5.23467	5.54289	5.83622	5.61874	5.21998	5.15438	5.04832	5.04622	8.66461	8.4757	8.31573	8.87783	5.58853	5.53067	5.84275	6.00277
M0QXA7	tr|M0QXA7|M0QXA7_HUMAN	WIZ	Protein Wiz OS=Homo sapiens OX=9606 GN=WIZ PE=1 SV=1	2	6.03586	6.16944	6.31145	5.59657	5.71628	6.02249	5.32256	5.76967	9.28877	8.39626	9.38631	8.59601	3.63624	4.6499	4.2831	4.8191
Q7Z3D6-2	sp|Q7Z3D6-2|GLUCM_HUMAN	DGLUCY	Isoform 2 of D-glutamate cyclase, mitochondrial OS=Homo sapiens OX=9606 GN=DGLUCY	12	4.45946	4.27814	4.35326	4.37415	3.91649	3.75607	3.84084	4.00512	3.53304	3.51514	3.86936	3.14298	13.5638	13.9839	13.0234	12.3849
Q9NQX3-2	sp|Q9NQX3-2|GEPH_HUMAN	GPHN	Isoform 2 of Gephyrin OS=Homo sapiens OX=9606 GN=GPHN	45	3.13297	3.21301	2.90825	2.81535	9.01681	8.77949	8.9937	8.92021	5.95841	6.16303	5.86799	5.89683	7.11548	6.91581	7.0524	7.25023
Q92979	sp|Q92979|NEP1_HUMAN	EMG1	Ribosomal RNA small subunit methyltransferase NEP1 OS=Homo sapiens OX=9606 GN=EMG1 PE=1 SV=4	19	4.07542	4.57991	5.11824	4.80962	5.85905	5.78204	5.79723	5.74953	5.92008	6.15523	5.86114	5.95829	9.01402	8.52194	8.45827	8.33999
P53814-5	sp|P53814-5|SMTN_HUMAN	SMTN	Isoform B2 of Smoothelin OS=Homo sapiens OX=9606 GN=SMTN	34	12.2377	12.2905	12.266	13.6741	6.49215	6.02825	7.0726	7.21837	1.45175	1.36062	1.55381	1.58689	4.10099	4.1867	4.16213	4.31753
Q9H4W6	sp|Q9H4W6|COE3_HUMAN	EBF3	Transcription factor COE3 OS=Homo sapiens OX=9606 GN=EBF3 PE=1 SV=2	4	1.61298	2.05519	1.84905	1.73819	8.75194	8.50555	7.47504	7.07896	12.9409	12.3269	12.696	13.0861	2.34302	2.48494	2.23786	2.81733
Q86VP6	sp|Q86VP6|CAND1_HUMAN	CAND1	Cullin-associated NEDD8-dissociated protein 1 OS=Homo sapiens OX=9606 GN=CAND1 PE=1 SV=2	112	5.70005	5.61183	6.27925	6.16911	4.08121	4.2371	4.04693	4.10361	8.51846	8.57372	8.37521	8.38607	6.52981	6.57116	6.40061	6.41588
O75155	sp|O75155|CAND2_HUMAN	CAND2	Cullin-associated NEDD8-dissociated protein 2 OS=Homo sapiens OX=9606 GN=CAND2 PE=1 SV=3	20	7.67849	8.10228	8.16721	8.12893	1.8805	2.05456	2.00587	2.02381	12.5124	12.3258	11.9441	12.9884	2.31389	2.57136	2.61002	2.69232
A0A0A0MRJ7	tr|A0A0A0MRJ7|A0A0A0MRJ7_HUMAN	F5	Coagulation factor V OS=Homo sapiens OX=9606 GN=F5 PE=1 SV=1	9	8.49803	9.30623	6.75643	7.86534	10.8006	10.5347	11.3393	10.5556	2.50277	2.92502	2.94802	3.26285	3.09193	2.99845	3.33064	3.284
P98194-7	sp|P98194-7|AT2C1_HUMAN	ATP2C1	Isoform 7 of Calcium-transporting ATPase type 2C member 1 OS=Homo sapiens OX=9606 GN=ATP2C1	29	9.07368	8.46121	8.8282	8.78003	4.88566	4.71601	4.70982	4.96069	4.5671	4.54237	4.79206	4.47913	7.09931	6.86346	6.51763	6.72364
Q12888-2	sp|Q12888-2|TP53B_HUMAN	TP53BP1	Isoform 2 of TP53-binding protein 1 OS=Homo sapiens OX=9606 GN=TP53BP1	108	6.97344	6.93201	6.53543	6.62335	5.7879	5.86632	5.74063	6.08836	6.3739	6.30795	6.3004	6.15042	6.03084	6.18493	6.01955	6.08456
Q8NFC6	sp|Q8NFC6|BD1L1_HUMAN	BOD1L1	Biorientation of chromosomes in cell division protein 1-like 1 OS=Homo sapiens OX=9606 GN=BOD1L1 PE=1 SV=2	77	6.03335	6.16634	5.84076	6.04668	5.40741	5.31265	5.41167	5.53372	9.058	8.85556	8.59467	8.64103	4.54954	4.77695	4.88635	4.88534
Q96IK1	sp|Q96IK1|BOD1_HUMAN	BOD1	Biorientation of chromosomes in cell division protein 1 OS=Homo sapiens OX=9606 GN=BOD1 PE=1 SV=2	5	4.61158	4.62011	4.69199	4.88834	5.10104	5.09591	5.34012	5.2897	10.9558	11.2659	11.201	11.1447	3.56004	3.66397	4.11895	4.45081
Q92673	sp|Q92673|SORL_HUMAN	SORL1	Sortilin-related receptor OS=Homo sapiens OX=9606 GN=SORL1 PE=1 SV=2	9	1.35173	1.33305	1.30542	1.51474	3.81941	4.04817	3.47462	3.76434	5.40277	5.30581	5.65877	5.12358	14.9176	14.7046	14.4053	13.8702
Q9UJP4	sp|Q9UJP4|KLH21_HUMAN	KLHL21	Kelch-like protein 21 OS=Homo sapiens OX=9606 GN=KLHL21 PE=1 SV=4	1	11.2083	12.3045	11.5606	12.1218	3.63917	3.45868	3.6402	3.73224	3.17256	3.55932	3.29721	3.63265	6.43789	5.39277	5.86602	6.97612
P78362-2	sp|P78362-2|SRPK2_HUMAN	SRPK2	Isoform 2 of SRSF protein kinase 2 OS=Homo sapiens OX=9606 GN=SRPK2	28	4.87282	4.98408	5.03471	4.83683	6.60718	6.89721	6.41892	6.83903	7.17855	7.36678	6.94781	7.09647	6.36948	6.15462	6.18661	6.20892
Q96SB4	sp|Q96SB4|SRPK1_HUMAN	SRPK1	SRSF protein kinase 1 OS=Homo sapiens OX=9606 GN=SRPK1 PE=1 SV=2	27	4.77649	4.70747	4.6637	4.60635	5.41921	5.25402	5.66182	5.49623	8.01833	8.07452	8.28172	7.75974	6.90574	7.14519	6.54291	6.68656
O95782	sp|O95782|AP2A1_HUMAN	AP2A1	AP-2 complex subunit alpha-1 OS=Homo sapiens OX=9606 GN=AP2A1 PE=1 SV=3	74	7.32793	7.08231	7.98445	7.83708	7.8067	8.05437	7.75831	7.68298	4.22882	4.40093	4.31042	4.38014	5.38674	5.32827	5.28786	5.14269
O94973-2	sp|O94973-2|AP2A2_HUMAN	AP2A2	Isoform 2 of AP-2 complex subunit alpha-2 OS=Homo sapiens OX=9606 GN=AP2A2	33	8.26239	8.53116	8.72372	8.43208	4.12648	4.206	4.25752	4.1421	7.25988	7.46428	6.66787	7.30328	4.95174	5.18418	5.2021	5.28522
O94973	sp|O94973|AP2A2_HUMAN	AP2A2	AP-2 complex subunit alpha-2 OS=Homo sapiens OX=9606 GN=AP2A2 PE=1 SV=2	1	7.48439	5.06608	7.90055	8.67418	4.32151	3.3359	4.74697	4.47397	7.34435	7.95157	9.06419	5.01979	6.03429	7.91608	5.70823	4.95794
Q15293	sp|Q15293|RCN1_HUMAN	RCN1	Reticulocalbin-1 OS=Homo sapiens OX=9606 GN=RCN1 PE=1 SV=1	33	6.70892	6.76049	6.68829	6.41772	8.58212	8.22611	8.42484	8.89042	4.29225	4.14483	4.15729	4.75736	5.62088	5.37435	5.54814	5.40598
M0QXF9	tr|M0QXF9|M0QXF9_HUMAN	BCAT2	Branched-chain-amino-acid aminotransferase (Fragment) OS=Homo sapiens OX=9606 GN=BCAT2 PE=1 SV=1	18	6.48324	6.50607	5.63422	5.63536	5.80964	5.46614	5.64793	5.53792	6.84804	7.08026	7.2506	6.06987	6.56905	6.82037	6.46027	6.18103
Q9UBV2	sp|Q9UBV2|SE1L1_HUMAN	SEL1L	Protein sel-1 homolog 1 OS=Homo sapiens OX=9606 GN=SEL1L PE=1 SV=3	30	7.50231	7.38546	7.29428	7.27061	6.52206	6.66725	6.47278	6.54934	5.10666	4.98064	5.08358	5.18433	5.95674	5.92757	6.11864	5.97774
Q9BZL4	sp|Q9BZL4|PP12C_HUMAN	PPP1R12C	Protein phosphatase 1 regulatory subunit 12C OS=Homo sapiens OX=9606 GN=PPP1R12C PE=1 SV=1	20	9.63249	9.53526	9.52288	9.24058	5.00825	5.057	5.19679	5.1437	4.27765	4.14547	4.18759	4.27013	5.89553	6.24364	6.11756	6.52547
P67809	sp|P67809|YBOX1_HUMAN	YBX1	Nuclease-sensitive element-binding protein 1 OS=Homo sapiens OX=9606 GN=YBX1 PE=1 SV=3	69	6.66198	6.74475	6.63108	6.92149	5.83754	5.79243	6.05885	6.13934	6.32345	6.59347	5.85242	6.54651	6.09683	5.70898	5.87884	6.21204
P16989	sp|P16989|YBOX3_HUMAN	YBX3	Y-box-binding protein 3 OS=Homo sapiens OX=9606 GN=YBX3 PE=1 SV=4	40	4.47078	4.33689	4.20186	4.40852	6.72007	6.6267	6.77919	6.68445	7.05917	7.26871	6.88237	7.45959	6.84564	6.61445	6.7584	6.88321
P16989-2	sp|P16989-2|YBOX3_HUMAN	YBX3	Isoform 2 of Y-box-binding protein 3 OS=Homo sapiens OX=9606 GN=YBX3	2	3.25373	3.03758	3.36426	3.27036	6.42871	5.53837	5.84103	6.24809	3.8189	4.22111	3.87609	3.41329	12.9663	11.4259	11.198	12.0983
Q03001	sp|Q03001|DYST_HUMAN	DST	Dystonin OS=Homo sapiens OX=9606 GN=DST PE=1 SV=4	239	9.99496	10.1534	10.529	10.5894	7.51806	7.44315	7.56769	7.75262	3.25298	3.16355	3.2977	3.37225	3.79264	3.87104	3.85666	3.84488
F6QMI7	tr|F6QMI7|F6QMI7_HUMAN	DST	Dystonin OS=Homo sapiens OX=9606 GN=DST PE=1 SV=2	3	9.69429	9.62862	9.96981	10.5616	7.71035	7.4746	8.15422	8.47736	4.56626	4.21201	4.56721	3.80178	2.47547	2.62208	3.16173	2.92264
Q15149	sp|Q15149|PLEC_HUMAN	PLEC	Plectin OS=Homo sapiens OX=9606 GN=PLEC PE=1 SV=3	581	4.16101	4.14413	4.16241	3.89993	13.917	13.6728	13.5508	13.9538	1.00707	0.887149	1.25282	1.26612	6.43866	5.89637	5.93795	5.85188
Q15149-3	sp|Q15149-3|PLEC_HUMAN	PLEC	Isoform 3 of Plectin OS=Homo sapiens OX=9606 GN=PLEC	6	5.05615	5.34111	4.9848	5.10468	10.3508	10.3087	9.82877	9.85119	2.28154	2.35796	2.55792	2.41165	7.73302	7.77491	6.96988	7.08696
H0YDN1	tr|H0YDN1|H0YDN1_HUMAN	PLEC	Plectin OS=Homo sapiens OX=9606 GN=PLEC PE=1 SV=9	7	3.12114	2.46986	3.15915	3.67146	10.5252	11.1327	11.6421	11.3281	0.740353	0.602811	0.942365	0.697631	10.8857	8.78013	10.3291	9.97215
H3BQK9	tr|H3BQK9|H3BQK9_HUMAN	MACF1	Microtubule-actin cross-linking factor 1, isoforms 1/2/3/5 OS=Homo sapiens OX=9606 GN=MACF1 PE=1 SV=1	292	10.6306	10.9432	10.7447	10.5135	6.09617	6.09702	6.14706	6.37561	3.59389	3.57307	3.66633	3.63255	4.53895	4.52781	4.45757	4.46195
P58107	sp|P58107|EPIPL_HUMAN	EPPK1	Epiplakin OS=Homo sapiens OX=9606 GN=EPPK1 PE=1 SV=3	65	2.05534	2.16562	1.89277	2.40812	6.07074	5.86962	5.75805	5.73906	4.95873	5.26388	5.32886	4.97571	11.9675	12.2078	11.6402	11.698
Q9NQ39	sp|Q9NQ39|RS10L_HUMAN	RPS10P5	Putative 40S ribosomal protein S10-like OS=Homo sapiens OX=9606 GN=RPS10P5 PE=5 SV=1	9	4.4564	4.40087	4.77384	5.37705	4.03896	5.10127	4.47261	4.36328	7.69086	8.20677	8.15626	9.11261	7.19908	7.44321	8.12537	7.08157
Q9UPN3	sp|Q9UPN3|MACF1_HUMAN	MACF1	Microtubule-actin cross-linking factor 1, isoforms 1/2/3/5 OS=Homo sapiens OX=9606 GN=MACF1 PE=1 SV=4	2	8.52449	9.0386	11.012	10.4848	5.72445	5.31114	5.77252	5.74104	4.47903	5.32065	4.95287	3.49992	4.68106	5.26318	5.42998	4.76422
A0A0U1RQJ2	tr|A0A0U1RQJ2|A0A0U1RQJ2_HUMAN	DST	Dystonin (Fragment) OS=Homo sapiens OX=9606 GN=DST PE=1 SV=1	1	3.41097	3.22708	2.56614	3.0443	8.00794	7.47502	7.52055	7.42145	11.0141	10.5369	14.5628	7.9025	2.92912	3.79281	3.02865	3.55968
A0A0A6YYJ5	tr|A0A0A6YYJ5|A0A0A6YYJ5_HUMAN	MACF1	Microtubule-actin cross-linking factor 1, isoforms 1/2/3/5 (Fragment) OS=Homo sapiens OX=9606 GN=MACF1 PE=1 SV=2	11	7.30335	7.76335	7.47162	7.29534	6.96258	7.38015	7.23875	7.42272	5.00251	4.77512	5.09823	4.9499	5.35778	5.23228	5.40916	5.33715
A0A2R8YF49	tr|A0A2R8YF49|A0A2R8YF49_HUMAN	ARHGEF5	Rho guanine nucleotide exchange factor 5 OS=Homo sapiens OX=9606 GN=ARHGEF5 PE=1 SV=1	11	7.17928	7.60711	7.70334	7.47746	1.75606	1.85979	1.92065	1.96348	0.98514	0.978198	0.998796	0.941437	15.0315	14.7072	14.4745	14.416
A0A1W2PQS6	tr|A0A1W2PQS6|A0A1W2PQS6_HUMAN	RPS10-NUDT3	RPS10-NUDT3 readthrough OS=Homo sapiens OX=9606 GN=RPS10-NUDT3 PE=4 SV=1	37	7.01156	7.08802	5.10151	5.78163	4.6458	4.73942	4.63489	4.41999	6.89814	7.16167	6.72782	7.41782	6.92581	6.9567	7.29214	7.19708
O95989	sp|O95989|NUDT3_HUMAN	NUDT3	Diphosphoinositol polyphosphate phosphohydrolase 1 OS=Homo sapiens OX=9606 GN=NUDT3 PE=1 SV=1	1	6.50397	5.91252	5.5801	4.7899	5.73797	6.09022	5.80212	4.91172	5.64031	6.17112	5.57358	5.69416	8.48882	7.77007	7.48485	7.84858
Q9NZJ9-2	sp|Q9NZJ9-2|NUDT4_HUMAN	NUDT4	Isoform 2 of Diphosphoinositol polyphosphate phosphohydrolase 2 OS=Homo sapiens OX=9606 GN=NUDT4	8	10.5316	11.1599	8.49635	8.90396	6.52516	6.32571	7.70536	6.98226	4.53813	5.14508	5.35831	4.05655	3.19833	3.62928	3.69525	3.74877
Q9NZJ9	sp|Q9NZJ9|NUDT4_HUMAN	NUDT4	Diphosphoinositol polyphosphate phosphohydrolase 2 OS=Homo sapiens OX=9606 GN=NUDT4 PE=1 SV=2	1	9.63675	8.36598	6.73253	6.70962	5.36085	6.23094	5.64262	5.60588	4.27531	5.48109	5.0415	4.01244	4.72113	5.63272	5.39276	11.1579
Q8NFP7	sp|Q8NFP7|NUD10_HUMAN	NUDT10	Diphosphoinositol polyphosphate phosphohydrolase 3-alpha OS=Homo sapiens OX=9606 GN=NUDT10 PE=1 SV=1	3	2.75714	2.75123	2.58507	2.40495	13.33	13.0378	13.2112	12.7468	7.37602	7.77162	8.93918	7.50801	0.923774	1.51423	1.57554	1.5674
Q7Z6I8	sp|Q7Z6I8|CE024_HUMAN	C5orf24	UPF0461 protein C5orf24 OS=Homo sapiens OX=9606 GN=C5orf24 PE=1 SV=1	8	5.39111	5.92421	5.3948	5.73151	5.94785	6.33245	6.14882	6.10326	7.87813	7.43486	7.85906	7.47813	5.23918	5.44061	5.98905	5.70698
Q9BUN8	sp|Q9BUN8|DERL1_HUMAN	DERL1	Derlin-1 OS=Homo sapiens OX=9606 GN=DERL1 PE=1 SV=1	10	4.13965	4.07531	3.8263	3.71252	12.7789	13.3035	11.9056	12.4991	3.20587	2.95431	3.13996	3.30846	5.30642	5.13572	5.598	5.11034
Q92805	sp|Q92805|GOGA1_HUMAN	GOLGA1	Golgin subfamily A member 1 OS=Homo sapiens OX=9606 GN=GOLGA1 PE=1 SV=3	25	8.70815	8.68094	8.67595	8.48436	3.87496	4.0162	4.17641	4.07581	5.23648	5.49562	5.23056	5.49586	6.96643	6.84214	7.12884	6.91128
O60784	sp|O60784|TOM1_HUMAN	TOM1	Target of Myb protein 1 OS=Homo sapiens OX=9606 GN=TOM1 PE=1 SV=2	14	5.90675	5.92278	5.25627	5.07876	10.5978	10.9363	10.3085	10.5063	5.80282	6.12337	5.80004	6.01534	2.68495	3.05743	3.16367	2.83883
Q1ED39	sp|Q1ED39|KNOP1_HUMAN	KNOP1	Lysine-rich nucleolar protein 1 OS=Homo sapiens OX=9606 GN=KNOP1 PE=1 SV=1	10	4.17306	4.6104	4.25251	4.46798	5.27718	5.36836	5.18231	5.47853	10.3912	9.7252	11.0212	10.1375	4.95945	5.02959	5.12581	4.7997
P12270	sp|P12270|TPR_HUMAN	TPR	Nucleoprotein TPR OS=Homo sapiens OX=9606 GN=TPR PE=1 SV=3	153	5.5684	5.74866	5.43906	5.3246	5.2458	5.21189	5.15102	5.17349	7.98479	7.86197	7.6053	8.01807	6.28594	6.32565	6.50262	6.55273
Q15154	sp|Q15154|PCM1_HUMAN	PCM1	Pericentriolar material 1 protein OS=Homo sapiens OX=9606 GN=PCM1 PE=1 SV=5	57	5.43923	5.48768	5.86405	5.88144	3.79674	3.90915	4.0196	3.96486	7.04982	7.234	7.18061	6.94252	8.3098	8.17446	8.25823	8.48781
Q6VMQ6-4	sp|Q6VMQ6-4|MCAF1_HUMAN	ATF7IP	Isoform 3 of Activating transcription factor 7-interacting protein 1 OS=Homo sapiens OX=9606 GN=ATF7IP	34	6.29845	6.37246	6.07381	6.14754	4.0912	4.06944	4.26369	4.08004	7.58257	7.59272	7.39492	7.68458	7.02084	6.80721	7.11338	7.40716
P31327-3	sp|P31327-3|CPSM_HUMAN	CPS1	Isoform 3 of Carbamoyl-phosphate synthase [ammonia], mitochondrial OS=Homo sapiens OX=9606 GN=CPS1	29	5.46685	6.00886	5.71847	5.65967	5.7085	5.35486	5.52084	5.39059	6.33878	6.31372	5.75678	6.25473	7.54578	7.40304	8.07551	7.48303
Q63HN8-4	sp|Q63HN8-4|RN213_HUMAN	RNF213	Isoform 2 of E3 ubiquitin-protein ligase RNF213 OS=Homo sapiens OX=9606 GN=RNF213	96	7.47951	7.22545	7.33744	7.41204	8.39109	8.70057	8.26521	8.51159	4.09093	3.9607	4.05671	4.10278	5.07578	5.35736	5.1541	4.87874
A0A0A0MTR7	tr|A0A0A0MTR7|A0A0A0MTR7_HUMAN	RNF213	E3 ubiquitin-protein ligase RNF213 OS=Homo sapiens OX=9606 GN=RNF213 PE=1 SV=1	1	7.57841	7.67656	7.1483	6.59565	9.21141	9.56382	8.99418	9.72992	4.56584	3.44855	4.15633	4.01586	4.23241	4.58073	4.54452	3.95753
P27708	sp|P27708|PYR1_HUMAN	CAD	CAD protein OS=Homo sapiens OX=9606 GN=CAD PE=1 SV=3	167	4.30761	4.21078	4.70486	4.59518	6.77165	6.72321	6.53095	6.79461	6.72864	6.70595	6.67289	6.5321	7.30917	7.31429	7.06683	7.03128
A6NNY8	sp|A6NNY8|UBP27_HUMAN	USP27X	Ubiquitin carboxyl-terminal hydrolase 27 OS=Homo sapiens OX=9606 GN=USP27X PE=1 SV=3	3	3.11458	2.93117	2.77893	2.58128	8.15373	7.90219	8.03161	8.43214	7.87962	8.24806	9.86945	5.05123	6.33104	7.46174	5.4228	5.81045
Q9UPT9	sp|Q9UPT9|UBP22_HUMAN	USP22	Ubiquitin carboxyl-terminal hydrolase 22 OS=Homo sapiens OX=9606 GN=USP22 PE=1 SV=2	12	3.47286	3.39237	3.76589	3.76317	6.99963	7.17757	7.03653	6.75106	9.42432	9.40803	9.28399	9.21077	5.13956	5.05778	5.05497	5.06151
Q9Y2T2	sp|Q9Y2T2|AP3M1_HUMAN	AP3M1	AP-3 complex subunit mu-1 OS=Homo sapiens OX=9606 GN=AP3M1 PE=1 SV=1	22	6.54688	6.20783	7.30519	7.27518	4.52886	4.43773	4.63498	4.6271	6.54824	6.61195	6.35319	6.29744	7.09948	7.35465	7.06808	7.10325
P53677	sp|P53677|AP3M2_HUMAN	AP3M2	AP-3 complex subunit mu-2 OS=Homo sapiens OX=9606 GN=AP3M2 PE=2 SV=1	10	7.17876	6.45006	7.31256	7.31406	4.14128	3.85537	4.11609	4.18839	6.65587	6.3802	6.51604	6.19868	7.404	7.69264	7.59934	6.99667
Q9NU22	sp|Q9NU22|MDN1_HUMAN	MDN1	Midasin OS=Homo sapiens OX=9606 GN=MDN1 PE=1 SV=2	171	3.21011	3.24793	3.34009	3.17058	4.94154	5.08182	4.80627	4.79564	10.8822	10.7939	10.3152	10.5859	6.26347	6.09861	6.28231	6.18446
Q6Y7W6	sp|Q6Y7W6|GGYF2_HUMAN	GIGYF2	GRB10-interacting GYF protein 2 OS=Homo sapiens OX=9606 GN=GIGYF2 PE=1 SV=1	38	5.65586	5.9005	6.082	5.86539	6.05869	5.81022	5.97621	5.95237	7.30261	7.41558	7.09823	8.70363	5.72965	5.3581	5.56948	5.5215
Q9NWX5	sp|Q9NWX5|ASB6_HUMAN	ASB6	Ankyrin repeat and SOCS box protein 6 OS=Homo sapiens OX=9606 GN=ASB6 PE=1 SV=1	12	3.77991	4.04107	4.30173	4.13713	4.29187	4.2277	4.08886	4.28714	8.16427	8.62936	8.06118	8.155	8.65423	8.23245	8.07673	8.87137
P80723	sp|P80723|BASP1_HUMAN	BASP1	Brain acid soluble protein 1 OS=Homo sapiens OX=9606 GN=BASP1 PE=1 SV=2	16	25.9792	23.8751	20.3909	21.7048	0.172443	0.0938461	0.353795	0.383002	1.69189	1.38236	1.2525	1.49811	0.293815	0.337749	0.317435	0.272999
Q969T9	sp|Q969T9|WBP2_HUMAN	WBP2	WW domain-binding protein 2 OS=Homo sapiens OX=9606 GN=WBP2 PE=1 SV=1	16	5.21789	5.03041	5.63641	5.42989	5.74402	5.48518	5.68837	5.61639	8.12543	7.64483	7.20377	7.9362	6.33997	5.97282	6.39933	6.52909
O75569	sp|O75569|PRKRA_HUMAN	PRKRA	Interferon-inducible double-stranded RNA-dependent protein kinase activator A OS=Homo sapiens OX=9606 GN=PRKRA PE=1 SV=1	16	5.62516	5.73063	5.76366	5.79881	8.94222	8.71218	9.08031	8.88686	4.90538	4.99236	5.8055	4.79529	5.30641	5.47215	5.10844	5.07465
Q8N163	sp|Q8N163|CCAR2_HUMAN	CCAR2	Cell cycle and apoptosis regulator protein 2 OS=Homo sapiens OX=9606 GN=CCAR2 PE=1 SV=2	102	5.53181	5.56324	5.56988	5.52635	5.92916	6.02319	5.9757	6.00709	4.88385	4.80326	4.88336	4.91315	8.66065	8.6201	8.47392	8.6353
G3V119	tr|G3V119|G3V119_HUMAN	CCAR2	Cell cycle and apoptosis regulator protein 2 OS=Homo sapiens OX=9606 GN=CCAR2 PE=1 SV=1	1	3.79682	2.75101	5.74991	3.71687	9.25343	7.04545	9.56991	10.1686	4.10813	4.35561	5.34808	2.80355	6.7624	9.97252	6.70413	7.89355
A0AVF1	sp|A0AVF1|IFT56_HUMAN	TTC26	Intraflagellar transport protein 56 OS=Homo sapiens OX=9606 GN=TTC26 PE=2 SV=1	15	4.77559	4.89448	5.11233	4.83487	4.42178	4.67044	4.46524	4.43006	9.8217	9.88402	9.81066	10.2316	5.43983	5.47658	5.94309	5.78778
P55884-2	sp|P55884-2|EIF3B_HUMAN	EIF3B	Isoform 2 of Eukaryotic translation initiation factor 3 subunit B OS=Homo sapiens OX=9606 GN=EIF3B	83	4.99236	5.05681	4.84227	4.74227	6.7233	6.49687	6.5407	6.55229	5.76282	5.84178	5.43596	5.77033	8.03	7.73537	7.72504	7.75182
P35240	sp|P35240|MERL_HUMAN	NF2	Merlin OS=Homo sapiens OX=9606 GN=NF2 PE=1 SV=1	24	6.38319	6.70739	6.66093	6.23942	10.9131	11.0225	10.7891	11.1846	3.96734	3.7162	4.08044	3.95502	3.60641	3.61057	3.52361	3.64008
Q8IZ83	sp|Q8IZ83|A16A1_HUMAN	ALDH16A1	Aldehyde dehydrogenase family 16 member A1 OS=Homo sapiens OX=9606 GN=ALDH16A1 PE=1 SV=2	23	9.20288	9.02148	8.59218	8.70009	6.19951	6.18257	6.36838	6.2787	5.0335	4.98499	5.11055	4.72867	4.83531	4.89776	4.98887	4.87458
A0A2R8YE63	tr|A0A2R8YE63|A0A2R8YE63_HUMAN	EPS8	Epidermal growth factor receptor kinase substrate 8 OS=Homo sapiens OX=9606 GN=EPS8 PE=1 SV=1	32	7.9833	7.90383	8.81546	8.776	4.19158	4.05332	4.11688	4.13041	3.70597	3.55884	3.55945	3.69209	8.77217	8.91163	8.84057	8.98851
P46821	sp|P46821|MAP1B_HUMAN	MAP1B	Microtubule-associated protein 1B OS=Homo sapiens OX=9606 GN=MAP1B PE=1 SV=2	216	13.9261	13.4947	13.7835	14.0639	7.43084	7.17361	7.57562	7.58707	2.71606	2.58682	2.7047	2.82671	0.989428	1.03643	1.07339	1.03116
E9PGC8	tr|E9PGC8|E9PGC8_HUMAN	MAP1A	Microtubule-associated protein 1A OS=Homo sapiens OX=9606 GN=MAP1A PE=1 SV=1	95	11.2875	10.9032	10.3451	10.6701	9.63918	9.2102	9.55628	9.26861	3.09123	3.02733	3.13264	3.09208	1.69024	1.68685	1.71644	1.68307
P55263	sp|P55263|ADK_HUMAN	ADK	Adenosine kinase OS=Homo sapiens OX=9606 GN=ADK PE=1 SV=2	38	9.12227	8.58568	9.36322	9.17852	6.54463	6.21464	6.8282	6.45464	4.58988	4.81877	4.37175	4.51241	4.88781	4.78472	4.97832	4.76453
Q14554	sp|Q14554|PDIA5_HUMAN	PDIA5	Protein disulfide-isomerase A5 OS=Homo sapiens OX=9606 GN=PDIA5 PE=1 SV=1	19	3.69377	3.45961	3.35099	3.49735	6.05412	6.25476	5.99955	5.96828	5.26319	5.28861	5.22918	5.19471	10.1145	10.594	10.3055	9.73189
Q2NKX8	sp|Q2NKX8|ERC6L_HUMAN	ERCC6L	DNA excision repair protein ERCC-6-like OS=Homo sapiens OX=9606 GN=ERCC6L PE=1 SV=1	60	5.00673	5.56188	5.24603	5.63177	6.50214	6.19613	6.05314	6.06251	7.12735	7.02056	7.08111	7.26633	6.45803	6.20686	6.19293	6.3865
Q96HA7	sp|Q96HA7|TONSL_HUMAN	TONSL	Tonsoku-like protein OS=Homo sapiens OX=9606 GN=TONSL PE=1 SV=2	23	4.47451	4.49778	5.27806	5.50595	5.28243	5.29276	5.54272	5.43725	6.73323	6.49722	6.02456	6.50883	8.10031	8.15925	8.30871	8.35642
Q08211	sp|Q08211|DHX9_HUMAN	DHX9	ATP-dependent RNA helicase A OS=Homo sapiens OX=9606 GN=DHX9 PE=1 SV=4	185	4.1066	4.00351	4.50682	4.43658	6.14317	6.20402	6.0221	6.1404	8.34777	8.29338	8.51158	8.32443	6.19681	6.23176	6.265	6.26608
H7C2N1	tr|H7C2N1|H7C2N1_HUMAN	PTMA	Prothymosin alpha (Fragment) OS=Homo sapiens OX=9606 GN=PTMA PE=1 SV=1	17	2.48849	2.93314	2.58484	2.60779	4.40387	4.28121	4.65179	4.66692	6.03017	6.08905	5.62509	6.54178	11.1739	12.5509	12.0216	11.3495
A0A1C7CYX9	tr|A0A1C7CYX9|A0A1C7CYX9_HUMAN	DPYSL2	Dihydropyrimidinase-related protein 2 OS=Homo sapiens OX=9606 GN=DPYSL2 PE=1 SV=1	73	13.362	13.3357	13.7157	14.0144	6.86276	6.91749	7.19612	7.14428	2.09338	2.05461	2.394	2.21726	2.05149	2.25538	2.22424	2.16115
Q14195-2	sp|Q14195-2|DPYL3_HUMAN	DPYSL3	Isoform LCRMP-4 of Dihydropyrimidinase-related protein 3 OS=Homo sapiens OX=9606 GN=DPYSL3	75	14.3599	13.8903	13.3372	13.7367	7.30701	7.2568	7.466	7.63009	1.1716	1.09853	1.19316	1.29155	2.5586	2.62861	2.52729	2.54671
Q14194	sp|Q14194|DPYL1_HUMAN	CRMP1	Dihydropyrimidinase-related protein 1 OS=Homo sapiens OX=9606 GN=CRMP1 PE=1 SV=1	12	1.61355	2.20202	1.71916	1.03615	20.1657	20.1304	19.683	19.6155	2.05032	1.63894	2.34948	2.67874	1.2619	1.20066	1.44461	1.20989
O14531	sp|O14531|DPYL4_HUMAN	DPYSL4	Dihydropyrimidinase-related protein 4 OS=Homo sapiens OX=9606 GN=DPYSL4 PE=1 SV=2	21	3.91275	3.97733	4.19432	3.86419	10.8324	10.716	11.1214	10.8284	7.5826	7.59415	9.58283	7.33625	1.79152	2.22985	2.25095	2.1851
Q9UQ90	sp|Q9UQ90|SPG7_HUMAN	SPG7	Paraplegin OS=Homo sapiens OX=9606 GN=SPG7 PE=1 SV=2	20	4.7766	5.26028	5.11783	4.86695	7.6488	7.47209	7.56059	7.56039	6.20798	5.91896	6.13348	6.03911	6.23882	6.34164	6.46774	6.38872
Q9UKS6	sp|Q9UKS6|PACN3_HUMAN	PACSIN3	Protein kinase C and casein kinase substrate in neurons protein 3 OS=Homo sapiens OX=9606 GN=PACSIN3 PE=1 SV=2	19	4.76093	4.91455	5.71551	5.46875	9.65807	9.70638	10.511	10.3275	3.3887	3.46618	3.89185	3.45889	6.25839	6.29101	5.76035	6.42192
Q9Y2A7-2	sp|Q9Y2A7-2|NCKP1_HUMAN	NCKAP1	Isoform 2 of Nck-associated protein 1 OS=Homo sapiens OX=9606 GN=NCKAP1	61	5.97022	5.84554	7.0351	6.85597	7.24475	7.4817	7.05547	7.18833	5.52603	5.58663	5.46617	5.3303	5.99365	5.94166	5.95175	5.52673
Q9NW82	sp|Q9NW82|WDR70_HUMAN	WDR70	WD repeat-containing protein 70 OS=Homo sapiens OX=9606 GN=WDR70 PE=1 SV=1	19	4.54406	4.5187	4.54249	4.35041	7.91351	7.79735	8.17435	8.0912	6.36164	6.50591	7.28442	6.02438	5.69046	6.13552	6.03007	6.03552
Q9BZD4	sp|Q9BZD4|NUF2_HUMAN	NUF2	Kinetochore protein Nuf2 OS=Homo sapiens OX=9606 GN=NUF2 PE=1 SV=2	22	6.79357	6.80274	7.26926	6.95201	9.75	9.67508	9.33928	9.6259	4.84691	4.66007	4.7701	4.68478	3.74818	3.63251	3.75016	3.69943
Q01995	sp|Q01995|TAGL_HUMAN	TAGLN	Transgelin OS=Homo sapiens OX=9606 GN=TAGLN PE=1 SV=4	46	19.8446	18.192	14.8039	18.0537	5.60635	5.29736	5.73851	5.84813	0.562808	0.523759	0.641154	0.761346	1.04628	0.960051	1.04011	1.07995
Q7Z460	sp|Q7Z460|CLAP1_HUMAN	CLASP1	CLIP-associating protein 1 OS=Homo sapiens OX=9606 GN=CLASP1 PE=1 SV=1	55	5.6722	5.87002	5.78247	5.89869	7.36403	7.37881	7.12983	7.28419	6.79661	6.69544	6.51158	6.84215	5.23451	5.14882	5.19787	5.19278
Q7Z460-4	sp|Q7Z460-4|CLAP1_HUMAN	CLASP1	Isoform 4 of CLIP-associating protein 1 OS=Homo sapiens OX=9606 GN=CLASP1	2	5.35495	4.78583	7.16053	5.30487	9.13837	9.8676	11.0541	8.03222	4.19763	3.81847	5.20676	4.55295	5.34986	4.61734	5.51731	6.04122
O75122-3	sp|O75122-3|CLAP2_HUMAN	CLASP2	Isoform 3 of CLIP-associating protein 2 OS=Homo sapiens OX=9606 GN=CLASP2	51	4.75927	4.67309	5.20879	5.21734	5.63129	5.66794	5.62397	5.54205	11.0483	10.784	10.7057	10.9394	3.42986	3.48794	3.63769	3.64352
O75122	sp|O75122|CLAP2_HUMAN	CLASP2	CLIP-associating protein 2 OS=Homo sapiens OX=9606 GN=CLASP2 PE=1 SV=3	1	5.5041	5.54143	5.53187	5.54802	5.17844	5.4346	5.05098	5.29022	11.2551	10.6655	10.9587	11.7616	2.77946	2.89451	3.2865	3.31895
O14964	sp|O14964|HGS_HUMAN	HGS	Hepatocyte growth factor-regulated tyrosine kinase substrate OS=Homo sapiens OX=9606 GN=HGS PE=1 SV=1	39	7.10179	7.18979	7.16662	7.2392	7.03456	6.88245	7.33525	7.35279	4.07277	4.22255	4.13418	4.26703	6.53309	6.58304	6.25196	6.63294
P09496-2	sp|P09496-2|CLCA_HUMAN	CLTA	Isoform Non-brain of Clathrin light chain A OS=Homo sapiens OX=9606 GN=CLTA	18	4.87937	4.35556	5.36087	4.9862	7.78893	7.5555	7.85748	8.67335	5.73572	5.76595	5.7941	5.4767	6.18814	6.73965	6.32294	6.51953
Q0IIM8	sp|Q0IIM8|TBC8B_HUMAN	TBC1D8B	TBC1 domain family member 8B OS=Homo sapiens OX=9606 GN=TBC1D8B PE=1 SV=2	7	8.23242	8.1464	7.64572	7.49696	4.52133	4.23655	4.29063	4.36674	4.32227	4.20015	4.13396	4.60882	8.65744	8.33064	8.39233	8.41764
Q8NEC7	sp|Q8NEC7|GSTCD_HUMAN	GSTCD	Glutathione S-transferase C-terminal domain-containing protein OS=Homo sapiens OX=9606 GN=GSTCD PE=1 SV=2	17	5.15299	5.08809	5.67674	5.55836	6.28866	6.61774	6.26107	6.52864	7.16146	7.17274	7.31738	7.35702	5.80859	6.07737	5.96012	5.97301
Q96T58	sp|Q96T58|MINT_HUMAN	SPEN	Msx2-interacting protein OS=Homo sapiens OX=9606 GN=SPEN PE=1 SV=1	91	3.94196	4.11331	3.93296	3.97735	4.08181	4.02959	3.90302	3.98119	11.7071	11.625	11.305	11.8376	5.1787	5.33578	5.49512	5.55461
P20962	sp|P20962|PTMS_HUMAN	PTMS	Parathymosin OS=Homo sapiens OX=9606 GN=PTMS PE=1 SV=2	4	6.87794	8.29849	5.3295	5.90028	6.85552	6.60746	6.80629	7.56079	3.04935	3.05842	2.63246	3.19684	8.25307	9.41717	8.38523	7.77119
F5GXR3	tr|F5GXR3|F5GXR3_HUMAN	PTMS	Parathymosin OS=Homo sapiens OX=9606 GN=PTMS PE=1 SV=1	3	8.07189	9.139	5.64878	6.55679	7.10735	6.18023	7.10964	7.35718	3.39776	3.1743	2.72294	3.05682	7.42507	7.89902	7.72734	7.4259
P24385	sp|P24385|CCND1_HUMAN	CCND1	G1/S-specific cyclin-D1 OS=Homo sapiens OX=9606 GN=CCND1 PE=1 SV=1	10	8.76566	8.56495	10.5409	11.0595	4.81391	4.89012	5.38208	5.46561	1.01871	0.794596	0.881933	1.27229	9.44614	9.76827	8.91798	8.41729
Q13356	sp|Q13356|PPIL2_HUMAN	PPIL2	RING-type E3 ubiquitin-protein ligase PPIL2 OS=Homo sapiens OX=9606 GN=PPIL2 PE=1 SV=1	32	4.12361	4.29025	4.63966	4.49094	6.92474	7.10652	7.03703	6.72223	8.17206	8.26134	8.64896	8.34735	5.13661	5.15337	5.37586	5.56947
Q9NPJ8-3	sp|Q9NPJ8-3|NXT2_HUMAN	NXT2	Isoform 3 of NTF2-related export protein 2 OS=Homo sapiens OX=9606 GN=NXT2	3	5.88792	5.10635	4.28471	4.73679	5.6797	5.26283	5.41749	5.43889	7.48084	8.57149	6.65291	7.1923	6.42987	6.74663	7.39499	7.7163
Q9UBW7	sp|Q9UBW7|ZMYM2_HUMAN	ZMYM2	Zinc finger MYM-type protein 2 OS=Homo sapiens OX=9606 GN=ZMYM2 PE=1 SV=1	23	5.1627	5.45657	5.3494	5.34081	8.33787	8.21581	8.22712	8.81707	9.40492	9.53123	9.72514	9.21337	1.54861	1.99552	1.84559	1.82827
Q1KMD3	sp|Q1KMD3|HNRL2_HUMAN	HNRNPUL2	Heterogeneous nuclear ribonucleoprotein U-like protein 2 OS=Homo sapiens OX=9606 GN=HNRNPUL2 PE=1 SV=1	55	6.72044	6.52409	6.48228	6.66793	5.50515	5.26328	5.68352	5.46933	5.96589	6.00394	6.66591	5.31834	6.73772	7.27804	6.71684	6.9973
Q96CS2	sp|Q96CS2|HAUS1_HUMAN	HAUS1	HAUS augmin-like complex subunit 1 OS=Homo sapiens OX=9606 GN=HAUS1 PE=1 SV=1	10	6.02911	6.92771	6.17575	6.15009	4.44882	4.33269	4.33302	4.06693	7.7988	7.67155	9.2022	7.25978	6.39324	6.34141	6.30029	6.5686
Q13751	sp|Q13751|LAMB3_HUMAN	LAMB3	Laminin subunit beta-3 OS=Homo sapiens OX=9606 GN=LAMB3 PE=1 SV=1	16	2.43998	2.53678	2.59405	2.23516	13.4027	13.3423	13.4367	13.4112	1.53949	1.47188	1.66425	1.85733	7.52261	7.99156	7.63098	6.92304
Q9UHB6-4	sp|Q9UHB6-4|LIMA1_HUMAN	LIMA1	Isoform 4 of LIM domain and actin-binding protein 1 OS=Homo sapiens OX=9606 GN=LIMA1	75	5.34718	5.26062	5.00684	5.00209	8.76972	8.31903	8.95701	8.97256	3.87573	3.77949	3.963	3.84924	7.33731	7.24286	7.15625	7.16107
Q9BT23	sp|Q9BT23|LIMD2_HUMAN	LIMD2	LIM domain-containing protein 2 OS=Homo sapiens OX=9606 GN=LIMD2 PE=1 SV=1	3	5.57989	5.46102	5.01163	5.34207	9.87334	9.12717	8.89061	9.69831	7.21275	8.12379	8.03214	7.70845	2.28123	2.49181	2.69516	2.47062
Q99707	sp|Q99707|METH_HUMAN	MTR	Methionine synthase OS=Homo sapiens OX=9606 GN=MTR PE=1 SV=2	44	5.71565	5.56732	6.14427	6.08458	4.24246	4.27057	4.28551	4.20934	11.8537	12.1757	10.822	11.6841	2.84405	3.17049	3.54719	3.38313
O95425-4	sp|O95425-4|SVIL_HUMAN	SVIL	Isoform SV4 of Supervillin OS=Homo sapiens OX=9606 GN=SVIL	46	10.4812	10.0873	9.93183	9.75812	7.42782	7.73409	7.56658	7.80309	2.24069	1.97529	2.18574	2.41419	5.14768	5.0274	5.06808	5.15086
P52739	sp|P52739|ZN131_HUMAN	ZNF131	Zinc finger protein 131 OS=Homo sapiens OX=9606 GN=ZNF131 PE=1 SV=2	4	4.4071	4.40848	4.09533	4.12166	7.31038	7.27789	7.5629	7.56553	6.12046	6.34118	6.27274	6.05599	7.3321	7.13324	7.11274	6.88228
Q8WUB8	sp|Q8WUB8|PHF10_HUMAN	PHF10	PHD finger protein 10 OS=Homo sapiens OX=9606 GN=PHF10 PE=1 SV=3	13	3.20411	3.32819	3.19108	2.91225	5.40342	5.50841	5.26623	5.27634	10.5755	10.8949	10.5827	10.7631	5.60187	5.69603	5.773	6.02287
Q9NVR2	sp|Q9NVR2|INT10_HUMAN	INTS10	Integrator complex subunit 10 OS=Homo sapiens OX=9606 GN=INTS10 PE=1 SV=2	14	4.18682	4.53382	4.55493	4.2081	6.3621	6.59439	6.1958	6.06855	6.80866	6.35429	6.48385	6.92364	7.88225	7.59202	7.81968	7.43111
Q9P253	sp|Q9P253|VPS18_HUMAN	VPS18	Vacuolar protein sorting-associated protein 18 homolog OS=Homo sapiens OX=9606 GN=VPS18 PE=1 SV=2	33	7.12997	7.32102	7.61098	7.36575	5.47276	5.65397	5.37061	5.62466	6.42705	6.52584	6.4461	6.58898	5.61379	5.7213	5.57849	5.54873
Q08345-5	sp|Q08345-5|DDR1_HUMAN	DDR1	Isoform 4 of Epithelial discoidin domain-containing receptor 1 OS=Homo sapiens OX=9606 GN=DDR1	4	4.26261	4.60488	3.78198	3.90482	3.47443	3.56456	3.70494	3.64459	1.94106	1.7654	1.88725	2.00965	15.7485	15.4843	15.3666	14.8545
Q16832	sp|Q16832|DDR2_HUMAN	DDR2	Discoidin domain-containing receptor 2 OS=Homo sapiens OX=9606 GN=DDR2 PE=1 SV=2	12	18.528	18.456	19.6212	18.4774	3.95321	3.94666	4.48063	4.51231	0.841734	0.760179	0.980387	0.979696	1.14301	1.1284	1.06937	1.12189
Q9NW13	sp|Q9NW13|RBM28_HUMAN	RBM28	RNA-binding protein 28 OS=Homo sapiens OX=9606 GN=RBM28 PE=1 SV=3	31	3.63232	3.71188	3.7001	3.6544	4.88152	4.72211	4.85893	4.93013	8.21065	7.24065	8.46368	8.21537	8.48655	8.36187	8.37165	8.5582
A0A2R8Y566	tr|A0A2R8Y566|A0A2R8Y566_HUMAN	RELCH	RAB11-binding protein RELCH OS=Homo sapiens OX=9606 GN=RELCH PE=1 SV=1	32	7.65222	7.64403	7.91102	8.01324	5.60687	5.50108	5.54797	5.83341	7.02106	6.89615	7.00367	6.84936	4.51508	4.60708	4.64954	4.74822
P42338	sp|P42338|PK3CB_HUMAN	PIK3CB	Phosphatidylinositol 4,5-bisphosphate 3-kinase catalytic subunit beta isoform OS=Homo sapiens OX=9606 GN=PIK3CB PE=1 SV=1	14	6.91991	7.0631	7.08171	7.08612	4.55351	4.58863	4.55183	4.61952	3.99922	3.94652	3.81426	4.13647	9.98091	9.10786	9.10818	9.44226
O00329	sp|O00329|PK3CD_HUMAN	PIK3CD	Phosphatidylinositol 4,5-bisphosphate 3-kinase catalytic subunit delta isoform OS=Homo sapiens OX=9606 GN=PIK3CD PE=1 SV=2	4	8.8406	9.0217	8.63776	9.48013	8.80761	8.68813	8.49075	8.37416	2.73383	2.02853	2.6049	2.84219	4.90678	4.77935	5.15979	4.60379
O00750	sp|O00750|P3C2B_HUMAN	PIK3C2B	Phosphatidylinositol 4-phosphate 3-kinase C2 domain-containing subunit beta OS=Homo sapiens OX=9606 GN=PIK3C2B PE=1 SV=2	3	3.5505	3.57235	3.35686	4.06189	6.55225	6.51312	5.82213	5.42825	8.58236	7.94512	7.49951	7.47029	7.62286	7.4654	7.68409	6.87301
Q16706	sp|Q16706|MA2A1_HUMAN	MAN2A1	Alpha-mannosidase 2 OS=Homo sapiens OX=9606 GN=MAN2A1 PE=1 SV=2	34	10.7423	10.4427	11.1402	11.0933	6.39629	6.41861	6.52605	6.5331	3.18728	3.21295	3.26884	3.37343	4.64561	4.33738	4.3506	4.33142
P49917	sp|P49917|DNLI4_HUMAN	LIG4	DNA ligase 4 OS=Homo sapiens OX=9606 GN=LIG4 PE=1 SV=2	18	7.93513	7.66087	8.24432	8.51562	6.0529	6.15496	6.79948	6.15687	4.01204	4.10949	4.11628	4.15621	6.68751	6.28144	6.54921	6.56765
Q9NVM6	sp|Q9NVM6|DJC17_HUMAN	DNAJC17	DnaJ homolog subfamily C member 17 OS=Homo sapiens OX=9606 GN=DNAJC17 PE=1 SV=1	10	5.20201	5.86261	4.89047	5.11854	5.84783	6.41175	5.71713	5.71999	6.3468	6.14405	6.50241	6.67995	7.31	7.54188	7.11664	7.58794
Q9UHV9	sp|Q9UHV9|PFD2_HUMAN	PFDN2	Prefoldin subunit 2 OS=Homo sapiens OX=9606 GN=PFDN2 PE=1 SV=1	13	4.19106	4.20909	3.98255	3.95782	6.74963	6.67067	6.8785	6.58498	7.05559	7.26718	7.1953	7.00993	7.00864	7.03556	7.0528	7.15072
Q6PGP7	sp|Q6PGP7|TTC37_HUMAN	TTC37	Tetratricopeptide repeat protein 37 OS=Homo sapiens OX=9606 GN=TTC37 PE=1 SV=1	58	6.50236	6.42534	6.95181	6.91924	6.73931	6.91605	6.83047	6.9474	8.19773	7.90509	7.83945	8.11033	3.29259	3.43778	3.60427	3.38078
O94906	sp|O94906|PRP6_HUMAN	PRPF6	Pre-mRNA-processing factor 6 OS=Homo sapiens OX=9606 GN=PRPF6 PE=1 SV=1	69	4.48239	4.51346	4.78055	4.73038	5.11881	5.21109	5.13932	5.15202	7.33792	7.30449	7.2152	7.24733	8.06282	7.88337	7.88163	7.93922
Q9NR33	sp|Q9NR33|DPOE4_HUMAN	POLE4	DNA polymerase epsilon subunit 4 OS=Homo sapiens OX=9606 GN=POLE4 PE=1 SV=2	4	7.79427	8.03559	7.56996	7.63758	3.17773	2.74024	3.21739	3.22518	10.337	10.5674	11.5246	10.3374	3.21433	3.63131	3.53196	3.45814
P35232	sp|P35232|PHB_HUMAN	PHB	Prohibitin OS=Homo sapiens OX=9606 GN=PHB PE=1 SV=1	30	6.5388	6.8585	5.55747	5.2205	5.5248	5.31505	5.98189	5.20819	6.03158	6.85841	5.74234	5.23275	7.21961	7.3929	7.71661	7.60059
P54707-2	sp|P54707-2|AT12A_HUMAN	ATP12A	Isoform 2 of Potassium-transporting ATPase alpha chain 2 OS=Homo sapiens OX=9606 GN=ATP12A	2	6.12101	7.41953	6.20482	5.65189	5.63548	5.20292	6.43046	6.49829	6.4628	6.0772	7.39274	6.94031	6.36386	5.95244	6.17984	5.46643
P05023-4	sp|P05023-4|AT1A1_HUMAN	ATP1A1	Isoform 4 of Sodium/potassium-transporting ATPase subunit alpha-1 OS=Homo sapiens OX=9606 GN=ATP1A1	66	5.98033	5.92861	6.2157	6.18899	5.70708	5.78757	5.8955	5.88029	6.87827	6.55784	7.00366	6.90293	6.22755	6.37986	6.30071	6.16512
A0A0A0MT26	tr|A0A0A0MT26|A0A0A0MT26_HUMAN	ATP1A3	Sodium/potassium-transporting ATPase subunit alpha-3 OS=Homo sapiens OX=9606 GN=ATP1A3 PE=1 SV=1	58	6.39609	6.38708	6.40754	6.31424	5.3006	5.29908	5.37402	5.49422	6.36308	6.26424	6.5527	5.96108	6.91726	7.18244	6.90296	6.88337
Q5JVF3	sp|Q5JVF3|PCID2_HUMAN	PCID2	PCI domain-containing protein 2 OS=Homo sapiens OX=9606 GN=PCID2 PE=1 SV=2	23	4.88523	4.84123	5.7947	5.52697	6.44385	6.68282	6.41247	6.37868	5.16981	5.17982	5.39727	5.18357	8.24871	8.34884	7.59722	7.90881
Q9BUK6	sp|Q9BUK6|MSTO1_HUMAN	MSTO1	Protein misato homolog 1 OS=Homo sapiens OX=9606 GN=MSTO1 PE=1 SV=1	13	6.65456	6.74755	6.58556	6.78164	5.38614	5.20981	5.12896	4.94542	7.65956	7.92035	6.35438	7.26821	5.63769	5.61532	6.22842	5.87642
P55196-5	sp|P55196-5|AFAD_HUMAN	AFDN	Isoform 5 of Afadin OS=Homo sapiens OX=9606 GN=AFDN	84	4.98312	4.97538	5.01196	4.90893	6.22349	6.42551	6.07432	6.07853	10.1626	10.019	9.78296	9.9833	3.59291	3.87931	4.07184	3.82688
Q86XR8	sp|Q86XR8|CEP57_HUMAN	CEP57	Centrosomal protein of 57 kDa OS=Homo sapiens OX=9606 GN=CEP57 PE=1 SV=2	3	4.92305	4.83143	5.34825	5.45143	4.77508	5.10586	4.69213	5.42438	7.25822	6.33216	6.7193	7.3622	7.94616	8.07557	7.9428	7.81198
O75717	sp|O75717|WDHD1_HUMAN	WDHD1	WD repeat and HMG-box DNA-binding protein 1 OS=Homo sapiens OX=9606 GN=WDHD1 PE=1 SV=1	70	5.29745	5.28243	5.40355	5.61162	4.58481	4.57324	4.57315	4.70233	7.93443	7.74048	7.37546	7.36316	7.50878	7.16932	7.32945	7.55035
Q9Y620	sp|Q9Y620|RA54B_HUMAN	RAD54B	DNA repair and recombination protein RAD54B OS=Homo sapiens OX=9606 GN=RAD54B PE=1 SV=1	12	3.87174	4.04453	4.56654	4.37718	4.08598	4.34978	4.10115	3.83597	7.26441	7.66617	7.53276	7.56129	9.59007	8.89058	8.87731	9.38455
A0A0A0MQU4	tr|A0A0A0MQU4|A0A0A0MQU4_HUMAN	SCLY	Selenocysteine lyase OS=Homo sapiens OX=9606 GN=SCLY PE=1 SV=1	15	5.05771	5.46096	5.03189	5.14945	5.5481	5.29307	5.57671	5.12853	6.92207	8.43229	10.3499	6.59487	6.03463	6.65862	6.32433	6.43686
Q86TM6	sp|Q86TM6|SYVN1_HUMAN	SYVN1	E3 ubiquitin-protein ligase synoviolin OS=Homo sapiens OX=9606 GN=SYVN1 PE=1 SV=2	6	7.37764	7.45596	7.07946	6.98409	5.43072	5.5212	5.27779	5.12211	5.80271	5.41103	6.01907	5.55863	6.70502	6.0907	6.8287	7.33519
Q96BD0	sp|Q96BD0|SO4A1_HUMAN	SLCO4A1	Solute carrier organic anion transporter family member 4A1 OS=Homo sapiens OX=9606 GN=SLCO4A1 PE=1 SV=2	2	2.35006	2.28093	2.3091	2.42015	3.52548	3.25246	3.37677	3.58726	3.69497	3.34267	3.33608	3.40102	15.1248	15.9919	15.2907	16.7156
P78318	sp|P78318|IGBP1_HUMAN	IGBP1	Immunoglobulin-binding protein 1 OS=Homo sapiens OX=9606 GN=IGBP1 PE=1 SV=1	21	5.15042	5.07623	5.24053	5.09859	7.90775	7.92523	7.96961	7.85482	5.39992	5.62339	4.82047	6.02902	6.38613	6.33915	6.58866	6.59008
P33176	sp|P33176|KINH_HUMAN	KIF5B	Kinesin-1 heavy chain OS=Homo sapiens OX=9606 GN=KIF5B PE=1 SV=1	98	7.07073	7.26773	7.23655	7.26135	6.37835	6.36827	6.26027	6.50247	4.73881	4.70916	4.61216	4.86588	6.86373	6.64785	6.53776	6.67892
Q12840	sp|Q12840|KIF5A_HUMAN	KIF5A	Kinesin heavy chain isoform 5A OS=Homo sapiens OX=9606 GN=KIF5A PE=1 SV=2	27	6.23517	6.00602	5.9341	6.06525	6.04412	6.01102	6.01208	5.98851	7.20792	6.95054	6.60378	7.03762	5.95492	6.11118	5.90072	5.93705
Q9ULH7-5	sp|Q9ULH7-5|MRTFB_HUMAN	MRTFB	Isoform 5 of Myocardin-related transcription factor B OS=Homo sapiens OX=9606 GN=MRTFB	31	4.59425	4.67914	4.54989	4.51611	7.45106	7.38089	7.23903	7.40356	5.39065	5.14646	5.35815	5.46165	7.55823	7.76956	7.64546	7.85589
W0Z7M9	tr|W0Z7M9|W0Z7M9_HUMAN	MRTFA	Mkl1 variant 1 Mkl1_S OS=Homo sapiens OX=9606 GN=MRTFA PE=1 SV=1	17	5.60551	5.69006	5.29018	4.70461	8.72367	8.71215	8.58597	8.54271	6.55443	6.89745	6.7727	6.35102	4.43573	4.25829	4.24643	4.62911
O60282	sp|O60282|KIF5C_HUMAN	KIF5C	Kinesin heavy chain isoform 5C OS=Homo sapiens OX=9606 GN=KIF5C PE=1 SV=1	12	1.3814	1.55129	1.36283	1.39697	7.10358	7.58885	7.17924	7.53385	12.354	11.975	11.6641	11.5044	4.01092	4.47453	4.52646	4.39256
Q96CW6	sp|Q96CW6|S7A6O_HUMAN	SLC7A6OS	Probable RNA polymerase II nuclear localization protein SLC7A6OS OS=Homo sapiens OX=9606 GN=SLC7A6OS PE=1 SV=2	3	5.09771	4.7846	4.81171	4.58156	5.37606	5.99536	5.53578	5.35217	7.66541	7.7109	8.9127	8.32988	6.21333	6.03291	6.97369	6.62622
Q6ICG6	sp|Q6ICG6|K0930_HUMAN	KIAA0930	Uncharacterized protein KIAA0930 OS=Homo sapiens OX=9606 GN=KIAA0930 PE=1 SV=1	3	3.06929	3.05754	2.70577	2.91122	7.10175	7.20321	6.99335	7.16602	6.32584	6.33122	6.35247	6.93267	7.93236	8.54333	8.8708	8.50316
O75909-4	sp|O75909-4|CCNK_HUMAN	CCNK	Isoform 4 of Cyclin-K OS=Homo sapiens OX=9606 GN=CCNK	16	5.42344	5.3912	5.65163	5.58536	5.26059	5.37318	5.39925	5.3075	7.59377	7.73125	7.21141	8.03137	6.19952	6.36884	6.61747	6.85421
Q9C0C2	sp|Q9C0C2|TB182_HUMAN	TNKS1BP1	182 kDa tankyrase-1-binding protein OS=Homo sapiens OX=9606 GN=TNKS1BP1 PE=1 SV=4	99	8.1532	8.2613	7.68077	7.78244	8.42583	8.15501	8.44291	8.76233	3.8527	3.76947	3.68895	3.9245	4.82044	4.65288	4.74365	4.88361
A0A1B0GTL5	tr|A0A1B0GTL5|A0A1B0GTL5_HUMAN	RAB11FIP5	Rab11 family-interacting protein 5 OS=Homo sapiens OX=9606 GN=RAB11FIP5 PE=1 SV=1	34	11.2341	11.294	10.9494	11.5951	6.69422	6.71684	7.20591	7.35755	3.14079	3.20325	3.12716	3.14918	3.57371	3.59356	3.55074	3.61453
Q15714	sp|Q15714|T22D1_HUMAN	TSC22D1	TSC22 domain family protein 1 OS=Homo sapiens OX=9606 GN=TSC22D1 PE=1 SV=3	11	10.4954	11.26	8.90993	9.25507	5.31541	5.23806	5.32176	5.03366	4.54327	4.64299	4.84497	4.41462	4.74541	5.19382	5.56336	5.22225
Q9Y3Q8	sp|Q9Y3Q8|T22D4_HUMAN	TSC22D4	TSC22 domain family protein 4 OS=Homo sapiens OX=9606 GN=TSC22D4 PE=1 SV=2	9	7.01171	7.25105	7.77534	7.767	7.89038	8.25364	8.52024	8.23536	4.12823	4.55721	4.91869	4.49043	4.64441	4.77015	4.88505	4.90113
O75157	sp|O75157|T22D2_HUMAN	TSC22D2	TSC22 domain family protein 2 OS=Homo sapiens OX=9606 GN=TSC22D2 PE=1 SV=3	11	9.11378	8.44368	6.70886	7.78172	7.70453	7.5251	8.63611	8.07779	5.16723	5.16352	5.8091	4.3352	3.69025	4.03678	3.87946	3.9269
Q99576-3	sp|Q99576-3|T22D3_HUMAN	TSC22D3	Isoform 2 of TSC22 domain family protein 3 OS=Homo sapiens OX=9606 GN=TSC22D3	4	4.18174	4.48372	3.39822	3.9025	2.19715	2.12748	2.38842	1.73162	17.1855	19.0911	18.8875	13.4177	1.2433	2.15958	1.86004	1.74436
Q8IXQ3	sp|Q8IXQ3|CI040_HUMAN	C9orf40	Uncharacterized protein C9orf40 OS=Homo sapiens OX=9606 GN=C9orf40 PE=1 SV=1	4	5.00791	5.81134	5.96693	5.53564	5.66086	5.80412	5.97906	5.95485	8.32455	8.57094	10.5558	7.22642	4.5341	5.14848	4.63263	5.28641
Q92870-4	sp|Q92870-4|APBB2_HUMAN	APBB2	Isoform 4 of Amyloid-beta A4 precursor protein-binding family B member 2 OS=Homo sapiens OX=9606 GN=APBB2	13	7.32024	6.9935	6.85757	6.99766	8.22482	8.06019	8.10279	8.62992	2.1007	1.75217	2.14049	1.96428	8.15232	7.50741	7.59889	7.59705
J3KPL8	tr|J3KPL8|J3KPL8_HUMAN	APBB1	Amyloid-beta A4 precursor protein-binding family B member 1 OS=Homo sapiens OX=9606 GN=APBB1 PE=1 SV=1	12	4.83777	5.23784	5.30787	5.1584	6.90479	6.56009	6.46723	6.56704	10.2397	10.1423	10.2832	10.0519	2.95891	3.06741	3.06045	3.15512
Q16877	sp|Q16877|F264_HUMAN	PFKFB4	6-phosphofructo-2-kinase/fructose-2,6-bisphosphatase 4 OS=Homo sapiens OX=9606 GN=PFKFB4 PE=2 SV=6	5	8.4877	8.32201	8.37257	7.38581	4.9115	5.37114	4.96469	5.77218	5.37938	4.94424	4.5481	5.28384	5.83923	6.47711	6.99306	6.94743
Q16875-4	sp|Q16875-4|F263_HUMAN	PFKFB3	Isoform 4 of 6-phosphofructo-2-kinase/fructose-2,6-bisphosphatase 3 OS=Homo sapiens OX=9606 GN=PFKFB3	12	5.11281	4.53096	5.08993	5.0995	6.12688	6.42065	6.36057	6.55343	6.01333	6.52424	6.86743	5.49921	7.61966	7.67866	7.22395	7.27878
O60825	sp|O60825|F262_HUMAN	PFKFB2	6-phosphofructo-2-kinase/fructose-2,6-bisphosphatase 2 OS=Homo sapiens OX=9606 GN=PFKFB2 PE=1 SV=2	11	3.68883	3.67716	3.70447	3.6891	7.87757	8.28338	7.85766	8.09185	6.95791	7.12381	7.03963	7.38354	6.12437	6.16234	6.25849	6.07989
Q01780	sp|Q01780|EXOSX_HUMAN	EXOSC10	Exosome component 10 OS=Homo sapiens OX=9606 GN=EXOSC10 PE=1 SV=2	56	4.35578	4.32761	4.88753	4.86017	5.6414	5.66225	5.67146	5.65333	7.5536	7.7094	7.40463	7.48727	7.21892	7.15917	7.13157	7.27591
P49327	sp|P49327|FAS_HUMAN	FASN	Fatty acid synthase OS=Homo sapiens OX=9606 GN=FASN PE=1 SV=3	337	3.29462	3.27081	3.35382	3.21106	6.5008	6.51813	6.31963	6.3828	5.92653	6.05182	5.90365	6.05541	9.37452	9.42333	9.21493	9.19814
M0R2B7	tr|M0R2B7|M0R2B7_HUMAN	POLD1	DNA polymerase OS=Homo sapiens OX=9606 GN=POLD1 PE=1 SV=1	57	4.57282	4.63394	5.21739	5.09548	7.124	7.2234	6.96095	7.00891	7.82852	7.76811	7.56323	7.78556	5.31348	5.2921	5.26012	5.35199
Q9NS91	sp|Q9NS91|RAD18_HUMAN	RAD18	E3 ubiquitin-protein ligase RAD18 OS=Homo sapiens OX=9606 GN=RAD18 PE=1 SV=2	17	4.42799	4.30406	4.47008	4.83263	5.17501	4.97017	5.60329	5.47753	8.1127	8.34041	9.1464	7.46407	6.63062	7.03627	6.75431	7.25447
O76021	sp|O76021|RL1D1_HUMAN	RSL1D1	Ribosomal L1 domain-containing protein 1 OS=Homo sapiens OX=9606 GN=RSL1D1 PE=1 SV=3	37	3.34806	3.333	3.78693	3.57789	6.65128	6.94451	6.66042	6.631	7.0943	6.41839	6.79579	6.92783	7.88675	7.9377	7.97762	8.02853
P35606	sp|P35606|COPB2_HUMAN	COPB2	Coatomer subunit beta' OS=Homo sapiens OX=9606 GN=COPB2 PE=1 SV=2	79	7.97886	7.93754	8.33237	8.09368	4.93628	4.9525	4.89615	5.01576	6.30653	6.47407	6.16001	6.44088	5.64763	5.53962	5.73288	5.55524
P53985	sp|P53985|MOT1_HUMAN	SLC16A1	Monocarboxylate transporter 1 OS=Homo sapiens OX=9606 GN=SLC16A1 PE=1 SV=3	12	3.94516	4.02744	3.76798	3.21928	5.47544	5.72609	5.27731	5.26897	10.8251	10.4927	10.8416	11.9682	4.71209	4.78837	4.80214	4.86215
Q709C8	sp|Q709C8|VP13C_HUMAN	VPS13C	Vacuolar protein sorting-associated protein 13C OS=Homo sapiens OX=9606 GN=VPS13C PE=1 SV=1	82	5.67558	5.56434	5.98811	5.95473	7.98941	8.37457	7.72981	8.05128	5.83909	5.69919	5.71061	5.84948	5.27417	5.51986	5.39853	5.38124
A0A0A0MQR2	tr|A0A0A0MQR2|A0A0A0MQR2_HUMAN	RTF2	Replication termination factor 2 OS=Homo sapiens OX=9606 GN=RTF2 PE=1 SV=1	17	5.04384	5.04707	4.8388	4.99242	8.65745	8.03154	8.51007	8.32626	6.01285	6.21446	6.24797	5.7142	5.47353	5.45451	5.47674	5.95828
Q9Y487	sp|Q9Y487|VPP2_HUMAN	ATP6V0A2	V-type proton ATPase 116 kDa subunit a isoform 2 OS=Homo sapiens OX=9606 GN=ATP6V0A2 PE=1 SV=2	17	8.11671	8.44503	8.01734	7.59683	2.85384	3.21026	2.93725	2.91879	9.04075	8.55101	8.82329	8.63819	5.28837	5.26556	5.2628	5.03398
Q93050-3	sp|Q93050-3|VPP1_HUMAN	ATP6V0A1	Isoform 3 of V-type proton ATPase 116 kDa subunit a isoform 1 OS=Homo sapiens OX=9606 GN=ATP6V0A1	27	8.04256	7.93728	7.98469	8.1798	0.578073	0.563648	0.69635	0.653385	9.87743	10.2052	9.75768	9.44721	6.39055	6.56839	6.60093	6.51685
Q9Y5Q9	sp|Q9Y5Q9|TF3C3_HUMAN	GTF3C3	General transcription factor 3C polypeptide 3 OS=Homo sapiens OX=9606 GN=GTF3C3 PE=1 SV=1	31	3.75237	3.52259	4.32279	4.12012	6.25349	6.20923	5.99202	5.9922	8.56368	8.25484	8.76666	8.03118	6.60078	6.52459	6.70475	6.38872
Q9P032	sp|Q9P032|NDUF4_HUMAN	NDUFAF4	NADH dehydrogenase [ubiquinone] 1 alpha subcomplex assembly factor 4 OS=Homo sapiens OX=9606 GN=NDUFAF4 PE=1 SV=1	7	4.06205	4.02927	4.2141	3.98383	4.98153	4.56619	4.59186	4.81125	10.9171	10.5779	10.3554	9.84274	5.96295	5.58688	5.79906	5.71786
Q5HYK3	sp|Q5HYK3|COQ5_HUMAN	COQ5	2-methoxy-6-polyprenyl-1,4-benzoquinol methylase, mitochondrial OS=Homo sapiens OX=9606 GN=COQ5 PE=1 SV=2	12	3.73899	3.82017	3.81843	3.40075	7.15464	7.89072	6.93533	7.1427	8.60119	9.03106	6.96054	8.82236	5.48013	5.55825	6.02469	5.62006
Q9GZS1	sp|Q9GZS1|RPA49_HUMAN	POLR1E	DNA-directed RNA polymerase I subunit RPA49 OS=Homo sapiens OX=9606 GN=POLR1E PE=1 SV=3	21	4.23023	4.07892	4.75769	4.78834	7.912	7.88517	7.76741	7.89561	4.75922	4.80213	5.27875	4.86947	7.85345	7.78907	7.4693	7.86324
P56192	sp|P56192|SYMC_HUMAN	MARS	Methionine--tRNA ligase, cytoplasmic OS=Homo sapiens OX=9606 GN=MARS PE=1 SV=2	73	5.66997	5.74684	5.85005	5.82648	4.90955	4.93084	4.96419	4.92146	8.49835	8.45027	7.93693	8.69507	6.05635	5.85887	5.81417	5.87062
H3BM74	tr|H3BM74|H3BM74_HUMAN	NUB1	NEDD8 ultimate buster 1 OS=Homo sapiens OX=9606 GN=NUB1 PE=1 SV=1	17	5.54869	5.36881	5.68763	5.42888	0.983891	1.00469	1.06726	1.0387	12.891	12.6707	12.1657	12.0507	5.81171	6.34612	5.98949	5.94612
Q15633	sp|Q15633|TRBP2_HUMAN	TARBP2	RISC-loading complex subunit TARBP2 OS=Homo sapiens OX=9606 GN=TARBP2 PE=1 SV=3	7	5.44472	5.24642	5.4444	5.13427	6.17289	5.70191	5.87623	6.56203	8.31598	8.11213	9.02603	7.50695	5.20429	5.70737	5.12194	5.42243
Q8N3D4	sp|Q8N3D4|EH1L1_HUMAN	EHBP1L1	EH domain-binding protein 1-like protein 1 OS=Homo sapiens OX=9606 GN=EHBP1L1 PE=1 SV=2	45	6.61342	6.61924	6.81833	6.60095	8.79315	9.32008	8.69134	8.8091	0.863711	0.787842	1.01645	1.002	8.48085	8.56232	8.54177	8.47943
Q8NDI1	sp|Q8NDI1|EHBP1_HUMAN	EHBP1	EH domain-binding protein 1 OS=Homo sapiens OX=9606 GN=EHBP1 PE=1 SV=3	37	5.90005	6.08028	6.24753	6.06553	7.65997	7.98764	7.60922	7.80656	6.37994	6.06477	6.3661	6.77102	4.73278	4.7641	4.80969	4.75484
Q9UDT6-2	sp|Q9UDT6-2|CLIP2_HUMAN	CLIP2	Isoform 2 of CAP-Gly domain-containing linker protein 2 OS=Homo sapiens OX=9606 GN=CLIP2	30	8.88636	8.91201	8.49197	8.82016	6.30648	6.53028	6.31493	6.64461	1.65772	1.56174	1.70757	1.77129	7.92863	8.45291	7.88467	8.12869
P30622-2	sp|P30622-2|CLIP1_HUMAN	CLIP1	Isoform 3 of CAP-Gly domain-containing linker protein 1 OS=Homo sapiens OX=9606 GN=CLIP1	71	8.97463	9.25558	9.17728	9.16166	6.26058	6.17226	6.43487	6.52644	3.8347	3.75172	3.89025	4.05984	5.75428	5.49152	5.69976	5.55462
P52272	sp|P52272|HNRPM_HUMAN	HNRNPM	Heterogeneous nuclear ribonucleoprotein M OS=Homo sapiens OX=9606 GN=HNRNPM PE=1 SV=3	183	4.41916	4.51692	4.70267	4.59364	5.62199	5.61992	5.55825	5.45982	7.66634	7.71744	8.13607	8.21268	6.80876	6.95423	6.96266	7.04945
M0R019	tr|M0R019|M0R019_HUMAN	HNRNPM	Heterogeneous nuclear ribonucleoprotein M (Fragment) OS=Homo sapiens OX=9606 GN=HNRNPM PE=1 SV=8	1	6.41799	4.60131	5.48281	7.10308	5.46172	6.69402	6.39736	5.02966	8.24139	7.45505	8.07449	7.76055	5.25235	4.57175	6.55229	4.90419
M0QZM1	tr|M0QZM1|M0QZM1_HUMAN	HNRNPM	Heterogeneous nuclear ribonucleoprotein M (Fragment) OS=Homo sapiens OX=9606 GN=HNRNPM PE=1 SV=1	2	4.10999	4.74887	5.48292	3.57591	5.50987	3.67333	4.40838	4.42991	5.29396	6.54117	5.98028	4.59434	11.4959	11.724	8.78322	9.64795
Q12756-2	sp|Q12756-2|KIF1A_HUMAN	KIF1A	Isoform 2 of Kinesin-like protein KIF1A OS=Homo sapiens OX=9606 GN=KIF1A	16	1.53417	1.72956	1.36856	1.53413	2.07256	2.00805	2.00268	2.12578	20.38	21.185	19.8523	19.9307	0.704868	0.958528	1.31938	1.29372
Q9NQT8	sp|Q9NQT8|KI13B_HUMAN	KIF13B	Kinesin-like protein KIF13B OS=Homo sapiens OX=9606 GN=KIF13B PE=1 SV=2	17	7.02789	7.27259	7.43162	7.05449	6.90514	7.1867	6.99929	7.11202	4.76531	4.59154	4.6301	4.77531	6.01604	6.2892	5.8856	6.05714
O43896	sp|O43896|KIF1C_HUMAN	KIF1C	Kinesin-like protein KIF1C OS=Homo sapiens OX=9606 GN=KIF1C PE=1 SV=3	34	6.53169	6.59535	6.94929	7.04287	4.60815	4.64921	4.7733	4.94842	6.01727	6.11771	6.07362	5.99303	7.42982	7.44337	7.31727	7.50964
O60333-4	sp|O60333-4|KIF1B_HUMAN	KIF1B	Isoform 4 of Kinesin-like protein KIF1B OS=Homo sapiens OX=9606 GN=KIF1B	48	6.14299	6.18874	6.5373	6.49205	5.4834	5.49114	5.35206	5.42833	7.02021	7.30643	7.29911	7.50132	5.95084	5.92997	5.97526	5.90085
Q9BVG8-6	sp|Q9BVG8-6|KIFC3_HUMAN	KIFC3	Isoform 5 of Kinesin-like protein KIFC3 OS=Homo sapiens OX=9606 GN=KIFC3	5	9.57957	9.964	10.3917	10.5075	6.87195	6.73245	7.34401	7.02628	2.58631	2.36922	2.36279	2.21645	5.752	5.34825	5.20915	5.73833
O15066	sp|O15066|KIF3B_HUMAN	KIF3B	Kinesin-like protein KIF3B OS=Homo sapiens OX=9606 GN=KIF3B PE=1 SV=1	20	5.14267	5.46093	5.58787	5.38797	8.48276	8.30904	8.08475	8.57237	5.16678	5.15107	5.45854	5.66259	5.69236	5.97486	5.86679	5.99866
Q9P2P6	sp|Q9P2P6|STAR9_HUMAN	STARD9	StAR-related lipid transfer protein 9 OS=Homo sapiens OX=9606 GN=STARD9 PE=1 SV=3	3	6.46909	6.84855	6.46474	5.45113	7.75533	7.48167	6.9352	7.48997	5.91997	5.70094	5.99774	5.74765	5.11197	5.04732	6.22461	5.35413
O60333-3	sp|O60333-3|KIF1B_HUMAN	KIF1B	Isoform 3 of Kinesin-like protein KIF1B OS=Homo sapiens OX=9606 GN=KIF1B	16	6.53723	6.83095	6.70632	7.21376	6.97365	6.9882	6.82544	6.87131	8.30082	8.53699	8.3085	8.72947	2.57181	2.87185	2.86499	2.8687
Q9H1H9	sp|Q9H1H9|KI13A_HUMAN	KIF13A	Kinesin-like protein KIF13A OS=Homo sapiens OX=9606 GN=KIF13A PE=1 SV=2	15	10.9058	11.7685	11.1265	10.8496	4.42847	4.24007	4.45932	4.56552	4.73908	4.76935	4.65213	4.95894	4.64468	4.5199	4.49181	4.88033
O95239	sp|O95239|KIF4A_HUMAN	KIF4A	Chromosome-associated kinesin KIF4A OS=Homo sapiens OX=9606 GN=KIF4A PE=1 SV=3	71	4.44276	4.6753	4.74398	4.79412	8.53464	8.32691	8.51005	8.57488	5.9499	5.97018	6.09748	5.86998	5.92567	5.76951	5.95455	5.86009
E9PES4	tr|E9PES4|E9PES4_HUMAN	KIF3A	Kinesin-like protein OS=Homo sapiens OX=9606 GN=KIF3A PE=1 SV=1	19	4.69277	4.91517	4.68513	4.70283	7.45581	7.63831	7.37478	7.47203	8.07439	7.94441	7.81304	7.89791	4.67845	4.71399	4.97374	4.96724
Q96L93-2	sp|Q96L93-2|KI16B_HUMAN	KIF16B	Isoform 2 of Kinesin-like protein KIF16B OS=Homo sapiens OX=9606 GN=KIF16B	11	4.86171	5.04092	5.69045	5.60299	7.09587	7.00675	7.11826	7.3293	7.13341	6.65222	7.12716	7.11064	5.70584	5.4916	5.47614	5.55675
O14782	sp|O14782|KIF3C_HUMAN	KIF3C	Kinesin-like protein KIF3C OS=Homo sapiens OX=9606 GN=KIF3C PE=1 SV=3	5	6.81901	7.04546	6.26967	6.26158	6.74665	7.72552	6.77665	7.12798	4.79369	5.38267	5.94364	5.33861	6.04838	6.22908	5.83046	5.66095
J3KQY1	tr|J3KQY1|J3KQY1_HUMAN	MRPL22	39S ribosomal protein L22, mitochondrial OS=Homo sapiens OX=9606 GN=MRPL22 PE=1 SV=1	10	5.71901	6.02027	6.10739	5.95812	5.22424	5.89035	5.23113	4.84096	7.08895	7.5215	6.67359	7.16721	6.75931	6.40357	7.17172	6.22267
Q8N4A0	sp|Q8N4A0|GALT4_HUMAN	GALNT4	Polypeptide N-acetylgalactosaminyltransferase 4 OS=Homo sapiens OX=9606 GN=GALNT4 PE=1 SV=2	3	10.7869	11.246	10.1639	9.93109	6.33295	6.16266	6.25445	6.62212	4.98671	4.77989	5.06877	5.11456	3.0188	2.84483	3.50791	3.17851
Q10471	sp|Q10471|GALT2_HUMAN	GALNT2	Polypeptide N-acetylgalactosaminyltransferase 2 OS=Homo sapiens OX=9606 GN=GALNT2 PE=1 SV=1	30	10.2568	9.9294	9.48411	9.43718	7.28193	7.34122	7.4309	7.67544	4.96629	4.88915	5.1165	4.83096	2.82044	2.82172	2.80837	2.90962
Q7Z7M9	sp|Q7Z7M9|GALT5_HUMAN	GALNT5	Polypeptide N-acetylgalactosaminyltransferase 5 OS=Homo sapiens OX=9606 GN=GALNT5 PE=1 SV=1	1	12.4273	12.4671	10.4225	9.60028	6.73435	7.31573	6.79403	7.24109	4.75784	4.33028	4.24661	4.22394	2.31383	2.1825	2.66813	2.27445
Q9NVZ3	sp|Q9NVZ3|NECP2_HUMAN	NECAP2	Adaptin ear-binding coat-associated protein 2 OS=Homo sapiens OX=9606 GN=NECAP2 PE=1 SV=1	16	8.71649	8.98161	8.13798	8.38916	5.23442	5.17514	5.09363	4.92196	6.2574	6.58167	5.88712	6.48063	4.78177	4.92826	5.10118	5.33158
Q13045	sp|Q13045|FLII_HUMAN	FLII	Protein flightless-1 homolog OS=Homo sapiens OX=9606 GN=FLII PE=1 SV=2	72	7.33367	7.64166	7.92663	7.86841	5.86683	5.87405	6.02639	6.08261	4.79467	4.68848	4.65646	4.72274	6.6874	6.65518	6.57622	6.59862
Q13045-2	sp|Q13045-2|FLII_HUMAN	FLII	Isoform 2 of Protein flightless-1 homolog OS=Homo sapiens OX=9606 GN=FLII	4	7.93341	8.08847	7.99377	8.16716	5.66582	6.02836	5.81962	5.53311	4.69437	4.74021	4.51295	4.85543	6.65404	6.24091	6.44976	6.62261
Q9NUQ6-3	sp|Q9NUQ6-3|SPS2L_HUMAN	SPATS2L	Isoform 3 of SPATS2-like protein OS=Homo sapiens OX=9606 GN=SPATS2L	28	7.90183	7.67206	7.49334	7.93973	6.98964	7.0594	6.92477	7.24389	2.48627	2.40049	2.7442	2.55585	8.01321	7.67317	7.32229	7.57987
Q9NUQ6-2	sp|Q9NUQ6-2|SPS2L_HUMAN	SPATS2L	Isoform 2 of SPATS2-like protein OS=Homo sapiens OX=9606 GN=SPATS2L	2	7.94171	7.67117	7.08962	7.95201	6.91924	7.87817	6.67219	6.69801	3.16212	2.92663	3.4133	3.86306	7.39888	6.71234	6.66731	7.03425
O60306	sp|O60306|AQR_HUMAN	AQR	RNA helicase aquarius OS=Homo sapiens OX=9606 GN=AQR PE=1 SV=4	50	4.35048	4.22281	5.20271	4.76931	6.52445	6.64198	6.42403	6.32107	7.53328	7.5757	7.32782	7.6541	6.46646	6.16847	6.33063	6.48672
Q5JTH9	sp|Q5JTH9|RRP12_HUMAN	RRP12	RRP12-like protein OS=Homo sapiens OX=9606 GN=RRP12 PE=1 SV=2	78	4.70571	4.46808	5.32335	5.26049	6.30461	6.41357	6.27987	6.27251	6.89046	6.67882	6.9648	6.44393	7.16719	7.05178	6.87294	6.90191
A0A0A0MTH9	tr|A0A0A0MTH9|A0A0A0MTH9_HUMAN	BTAF1	TATA-binding protein-associated factor 172 OS=Homo sapiens OX=9606 GN=BTAF1 PE=1 SV=1	47	5.9888	5.87415	6.40903	6.48042	5.13516	5.24308	5.11431	5.32261	6.68969	6.92752	6.83276	6.79161	6.99548	6.78304	6.78994	6.6224
F2Z2U4	tr|F2Z2U4|F2Z2U4_HUMAN	TRRAP	Transformation/transcription domain-associated protein OS=Homo sapiens OX=9606 GN=TRRAP PE=1 SV=3	103	4.20047	4.10927	4.52625	4.38534	6.22034	6.481	6.09891	6.22395	7.69893	7.89574	7.63958	7.55156	6.78459	6.76018	6.73321	6.69068
P31483	sp|P31483|TIA1_HUMAN	TIA1	Nucleolysin TIA-1 isoform p40 OS=Homo sapiens OX=9606 GN=TIA1 PE=1 SV=3	8	4.18292	4.45648	5.03991	4.3756	6.45908	6.57846	6.52741	7.0862	8.69258	8.39132	9.5858	8.35298	4.74926	5.16847	4.8753	5.47821
Q01085-2	sp|Q01085-2|TIAR_HUMAN	TIAL1	Isoform 2 of Nucleolysin TIAR OS=Homo sapiens OX=9606 GN=TIAL1	27	5.91469	5.9247	6.11884	6.04434	5.82811	5.53916	5.37773	5.64499	6.42357	6.4471	5.94229	6.50268	7.09598	6.66497	7.24962	7.28125
O43353	sp|O43353|RIPK2_HUMAN	RIPK2	Receptor-interacting serine/threonine-protein kinase 2 OS=Homo sapiens OX=9606 GN=RIPK2 PE=1 SV=2	15	6.66096	6.64196	6.67353	6.62959	5.52855	5.6342	5.7832	5.66198	4.82681	4.84407	4.98405	4.68341	7.93812	7.80193	7.81248	7.89516
Q15006	sp|Q15006|EMC2_HUMAN	EMC2	ER membrane protein complex subunit 2 OS=Homo sapiens OX=9606 GN=EMC2 PE=1 SV=1	13	5.69242	6.05739	5.18183	5.7154	6.3513	6.49955	6.45848	5.99787	7.79017	7.94569	7.38504	8.10728	4.95848	5.24574	5.31967	5.2937
P62258	sp|P62258|1433E_HUMAN	YWHAE	14-3-3 protein epsilon OS=Homo sapiens OX=9606 GN=YWHAE PE=1 SV=1	159	5.71857	5.86376	5.67499	5.57826	5.30512	5.24578	5.25643	5.28616	7.75676	7.82676	7.29649	8.77653	6.07145	6.12583	6.18608	6.03104
P61981	sp|P61981|1433G_HUMAN	YWHAG	14-3-3 protein gamma OS=Homo sapiens OX=9606 GN=YWHAG PE=1 SV=2	36	6.1652	5.84139	5.80925	5.92392	6.74344	6.39844	6.62535	6.65354	4.95376	4.89457	5.04295	5.19148	7.70642	7.47315	7.2032	7.37393
Q04917	sp|Q04917|1433F_HUMAN	YWHAH	14-3-3 protein eta OS=Homo sapiens OX=9606 GN=YWHAH PE=1 SV=4	26	6.41316	6.63325	7.05396	6.60927	6.85135	6.46498	6.46167	6.4264	5.36714	5.19755	5.14114	7.14034	6.05486	5.99	6.04689	6.14803
P27348	sp|P27348|1433T_HUMAN	YWHAQ	14-3-3 protein theta OS=Homo sapiens OX=9606 GN=YWHAQ PE=1 SV=1	59	6.02294	5.36191	6.32598	6.7833	6.61639	6.44128	6.68578	6.81436	5.638	5.69221	6.11062	5.73531	6.51365	6.64111	6.12691	6.49025
P31946	sp|P31946|1433B_HUMAN	YWHAB	14-3-3 protein beta/alpha OS=Homo sapiens OX=9606 GN=YWHAB PE=1 SV=3	49	5.53199	5.79562	5.29882	5.19218	9.23442	9.2415	9.09564	9.01558	4.80545	4.91845	4.56716	5.30932	5.44631	5.43087	5.54938	5.56732
P63104	sp|P63104|1433Z_HUMAN	YWHAZ	14-3-3 protein zeta/delta OS=Homo sapiens OX=9606 GN=YWHAZ PE=1 SV=1	63	5.26658	5.06226	5.8193	5.82882	7.20603	6.85477	6.92592	7.1319	4.1073	4.01004	4.3458	5.45412	8.31098	8.26749	7.75388	7.6548
P31947	sp|P31947|1433S_HUMAN	SFN	14-3-3 protein sigma OS=Homo sapiens OX=9606 GN=SFN PE=1 SV=1	40	2.09636	2.09832	2.15781	1.98009	12.8606	12.4708	12.5202	12.775	1.68674	1.62367	1.81596	1.9425	8.46456	8.52365	8.55719	8.42664
Q6UWE0	sp|Q6UWE0|LRSM1_HUMAN	LRSAM1	E3 ubiquitin-protein ligase LRSAM1 OS=Homo sapiens OX=9606 GN=LRSAM1 PE=1 SV=1	24	7.5873	7.47811	7.0827	7.56786	5.13569	5.42063	5.45306	5.2865	5.10753	5.17733	5.27476	5.01418	7.18414	7.08094	7.12203	7.02726
Q13439-5	sp|Q13439-5|GOGA4_HUMAN	GOLGA4	Isoform 5 of Golgin subfamily A member 4 OS=Homo sapiens OX=9606 GN=GOLGA4	104	9.23356	9.36119	8.98477	9.0904	5.38079	5.40943	5.47732	5.60125	5.7795	5.79099	5.9095	5.98447	4.45697	4.53316	4.4739	4.5328
Q13439	sp|Q13439|GOGA4_HUMAN	GOLGA4	Golgin subfamily A member 4 OS=Homo sapiens OX=9606 GN=GOLGA4 PE=1 SV=1	3	10.1992	11.6727	8.76613	10.1842	5.51175	5.75048	6.63754	6.6319	4.11717	4.69688	5.66718	4.23737	3.23262	4.60549	4.04873	4.04068
P35580-3	sp|P35580-3|MYH10_HUMAN	MYH10	Isoform 3 of Myosin-10 OS=Homo sapiens OX=9606 GN=MYH10	190	7.65477	7.74762	8.17605	8.16671	5.17472	5.18242	5.08283	5.26294	8.66179	8.36053	8.12188	8.87266	3.23928	3.34974	3.4762	3.46986
P35579	sp|P35579|MYH9_HUMAN	MYH9	Myosin-9 OS=Homo sapiens OX=9606 GN=MYH9 PE=1 SV=4	504	12.8218	12.8644	12.1645	12.5363	6.62712	6.59181	6.6615	6.89651	2.14918	2.10308	2.23923	2.42715	3.59529	3.45355	3.42254	3.44597
Q7Z406-6	sp|Q7Z406-6|MYH14_HUMAN	MYH14	Isoform 6 of Myosin-14 OS=Homo sapiens OX=9606 GN=MYH14	91	7.70988	7.71455	7.55091	7.56494	6.70219	6.6629	6.60299	6.76003	4.29085	4.2473	4.26846	4.35316	6.42432	6.48926	6.42196	6.23631
Q9H3T3	sp|Q9H3T3|SEM6B_HUMAN	SEMA6B	Semaphorin-6B OS=Homo sapiens OX=9606 GN=SEMA6B PE=1 SV=4	2	3.50839	2.87552	1.94522	2.62244	10.187	9.42696	7.19955	8.75938	0.952012	0.64799	1.3949	1.5964	12.528	11.6205	13.2323	11.5034
Q9NWF9-1	sp|Q9NWF9-1|RN216_HUMAN	RNF216	Isoform 2 of E3 ubiquitin-protein ligase RNF216 OS=Homo sapiens OX=9606 GN=RNF216	8	5.15346	5.38606	5.26759	5.50497	8.92226	8.83714	9.05297	9.15214	5.19481	5.03988	4.85833	4.94852	5.92383	5.60506	5.48439	5.66858
P50851	sp|P50851|LRBA_HUMAN	LRBA	Lipopolysaccharide-responsive and beige-like anchor protein OS=Homo sapiens OX=9606 GN=LRBA PE=1 SV=4	94	5.21019	5.34272	5.26784	5.32685	1.78794	1.86235	1.86283	1.77989	7.06924	6.92905	6.60868	6.89892	10.9601	11.4168	10.9634	10.7132
P50851-2	sp|P50851-2|LRBA_HUMAN	LRBA	Isoform 2 of Lipopolysaccharide-responsive and beige-like anchor protein OS=Homo sapiens OX=9606 GN=LRBA	2	5.10713	4.92847	4.8783	4.73271	1.35124	1.48428	1.43109	1.42765	7.50942	6.94598	6.81551	6.95084	11.7619	12.0381	11.9945	10.6428
F5GXV7	tr|F5GXV7|F5GXV7_HUMAN	NBEA	Neurobeachin OS=Homo sapiens OX=9606 GN=NBEA PE=1 SV=2	13	6.89715	7.0596	6.85799	6.53163	4.40371	3.75553	3.12509	3.50645	9.92371	9.7152	9.88354	10.2167	4.68075	4.67746	4.89037	3.87512
P50416	sp|P50416|CPT1A_HUMAN	CPT1A	Carnitine O-palmitoyltransferase 1, liver isoform OS=Homo sapiens OX=9606 GN=CPT1A PE=1 SV=2	19	8.9711	8.21727	9.67042	9.95964	0.35599	0.286348	0.485027	0.464995	3.16901	2.99564	2.9335	2.82561	13.0197	12.3071	12.2838	12.0549
Q8IWA0	sp|Q8IWA0|WDR75_HUMAN	WDR75	WD repeat-containing protein 75 OS=Homo sapiens OX=9606 GN=WDR75 PE=1 SV=1	29	3.28103	3.389	4.01433	3.75019	5.97962	5.97643	5.8439	5.95901	7.01352	7.38668	7.10256	7.44961	8.61941	8.46567	7.85049	7.91853
Q2VPB7	sp|Q2VPB7|AP5B1_HUMAN	AP5B1	AP-5 complex subunit beta-1 OS=Homo sapiens OX=9606 GN=AP5B1 PE=1 SV=4	6	6.97662	6.74087	6.49029	6.56176	6.18039	6.90112	6.03481	6.46269	6.48773	6.07845	5.99145	6.98341	5.66736	5.34597	5.44804	5.64903
O00273	sp|O00273|DFFA_HUMAN	DFFA	DNA fragmentation factor subunit alpha OS=Homo sapiens OX=9606 GN=DFFA PE=1 SV=1	19	4.13556	3.82296	3.92996	3.79435	5.22408	4.71205	5.44647	5.274	10.0858	10.1029	11.059	8.12815	5.76515	6.45434	5.82373	6.24151
O00273-2	sp|O00273-2|DFFA_HUMAN	DFFA	Isoform DFF35 of DNA fragmentation factor subunit alpha OS=Homo sapiens OX=9606 GN=DFFA	2	5.05876	5.26193	3.92812	6.19612	2.63207	3.99021	2.65401	2.83782	11.3424	9.77259	8.65151	10.0537	4.73821	7.52224	8.31722	7.0431
Q9UQ35	sp|Q9UQ35|SRRM2_HUMAN	SRRM2	Serine/arginine repetitive matrix protein 2 OS=Homo sapiens OX=9606 GN=SRRM2 PE=1 SV=2	116	4.87893	5.08748	4.92928	4.88649	4.38476	4.44614	4.39005	4.32727	8.04789	7.76461	7.89448	8.91492	7.58528	7.33032	7.54996	7.58213
P31040	sp|P31040|SDHA_HUMAN	SDHA	Succinate dehydrogenase [ubiquinone] flavoprotein subunit, mitochondrial OS=Homo sapiens OX=9606 GN=SDHA PE=1 SV=2	57	5.4274	5.07727	5.25259	5.09526	5.8601	5.78803	6.05201	5.82444	7.79252	8.07508	7.97989	6.72935	5.86595	6.64127	6.36179	6.17707
Q08380	sp|Q08380|LG3BP_HUMAN	LGALS3BP	Galectin-3-binding protein OS=Homo sapiens OX=9606 GN=LGALS3BP PE=1 SV=1	11	2.25252	2.24081	1.88046	1.70208	8.70633	8.05101	8.08647	8.62276	1.22736	1.05015	1.33307	1.41802	13.8664	13.9347	13.2203	12.4075
Q9HC21	sp|Q9HC21|TPC_HUMAN	SLC25A19	Mitochondrial thiamine pyrophosphate carrier OS=Homo sapiens OX=9606 GN=SLC25A19 PE=1 SV=1	13	2.74256	2.722	2.76545	2.55158	7.04184	6.94145	6.81426	6.69795	8.12789	7.88143	7.66755	7.61259	7.27266	7.52226	8.07239	7.56615
O75385	sp|O75385|ULK1_HUMAN	ULK1	Serine/threonine-protein kinase ULK1 OS=Homo sapiens OX=9606 GN=ULK1 PE=1 SV=2	3	8.8417	8.94277	8.77124	9.28728	5.54791	6.08923	5.17012	4.0866	7.3151	6.12583	5.93783	6.99491	4.91153	4.44285	3.95565	3.57945
O95248-4	sp|O95248-4|MTMR5_HUMAN	SBF1	Isoform 4 of Myotubularin-related protein 5 OS=Homo sapiens OX=9606 GN=SBF1	39	5.89215	5.63462	6.28169	6.1081	8.04157	8.26194	8.15059	8.40496	6.33683	6.11959	6.23135	6.28716	4.43773	4.70152	4.52796	4.58224
Q86WG5	sp|Q86WG5|MTMRD_HUMAN	SBF2	Myotubularin-related protein 13 OS=Homo sapiens OX=9606 GN=SBF2 PE=1 SV=1	10	5.89258	5.73228	6.33713	6.47151	7.10905	7.20779	6.68796	7.21724	5.66849	5.60396	5.93193	5.71341	5.86206	6.25933	6.17315	6.13214
Q0VF96	sp|Q0VF96|CGNL1_HUMAN	CGNL1	Cingulin-like protein 1 OS=Homo sapiens OX=9606 GN=CGNL1 PE=1 SV=2	6	6.77515	8.56564	5.94755	5.53325	7.68558	7.66516	7.63056	6.91851	6.58678	5.9031	6.22497	5.95393	4.30231	4.51673	4.9206	4.87018
Q9P2M7	sp|Q9P2M7|CING_HUMAN	CGN	Cingulin OS=Homo sapiens OX=9606 GN=CGN PE=1 SV=2	30	1.74024	1.80632	1.76273	1.57072	8.30869	7.98079	8.51637	8.08755	6.57842	6.40791	6.85893	6.66922	8.05945	8.49086	8.72888	8.43291
Q13614	sp|Q13614|MTMR2_HUMAN	MTMR2	Myotubularin-related protein 2 OS=Homo sapiens OX=9606 GN=MTMR2 PE=1 SV=4	12	7.34502	7.42599	7.62508	8.05831	7.52783	7.67192	7.49428	7.41441	4.80126	4.8695	4.87432	4.96934	5.00185	4.93867	4.91475	5.06748
Q13496	sp|Q13496|MTM1_HUMAN	MTM1	Myotubularin OS=Homo sapiens OX=9606 GN=MTM1 PE=1 SV=2	8	5.47933	5.74452	6.15923	6.43979	5.67195	5.22148	5.04415	5.58742	7.89103	8.13459	8.445	7.67146	5.86024	5.89503	5.31584	5.43894
F8WA39	tr|F8WA39|F8WA39_HUMAN	MTMR1	Myotubularin-related protein 1 OS=Homo sapiens OX=9606 GN=MTMR1 PE=1 SV=1	16	5.55502	5.37458	5.67993	5.67193	4.24493	4.02364	4.23365	4.05509	10.2003	10.2819	10.7835	9.25826	5.1293	5.13661	5.22284	5.14851
Q5T5Y3-3	sp|Q5T5Y3-3|CAMP1_HUMAN	CAMSAP1	Isoform 3 of Calmodulin-regulated spectrin-associated protein 1 OS=Homo sapiens OX=9606 GN=CAMSAP1	39	6.53517	6.71012	6.65163	6.68985	5.90524	5.99086	6.03289	6.11417	5.46556	5.55748	5.5458	5.44238	6.72951	6.78429	6.95485	6.8902
Q9P1Y5-2	sp|Q9P1Y5-2|CAMP3_HUMAN	CAMSAP3	Isoform 2 of Calmodulin-regulated spectrin-associated protein 3 OS=Homo sapiens OX=9606 GN=CAMSAP3	15	2.25802	2.52753	2.32877	2.10486	3.121	3.27884	3.16462	3.0459	10.7262	11.0157	10.5573	10.8114	8.33758	8.86654	8.83874	9.01704
Q5JTZ9	sp|Q5JTZ9|SYAM_HUMAN	AARS2	Alanine--tRNA ligase, mitochondrial OS=Homo sapiens OX=9606 GN=AARS2 PE=1 SV=1	30	4.60734	4.87846	4.60986	4.60036	6.97512	7.03552	6.72932	6.85637	10.6766	10.1196	9.62586	9.98557	3.13656	3.23827	3.39276	3.53243
P04406	sp|P04406|G3P_HUMAN	GAPDH	Glyceraldehyde-3-phosphate dehydrogenase OS=Homo sapiens OX=9606 GN=GAPDH PE=1 SV=3	280	8.44908	9.11562	7.83754	7.86617	8.16348	7.75548	9.06126	7.74072	3.04626	3.20336	3.87917	3.22702	5.02986	5.39019	5.15929	5.07549
P04406-2	sp|P04406-2|G3P_HUMAN	GAPDH	Isoform 2 of Glyceraldehyde-3-phosphate dehydrogenase OS=Homo sapiens OX=9606 GN=GAPDH	2	7.97208	9.17821	7.45571	6.95897	6.53684	5.84151	7.31816	5.88257	3.05966	3.36118	5.05927	3.17562	6.44708	7.81182	7.26524	6.67606
O95104	sp|O95104|SFR15_HUMAN	SCAF4	Splicing factor, arginine/serine-rich 15 OS=Homo sapiens OX=9606 GN=SCAF4 PE=1 SV=3	33	4.67924	4.41517	4.70025	5.17552	4.42223	4.26675	4.55659	4.5324	10.4226	10.7279	11.0995	10.6945	4.87585	4.99191	4.99371	5.44594
A0A0A0MT33	tr|A0A0A0MT33|A0A0A0MT33_HUMAN	SCAF8	Protein SCAF8 OS=Homo sapiens OX=9606 GN=SCAF8 PE=1 SV=1	31	5.16328	5.68894	5.69393	5.69417	6.52303	6.46136	6.40301	6.39431	7.02077	6.99815	7.88916	7.02271	5.66287	5.7397	5.82556	5.81904
Q16630-2	sp|Q16630-2|CPSF6_HUMAN	CPSF6	Isoform 2 of Cleavage and polyadenylation specificity factor subunit 6 OS=Homo sapiens OX=9606 GN=CPSF6	21	5.16254	5.28689	4.95577	5.1164	6.02517	5.94186	5.77506	5.77062	7.49635	7.49668	7.40795	6.86235	6.59774	6.5538	6.63853	6.91229
Q96RT7	sp|Q96RT7|GCP6_HUMAN	TUBGCP6	Gamma-tubulin complex component 6 OS=Homo sapiens OX=9606 GN=TUBGCP6 PE=1 SV=3	11	5.58733	5.25373	5.88255	5.85815	6.40887	6.5946	6.55794	6.86295	6.34503	6.55385	6.73605	5.99637	6.35982	6.64649	6.20489	6.15139
Q8WX93	sp|Q8WX93|PALLD_HUMAN	PALLD	Palladin OS=Homo sapiens OX=9606 GN=PALLD PE=1 SV=3	70	8.42062	8.181	8.07849	8.24347	9.10541	9.04122	9.21712	9.10765	1.79184	1.79271	1.83356	1.98569	5.83572	5.72047	5.73081	5.91423
Q86TC9	sp|Q86TC9|MYPN_HUMAN	MYPN	Myopalladin OS=Homo sapiens OX=9606 GN=MYPN PE=1 SV=2	1	14.6464	18.6758	17.4523	18.2934	2.01969	2.12069	2.25459	2.13031	2.09109	2.57525	2.89559	2.8559	2.64918	3.14969	3.6424	2.54774
R4GMX3	tr|R4GMX3|R4GMX3_HUMAN	COMMD3-BMI1	COMMD3-BMI1 readthrough OS=Homo sapiens OX=9606 GN=COMMD3-BMI1 PE=4 SV=1	20	5.73103	6.08691	5.55143	4.96376	8.09842	7.92816	7.83664	7.79049	6.75902	7.2869	5.83372	6.77692	4.62849	4.60279	5.1309	4.99441
Q9UBI1	sp|Q9UBI1|COMD3_HUMAN	COMMD3	COMM domain-containing protein 3 OS=Homo sapiens OX=9606 GN=COMMD3 PE=1 SV=1	1	8.35046	8.72974	6.01411	4.81749	7.385	8.63458	6.65413	7.03525	6.27771	5.85515	4.86718	5.94697	4.40489	4.51277	5.85191	4.66267
P35227	sp|P35227|PCGF2_HUMAN	PCGF2	Polycomb group RING finger protein 2 OS=Homo sapiens OX=9606 GN=PCGF2 PE=1 SV=1	8	5.76505	5.37473	5.5956	5.76497	4.4479	4.39738	4.74798	4.89334	4.3851	4.68948	4.76766	4.20585	9.97711	11.4493	9.5008	10.0377
Q86XP3	sp|Q86XP3|DDX42_HUMAN	DDX42	ATP-dependent RNA helicase DDX42 OS=Homo sapiens OX=9606 GN=DDX42 PE=1 SV=1	47	4.5192	4.5108	4.94795	4.91342	5.68021	5.65562	5.65492	5.63553	5.75493	5.65662	5.53642	5.50637	9.28042	8.98324	8.94166	8.82268
Q13123	sp|Q13123|RED_HUMAN	IK	Protein Red OS=Homo sapiens OX=9606 GN=IK PE=1 SV=3	42	4.27767	4.4169	4.41735	4.32126	5.13706	5.27248	5.1066	5.22149	8.54461	7.96323	8.31423	8.84921	6.93108	6.95915	7.19817	7.06952
Q14517	sp|Q14517|FAT1_HUMAN	FAT1	Protocadherin Fat 1 OS=Homo sapiens OX=9606 GN=FAT1 PE=1 SV=2	77	4.46649	4.64624	4.67	4.7837	3.27314	3.25586	3.2559	3.38467	1.63181	1.68163	1.65209	1.69684	15.3831	15.6349	15.4189	15.1647
Q9H9J2	sp|Q9H9J2|RM44_HUMAN	MRPL44	39S ribosomal protein L44, mitochondrial OS=Homo sapiens OX=9606 GN=MRPL44 PE=1 SV=1	19	5.52969	5.54577	5.7223	5.62765	5.6268	5.49779	5.30104	5.44429	6.91167	6.79154	6.89691	6.50786	6.97354	7.27977	7.20866	7.13474
Q9UEW8	sp|Q9UEW8|STK39_HUMAN	STK39	STE20/SPS1-related proline-alanine-rich protein kinase OS=Homo sapiens OX=9606 GN=STK39 PE=1 SV=3	17	5.55068	4.98563	6.68217	6.41168	3.42625	3.55011	3.62633	3.68474	4.02014	3.98738	3.82045	3.597	12.4772	11.809	11.1383	11.2329
O95747	sp|O95747|OXSR1_HUMAN	OXSR1	Serine/threonine-protein kinase OSR1 OS=Homo sapiens OX=9606 GN=OXSR1 PE=1 SV=1	30	8.45391	8.82503	8.85767	8.68238	6.21171	6.29853	5.98184	6.36796	6.1043	6.04884	5.7971	5.98209	4.09997	4.1258	3.96347	4.19939
Q96CT7	sp|Q96CT7|CC124_HUMAN	CCDC124	Coiled-coil domain-containing protein 124 OS=Homo sapiens OX=9606 GN=CCDC124 PE=1 SV=1	26	3.58861	3.44594	3.89918	3.9357	4.63368	4.56619	4.91673	4.71803	9.79919	9.55124	9.06392	9.19279	7.10693	6.89291	7.17324	7.51572
Q7Z6Z7	sp|Q7Z6Z7|HUWE1_HUMAN	HUWE1	E3 ubiquitin-protein ligase HUWE1 OS=Homo sapiens OX=9606 GN=HUWE1 PE=1 SV=3	161	5.64071	5.50255	5.90829	5.70611	7.49727	7.73741	7.27472	7.32574	7.95794	7.92432	7.82748	7.78018	3.99233	3.98516	4.05311	3.88668
Q7Z6Z7-2	sp|Q7Z6Z7-2|HUWE1_HUMAN	HUWE1	Isoform 2 of E3 ubiquitin-protein ligase HUWE1 OS=Homo sapiens OX=9606 GN=HUWE1	1	3.59787	5.91089	8.23452	6.20533	7.51226	7.54197	10.8624	7.73747	8.07114	5.89559	4.71368	7.36916	3.37155	3.55442	3.74492	5.67682
Q5PRF9	sp|Q5PRF9|SMAG2_HUMAN	SAMD4B	Protein Smaug homolog 2 OS=Homo sapiens OX=9606 GN=SAMD4B PE=1 SV=1	18	6.30843	6.53249	6.27971	6.58492	5.6498	5.80367	5.20633	5.42947	7.51865	7.8273	7.72601	7.32139	5.28578	5.6542	5.28167	5.59017
Q9UKD2	sp|Q9UKD2|MRT4_HUMAN	MRTO4	mRNA turnover protein 4 homolog OS=Homo sapiens OX=9606 GN=MRTO4 PE=1 SV=2	29	4.151	3.96307	4.44292	4.04962	6.34896	6.31661	6.18159	6.35162	6.23439	6.05814	6.39136	6.02363	8.3523	8.42032	8.21703	8.49741
Q6XQN6	sp|Q6XQN6|PNCB_HUMAN	NAPRT	Nicotinate phosphoribosyltransferase OS=Homo sapiens OX=9606 GN=NAPRT PE=1 SV=2	10	1.10655	1.18846	1.20102	1.32592	1.16939	1.12106	1.23265	1.11375	3.54102	3.576	3.35622	3.33034	19.3265	19.7788	19.5274	18.1049
P19623	sp|P19623|SPEE_HUMAN	SRM	Spermidine synthase OS=Homo sapiens OX=9606 GN=SRM PE=1 SV=1	33	6.86839	6.50157	6.85714	6.87515	4.55669	4.54648	4.59235	3.97538	8.6787	9.37686	7.39609	8.86465	5.17065	5.10523	5.49523	5.13944
P26006	sp|P26006|ITA3_HUMAN	ITGA3	Integrin alpha-3 OS=Homo sapiens OX=9606 GN=ITGA3 PE=1 SV=5	49	16.3275	15.9216	15.0449	15.0729	4.91091	5.00625	5.18406	5.30698	1.00769	0.978553	1.0156	1.10352	3.36597	3.31424	3.29168	3.14766
Q92925	sp|Q92925|SMRD2_HUMAN	SMARCD2	SWI/SNF-related matrix-associated actin-dependent regulator of chromatin subfamily D member 2 OS=Homo sapiens OX=9606 GN=SMARCD2 PE=1 SV=3	22	3.86732	4.10132	3.98853	3.92994	6.20129	6.60101	6.22977	6.12815	5.74169	5.58792	5.41669	5.76392	8.94102	9.11852	9.00008	9.38284
Q6STE5	sp|Q6STE5|SMRD3_HUMAN	SMARCD3	SWI/SNF-related matrix-associated actin-dependent regulator of chromatin subfamily D member 3 OS=Homo sapiens OX=9606 GN=SMARCD3 PE=1 SV=1	6	10.8199	11.1877	11.1628	11.3708	5.59415	5.78997	5.2367	5.4167	4.44383	4.04193	3.80237	4.19855	3.88703	4.23113	4.76529	4.05109
Q96GM5	sp|Q96GM5|SMRD1_HUMAN	SMARCD1	SWI/SNF-related matrix-associated actin-dependent regulator of chromatin subfamily D member 1 OS=Homo sapiens OX=9606 GN=SMARCD1 PE=1 SV=2	31	5.0911	5.27953	5.50294	5.5747	6.10158	6.08973	5.87859	5.87296	9.30293	9.18354	9.12315	9.60834	4.017	4.29696	4.58837	4.48858
Q9HBE1	sp|Q9HBE1|PATZ1_HUMAN	PATZ1	POZ-, AT hook-, and zinc finger-containing protein 1 OS=Homo sapiens OX=9606 GN=PATZ1 PE=1 SV=1	7	2.60759	2.77125	2.89	2.83022	4.89348	4.84853	4.68659	4.61149	11.8317	11.7577	11.5718	12.4355	5.14929	5.38611	5.79604	5.93269
P56270-2	sp|P56270-2|MAZ_HUMAN	MAZ	Isoform 2 of Myc-associated zinc finger protein OS=Homo sapiens OX=9606 GN=MAZ	5	3.99702	3.48737	4.02339	3.40772	4.13489	3.93334	4.05672	4.41701	13.1486	12.9324	12.0891	10.0262	4.78542	5.16183	5.10457	5.29443
Q14119	sp|Q14119|VEZF1_HUMAN	VEZF1	Vascular endothelial zinc finger 1 OS=Homo sapiens OX=9606 GN=VEZF1 PE=1 SV=2	13	4.28769	4.39037	4.0174	4.19606	7.35767	7.58418	7.43991	8.0215	7.00923	6.45207	6.38399	6.53638	6.36476	6.67145	6.4521	6.83521
Q9BZV1	sp|Q9BZV1|UBXN6_HUMAN	UBXN6	UBX domain-containing protein 6 OS=Homo sapiens OX=9606 GN=UBXN6 PE=1 SV=1	11	8.58062	9.23639	7.89304	7.46236	6.26188	6.44292	6.36679	6.01949	4.9694	5.31347	5.08458	4.92179	5.01704	5.28982	5.87116	5.26925
P16401	sp|P16401|H15_HUMAN	HIST1H1B	Histone H1.5 OS=Homo sapiens OX=9606 GN=HIST1H1B PE=1 SV=3	42	12.3905	12.6536	11.5667	11.9433	3.99389	4.30729	4.10094	4.06316	5.06283	4.18933	5.02832	5.52396	3.69685	3.59644	4.03343	3.84944
P16403	sp|P16403|H12_HUMAN	HIST1H1C	Histone H1.2 OS=Homo sapiens OX=9606 GN=HIST1H1C PE=1 SV=2	23	5.07601	4.96327	4.80182	4.76317	6.85714	7.21141	7.06942	6.97454	7.60827	6.20737	7.01994	7.47889	5.68703	5.76804	6.20032	6.31336
P10412	sp|P10412|H14_HUMAN	HIST1H1E	Histone H1.4 OS=Homo sapiens OX=9606 GN=HIST1H1E PE=1 SV=2	16	4.4714	4.55426	4.15292	4.07103	5.92147	6.3645	5.81795	6.04076	8.4836	7.07928	8.17894	9.35998	6.08355	6.15095	6.66137	6.60805
P16402	sp|P16402|H13_HUMAN	HIST1H1D	Histone H1.3 OS=Homo sapiens OX=9606 GN=HIST1H1D PE=1 SV=2	37	4.39638	4.48335	4.54059	4.25837	4.99389	5.58626	5.12183	5.21726	10.6635	8.74014	10.3411	11.7007	4.84993	4.71594	5.25397	5.13691
Q02539	sp|Q02539|H11_HUMAN	HIST1H1A	Histone H1.1 OS=Homo sapiens OX=9606 GN=HIST1H1A PE=1 SV=3	7	1.62137	1.55035	1.2191	1.02363	21.1107	23.3246	22.1069	23.0969	0.522545	0.287604	0.680749	0.802556	0.737118	0.622909	0.738652	0.554225
C9JA08	tr|C9JA08|C9JA08_HUMAN	NMD3	60S ribosomal export protein NMD3 OS=Homo sapiens OX=9606 GN=NMD3 PE=1 SV=1	23	3.81239	3.77822	4.41718	4.219	4.25765	4.08047	4.25301	4.33298	6.77384	7.20941	7.2653	6.70294	10.2418	9.71842	9.46273	9.47467
O75175	sp|O75175|CNOT3_HUMAN	CNOT3	CCR4-NOT transcription complex subunit 3 OS=Homo sapiens OX=9606 GN=CNOT3 PE=1 SV=1	22	5.37526	5.5268	5.4122	5.32374	5.45681	5.40356	5.24016	5.34388	7.59518	7.44395	7.37536	7.54792	6.71465	6.70475	6.84292	6.69285
Q9H497	sp|Q9H497|TOR3A_HUMAN	TOR3A	Torsin-3A OS=Homo sapiens OX=9606 GN=TOR3A PE=1 SV=1	8	5.81272	5.81584	5.78465	5.44787	5.04597	4.93282	4.59636	4.66822	9.57214	9.77813	10.0286	9.80989	4.74467	4.26635	4.94609	4.74974
O95685	sp|O95685|PPR3D_HUMAN	PPP1R3D	Protein phosphatase 1 regulatory subunit 3D OS=Homo sapiens OX=9606 GN=PPP1R3D PE=1 SV=1	3	6.11207	6.30637	7.90627	7.08018	6.71839	6.44118	5.94888	6.25138	7.73548	7.67774	8.36273	7.22383	3.77065	3.87395	4.36084	4.23006
P46379-3	sp|P46379-3|BAG6_HUMAN	BAG6	Isoform 3 of Large proline-rich protein BAG6 OS=Homo sapiens OX=9606 GN=BAG6	51	3.8903	3.93695	4.32325	3.91602	6.27744	6.4061	6.2681	6.34578	7.98945	7.91006	7.73366	8.11438	6.62724	6.68693	6.751	6.82333
Q9NSD9	sp|Q9NSD9|SYFB_HUMAN	FARSB	Phenylalanine--tRNA ligase beta subunit OS=Homo sapiens OX=9606 GN=FARSB PE=1 SV=3	58	5.27238	5.40496	5.97543	5.8619	5.02089	5.1313	5.04674	4.89289	7.10681	7.46037	6.52322	7.09063	7.38121	7.29801	7.30119	7.23208
P52758	sp|P52758|RIDA_HUMAN	RIDA	2-iminobutanoate/2-iminopropanoate deaminase OS=Homo sapiens OX=9606 GN=RIDA PE=1 SV=1	11	3.63875	3.88443	3.19483	3.30258	2.56892	2.45142	2.73879	2.51068	10.0795	10.3706	10.4482	9.93004	8.22794	9.2499	8.98777	8.41561
Q9Y315	sp|Q9Y315|DEOC_HUMAN	DERA	Deoxyribose-phosphate aldolase OS=Homo sapiens OX=9606 GN=DERA PE=1 SV=2	18	8.02888	7.62775	9.53891	8.7391	6.36676	6.29019	6.23121	6.25574	5.2644	5.10959	4.75119	5.04571	5.31029	5.15574	5.15255	5.13197
O75150	sp|O75150|BRE1B_HUMAN	RNF40	E3 ubiquitin-protein ligase BRE1B OS=Homo sapiens OX=9606 GN=RNF40 PE=1 SV=5	45	4.06308	4.3187	4.09331	4.23023	4.79332	4.85603	4.70472	4.8339	9.11702	9.47555	9.34673	9.16301	6.60445	6.73356	6.60493	7.06143
Q5VTR2	sp|Q5VTR2|BRE1A_HUMAN	RNF20	E3 ubiquitin-protein ligase BRE1A OS=Homo sapiens OX=9606 GN=RNF20 PE=1 SV=2	43	4.70798	5.06156	4.76055	4.5526	5.48187	5.63593	5.33134	5.48825	8.04157	8.00142	7.84189	7.97152	6.58496	6.97112	6.80252	6.76491
Q86UP2	sp|Q86UP2|KTN1_HUMAN	KTN1	Kinectin OS=Homo sapiens OX=9606 GN=KTN1 PE=1 SV=1	138	6.07519	6.30935	6.12153	5.70452	10.1894	10.35	9.71543	10.2366	5.39323	5.08809	5.26846	5.41765	3.46959	3.45225	3.60007	3.60869
Q93074-2	sp|Q93074-2|MED12_HUMAN	MED12	Isoform 2 of Mediator of RNA polymerase II transcription subunit 12 OS=Homo sapiens OX=9606 GN=MED12	43	4.29091	4.33709	4.61224	4.47244	6.66123	6.81855	6.37115	6.58525	5.63676	5.71151	5.74625	5.92645	8.31997	8.2703	8.22187	8.01804
O60231	sp|O60231|DHX16_HUMAN	DHX16	Pre-mRNA-splicing factor ATP-dependent RNA helicase DHX16 OS=Homo sapiens OX=9606 GN=DHX16 PE=1 SV=2	36	3.92581	4.10436	4.05883	3.97894	5.48754	5.53824	5.42709	5.48141	8.09218	7.95657	7.78294	8.16728	7.73209	7.28252	7.51397	7.47022
Q14562	sp|Q14562|DHX8_HUMAN	DHX8	ATP-dependent RNA helicase DHX8 OS=Homo sapiens OX=9606 GN=DHX8 PE=1 SV=1	44	4.26141	4.25113	4.37822	4.35502	5.07202	4.92976	4.91234	5.07351	9.42711	9.33346	9.56811	9.24828	6.12226	6.31956	6.33716	6.41065
O43143	sp|O43143|DHX15_HUMAN	DHX15	Pre-mRNA-splicing factor ATP-dependent RNA helicase DHX15 OS=Homo sapiens OX=9606 GN=DHX15 PE=1 SV=2	70	5.0168	5.004	5.37673	5.24437	5.31922	5.20037	5.11505	5.10126	6.77298	6.67349	6.4225	7.01507	8.09392	7.79383	7.9817	7.86871
Q96IZ5	sp|Q96IZ5|RBM41_HUMAN	RBM41	RNA-binding protein 41 OS=Homo sapiens OX=9606 GN=RBM41 PE=1 SV=2	1	4.67498	5.67721	4.81994	5.27081	1.93378	3.96468	3.07341	2.67265	9.91241	12.7095	11.2679	9.79509	5.28597	7.02857	5.44349	6.46962
Q92620	sp|Q92620|PRP16_HUMAN	DHX38	Pre-mRNA-splicing factor ATP-dependent RNA helicase PRP16 OS=Homo sapiens OX=9606 GN=DHX38 PE=1 SV=2	40	5.51529	5.60292	5.79734	5.54931	6.27664	6.32965	6.19458	6.02741	6.8793	6.92308	6.78978	7.01057	6.38833	6.20787	6.36058	6.14733
Q9Y5K8	sp|Q9Y5K8|VATD_HUMAN	ATP6V1D	V-type proton ATPase subunit D OS=Homo sapiens OX=9606 GN=ATP6V1D PE=1 SV=1	16	6.82005	7.14653	7.81773	7.9202	5.39963	5.61396	5.28702	5.44739	7.10391	6.93979	6.82291	7.49433	4.97622	4.90301	5.17817	5.12918
O95786	sp|O95786|DDX58_HUMAN	DDX58	Probable ATP-dependent RNA helicase DDX58 OS=Homo sapiens OX=9606 GN=DDX58 PE=1 SV=2	14	8.88727	8.95132	9.03525	9.26239	8.0043	8.3861	7.86493	8.07008	1.96489	1.84752	1.91161	2.19413	5.45092	6.32186	6.01121	5.83623
Q9UHI6	sp|Q9UHI6|DDX20_HUMAN	DDX20	Probable ATP-dependent RNA helicase DDX20 OS=Homo sapiens OX=9606 GN=DDX20 PE=1 SV=2	42	3.38432	3.15931	3.84614	3.61362	5.79155	5.89754	6.10327	6.09299	9.07544	9.06769	9.46555	8.58161	6.56817	6.4264	6.45037	6.47602
P22102	sp|P22102|PUR2_HUMAN	GART	Trifunctional purine biosynthetic protein adenosine-3 OS=Homo sapiens OX=9606 GN=GART PE=1 SV=1	115	3.98603	4.01412	4.30112	4.26206	5.51014	5.41008	5.42147	5.47037	7.73228	7.84582	7.89208	7.92978	7.57858	7.4771	7.64316	7.52581
Q0VDF9	sp|Q0VDF9|HSP7E_HUMAN	HSPA14	Heat shock 70 kDa protein 14 OS=Homo sapiens OX=9606 GN=HSPA14 PE=1 SV=1	27	3.96973	3.82955	4.13068	4.11915	5.88814	5.81524	5.84369	5.7254	8.82975	8.94269	8.67051	8.27682	6.42567	6.51891	6.44112	6.57294
Q9Y3M8	sp|Q9Y3M8|STA13_HUMAN	STARD13	StAR-related lipid transfer protein 13 OS=Homo sapiens OX=9606 GN=STARD13 PE=1 SV=2	22	11.2118	10.9438	13.2037	13.1934	9.28449	9.33308	9.50998	9.47734	1.82938	1.7413	1.8806	2.06106	1.62884	1.57893	1.62078	1.50153
Q8TCJ2	sp|Q8TCJ2|STT3B_HUMAN	STT3B	Dolichyl-diphosphooligosaccharide--protein glycosyltransferase subunit STT3B OS=Homo sapiens OX=9606 GN=STT3B PE=1 SV=1	33	7.32263	7.21032	6.95273	6.97313	5.78866	5.96251	5.70143	5.76669	5.15716	5.05562	5.09938	4.93688	7.12777	6.84747	7.09363	7.00398
P46977	sp|P46977|STT3A_HUMAN	STT3A	Dolichyl-diphosphooligosaccharide--protein glycosyltransferase subunit STT3A OS=Homo sapiens OX=9606 GN=STT3A PE=1 SV=2	25	7.99809	7.70657	7.08044	6.97461	5.97701	5.99517	5.79443	6.12183	5.80232	5.74392	5.99618	5.17227	5.77368	6.05365	5.8824	5.92742
P56182	sp|P56182|RRP1_HUMAN	RRP1	Ribosomal RNA processing protein 1 homolog A OS=Homo sapiens OX=9606 GN=RRP1 PE=1 SV=1	23	3.80298	3.86674	3.9345	3.77067	5.20343	4.95452	4.92006	4.92596	8.8202	8.12065	8.41306	8.68925	7.70609	7.32864	7.8171	7.72612
Q9H4A6	sp|Q9H4A6|GOLP3_HUMAN	GOLPH3	Golgi phosphoprotein 3 OS=Homo sapiens OX=9606 GN=GOLPH3 PE=1 SV=1	16	6.63027	6.4937	6.3818	6.36862	6.63546	6.03374	6.75196	6.92076	5.38102	5.41534	5.6961	5.30321	6.46383	6.67744	6.41324	6.4335
Q9H4A5	sp|Q9H4A5|GLP3L_HUMAN	GOLPH3L	Golgi phosphoprotein 3-like OS=Homo sapiens OX=9606 GN=GOLPH3L PE=1 SV=1	12	6.46428	6.76824	5.89515	6.16738	4.0329	4.12435	4.11154	4.28576	9.87711	10.0786	8.47909	9.49799	4.772	4.85124	5.29291	5.30146
Q9Y467	sp|Q9Y467|SALL2_HUMAN	SALL2	Sal-like protein 2 OS=Homo sapiens OX=9606 GN=SALL2 PE=1 SV=4	9	5.10415	3.49531	3.34003	3.67628	6.28488	5.75355	6.06261	6.04486	15.0536	14.0377	14.2864	14.7992	0.368386	0.548606	0.61909	0.525431
Q92766-2	sp|Q92766-2|RREB1_HUMAN	RREB1	Isoform 2 of Ras-responsive element-binding protein 1 OS=Homo sapiens OX=9606 GN=RREB1	22	3.54487	3.69134	3.75032	3.56689	5.05224	5.1773	5.04612	4.91729	9.52217	8.88117	9.39425	9.73593	6.60957	6.65787	7.27978	7.17289
Q9NSC2	sp|Q9NSC2|SALL1_HUMAN	SALL1	Sal-like protein 1 OS=Homo sapiens OX=9606 GN=SALL1 PE=1 SV=2	3	2.41498	3.18798	2.6084	2.34233	4.88976	5.11994	5.37512	4.94748	14.5125	14.4178	13.4915	15.3239	2.38698	2.68413	3.22773	3.0695
Q92499	sp|Q92499|DDX1_HUMAN	DDX1	ATP-dependent RNA helicase DDX1 OS=Homo sapiens OX=9606 GN=DDX1 PE=1 SV=2	82	5.54262	5.64189	5.27387	5.30128	8.76953	8.46924	9.01073	8.11037	6.33373	6.86846	7.5906	6.3371	4.00185	4.32591	4.32357	4.09924
P46926	sp|P46926|GNPI1_HUMAN	GNPDA1	Glucosamine-6-phosphate isomerase 1 OS=Homo sapiens OX=9606 GN=GNPDA1 PE=1 SV=1	24	5.24171	5.25888	5.75055	5.10269	5.80303	5.91918	5.60645	5.71271	5.95679	6.64308	5.46624	5.9529	7.89573	8.13827	7.81815	7.73364
Q8TDQ7	sp|Q8TDQ7|GNPI2_HUMAN	GNPDA2	Glucosamine-6-phosphate isomerase 2 OS=Homo sapiens OX=9606 GN=GNPDA2 PE=1 SV=1	7	7.25048	7.33096	7.62108	6.64692	9.00303	9.08435	9.15908	8.58519	2.13291	2.13164	1.86807	2.09504	6.6824	6.87776	7.02165	6.50944
Q15124	sp|Q15124|PGM5_HUMAN	PGM5	Phosphoglucomutase-like protein 5 OS=Homo sapiens OX=9606 GN=PGM5 PE=1 SV=2	9	16.0789	16.217	18.9839	18.1871	4.88552	4.79277	5.55474	5.21684	1.538	1.23105	1.52171	1.66486	1.00333	0.961992	1.10805	1.05428
Q8IYS2-2	sp|Q8IYS2-2|K2013_HUMAN	KIAA2013	Isoform 2 of Uncharacterized protein KIAA2013 OS=Homo sapiens OX=9606 GN=KIAA2013	15	6.90664	6.76438	7.00746	6.78244	5.65047	5.56139	5.53674	5.76249	4.7516	4.65913	4.64326	4.67017	7.91117	7.76193	7.89729	7.73345
Q06945	sp|Q06945|SOX4_HUMAN	SOX4	Transcription factor SOX-4 OS=Homo sapiens OX=9606 GN=SOX4 PE=1 SV=1	4	4.19761	4.20891	3.44722	3.61354	6.0979	5.53582	5.27335	5.40652	7.5691	7.74098	7.05852	6.92633	7.50572	8.25466	8.6633	8.50051
Q5JSZ5	sp|Q5JSZ5|PRC2B_HUMAN	PRRC2B	Protein PRRC2B OS=Homo sapiens OX=9606 GN=PRRC2B PE=1 SV=2	59	5.74339	5.7562	5.76625	5.96456	5.32841	5.29215	5.38044	5.42725	8.35255	8.43981	8.65903	8.04636	5.22731	5.38995	5.60799	5.61834
E7EPN9	tr|E7EPN9|E7EPN9_HUMAN	PRRC2C	Protein PRRC2C OS=Homo sapiens OX=9606 GN=PRRC2C PE=1 SV=1	154	5.81492	5.87405	5.87163	6.03879	5.09889	5.13213	5.18111	5.17944	8.24925	8.43431	7.99306	8.49334	5.58872	5.38219	5.75401	5.91416
P48634	sp|P48634|PRC2A_HUMAN	PRRC2A	Protein PRRC2A OS=Homo sapiens OX=9606 GN=PRRC2A PE=1 SV=3	96	5.05274	5.20319	5.1682	5.14232	6.04938	6.00901	6.01949	6.09867	8.04118	8.11806	7.86185	7.9896	5.65011	5.6893	5.84443	6.06247
Q7Z624	sp|Q7Z624|CMKMT_HUMAN	CAMKMT	Calmodulin-lysine N-methyltransferase OS=Homo sapiens OX=9606 GN=CAMKMT PE=1 SV=2	1	5.61234	7.85662	5.59862	6.25444	4.83571	5.89754	3.71767	5.29683	7.87343	8.22849	9.19454	7.19085	6.0336	4.37489	6.07978	5.95464
Q96S19	sp|Q96S19|MTL26_HUMAN	METTL26	Methyltransferase-like 26 OS=Homo sapiens OX=9606 GN=METTL26 PE=1 SV=2	4	13.1449	15.0294	9.62142	8.33997	5.49277	4.89683	5.12823	5.2417	3.74233	4.21823	3.99803	3.77586	4.04905	4.1131	4.24238	4.96573
P28838	sp|P28838|AMPL_HUMAN	LAP3	Cytosol aminopeptidase OS=Homo sapiens OX=9606 GN=LAP3 PE=1 SV=3	42	4.28177	4.37991	4.24993	3.94825	7.68567	7.11241	7.39361	7.74125	6.41635	7.24069	7.15484	6.55632	6.56214	6.46265	6.44405	6.37016
Q7Z449	sp|Q7Z449|CP2U1_HUMAN	CYP2U1	Cytochrome P450 2U1 OS=Homo sapiens OX=9606 GN=CYP2U1 PE=1 SV=1	2	16.7461	17.3842	17.2683	16.7512	0.814559	0.817888	1.08389	1.18726	3.74694	3.49617	3.75784	3.63621	3.41115	3.41663	3.16476	3.31689
P30566	sp|P30566|PUR8_HUMAN	ADSL	Adenylosuccinate lyase OS=Homo sapiens OX=9606 GN=ADSL PE=1 SV=2	42	4.89036	4.88719	5.05977	4.65292	9.12099	9.04786	9.13129	8.9133	6.52747	6.32866	6.46615	6.26497	4.69748	4.63628	4.78161	4.59368
Q86X53	sp|Q86X53|ERIC1_HUMAN	ERICH1	Glutamate-rich protein 1 OS=Homo sapiens OX=9606 GN=ERICH1 PE=1 SV=1	8	4.04975	4.32163	4.40383	4.49679	3.0027	3.11623	3.10556	3.26162	9.06942	9.29461	9.396	9.78138	8.20302	8.15509	7.91289	8.42948
Q9NYP3	sp|Q9NYP3|DONS_HUMAN	DONSON	Protein downstream neighbor of Son OS=Homo sapiens OX=9606 GN=DONSON PE=1 SV=2	2	3.61626	4.73656	4.69014	4.89699	4.63075	5.21398	5.0684	5.55826	10.2995	10.7825	10.5243	9.27729	3.61352	4.45542	4.9372	7.69888
P48047	sp|P48047|ATPO_HUMAN	ATP5PO	ATP synthase subunit O, mitochondrial OS=Homo sapiens OX=9606 GN=ATP5PO PE=1 SV=1	19	6.28558	6.72512	5.75313	6.60743	6.38952	6.14787	7.15586	5.8116	4.74411	4.74549	7.45812	4.50317	6.8737	7.35773	6.83364	6.60793
O75533	sp|O75533|SF3B1_HUMAN	SF3B1	Splicing factor 3B subunit 1 OS=Homo sapiens OX=9606 GN=SF3B1 PE=1 SV=3	127	4.48143	4.47065	4.67269	4.64435	5.26941	5.34819	5.17179	5.28949	7.86411	7.71563	7.64429	7.90306	7.54388	7.30687	7.33824	7.33591
Q9UBS0	sp|Q9UBS0|KS6B2_HUMAN	RPS6KB2	Ribosomal protein S6 kinase beta-2 OS=Homo sapiens OX=9606 GN=RPS6KB2 PE=1 SV=2	5	4.20773	4.69857	4.85896	5.16943	5.10319	5.70336	5.37324	5.12723	9.38954	8.8518	8.78068	8.49031	6.07479	6.00755	6.1298	6.03383
P31751	sp|P31751|AKT2_HUMAN	AKT2	RAC-beta serine/threonine-protein kinase OS=Homo sapiens OX=9606 GN=AKT2 PE=1 SV=2	25	8.28335	8.43385	8.47295	8.15223	6.62281	6.6447	6.45177	6.52424	5.44909	5.48883	5.27353	5.5251	4.6808	4.74183	4.68893	4.56601
P31749	sp|P31749|AKT1_HUMAN	AKT1	RAC-alpha serine/threonine-protein kinase OS=Homo sapiens OX=9606 GN=AKT1 PE=1 SV=2	19	9.12681	9.59373	9.41549	8.96338	3.89896	4.15703	3.81451	4.09768	4.59042	4.40407	4.27073	4.66029	7.32317	7.33296	7.39804	6.95274
Q9Y243	sp|Q9Y243|AKT3_HUMAN	AKT3	RAC-gamma serine/threonine-protein kinase OS=Homo sapiens OX=9606 GN=AKT3 PE=1 SV=1	13	9.05703	8.99997	8.93539	9.38018	7.46396	7.3312	7.2125	7.09545	7.38762	7.57952	7.48598	7.48056	1.13903	1.10429	1.19922	1.14811
P23443	sp|P23443|KS6B1_HUMAN	RPS6KB1	Ribosomal protein S6 kinase beta-1 OS=Homo sapiens OX=9606 GN=RPS6KB1 PE=1 SV=2	9	3.96761	4.09991	4.14392	4.14443	5.95972	5.96092	5.75947	5.82042	6.85391	6.43771	6.77357	6.76758	8.2818	8.14272	8.35978	8.52653
O95714	sp|O95714|HERC2_HUMAN	HERC2	E3 ubiquitin-protein ligase HERC2 OS=Homo sapiens OX=9606 GN=HERC2 PE=1 SV=2	74	5.00909	5.12606	5.37075	5.22858	5.2413	5.38129	5.1245	5.3245	6.69925	6.60112	6.7367	6.67073	7.97396	8.07129	7.75461	7.68627
P11474	sp|P11474|ERR1_HUMAN	ESRRA	Steroid hormone receptor ERR1 OS=Homo sapiens OX=9606 GN=ESRRA PE=1 SV=3	3	3.31958	2.07547	2.31258	2.74909	3.35672	3.86561	4.1005	3.88521	6.71807	7.59913	8.19942	6.95849	11.1056	12.103	11.4052	10.2463
O95718-1	sp|O95718-1|ERR2_HUMAN	ESRRB	Isoform 1 of Steroid hormone receptor ERR2 OS=Homo sapiens OX=9606 GN=ESRRB	1	5.5633	6.09157	3.37526	3.37882	4.27419	2.77932	3.7021	4.46595	7.45256	9.66951	6.45685	9.2869	6.45943	8.19138	8.62645	10.2264
P0CG12	sp|P0CG12|CTF8A_HUMAN	CHTF8	Chromosome transmission fidelity protein 8 homolog isoform 2 OS=Homo sapiens OX=9606 GN=CHTF8 PE=1 SV=1	3	4.66356	5.74723	6.02453	6.63824	5.52877	5.70113	6.4693	6.62318	6.44159	6.68216	8.10205	5.20127	5.71549	6.69126	6.80402	6.96622
P07199	sp|P07199|CENPB_HUMAN	CENPB	Major centromere autoantigen B OS=Homo sapiens OX=9606 GN=CENPB PE=1 SV=2	8	7.2761	7.11082	7.81532	7.80153	6.07213	6.54044	6.13123	6.19994	6.29122	6.19388	6.296	6.8261	4.90222	4.80359	4.74031	4.99916
X6RLX0	tr|X6RLX0|X6RLX0_HUMAN	ERC1	ELKS/Rab6-interacting/CAST family member 1 OS=Homo sapiens OX=9606 GN=ERC1 PE=1 SV=1	59	6.22292	6.48972	6.12696	5.99465	9.15229	9.11676	8.86689	9.10993	4.66018	4.59417	4.74776	4.80801	5.05522	4.93171	5.04922	5.07362
Q9BV36	sp|Q9BV36|MELPH_HUMAN	MLPH	Melanophilin OS=Homo sapiens OX=9606 GN=MLPH PE=1 SV=1	9	15.3845	15.3906	14.9124	15.7871	1.92364	1.68207	1.9306	2.19253	1.57572	1.5076	1.53404	1.73968	6.36263	6.03428	5.91847	6.12413
Q9BW92	sp|Q9BW92|SYTM_HUMAN	TARS2	Threonine--tRNA ligase, mitochondrial OS=Homo sapiens OX=9606 GN=TARS2 PE=1 SV=1	29	3.57324	3.7784	3.75855	3.69182	5.58313	5.75647	5.42763	5.68493	13.32	13.3979	11.9645	12.8357	2.37392	2.88544	3.07246	2.89581
O00488	sp|O00488|ZN593_HUMAN	ZNF593	Zinc finger protein 593 OS=Homo sapiens OX=9606 GN=ZNF593 PE=1 SV=2	8	6.87092	6.98665	5.95773	6.72438	4.38985	3.936	5.10505	4.51959	6.2641	6.59512	6.46398	6.19111	7.5364	7.35159	7.34867	7.75886
M0R0P8	tr|M0R0P8|M0R0P8_HUMAN	MYO9B	Unconventional myosin-IXb OS=Homo sapiens OX=9606 GN=MYO9B PE=1 SV=1	60	8.6165	8.92568	8.8944	8.74429	5.55461	5.61892	5.48168	5.55796	3.98488	4.01042	4.02356	4.31405	6.71532	6.56113	6.54841	6.44821
B2RTY4-4	sp|B2RTY4-4|MYO9A_HUMAN	MYO9A	Isoform 4 of Unconventional myosin-IXa OS=Homo sapiens OX=9606 GN=MYO9A	11	7.33146	7.74091	6.79085	7.02527	5.5694	5.90201	5.32525	5.47929	8.31702	8.54397	8.00069	8.50439	3.63472	3.70564	3.80732	4.32181
O75446	sp|O75446|SAP30_HUMAN	SAP30	Histone deacetylase complex subunit SAP30 OS=Homo sapiens OX=9606 GN=SAP30 PE=1 SV=1	3	4.25688	3.95109	5.10614	4.5835	7.76166	7.83444	8.4068	7.9629	5.85248	6.24795	7.46162	4.83893	6.15014	6.75254	6.16963	6.66331
Q15785	sp|Q15785|TOM34_HUMAN	TOMM34	Mitochondrial import receptor subunit TOM34 OS=Homo sapiens OX=9606 GN=TOMM34 PE=1 SV=2	30	7.66822	7.9132	7.69128	8.03469	7.21429	7.15814	7.50687	7.29861	3.798	3.96719	4.76122	3.99268	5.74146	5.87595	5.79878	5.5794
Q14676	sp|Q14676|MDC1_HUMAN	MDC1	Mediator of DNA damage checkpoint protein 1 OS=Homo sapiens OX=9606 GN=MDC1 PE=1 SV=3	93	2.68342	2.81457	2.6717	2.62787	6.43255	6.628	6.2574	6.17649	8.89391	8.46643	9.19619	9.0384	6.82729	6.865	7.15203	7.26873
Q96KM6	sp|Q96KM6|Z512B_HUMAN	ZNF512B	Zinc finger protein 512B OS=Homo sapiens OX=9606 GN=ZNF512B PE=1 SV=1	17	6.60929	7.34635	7.39902	7.00866	3.33733	3.65171	3.23225	3.3868	10.7148	9.13296	10.0551	11.8594	3.79993	4.02936	4.0969	4.34022
Q86VI3	sp|Q86VI3|IQGA3_HUMAN	IQGAP3	Ras GTPase-activating-like protein IQGAP3 OS=Homo sapiens OX=9606 GN=IQGAP3 PE=1 SV=2	69	10.8625	11.3827	12.3016	11.9607	7.106	7.26904	7.22841	7.36018	3.27592	3.00042	3.13045	3.38629	3.05181	2.91037	2.95689	2.81667
P46940	sp|P46940|IQGA1_HUMAN	IQGAP1	Ras GTPase-activating-like protein IQGAP1 OS=Homo sapiens OX=9606 GN=IQGAP1 PE=1 SV=1	191	8.83443	8.91166	9.16854	9.24199	5.82767	6.04081	5.85909	6.10613	4.07302	3.93804	4.00316	4.33649	5.97113	5.94765	5.83544	5.90475
Q13576	sp|Q13576|IQGA2_HUMAN	IQGAP2	Ras GTPase-activating-like protein IQGAP2 OS=Homo sapiens OX=9606 GN=IQGAP2 PE=1 SV=4	23	1.60913	1.92604	1.70169	1.5786	2.01866	2.12995	1.80702	1.70805	19.7575	18.7715	18.066	19.3939	1.91306	2.37537	2.71526	2.52819
Q9BQ69	sp|Q9BQ69|MACD1_HUMAN	MACROD1	O-acetyl-ADP-ribose deacetylase MACROD1 OS=Homo sapiens OX=9606 GN=MACROD1 PE=1 SV=2	6	3.2115	2.94042	3.10576	2.74454	3.68766	4.26357	3.49453	3.71963	7.85312	7.84933	7.91437	5.917	11.159	10.798	11.2711	10.0705
P20618	sp|P20618|PSB1_HUMAN	PSMB1	Proteasome subunit beta type-1 OS=Homo sapiens OX=9606 GN=PSMB1 PE=1 SV=2	39	5.05452	5.05148	5.33457	5.13353	5.57339	5.84339	5.38078	5.32032	7.07261	6.77803	6.16873	7.00935	7.7225	7.36925	7.73589	7.45165
O00628	sp|O00628|PEX7_HUMAN	PEX7	Peroxisomal targeting signal 2 receptor OS=Homo sapiens OX=9606 GN=PEX7 PE=1 SV=1	3	7.34662	6.75949	6.12122	5.82269	4.46713	4.69763	4.7035	4.0831	9.091	10.5716	8.67782	10.6247	4.54608	4.1872	4.38444	3.91584
P27694	sp|P27694|RFA1_HUMAN	RPA1	Replication protein A 70 kDa DNA-binding subunit OS=Homo sapiens OX=9606 GN=RPA1 PE=1 SV=2	68	4.43378	4.36223	4.24673	4.40983	4.46658	4.39723	4.49425	4.49486	9.31984	9.61145	9.30056	9.53061	6.67419	6.73774	6.73041	6.78972
Q86YH6	sp|Q86YH6|DLP1_HUMAN	PDSS2	Decaprenyl-diphosphate synthase subunit 2 OS=Homo sapiens OX=9606 GN=PDSS2 PE=1 SV=2	8	5.90195	6.29926	6.2739	6.51366	4.40708	4.50874	4.12958	4.19949	7.50061	7.06792	7.66386	7.38584	7.21698	6.87294	7.36133	6.69686
P82970	sp|P82970|HMGN5_HUMAN	HMGN5	High mobility group nucleosome-binding domain-containing protein 5 OS=Homo sapiens OX=9606 GN=HMGN5 PE=1 SV=1	18	1.36823	1.45772	1.32219	1.24346	5.18489	5.14106	4.87481	5.28921	16.2854	16.8373	13.9652	20.3267	1.25875	1.71413	1.95553	1.77549
O14976	sp|O14976|GAK_HUMAN	GAK	Cyclin-G-associated kinase OS=Homo sapiens OX=9606 GN=GAK PE=1 SV=2	38	6.10964	6.18533	6.38613	6.61235	2.50385	2.53847	2.46113	2.47453	6.76344	6.96008	6.41489	7.05092	9.31668	9.27586	9.37664	9.57007
Q09472	sp|Q09472|EP300_HUMAN	EP300	Histone acetyltransferase p300 OS=Homo sapiens OX=9606 GN=EP300 PE=1 SV=2	34	4.38975	4.4234	4.47332	4.2705	9.38334	8.81734	9.27338	9.70932	6.87659	7.19315	7.09476	6.73413	4.27544	4.31698	4.30966	4.45893
Q9UPN9	sp|Q9UPN9|TRI33_HUMAN	TRIM33	E3 ubiquitin-protein ligase TRIM33 OS=Homo sapiens OX=9606 GN=TRIM33 PE=1 SV=3	35	3.72701	3.67625	3.9166	3.9345	5.74374	5.71455	5.47662	5.57242	8.15908	8.18411	8.26051	7.98583	7.35954	7.28377	7.4178	7.58766
O15164	sp|O15164|TIF1A_HUMAN	TRIM24	Transcription intermediary factor 1-alpha OS=Homo sapiens OX=9606 GN=TRIM24 PE=1 SV=3	25	3.73563	3.81749	3.87122	3.78399	4.04369	4.16299	4.11408	4.03634	11.321	11.8412	10.8865	11.1586	5.57395	5.89773	5.91039	5.84514
Q9UPN9-2	sp|Q9UPN9-2|TRI33_HUMAN	TRIM33	Isoform Beta of E3 ubiquitin-protein ligase TRIM33 OS=Homo sapiens OX=9606 GN=TRIM33	1	4.85235	4.58241	5.46487	4.45248	4.13478	3.00717	7.36796	8.79412	8.81717	7.52205	6.54859	11.5657	5.58841	6.06113	6.10538	5.13545
Q92793	sp|Q92793|CBP_HUMAN	CREBBP	CREB-binding protein OS=Homo sapiens OX=9606 GN=CREBBP PE=1 SV=3	53	4.57064	4.60699	4.94857	5.04593	7.40311	7.0279	7.34411	7.76243	6.05611	6.37238	6.48378	6.03231	6.60407	6.99543	6.13802	6.60822
O60313-2	sp|O60313-2|OPA1_HUMAN	OPA1	Isoform 2 of Dynamin-like 120 kDa protein, mitochondrial OS=Homo sapiens OX=9606 GN=OPA1	52	5.8432	5.96147	6.12784	5.72514	7.15607	7.17563	6.99622	7.04002	5.54237	5.50797	5.23216	5.81476	6.59858	6.30927	6.63421	6.33509
Q86SX6	sp|Q86SX6|GLRX5_HUMAN	GLRX5	Glutaredoxin-related protein 5, mitochondrial OS=Homo sapiens OX=9606 GN=GLRX5 PE=1 SV=2	7	5.03007	4.69035	4.83824	4.35091	5.99051	5.77161	6.23228	6.17467	9.23705	10.5032	9.16901	7.91938	5.06672	5.39365	4.98063	4.65177
O75369-8	sp|O75369-8|FLNB_HUMAN	FLNB	Isoform 8 of Filamin-B OS=Homo sapiens OX=9606 GN=FLNB	340	8.83916	8.68697	8.70583	8.6275	8.76669	8.4993	9.01099	9.37389	3.25203	3.095	3.41034	3.4147	4.14332	4.0887	4.05892	4.02668
O75369	sp|O75369|FLNB_HUMAN	FLNB	Filamin-B OS=Homo sapiens OX=9606 GN=FLNB PE=1 SV=2	7	0.39744	0.352891	0.414135	0.367078	15.2977	15.1542	16.1857	15.8586	5.00675	4.90786	4.87968	5.24024	4.04781	3.88915	3.86036	4.1404
P21333	sp|P21333|FLNA_HUMAN	FLNA	Filamin-A OS=Homo sapiens OX=9606 GN=FLNA PE=1 SV=4	472	12.9963	12.3562	12.17	12.6165	7.17634	7.05352	7.36419	7.68291	1.84996	1.827	1.97223	2.06151	3.32101	3.18461	3.1524	3.21526
H0Y5C6	tr|H0Y5C6|H0Y5C6_HUMAN	FLNA	Filamin-A (Fragment) OS=Homo sapiens OX=9606 GN=FLNA PE=1 SV=1	1	5.57588	4.67157	7.66403	5.38787	4.88234	2.72978	3.0866	2.23714	5.08354	4.26326	2.71625	3.79611	11.6735	13.7698	12.184	10.2784
Q14315	sp|Q14315|FLNC_HUMAN	FLNC	Filamin-C OS=Homo sapiens OX=9606 GN=FLNC PE=1 SV=3	376	10.5519	10.3634	10.6712	10.4796	11.1602	10.7965	11.5747	11.992	1.09463	0.949819	1.24697	1.31228	2.01477	1.93493	1.90227	1.95494
Q9BZE9-2	sp|Q9BZE9-2|ASPC1_HUMAN	ASPSCR1	Isoform 2 of Tether containing UBX domain for GLUT4 OS=Homo sapiens OX=9606 GN=ASPSCR1	21	5.44439	5.12571	4.82747	4.72285	9.6942	9.1151	9.72297	9.62591	5.26512	5.46447	5.79972	4.75056	4.94398	5.39629	5.06406	5.0372
F6UJY1	tr|F6UJY1|F6UJY1_HUMAN	HYI	Putative hydroxypyruvate isomerase OS=Homo sapiens OX=9606 GN=HYI PE=1 SV=1	4	18.8337	18.7807	17.8318	16.8234	0.745145	0.696196	0.944515	1.08394	3.278	3.53049	2.83612	3.1129	2.80998	2.88823	2.88202	2.92286
P60468	sp|P60468|SC61B_HUMAN	SEC61B	Protein transport protein Sec61 subunit beta OS=Homo sapiens OX=9606 GN=SEC61B PE=1 SV=2	7	8.45525	7.62289	8.08314	7.96693	6.86071	6.52072	6.05577	6.96536	5.88112	4.68842	5.12927	4.98717	5.2442	5.13926	5.44765	4.95214
Q9Y3D6	sp|Q9Y3D6|FIS1_HUMAN	FIS1	Mitochondrial fission 1 protein OS=Homo sapiens OX=9606 GN=FIS1 PE=1 SV=2	7	8.02409	8.51857	7.20251	8.05595	4.95474	5.53427	5.09284	5.31479	6.35031	5.6872	6.21303	6.70922	5.71941	5.56383	5.49254	5.56671
Q5T653	sp|Q5T653|RM02_HUMAN	MRPL2	39S ribosomal protein L2, mitochondrial OS=Homo sapiens OX=9606 GN=MRPL2 PE=1 SV=2	9	5.87318	5.88009	6.01171	5.78506	6.07148	6.31967	6.07075	6.33724	6.07235	5.5608	6.64012	6.29522	6.82995	7.04096	6.76767	6.44375
Q8N5M9	sp|Q8N5M9|JAGN1_HUMAN	JAGN1	Protein jagunal homolog 1 OS=Homo sapiens OX=9606 GN=JAGN1 PE=1 SV=1	3	5.35847	5.38496	5.21832	4.79239	5.05496	5.6608	5.03113	4.81419	8.74797	8.75744	8.80737	8.67425	5.73188	5.65443	6.48178	5.82965
Q9NVU0	sp|Q9NVU0|RPC5_HUMAN	POLR3E	DNA-directed RNA polymerase III subunit RPC5 OS=Homo sapiens OX=9606 GN=POLR3E PE=1 SV=1	25	3.75239	3.53329	3.79728	3.84742	4.69607	4.48319	4.78475	4.53975	10.7002	10.957	11.0548	9.71579	5.94548	6.05411	5.92368	6.21486
P10586	sp|P10586|PTPRF_HUMAN	PTPRF	Receptor-type tyrosine-protein phosphatase F OS=Homo sapiens OX=9606 GN=PTPRF PE=1 SV=2	44	4.81478	5.82677	5.64662	4.91824	7.65627	7.2236	7.01727	7.115	7.24033	7.02138	7.16124	7.17677	5.0331	5.21322	5.53382	5.40159
Q13332	sp|Q13332|PTPRS_HUMAN	PTPRS	Receptor-type tyrosine-protein phosphatase S OS=Homo sapiens OX=9606 GN=PTPRS PE=1 SV=3	11	6.19102	6.5535	6.3012	5.85026	5.9549	6.25478	6.1991	5.69904	8.395	8.06931	8.0835	8.24359	4.52859	4.44711	4.42255	4.80657
P23677	sp|P23677|IP3KA_HUMAN	ITPKA	Inositol-trisphosphate 3-kinase A OS=Homo sapiens OX=9606 GN=ITPKA PE=1 SV=1	3	6.28086	7.01561	5.93289	5.21214	7.15173	6.34174	6.2201	6.49872	6.24286	5.25041	5.19653	6.56921	5.70684	6.81339	6.93912	6.62786
Q96JX3	sp|Q96JX3|SRAC1_HUMAN	SERAC1	Protein SERAC1 OS=Homo sapiens OX=9606 GN=SERAC1 PE=1 SV=1	3	7.17192	7.45849	6.60489	6.53876	3.82169	3.43753	4.1275	3.96367	10.2462	8.99006	8.28066	9.97207	4.9285	4.51804	5.06132	4.87869
P05386	sp|P05386|RLA1_HUMAN	RPLP1	60S acidic ribosomal protein P1 OS=Homo sapiens OX=9606 GN=RPLP1 PE=1 SV=1	21	5.924	5.22949	5.11283	6.00523	4.79313	5.26854	4.84025	4.50798	6.44985	6.81497	7.07631	6.07147	8.05348	8.29689	7.85756	7.69803
D3DTX6	tr|D3DTX6|D3DTX6_HUMAN	PPP1R9B	Neurabin-2 OS=Homo sapiens OX=9606 GN=PPP1R9B PE=1 SV=1	33	6.33351	6.41058	5.81479	6.00505	6.68061	6.65881	6.33937	6.83304	3.56218	3.46162	3.39837	3.58342	8.72119	8.66517	8.48688	9.04543
Q9ULJ8-3	sp|Q9ULJ8-3|NEB1_HUMAN	PPP1R9A	Isoform 3 of Neurabin-1 OS=Homo sapiens OX=9606 GN=PPP1R9A	13	5.44395	5.6621	5.49777	5.4704	5.76192	6.0931	6.02616	5.96302	5.85326	5.92768	5.83662	5.65348	7.44558	7.7719	7.81277	7.78031
P98160	sp|P98160|PGBM_HUMAN	HSPG2	Basement membrane-specific heparan sulfate proteoglycan core protein OS=Homo sapiens OX=9606 GN=HSPG2 PE=1 SV=4	25	16.0793	12.6751	9.6735	10.7179	7.5866	6.91525	7.35473	7.39864	2.20536	2.19486	2.32027	2.44578	3.13634	3.28751	3.18506	2.82378
Q9Y230	sp|Q9Y230|RUVB2_HUMAN	RUVBL2	RuvB-like 2 OS=Homo sapiens OX=9606 GN=RUVBL2 PE=1 SV=3	59	4.57689	4.86322	4.75604	4.64729	4.91396	4.92118	5.01287	4.80678	7.29167	7.41413	7.41103	7.26558	8.10088	8.00871	8.17829	7.83148
Q96JN8	sp|Q96JN8|NEUL4_HUMAN	NEURL4	Neuralized-like protein 4 OS=Homo sapiens OX=9606 GN=NEURL4 PE=1 SV=2	8	4.41401	4.60423	4.60291	5.03712	4.83508	5.17851	5.13018	4.4531	7.85702	7.96757	7.76002	9.0147	7.27755	6.9236	7.5105	7.43392
P33316	sp|P33316|DUT_HUMAN	DUT	Deoxyuridine 5'-triphosphate nucleotidohydrolase, mitochondrial OS=Homo sapiens OX=9606 GN=DUT PE=1 SV=4	31	7.60746	7.93241	7.57373	7.80741	7.53877	7.35036	8.01206	7.26898	4.18697	4.78406	6.21535	4.22213	4.71347	4.97165	4.83038	4.9848
Q9H9Y6-3	sp|Q9H9Y6-3|RPA2_HUMAN	POLR1B	Isoform 3 of DNA-directed RNA polymerase I subunit RPA2 OS=Homo sapiens OX=9606 GN=POLR1B	31	3.06092	3.1744	3.7484	3.55205	6.18517	5.98546	6.00274	5.95045	7.76479	8.2397	7.95227	7.91887	7.9189	7.52035	7.44923	7.5763
Q15907	sp|Q15907|RB11B_HUMAN	RAB11B	Ras-related protein Rab-11B OS=Homo sapiens OX=9606 GN=RAB11B PE=1 SV=4	28	6.15243	6.22733	5.83053	5.70806	7.3751	7.8387	6.932	7.08255	5.13746	5.09187	5.12169	5.31828	6.55921	6.33169	6.72063	6.57247
P62491	sp|P62491|RB11A_HUMAN	RAB11A	Ras-related protein Rab-11A OS=Homo sapiens OX=9606 GN=RAB11A PE=1 SV=3	21	5.67209	5.79756	5.43239	5.54165	7.41284	7.48078	7.13655	7.36582	6.39812	6.17876	5.89739	6.16899	5.95531	5.8101	5.9216	5.83007
P57735	sp|P57735|RAB25_HUMAN	RAB25	Ras-related protein Rab-25 OS=Homo sapiens OX=9606 GN=RAB25 PE=1 SV=2	2	1.18768	1.22253	1.22367	0.957998	1.4609	1.43955	1.29895	1.4363	0.85663	0.889653	1.38724	0.86974	22.2139	21.1798	21.5927	20.7827
Q9H444	sp|Q9H444|CHM4B_HUMAN	CHMP4B	Charged multivesicular body protein 4b OS=Homo sapiens OX=9606 GN=CHMP4B PE=1 SV=1	26	8.06365	8.44936	7.12969	6.80732	6.40803	5.97485	6.45238	6.54911	7.06201	6.62974	6.60914	5.7523	4.4186	4.63559	4.5545	4.50373
O14646	sp|O14646|CHD1_HUMAN	CHD1	Chromodomain-helicase-DNA-binding protein 1 OS=Homo sapiens OX=9606 GN=CHD1 PE=1 SV=2	47	3.59036	3.5802	4.08695	4.17867	5.44274	5.64703	5.31099	5.32665	8.38479	8.11508	8.11246	8.37515	7.61673	7.34302	7.39484	7.49434
Q8TD26	sp|Q8TD26|CHD6_HUMAN	CHD6	Chromodomain-helicase-DNA-binding protein 6 OS=Homo sapiens OX=9606 GN=CHD6 PE=1 SV=4	17	5.07303	5.12599	5.16955	5.00043	7.81907	7.96972	7.83208	7.93534	6.07756	6.05966	6.29619	6.05216	5.80672	6.18655	5.75505	5.84091
Q9HCK8	sp|Q9HCK8|CHD8_HUMAN	CHD8	Chromodomain-helicase-DNA-binding protein 8 OS=Homo sapiens OX=9606 GN=CHD8 PE=1 SV=5	49	5.0689	5.20634	5.22277	5.18857	6.15829	6.22255	6.13386	5.91832	9.79292	9.87732	9.33081	10.0172	3.68207	3.9305	4.04747	4.20213
Q9P2D1	sp|Q9P2D1|CHD7_HUMAN	CHD7	Chromodomain-helicase-DNA-binding protein 7 OS=Homo sapiens OX=9606 GN=CHD7 PE=1 SV=3	35	2.86413	2.99109	2.95929	2.95362	5.87344	5.8697	5.81189	5.66187	11.1325	10.9609	11.214	10.8263	5.05314	5.16669	5.25298	5.40847
Q3L8U1	sp|Q3L8U1|CHD9_HUMAN	CHD9	Chromodomain-helicase-DNA-binding protein 9 OS=Homo sapiens OX=9606 GN=CHD9 PE=1 SV=2	12	5.86215	5.93506	6.19933	6.40852	6.67019	6.55155	6.47696	6.43902	7.415	7.71848	7.99869	7.1551	4.7423	4.7615	4.76226	4.90389
Q5VZE5	sp|Q5VZE5|NAA35_HUMAN	NAA35	N-alpha-acetyltransferase 35, NatC auxiliary subunit OS=Homo sapiens OX=9606 GN=NAA35 PE=1 SV=1	28	5.12599	5.22377	5.24675	5.18187	7.41313	7.50519	7.16726	7.27006	6.18082	6.45221	6.57766	6.2077	6.10214	6.1124	6.09718	6.13588
O14647	sp|O14647|CHD2_HUMAN	CHD2	Chromodomain-helicase-DNA-binding protein 2 OS=Homo sapiens OX=9606 GN=CHD2 PE=1 SV=2	34	4.6718	4.92172	4.9707	4.86756	5.62307	5.85338	5.56088	5.56918	7.24499	6.91348	6.82968	7.47114	7.40755	7.35895	7.39023	7.34569
Q9UJX2	sp|Q9UJX2|CDC23_HUMAN	CDC23	Cell division cycle protein 23 homolog OS=Homo sapiens OX=9606 GN=CDC23 PE=1 SV=3	23	5.05865	4.93469	6.05054	5.48196	5.43213	5.84121	5.51789	5.56669	7.2934	7.40904	6.82819	7.14286	7.25664	6.8798	6.61533	6.69097
O75410	sp|O75410|TACC1_HUMAN	TACC1	Transforming acidic coiled-coil-containing protein 1 OS=Homo sapiens OX=9606 GN=TACC1 PE=1 SV=2	30	9.08583	8.44932	8.63447	9.50489	6.00232	5.56361	5.96036	6.51425	3.53886	3.33509	3.532	3.24212	6.83921	6.7745	6.30395	6.71922
O95359	sp|O95359|TACC2_HUMAN	TACC2	Transforming acidic coiled-coil-containing protein 2 OS=Homo sapiens OX=9606 GN=TACC2 PE=1 SV=3	15	9.32691	9.485	8.98555	9.3602	3.8245	3.9382	4.04924	3.94781	3.05754	2.87156	2.85773	2.85951	9.07436	8.86021	8.63261	8.86907
Q15021	sp|Q15021|CND1_HUMAN	NCAPD2	Condensin complex subunit 1 OS=Homo sapiens OX=9606 GN=NCAPD2 PE=1 SV=3	79	5.12868	5.23435	5.69214	5.55629	7.89245	8.14557	7.74107	7.83089	7.09535	7.00075	6.84215	7.08247	4.73331	4.61149	4.7311	4.68194
Q5SXM2	sp|Q5SXM2|SNPC4_HUMAN	SNAPC4	snRNA-activating protein complex subunit 4 OS=Homo sapiens OX=9606 GN=SNAPC4 PE=1 SV=1	9	4.68066	4.66357	5.04363	4.69135	5.99591	6.17712	5.74486	5.55754	7.99086	7.9993	8.15687	7.78133	6.4818	6.25708	6.5691	6.20901
Q8WZA9	sp|Q8WZA9|IRGQ_HUMAN	IRGQ	Immunity-related GTPase family Q protein OS=Homo sapiens OX=9606 GN=IRGQ PE=1 SV=1	20	8.80847	9.32499	7.80224	7.75461	7.8917	6.98539	7.98584	7.84201	5.03916	5.91742	7.30621	4.6501	3.07388	3.39317	2.9541	3.27071
Q15833-3	sp|Q15833-3|STXB2_HUMAN	STXBP2	Isoform 3 of Syntaxin-binding protein 2 OS=Homo sapiens OX=9606 GN=STXBP2	24	0.882913	0.764582	0.94288	0.664335	6.21373	5.85823	5.6214	6.25578	6.35667	6.06077	5.68443	5.88919	12.3625	12.7435	11.874	11.8252
O43795	sp|O43795|MYO1B_HUMAN	MYO1B	Unconventional myosin-Ib OS=Homo sapiens OX=9606 GN=MYO1B PE=1 SV=3	64	5.66984	5.65833	6.25386	6.1398	8.24312	8.37032	8.14715	8.12714	3.78201	3.69664	3.71386	3.83963	7.34921	7.00928	6.98535	7.01446
O00159-3	sp|O00159-3|MYO1C_HUMAN	MYO1C	Isoform 3 of Unconventional myosin-Ic OS=Homo sapiens OX=9606 GN=MYO1C	90	8.32452	8.16894	8.9861	8.92395	7.48116	7.86048	7.46996	7.86176	2.35774	2.2481	2.43315	2.54438	6.53744	6.26766	6.25516	6.2795
Q9UQ80	sp|Q9UQ80|PA2G4_HUMAN	PA2G4	Proliferation-associated protein 2G4 OS=Homo sapiens OX=9606 GN=PA2G4 PE=1 SV=3	96	4.42803	4.2961	4.481	4.59985	5.46371	5.30994	5.60402	5.42655	6.72924	6.72901	7.46937	6.86762	8.29071	8.06818	8.00182	8.23485
O95613	sp|O95613|PCNT_HUMAN	PCNT	Pericentrin OS=Homo sapiens OX=9606 GN=PCNT PE=1 SV=4	56	6.13952	6.42509	6.41655	6.43464	4.29767	4.16037	4.13825	4.44676	9.97189	10.1028	9.90362	10.1312	4.21568	4.38031	4.39757	4.43813
O95202	sp|O95202|LETM1_HUMAN	LETM1	Mitochondrial proton/calcium exchanger protein OS=Homo sapiens OX=9606 GN=LETM1 PE=1 SV=1	49	5.16902	5.23559	5.2089	5.08863	4.34051	4.50138	4.28785	4.24299	8.21229	7.62093	7.65247	8.60075	7.65087	7.17971	7.57819	7.42991
P78371	sp|P78371|TCPB_HUMAN	CCT2	T-complex protein 1 subunit beta OS=Homo sapiens OX=9606 GN=CCT2 PE=1 SV=4	105	4.73509	4.94537	4.61342	4.82981	6.05153	5.98987	6.19018	5.84994	6.14332	6.67617	7.8412	6.55824	7.16089	7.60556	7.39662	7.41278
Q9BYJ9	sp|Q9BYJ9|YTHD1_HUMAN	YTHDF1	YTH domain-containing family protein 1 OS=Homo sapiens OX=9606 GN=YTHDF1 PE=1 SV=1	11	4.33329	4.14697	4.00744	3.99869	11.092	10.7418	10.5341	10.9613	4.76096	4.66648	5.09402	4.59544	5.10947	5.35009	5.27307	5.33493
A0A087WY31	tr|A0A087WY31|A0A087WY31_HUMAN	YTHDF3	YTH domain-containing family protein 3 OS=Homo sapiens OX=9606 GN=YTHDF3 PE=1 SV=1	28	5.87931	5.93438	5.89674	5.99267	6.75484	6.63298	6.87333	6.81146	5.89798	6.22729	6.5465	5.81854	6.11208	6.30672	5.98873	6.32645
Q9Y5A9	sp|Q9Y5A9|YTHD2_HUMAN	YTHDF2	YTH domain-containing family protein 2 OS=Homo sapiens OX=9606 GN=YTHDF2 PE=1 SV=2	31	5.04757	5.2008	5.45363	5.24473	4.66465	4.75881	4.70322	4.48539	8.27836	8.44169	8.27833	8.87658	6.66638	6.33345	6.5525	7.01392
P04049-2	sp|P04049-2|RAF1_HUMAN	RAF1	Isoform 2 of RAF proto-oncogene serine/threonine-protein kinase OS=Homo sapiens OX=9606 GN=RAF1	12	6.87399	6.89873	7.20716	7.64536	5.9519	6.32216	6.05147	5.8374	6.70345	6.85271	7.01868	6.79259	5.03016	4.97036	4.80583	5.03806
H7C560	tr|H7C560|H7C560_HUMAN	BRAF	Serine/threonine-protein kinase B-raf OS=Homo sapiens OX=9606 GN=BRAF PE=1 SV=2	15	5.63166	5.34673	5.75538	5.99769	6.18949	6.47191	6.10977	6.06464	7.27574	7.58894	7.09318	7.48685	5.66695	5.81033	5.72712	5.78364
P10398	sp|P10398|ARAF_HUMAN	ARAF	Serine/threonine-protein kinase A-Raf OS=Homo sapiens OX=9606 GN=ARAF PE=1 SV=2	12	5.72961	5.84857	6.19813	6.13658	7.18815	7.35406	6.67162	6.86895	7.06117	7.02229	6.97437	7.08774	4.57375	4.95858	5.13769	5.18875
P61764-2	sp|P61764-2|STXB1_HUMAN	STXBP1	Isoform 2 of Syntaxin-binding protein 1 OS=Homo sapiens OX=9606 GN=STXBP1	23	7.56084	7.57611	8.38265	8.36403	4.82043	5.10983	4.64942	4.77258	6.62983	6.65768	6.71811	6.42846	5.27192	5.63056	6.05795	5.3696
Q2TAY7	sp|Q2TAY7|SMU1_HUMAN	SMU1	WD40 repeat-containing protein SMU1 OS=Homo sapiens OX=9606 GN=SMU1 PE=1 SV=2	38	4.09616	4.14909	4.59408	4.42901	5.22876	5.21027	5.18721	5.08368	8.15843	8.33618	8.2126	8.21894	7.37935	7.09725	7.2287	7.39028
Q96PK6	sp|Q96PK6|RBM14_HUMAN	RBM14	RNA-binding protein 14 OS=Homo sapiens OX=9606 GN=RBM14 PE=1 SV=2	60	3.94371	3.96349	4.35836	4.38328	7.63089	7.57342	7.60628	7.44159	6.70827	6.81635	7.30444	7.04007	6.21842	6.23085	6.35917	6.42141
Q9BQ04	sp|Q9BQ04|RBM4B_HUMAN	RBM4B	RNA-binding protein 4B OS=Homo sapiens OX=9606 GN=RBM4B PE=1 SV=1	10	3.99937	3.48963	4.77089	4.16038	6.96275	7.27993	7.74995	7.46158	7.09201	7.06403	8.86044	6.0322	6.14503	6.60507	6.20423	6.12252
Q9BWF3	sp|Q9BWF3|RBM4_HUMAN	RBM4	RNA-binding protein 4 OS=Homo sapiens OX=9606 GN=RBM4 PE=1 SV=1	32	5.1593	4.99488	4.89658	4.98689	6.52989	6.13769	6.75124	6.17591	7.69708	8.70105	9.63058	7.56413	4.82907	5.42815	5.27442	5.24314
I3L2J0	tr|I3L2J0|I3L2J0_HUMAN	CIC	Protein capicua homolog OS=Homo sapiens OX=9606 GN=CIC PE=1 SV=1	28	7.43125	7.48806	7.22023	7.11277	7.87008	8.14862	7.79648	8.1196	4.71998	4.67297	4.86776	5.19151	4.58916	4.91421	5.01826	4.83903
P24821-4	sp|P24821-4|TENA_HUMAN	TNC	Isoform 4 of Tenascin OS=Homo sapiens OX=9606 GN=TNC	26	18.4706	16.721	13.1126	14.6399	6.31905	6.10867	6.39571	6.65528	1.10873	1.17655	1.36179	1.18515	1.73068	1.69928	1.57408	1.74095
Q92804	sp|Q92804|RBP56_HUMAN	TAF15	TATA-binding protein-associated factor 2N OS=Homo sapiens OX=9606 GN=TAF15 PE=1 SV=1	30	5.03418	5.12179	4.86039	5.15384	5.9231	5.60254	5.82277	6.24342	6.96356	7.08069	6.48179	6.61224	7.46891	7.18659	7.03988	7.4043
H3BPE7	tr|H3BPE7|H3BPE7_HUMAN	FUS	RNA-binding protein FUS OS=Homo sapiens OX=9606 GN=FUS PE=1 SV=1	32	5.84938	6.23746	5.52294	5.49735	6.56801	6.72377	6.34821	6.31671	7.14151	7.1111	6.51122	10.9485	4.9822	4.69674	4.9003	4.64458
Q9UHB9	sp|Q9UHB9|SRP68_HUMAN	SRP68	Signal recognition particle subunit SRP68 OS=Homo sapiens OX=9606 GN=SRP68 PE=1 SV=2	64	4.42641	4.24205	4.95958	4.88505	7.3514	7.68954	7.17233	7.31785	6.15352	6.22184	6.36328	6.11988	6.92695	6.77195	6.6921	6.70626
Q9UGY1	sp|Q9UGY1|NOL12_HUMAN	NOL12	Nucleolar protein 12 OS=Homo sapiens OX=9606 GN=NOL12 PE=1 SV=1	8	3.89854	4.43482	3.9056	4.14606	5.94256	5.43309	5.04369	5.63621	10.8847	10.7789	11.1835	10.5969	4.69397	4.31474	4.35248	4.75423
P07741	sp|P07741|APT_HUMAN	APRT	Adenine phosphoribosyltransferase OS=Homo sapiens OX=9606 GN=APRT PE=1 SV=2	11	8.27561	9.0839	3.49853	3.05501	4.60589	4.4582	5.53416	3.9765	9.26529	11.0898	4.95271	8.77993	5.25302	5.3224	6.41827	6.43083
F6TB26	tr|F6TB26|F6TB26_HUMAN	TDRKH	Tudor and KH domain-containing protein OS=Homo sapiens OX=9606 GN=TDRKH PE=1 SV=1	11	3.27582	3.34702	3.20557	3.03206	4.301	4.30729	4.40078	3.81832	13.7658	14.0925	13.8872	12.8643	3.62582	4.09573	4.00623	3.97451
Q7Z6B0	sp|Q7Z6B0|CCD91_HUMAN	CCDC91	Coiled-coil domain-containing protein 91 OS=Homo sapiens OX=9606 GN=CCDC91 PE=1 SV=2	14	7.68128	7.78787	7.45599	7.55988	6.19604	6.12461	6.02215	6.35578	6.41754	6.47556	6.13107	6.62175	4.60569	4.72291	4.83882	5.00305
Q6YHU6	sp|Q6YHU6|THADA_HUMAN	THADA	Thyroid adenoma-associated protein OS=Homo sapiens OX=9606 GN=THADA PE=1 SV=1	50	4.56007	4.36441	5.17513	5.02255	7.14614	7.27181	7.01733	7.03773	6.56469	6.69185	6.70859	6.52086	6.6426	6.51803	6.28079	6.47742
O14744	sp|O14744|ANM5_HUMAN	PRMT5	Protein arginine N-methyltransferase 5 OS=Homo sapiens OX=9606 GN=PRMT5 PE=1 SV=4	44	3.61788	3.58808	3.91855	3.75457	6.82538	6.76998	6.86718	6.85373	7.29516	7.47232	7.57841	7.26113	7.14143	7.0805	6.8634	7.11229
Q01664	sp|Q01664|TFAP4_HUMAN	TFAP4	Transcription factor AP-4 OS=Homo sapiens OX=9606 GN=TFAP4 PE=1 SV=2	4	4.08811	4.40506	4.34825	3.79553	5.26041	5.36764	5.8727	5.48788	7.43684	7.53886	8.50707	7.22862	7.37311	7.93434	7.90455	7.45105
Q96I25	sp|Q96I25|SPF45_HUMAN	RBM17	Splicing factor 45 OS=Homo sapiens OX=9606 GN=RBM17 PE=1 SV=1	24	4.51904	4.6236	4.35452	4.18898	5.28542	5.30156	5.1969	5.02533	7.59119	8.17838	7.91152	7.7521	7.40735	7.45088	7.71543	7.49782
O43663	sp|O43663|PRC1_HUMAN	PRC1	Protein regulator of cytokinesis 1 OS=Homo sapiens OX=9606 GN=PRC1 PE=1 SV=2	30	6.43282	6.47763	6.57096	7.20846	5.17262	5.13365	5.15109	5.07694	6.93845	6.76774	6.65729	6.81616	6.59092	6.3304	6.31139	6.36346
O43663-4	sp|O43663-4|PRC1_HUMAN	PRC1	Isoform 4 of Protein regulator of cytokinesis 1 OS=Homo sapiens OX=9606 GN=PRC1	1	3.98809	5.837	4.80407	4.11847	4.6803	4.36368	2.24881	5.05461	5.73207	7.34714	4.08399	6.99663	11.5277	10.1186	7.96445	11.1344
O43663-3	sp|O43663-3|PRC1_HUMAN	PRC1	Isoform 3 of Protein regulator of cytokinesis 1 OS=Homo sapiens OX=9606 GN=PRC1	1	7.08087	6.30942	6.87629	9.9801	5.27219	5.332	3.8734	3.09365	6.09367	6.09683	6.20743	7.16229	8.34057	5.19496	5.34379	7.74254
P04114	sp|P04114|APOB_HUMAN	APOB	Apolipoprotein B-100 OS=Homo sapiens OX=9606 GN=APOB PE=1 SV=2	13	10.454	10.9426	10.9067	10.5293	4.95582	4.55002	4.3808	4.19527	5.33881	6.25556	5.19126	6.36643	4.39702	3.40329	4.0053	4.12791
E9PSI1	tr|E9PSI1|E9PSI1_HUMAN	NA	Transmembrane 9 superfamily member OS=Homo sapiens OX=9606 PE=3 SV=1	21	6.67714	6.59683	6.91309	6.80058	6.33449	5.76189	6.86956	7.37674	6.46213	6.25161	7.03551	5.37739	5.29453	5.65744	5.16723	5.42385
Q9BY43-2	sp|Q9BY43-2|CHM4A_HUMAN	CHMP4A	Isoform 2 of Charged multivesicular body protein 4a OS=Homo sapiens OX=9606 GN=CHMP4A	3	8.06451	6.52931	7.39725	6.4642	6.17606	5.59594	5.31135	6.22144	6.6177	6.87064	6.62166	7.14459	5.05396	5.30924	5.13002	5.49209
Q9UPN4	sp|Q9UPN4|CP131_HUMAN	CEP131	Centrosomal protein of 131 kDa OS=Homo sapiens OX=9606 GN=CEP131 PE=1 SV=3	36	5.59464	5.63263	5.8558	5.67601	6.28116	6.53648	6.31126	6.58455	5.61949	5.66805	5.53295	5.49668	7.16186	7.1988	7.29022	7.55942
Q9UPN4-2	sp|Q9UPN4-2|CP131_HUMAN	CEP131	Isoform 2 of Centrosomal protein of 131 kDa OS=Homo sapiens OX=9606 GN=CEP131	2	6.22378	6.09921	6.75597	6.08985	6.57991	7.20256	6.70244	7.16423	6.62052	5.51964	5.08803	5.52287	5.86432	6.10714	6.16696	6.29258
O60645	sp|O60645|EXOC3_HUMAN	EXOC3	Exocyst complex component 3 OS=Homo sapiens OX=9606 GN=EXOC3 PE=1 SV=2	25	8.32853	8.61358	8.05437	8.18805	5.01925	5.0607	4.81266	4.81392	7.28567	7.15128	7.10455	7.49426	4.37861	4.65912	4.55587	4.47959
Q8TEW0	sp|Q8TEW0|PARD3_HUMAN	PARD3	Partitioning defective 3 homolog OS=Homo sapiens OX=9606 GN=PARD3 PE=1 SV=2	50	4.16735	4.54414	4.23734	4.06714	9.44374	9.62617	9.53857	9.66302	5.18777	4.90239	5.2403	5.24695	5.93232	5.87748	6.10563	6.21969
E7EWW0	tr|E7EWW0|E7EWW0_HUMAN	VPS35L	VPS35 endosomal protein sorting factor-like OS=Homo sapiens OX=9606 GN=VPS35L PE=1 SV=2	23	7.11292	6.80811	8.51584	8.66374	5.03872	5.11536	5.13095	5.07526	6.72708	6.72983	6.70753	6.31938	5.56524	5.67169	5.47578	5.34258
Q9Y4I1	sp|Q9Y4I1|MYO5A_HUMAN	MYO5A	Unconventional myosin-Va OS=Homo sapiens OX=9606 GN=MYO5A PE=1 SV=2	48	9.35504	9.49933	10.0043	9.98457	5.2185	5.16742	5.27013	5.4247	4.5392	4.3456	4.40098	4.56265	5.62026	5.59211	5.54367	5.47151
Q9ULV0	sp|Q9ULV0|MYO5B_HUMAN	MYO5B	Unconventional myosin-Vb OS=Homo sapiens OX=9606 GN=MYO5B PE=1 SV=3	14	2.212	2.4884	2.58489	2.43227	7.23947	7.81869	7.25057	7.44276	3.75582	3.55672	3.85533	3.93632	11.6161	11.6504	10.9433	11.2169
Q9NQX4	sp|Q9NQX4|MYO5C_HUMAN	MYO5C	Unconventional myosin-Vc OS=Homo sapiens OX=9606 GN=MYO5C PE=1 SV=2	8	4.10159	4.49335	4.52011	4.44232	1.12488	1.23789	0.98781	1.23337	6.11615	5.84572	5.86109	5.87807	14.1525	13.7678	13.1719	13.0654
A0A0A0MR36	tr|A0A0A0MR36|A0A0A0MR36_HUMAN	MYO5B	Unconventional myosin-Vb (Fragment) OS=Homo sapiens OX=9606 GN=MYO5B PE=1 SV=1	1	0.917164	0.894629	0	0	5.79563	6.69922	4.77625	5.08991	2.66705	3.91498	4.16264	3.41129	17.3849	16.3431	13.7273	14.2159
O43567	sp|O43567|RNF13_HUMAN	RNF13	E3 ubiquitin-protein ligase RNF13 OS=Homo sapiens OX=9606 GN=RNF13 PE=1 SV=1	3	8.62038	7.99018	7.79359	7.78165	4.74274	4.80535	4.07167	5.63491	7.69107	6.98878	7.60835	6.72255	4.65378	5.61409	4.60671	4.67421
Q9UK73	sp|Q9UK73|FEM1B_HUMAN	FEM1B	Protein fem-1 homolog B OS=Homo sapiens OX=9606 GN=FEM1B PE=1 SV=1	12	3.56061	3.52576	3.57686	3.84578	6.16923	6.16463	6.30383	6.21259	8.61928	8.90404	8.9543	9.14405	6.37968	6.05405	6.2883	6.29703
Q7Z417	sp|Q7Z417|NUFP2_HUMAN	NUFIP2	Nuclear fragile X mental retardation-interacting protein 2 OS=Homo sapiens OX=9606 GN=NUFIP2 PE=1 SV=1	37	6.4956	6.73043	6.67175	6.99629	4.4303	4.44213	4.56228	4.66184	5.22435	5.65021	5.64719	5.43084	8.39298	7.95329	8.09395	8.61658
Q99986	sp|Q99986|VRK1_HUMAN	VRK1	Serine/threonine-protein kinase VRK1 OS=Homo sapiens OX=9606 GN=VRK1 PE=1 SV=1	19	4.63711	4.56271	5.02218	5.17386	3.2231	3.46589	3.31916	3.21585	9.49373	9.12476	8.97601	9.07606	7.86137	7.70273	7.52655	7.61894
P50570	sp|P50570|DYN2_HUMAN	DNM2	Dynamin-2 OS=Homo sapiens OX=9606 GN=DNM2 PE=1 SV=2	41	5.88331	5.67767	6.43028	6.33668	4.68249	4.62346	4.66467	4.6895	7.86405	8.03794	7.60229	7.88371	6.24856	6.49166	6.48852	6.39523
Q9UQ16-4	sp|Q9UQ16-4|DYN3_HUMAN	DNM3	Isoform 4 of Dynamin-3 OS=Homo sapiens OX=9606 GN=DNM3	21	5.93875	6.08295	6.11635	6.12425	5.05091	5.12924	4.90088	5.0484	8.175	7.87456	7.77099	8.12056	5.69344	5.99592	6.01658	5.96122
A0A0D9SFE4	tr|A0A0D9SFE4|A0A0D9SFE4_HUMAN	DNM1	Dynamin-1 OS=Homo sapiens OX=9606 GN=DNM1 PE=1 SV=1	17	6.2455	6.31428	6.33515	6.38928	14.6226	14.5731	14.3504	14.3399	3.1	2.7723	3.12962	3.35347	0.997768	1.07809	1.2684	1.13012
P50479	sp|P50479|PDLI4_HUMAN	PDLIM4	PDZ and LIM domain protein 4 OS=Homo sapiens OX=9606 GN=PDLIM4 PE=1 SV=2	12	10.526	10.9233	9.07998	9.09519	13.4889	13.2765	13.6227	13.5139	0.687862	0.748052	1.14586	1.01464	0.585495	0.859912	0.783543	0.648214
A6NKD9	sp|A6NKD9|CC85C_HUMAN	CCDC85C	Coiled-coil domain-containing protein 85C OS=Homo sapiens OX=9606 GN=CCDC85C PE=1 SV=1	8	7.10409	7.18533	7.19425	7.16172	4.89864	4.76228	4.87875	4.76883	7.89816	8.2095	8.6512	7.51373	4.4117	5.17491	4.99872	5.18819
Q69YQ0	sp|Q69YQ0|CYTSA_HUMAN	SPECC1L	Cytospin-A OS=Homo sapiens OX=9606 GN=SPECC1L PE=1 SV=2	39	7.94915	7.9921	7.83285	7.84205	8.04596	7.95987	8.11946	8.25803	4.69655	4.80469	4.69354	4.66185	4.33466	4.2615	4.22634	4.3214
P35241	sp|P35241|RADI_HUMAN	RDX	Radixin OS=Homo sapiens OX=9606 GN=RDX PE=1 SV=1	35	6.79349	6.65715	6.83689	6.59345	6.16956	6.19301	6.4999	6.52574	5.99659	5.94712	5.76325	5.72054	6.05406	6.03149	6.02565	6.19211
P26038	sp|P26038|MOES_HUMAN	MSN	Moesin OS=Homo sapiens OX=9606 GN=MSN PE=1 SV=3	108	11.8341	12.1857	12.3174	11.8133	7.60735	7.60577	7.26405	7.29386	2.36014	2.16142	2.10338	2.89001	3.27518	3.01732	3.26959	3.00147
Q5TZA2	sp|Q5TZA2|CROCC_HUMAN	CROCC	Rootletin OS=Homo sapiens OX=9606 GN=CROCC PE=1 SV=1	10	6.36532	6.15305	5.90395	5.93419	5.51807	4.88468	4.85729	4.9655	5.7612	5.01979	5.42685	5.20092	8.92185	8.21035	8.34699	8.52999
E7EQR4	tr|E7EQR4|E7EQR4_HUMAN	EZR	Ezrin OS=Homo sapiens OX=9606 GN=EZR PE=1 SV=3	122	6.49112	6.68843	6.40047	6.32501	4.525	4.61134	4.56587	4.60634	2.20377	2.14962	1.95058	2.46587	12.1838	11.0847	12.1148	11.6333
Q9HA77	sp|Q9HA77|SYCM_HUMAN	CARS2	Probable cysteine--tRNA ligase, mitochondrial OS=Homo sapiens OX=9606 GN=CARS2 PE=1 SV=1	15	8.71483	8.79674	9.53293	9.16715	3.05358	3.30392	3.47672	3.40558	7.18025	6.99003	6.83001	7.15511	5.5142	5.61121	5.61077	5.65696
Q9HC35	sp|Q9HC35|EMAL4_HUMAN	EML4	Echinoderm microtubule-associated protein-like 4 OS=Homo sapiens OX=9606 GN=EML4 PE=1 SV=3	45	3.84057	3.76877	3.9727	3.74605	8.22565	8.38014	8.11379	8.3889	7.1769	6.96713	7.0537	6.87186	5.9167	5.8793	5.82783	5.87002
Q9H1K1	sp|Q9H1K1|ISCU_HUMAN	ISCU	Iron-sulfur cluster assembly enzyme ISCU, mitochondrial OS=Homo sapiens OX=9606 GN=ISCU PE=1 SV=2	7	4.75121	4.94587	5.00779	4.61704	5.96451	5.53994	5.87156	5.82641	6.67288	6.46172	6.95472	5.9438	7.82964	8.05533	7.6477	7.90989
B7WPE2	tr|B7WPE2|B7WPE2_HUMAN	EML3	Echinoderm microtubule associated protein like 3, isoform CRA_e OS=Homo sapiens OX=9606 GN=EML3 PE=1 SV=1	17	7.82011	7.36073	7.84696	7.82074	6.18172	6.22269	6.45648	6.67347	2.40393	2.23713	2.35178	2.20067	8.90864	8.89472	8.33963	8.2806
B4DJL6	tr|B4DJL6|B4DJL6_HUMAN	INTS14	Integrator complex subunit 14 OS=Homo sapiens OX=9606 GN=INTS14 PE=1 SV=1	15	3.41588	3.31457	3.72043	3.56547	5.80511	6.04328	5.56979	5.61274	8.82049	8.96706	8.3341	9.05845	6.84199	6.96005	6.90153	7.06907
O95271	sp|O95271|TNKS1_HUMAN	TNKS	Tankyrase-1 OS=Homo sapiens OX=9606 GN=TNKS PE=1 SV=2	5	5.54701	5.8289	5.94197	6.11758	6.10475	6.08018	6.12704	6.30941	5.84189	5.89891	6.19223	6.00408	7.21098	6.9634	7.07865	6.75304
Q9H2K2	sp|Q9H2K2|TNKS2_HUMAN	TNKS2	Tankyrase-2 OS=Homo sapiens OX=9606 GN=TNKS2 PE=1 SV=1	2	5.27908	6.79261	6.30321	7.30357	4.87159	4.73636	4.88832	4.56811	7.37083	7.26678	7.17501	7.14164	5.61534	6.62854	7.1861	6.87291
G3V5T9	tr|G3V5T9|G3V5T9_HUMAN	CDK2	Cyclin-dependent kinase 2 OS=Homo sapiens OX=9606 GN=CDK2 PE=1 SV=1	32	3.3204	3.25193	3.85952	3.7498	5.82963	5.93889	5.59518	5.72813	8.57627	8.69794	8.36346	8.16844	7.39205	7.10921	7.08747	7.33167
Q14004	sp|Q14004|CDK13_HUMAN	CDK13	Cyclin-dependent kinase 13 OS=Homo sapiens OX=9606 GN=CDK13 PE=1 SV=2	27	6.51102	6.84021	7.23875	7.24028	2.9277	2.89511	2.86508	2.85711	9.6823	9.7969	9.29246	9.20056	5.60659	5.47785	5.6062	5.96189
J3QRU1	tr|J3QRU1|J3QRU1_HUMAN	YES1	Tyrosine-protein kinase OS=Homo sapiens OX=9606 GN=YES1 PE=1 SV=1	26	5.29854	4.64221	5.28931	5.30652	8.63801	8.95069	8.92746	9.26995	4.22418	4.08723	4.17895	3.86457	7.00732	6.85097	6.61847	6.84563
P12931-2	sp|P12931-2|SRC_HUMAN	SRC	Isoform 2 of Proto-oncogene tyrosine-protein kinase Src OS=Homo sapiens OX=9606 GN=SRC	7	6.18187	6.49147	6.79857	6.79355	6.57578	6.65199	6.22172	6.39654	4.23825	4	3.9607	4.23458	7.98692	7.62476	7.96066	7.88264
P50750-2	sp|P50750-2|CDK9_HUMAN	CDK9	Isoform 2 of Cyclin-dependent kinase 9 OS=Homo sapiens OX=9606 GN=CDK9	14	4.08185	3.79721	3.76896	4.11424	6.68196	6.30209	6.75017	6.96576	5.5077	5.46082	5.81567	4.8623	8.9664	9.42685	8.56032	8.93772
Q00534	sp|Q00534|CDK6_HUMAN	CDK6	Cyclin-dependent kinase 6 OS=Homo sapiens OX=9606 GN=CDK6 PE=1 SV=1	10	4.19302	3.53965	3.94559	3.84951	12.0097	11.6356	12.1719	13.0543	4.14815	4.4864	5.08325	3.64338	4.84465	4.62113	4.33524	4.43845
Q9NYV4	sp|Q9NYV4|CDK12_HUMAN	CDK12	Cyclin-dependent kinase 12 OS=Homo sapiens OX=9606 GN=CDK12 PE=1 SV=2	28	4.12862	4.14393	4.5272	4.34838	6.53947	6.52869	6.57864	6.57199	7.64393	7.35032	7.62914	7.78918	6.54243	6.34545	6.70571	6.62691
P08581	sp|P08581|MET_HUMAN	MET	Hepatocyte growth factor receptor OS=Homo sapiens OX=9606 GN=MET PE=1 SV=4	36	12.386	12.2035	12.8842	12.6844	2.87991	2.65945	3.12711	3.12836	1.47679	1.48131	1.40247	1.44654	8.22419	8.11744	7.94786	7.95042
P06493	sp|P06493|CDK1_HUMAN	CDK1	Cyclin-dependent kinase 1 OS=Homo sapiens OX=9606 GN=CDK1 PE=1 SV=3	45	3.77171	3.88915	4.24725	4.03488	7.15622	7.29616	7.0736	7.04983	6.75364	6.69648	6.44571	6.77456	7.19693	7.06682	7.20999	7.33706
Q00535	sp|Q00535|CDK5_HUMAN	CDK5	Cyclin-dependent-like kinase 5 OS=Homo sapiens OX=9606 GN=CDK5 PE=1 SV=3	25	5.52195	5.49929	5.47918	5.65603	2.42099	2.33845	2.43201	2.28915	12.5735	12.3171	11.692	11.9686	4.62835	5.04494	5.03983	5.09872
Q13188-2	sp|Q13188-2|STK3_HUMAN	STK3	Isoform 2 of Serine/threonine-protein kinase 3 OS=Homo sapiens OX=9606 GN=STK3	18	4.44587	4.73657	4.68425	4.62842	6.59294	7.05381	6.6389	6.60194	7.54816	7.39276	7.00265	7.56176	6.10326	6.14271	6.43646	6.42954
Q13043	sp|Q13043|STK4_HUMAN	STK4	Serine/threonine-protein kinase 4 OS=Homo sapiens OX=9606 GN=STK4 PE=1 SV=2	15	5.13825	5.18724	5.22313	4.9578	7.72195	7.7934	7.79198	7.8239	8.18587	8.38463	8.04805	8.12271	3.70142	3.98853	3.8678	4.06336
P11802	sp|P11802|CDK4_HUMAN	CDK4	Cyclin-dependent kinase 4 OS=Homo sapiens OX=9606 GN=CDK4 PE=1 SV=2	18	3.60794	3.47246	4.41911	4.31916	3.35465	3.32187	3.35555	3.30081	14.1447	14.7549	14.0023	13.1082	3.28863	3.7499	3.81661	3.98313
P21802-11	sp|P21802-11|FGFR2_HUMAN	FGFR2	Isoform 11 of Fibroblast growth factor receptor 2 OS=Homo sapiens OX=9606 GN=FGFR2	1	0.00101151	0	0	0	6.33334	5.96595	6.09388	6.76535	13.6275	10.8396	14.6978	8.27677	7.19895	5.59598	6.72633	7.87758
P07948-2	sp|P07948-2|LYN_HUMAN	LYN	Isoform 2 of Tyrosine-protein kinase Lyn OS=Homo sapiens OX=9606 GN=LYN	17	4.24928	4.18797	4.54616	4.40522	3.92989	4.05511	3.87304	3.98841	6.76972	6.41916	6.19925	6.26498	10.5343	10.0766	10.1947	10.3062
Q00537	sp|Q00537|CDK17_HUMAN	CDK17	Cyclin-dependent kinase 17 OS=Homo sapiens OX=9606 GN=CDK17 PE=1 SV=2	8	11.1313	11.3324	11.6543	12.4882	3.58179	3.44418	3.61318	3.73904	5.11593	5.06175	4.82701	5.26321	4.77032	4.64937	4.57793	4.7501
F8WBA3	tr|F8WBA3|F8WBA3_HUMAN	PRKD1	Serine/threonine-protein kinase OS=Homo sapiens OX=9606 GN=PRKD1 PE=1 SV=1	12	9.07542	9.46844	8.11164	8.21566	7.38423	7.57882	7.02351	6.91641	6.37279	6.22902	6.12217	5.60728	2.94812	3.04513	2.99983	2.90153
Q9BZL6-3	sp|Q9BZL6-3|KPCD2_HUMAN	PRKD2	Isoform 3 of Serine/threonine-protein kinase D2 OS=Homo sapiens OX=9606 GN=PRKD2	13	3.57653	3.23874	4.42018	4.36269	7.3294	7.44467	7.22615	7.48492	5.34979	5.71096	5.68732	4.90693	8.39072	8.52876	8.11943	8.22278
O94806	sp|O94806|KPCD3_HUMAN	PRKD3	Serine/threonine-protein kinase D3 OS=Homo sapiens OX=9606 GN=PRKD3 PE=1 SV=1	10	5.48626	5.18343	5.95089	5.80868	7.14135	7.14385	7.07427	7.35652	10.3229	10.3369	10.0109	9.48921	1.9701	2.28573	2.1676	2.2714
P06241	sp|P06241|FYN_HUMAN	FYN	Tyrosine-protein kinase Fyn OS=Homo sapiens OX=9606 GN=FYN PE=1 SV=3	2	7.94076	8.40158	7.45731	7.81101	5.29242	5.19809	4.90612	5.60089	8.46905	7.54468	6.74483	7.40014	3.30345	4.84085	4.96196	4.12683
Q04912	sp|Q04912|RON_HUMAN	MST1R	Macrophage-stimulating protein receptor OS=Homo sapiens OX=9606 GN=MST1R PE=1 SV=3	4	5.99517	6.1923	6.0511	5.94438	3.02786	3.78195	3.3517	3.38107	2.41393	2.30274	2.27551	2.32218	13.853	13.3495	13.1157	12.6419
Q00536-2	sp|Q00536-2|CDK16_HUMAN	CDK16	Isoform 2 of Cyclin-dependent kinase 16 OS=Homo sapiens OX=9606 GN=CDK16	13	7.08462	7.31843	7.60546	7.59658	5.85881	5.78219	6.01775	5.92676	6.85507	7.08242	6.90468	6.97801	4.67909	4.81082	4.68152	4.81781
P11362-21	sp|P11362-21|FGFR1_HUMAN	FGFR1	Isoform 21 of Fibroblast growth factor receptor 1 OS=Homo sapiens OX=9606 GN=FGFR1	2	8.24214	8.44554	7.87246	8.41961	5.46598	5.21322	5.91852	6.18295	5.32956	5.34829	5.40976	5.43917	6.23127	5.44411	5.26774	5.76967
O15111	sp|O15111|IKKA_HUMAN	CHUK	Inhibitor of nuclear factor kappa-B kinase subunit alpha OS=Homo sapiens OX=9606 GN=CHUK PE=1 SV=2	16	4.62467	4.56324	5.39322	5.17025	4.33851	4.50855	4.40815	4.35179	6.69753	6.86033	6.40581	6.74497	9.14779	9.00139	8.81338	8.97042
O14920	sp|O14920|IKKB_HUMAN	IKBKB	Inhibitor of nuclear factor kappa-B kinase subunit beta OS=Homo sapiens OX=9606 GN=IKBKB PE=1 SV=1	21	9.83301	9.78528	10.571	10.1176	5.06232	5.25533	5.24618	5.34727	5.89128	5.69711	5.39512	5.62147	4.07568	3.92418	4.15674	4.02049
Q07002-3	sp|Q07002-3|CDK18_HUMAN	CDK18	Isoform 2 of Cyclin-dependent kinase 18 OS=Homo sapiens OX=9606 GN=CDK18	1	6.24485	4.63787	5.55385	5.37998	9.51102	8.47502	7.81926	7.22269	4.02194	4.5725	5.22482	5.03481	5.45134	6.65541	6.80657	7.38805
O94921	sp|O94921|CDK14_HUMAN	CDK14	Cyclin-dependent kinase 14 OS=Homo sapiens OX=9606 GN=CDK14 PE=1 SV=3	1	5.26557	6.3878	6.75283	6.6262	11.5333	11.593	10.8934	12.8479	4.55601	3.90426	5.11337	4.84588	2.65462	1.94088	2.63304	2.45192
P41240	sp|P41240|CSK_HUMAN	CSK	Tyrosine-protein kinase CSK OS=Homo sapiens OX=9606 GN=CSK PE=1 SV=1	27	6.34697	5.82772	6.54936	6.72353	4.83496	4.79659	4.85382	5.02655	7.93187	8.25034	8.52619	7.6791	5.75094	5.82408	5.50087	5.5771
P42685	sp|P42685|FRK_HUMAN	FRK	Tyrosine-protein kinase FRK OS=Homo sapiens OX=9606 GN=FRK PE=1 SV=1	2	7.37119	8.17074	7.63856	7.01174	4.72556	5.90777	4.85068	5.72131	7.47408	6.97553	6.15453	7.84392	5.27349	4.35076	5.09566	5.4345
P54098	sp|P54098|DPOG1_HUMAN	POLG	DNA polymerase subunit gamma-1 OS=Homo sapiens OX=9606 GN=POLG PE=1 SV=1	18	4.04774	3.89405	4.00996	3.91576	7.17943	6.97242	7.02131	7.38799	7.50469	7.39523	7.303	6.85471	6.55311	6.55774	6.6319	6.77095
H0YCD2	tr|H0YCD2|H0YCD2_HUMAN	POLG	DNA polymerase subunit gamma-1 (Fragment) OS=Homo sapiens OX=9606 GN=POLG PE=1 SV=1	1	10.8736	11.9785	8.21169	7.91972	9.44214	7.75747	7.58812	7.88133	3.77305	4.67044	4.30945	4.274	2.76792	3.01155	2.93119	2.6099
O00151	sp|O00151|PDLI1_HUMAN	PDLIM1	PDZ and LIM domain protein 1 OS=Homo sapiens OX=9606 GN=PDLIM1 PE=1 SV=4	30	11.8047	11.4569	9.86213	10.2113	1.98215	1.71958	2.1955	2.10604	7.29246	7.86207	7.33086	6.51605	4.85681	5.20164	4.80918	4.7925
Q13428-4	sp|Q13428-4|TCOF_HUMAN	TCOF1	Isoform 4 of Treacle protein OS=Homo sapiens OX=9606 GN=TCOF1	91	3.6417	3.70642	3.37984	3.44392	5.97482	6.27327	5.8943	6.06617	8.5189	7.96216	8.03698	8.37924	7.14218	6.96166	7.16519	7.45325
E7ETY2	tr|E7ETY2|E7ETY2_HUMAN	TCOF1	Treacle protein OS=Homo sapiens OX=9606 GN=TCOF1 PE=1 SV=1	2	3.02456	2.55611	2.43411	2.57811	5.15927	5.37348	4.3068	5.24688	9.82875	7.8762	8.11117	8.08583	9.24767	8.86059	8.53004	8.78042
Q8IVF2	sp|Q8IVF2|AHNK2_HUMAN	AHNAK2	Protein AHNAK2 OS=Homo sapiens OX=9606 GN=AHNAK2 PE=1 SV=2	168	11.319	11.5941	11.279	11.2084	10.1471	10.0526	10.2628	10.5388	1.32977	1.16345	1.44335	1.56545	2.01423	2.01635	2.04984	2.01576
Q09666	sp|Q09666|AHNK_HUMAN	AHNAK	Neuroblast differentiation-associated protein AHNAK OS=Homo sapiens OX=9606 GN=AHNAK PE=1 SV=2	642	9.62835	10.1562	10.1135	10.0061	10.2976	10.2205	10.2049	10.4432	0.81836	0.706844	0.934697	1.06058	3.97583	3.81139	3.81657	3.80547
P20248	sp|P20248|CCNA2_HUMAN	CCNA2	Cyclin-A2 OS=Homo sapiens OX=9606 GN=CCNA2 PE=1 SV=2	13	3.8098	3.87944	4.92691	4.74289	4.98633	4.88985	5.02141	4.94878	9.69379	9.91439	8.9948	9.1357	6.41271	6.03716	6.07847	6.52758
O43747-2	sp|O43747-2|AP1G1_HUMAN	AP1G1	Isoform 2 of AP-1 complex subunit gamma-1 OS=Homo sapiens OX=9606 GN=AP1G1	42	5.08459	4.92393	5.71929	6.08579	6.75925	6.88383	6.61536	6.72765	6.17205	6.42985	6.42666	6.05054	6.57215	6.82786	6.40101	6.32018
P54920	sp|P54920|SNAA_HUMAN	NAPA	Alpha-soluble NSF attachment protein OS=Homo sapiens OX=9606 GN=NAPA PE=1 SV=3	23	6.61183	6.20947	7.38619	7.53287	7.91574	7.43796	7.997	8.28255	6.30782	6.8193	8.17897	5.94428	3.19263	3.7593	3.07074	3.35335
A0A087WZQ7	tr|A0A087WZQ7|A0A087WZQ7_HUMAN	NAPB	Beta-soluble NSF attachment protein OS=Homo sapiens OX=9606 GN=NAPB PE=1 SV=1	12	7.13564	7.92557	7.67905	7.41581	6.88695	6.76925	6.65091	6.4472	7.07814	7.03556	6.69171	7.34157	3.88492	3.61272	3.76151	3.6835
Q9NZC9	sp|Q9NZC9|SMAL1_HUMAN	SMARCAL1	SWI/SNF-related matrix-associated actin-dependent regulator of chromatin subfamily A-like protein 1 OS=Homo sapiens OX=9606 GN=SMARCAL1 PE=1 SV=1	18	5.30264	5.3978	6.5086	6.12255	5.79912	6.03712	5.53023	5.62565	7.58375	7.49217	7.23912	7.75542	5.97513	5.84287	5.83513	5.95271
Q68EM7	sp|Q68EM7|RHG17_HUMAN	ARHGAP17	Rho GTPase-activating protein 17 OS=Homo sapiens OX=9606 GN=ARHGAP17 PE=1 SV=1	35	8.28849	8.3432	8.63576	8.5995	4.5618	4.51025	4.65556	4.74695	7.83693	7.99584	7.48987	7.76418	3.94907	4.08265	4.30344	4.2365
P09417	sp|P09417|DHPR_HUMAN	QDPR	Dihydropteridine reductase OS=Homo sapiens OX=9606 GN=QDPR PE=1 SV=2	20	5.95183	5.59881	5.90192	5.43064	7.06258	7.3498	6.98905	7.26574	5.21727	5.40205	5.16637	5.52691	6.89377	6.83452	6.53394	6.8748
Q86UK7-3	sp|Q86UK7-3|ZN598_HUMAN	ZNF598	Isoform 3 of E3 ubiquitin-protein ligase ZNF598 OS=Homo sapiens OX=9606 GN=ZNF598	46	5.39531	5.36786	5.34245	5.42489	5.73588	5.93709	6.17381	5.80121	8.32366	8.71703	8.97381	8.71554	4.84724	4.97372	5.13548	5.135
P46020-2	sp|P46020-2|KPB1_HUMAN	PHKA1	Isoform 2 of Phosphorylase b kinase regulatory subunit alpha, skeletal muscle isoform OS=Homo sapiens OX=9606 GN=PHKA1	21	4.18729	4.15142	4.43636	4.41552	4.81517	5.09736	4.71793	4.72692	10.8348	11.0156	10.6024	10.6481	4.94198	5.10285	5.18537	5.12084
P46019	sp|P46019|KPB2_HUMAN	PHKA2	Phosphorylase b kinase regulatory subunit alpha, liver isoform OS=Homo sapiens OX=9606 GN=PHKA2 PE=1 SV=1	7	4.7852	4.72059	5.13153	5.02108	5.08233	5.22061	4.55234	4.96416	9.24737	9.27617	8.56772	9.61068	5.78791	5.98169	5.93782	6.1128
P34897	sp|P34897|GLYM_HUMAN	SHMT2	Serine hydroxymethyltransferase, mitochondrial OS=Homo sapiens OX=9606 GN=SHMT2 PE=1 SV=3	54	6.94727	6.99998	6.17576	5.94963	5.50985	5.48001	5.85017	5.14584	6.4624	6.65572	4.39438	6.37507	6.9918	6.70679	7.55953	6.79579
P34896	sp|P34896|GLYC_HUMAN	SHMT1	Serine hydroxymethyltransferase, cytosolic OS=Homo sapiens OX=9606 GN=SHMT1 PE=1 SV=1	21	4.22056	3.93709	4.81054	4.71645	4.77796	4.77772	4.85714	4.77047	6.49894	7.03755	5.8479	5.8682	9.44095	9.3023	9.55096	9.5853
J3KRZ5	tr|J3KRZ5|J3KRZ5_HUMAN	SHMT1	Serine hydroxymethyltransferase, cytosolic (Fragment) OS=Homo sapiens OX=9606 GN=SHMT1 PE=1 SV=1	1	6.44922	6.83307	4.40878	4.65219	3.38727	4.42993	3.7939	4.10302	4.45486	4.56939	9.09599	4.29861	9.73726	11.0534	8.19377	10.5393
O15061	sp|O15061|SYNEM_HUMAN	SYNM	Synemin OS=Homo sapiens OX=9606 GN=SYNM PE=1 SV=2	7	20.838	20.8309	21.3077	21.751	0.785808	0.433939	0.667629	0.785103	2.04892	2.10778	1.98996	2.07748	1.00411	1.24351	1.06201	1.06621
Q12788	sp|Q12788|TBL3_HUMAN	TBL3	Transducin beta-like protein 3 OS=Homo sapiens OX=9606 GN=TBL3 PE=1 SV=2	42	3.53932	3.35233	4.02041	4.17419	5.44965	5.48611	5.44786	5.30513	7.01977	6.91741	7.02814	6.63538	9.35633	8.91975	8.59292	8.75532
A0A0J9YXJ0	tr|A0A0J9YXJ0|A0A0J9YXJ0_HUMAN	CELF2	CUGBP Elav-like family member 2 OS=Homo sapiens OX=9606 GN=CELF2 PE=1 SV=1	4	4.75813	4.95722	4.69567	4.96672	6.81919	6.57871	6.43556	6.5115	7.722	7.33711	7.42323	7.68738	5.95136	5.84273	6.20661	6.10689
G5EA30	tr|G5EA30|G5EA30_HUMAN	CELF1	CUG triplet repeat, RNA binding protein 1, isoform CRA_c OS=Homo sapiens OX=9606 GN=CELF1 PE=1 SV=1	21	5.24726	5.31713	5.2121	5.22299	6.85892	6.99557	6.97101	6.95484	6.21872	6.3878	6.6539	6.31917	6.17804	6.48317	6.3515	6.62788
P52815	sp|P52815|RM12_HUMAN	MRPL12	39S ribosomal protein L12, mitochondrial OS=Homo sapiens OX=9606 GN=MRPL12 PE=1 SV=2	1	4.89621	5.4427	3.89213	3.47504	5.01052	4.56127	4.77681	5.45111	6.54481	7.18752	7.72282	6.83636	8.43711	7.30288	9.54542	8.91729
B4DLN1	tr|B4DLN1|B4DLN1_HUMAN	NA	cDNA FLJ60124, highly similar to Mitochondrial dicarboxylate carrier OS=Homo sapiens OX=9606 PE=2 SV=1	31	3.71922	3.73736	3.77628	3.82064	6.22967	6.33351	6.10103	6.09099	7.19968	6.90338	7.00355	8.06269	7.91176	7.57161	7.72638	7.81226
F6RGN5	tr|F6RGN5|F6RGN5_HUMAN	SLC25A10	Mitochondrial dicarboxylate carrier OS=Homo sapiens OX=9606 GN=SLC25A10 PE=1 SV=1	3	4.75323	3.48805	4.23478	4.07764	11.3583	5.64129	10.3621	13.0999	3.86883	7.50453	7.19304	2.90642	5.5924	7.85313	3.97946	4.08698
Q6ZNB6	sp|Q6ZNB6|NFXL1_HUMAN	NFXL1	NF-X1-type zinc finger protein NFXL1 OS=Homo sapiens OX=9606 GN=NFXL1 PE=1 SV=2	30	4.37985	3.82198	3.76589	3.84193	5.27412	5.17168	5.7391	6.23244	6.09779	6.67806	5.82379	5.26249	9.25082	10.708	8.80722	9.14487
Q92922	sp|Q92922|SMRC1_HUMAN	SMARCC1	SWI/SNF complex subunit SMARCC1 OS=Homo sapiens OX=9606 GN=SMARCC1 PE=1 SV=3	65	3.75656	3.90642	3.79253	3.62498	5.78816	5.89484	5.59779	5.61188	8.89395	9.00367	8.38227	9.4491	6.46036	6.29149	6.79731	6.74869
F8VXC8	tr|F8VXC8|F8VXC8_HUMAN	SMARCC2	SWI/SNF complex subunit SMARCC2 OS=Homo sapiens OX=9606 GN=SMARCC2 PE=1 SV=1	83	5.68023	5.86022	5.71299	5.58239	7.57544	7.55917	7.27449	7.46645	5.3412	5.12867	5.02475	6.48834	6.29153	6.20501	6.3862	6.42292
Q8TAQ2	sp|Q8TAQ2|SMRC2_HUMAN	SMARCC2	SWI/SNF complex subunit SMARCC2 OS=Homo sapiens OX=9606 GN=SMARCC2 PE=1 SV=1	6	5.33919	5.65285	6.35009	5.80915	7.5989	7.35913	7.43031	7.68726	5.2233	4.45231	4.66344	5.75984	6.33411	6.81957	6.59386	6.9267
P12081	sp|P12081|SYHC_HUMAN	HARS	Histidine--tRNA ligase, cytoplasmic OS=Homo sapiens OX=9606 GN=HARS PE=1 SV=2	23	6.41943	6.57775	6.41269	6.52369	4.34823	4.31581	4.37905	4.43091	6.60604	6.53311	6.13427	6.4185	7.81973	7.67604	7.69334	7.71141
A0A2R8Y5P7	tr|A0A2R8Y5P7|A0A2R8Y5P7_HUMAN	HARS2	Probable histidine--tRNA ligase, mitochondrial OS=Homo sapiens OX=9606 GN=HARS2 PE=1 SV=1	26	5.21667	5.0692	5.30842	5.40289	5.0026	4.92462	4.88314	5.04744	5.82907	5.68945	5.77961	5.62417	9.39514	9.23275	8.93474	8.6601
F8WB05	tr|F8WB05|F8WB05_HUMAN	ATXN2	Ataxin-2 (Fragment) OS=Homo sapiens OX=9606 GN=ATXN2 PE=1 SV=2	4	3.86083	4.23326	4.31409	4.4199	3.00928	2.74202	2.63185	2.65779	8.50769	8.2816	8.43531	8.97654	9.12195	9.90425	9.63223	9.2714
Q8WWM7	sp|Q8WWM7|ATX2L_HUMAN	ATXN2L	Ataxin-2-like protein OS=Homo sapiens OX=9606 GN=ATXN2L PE=1 SV=2	59	5.59215	5.80796	5.65776	5.74485	4.97638	4.93447	5.14013	5.1625	6.12386	6.17156	6.26594	5.98132	8.12441	7.87135	8.07363	8.37174
A0A2R8Y5A6	tr|A0A2R8Y5A6|A0A2R8Y5A6_HUMAN	ATXN2	Ataxin-2 OS=Homo sapiens OX=9606 GN=ATXN2 PE=1 SV=1	58	6.6806	6.76434	6.62415	6.86021	5.41702	5.26994	5.46013	5.61159	6.50371	6.77325	6.66331	6.62739	6.13162	5.99788	6.15776	6.4571
Q15057	sp|Q15057|ACAP2_HUMAN	ACAP2	Arf-GAP with coiled-coil, ANK repeat and PH domain-containing protein 2 OS=Homo sapiens OX=9606 GN=ACAP2 PE=1 SV=3	28	6.59203	6.38402	6.54725	6.74009	5.15112	5.23292	5.13766	5.34993	5.20393	5.23529	5.50917	5.14567	7.85511	8.17678	7.966	7.77304
Q9H0D6	sp|Q9H0D6|XRN2_HUMAN	XRN2	5'-3' exoribonuclease 2 OS=Homo sapiens OX=9606 GN=XRN2 PE=1 SV=1	78	4.34706	4.32737	4.61685	4.47035	6.05573	5.78346	6.33999	6.24376	6.56837	6.58166	7.199	6.32058	7.83242	7.98811	7.50487	7.82043
P78549	sp|P78549|NTH_HUMAN	NTHL1	Endonuclease III-like protein 1 OS=Homo sapiens OX=9606 GN=NTHL1 PE=1 SV=2	9	3.46958	3.3494	3.55576	3.84269	3.84297	4.11377	3.75552	3.98619	10.6371	9.3316	10.4224	9.74127	7.20302	7.90752	7.71546	7.12578
Q9BV73	sp|Q9BV73|CP250_HUMAN	CEP250	Centrosome-associated protein CEP250 OS=Homo sapiens OX=9606 GN=CEP250 PE=1 SV=2	36	6.99588	7.26153	7.30051	6.85196	6.65919	6.50564	6.77896	6.70024	6.87367	6.85303	6.78955	6.86401	4.34848	4.29262	4.35174	4.573
P09601	sp|P09601|HMOX1_HUMAN	HMOX1	Heme oxygenase 1 OS=Homo sapiens OX=9606 GN=HMOX1 PE=1 SV=1	11	9.19396	9.1414	10.0704	10.5832	4.49963	4.79484	4.8183	4.76204	5.50354	5.92722	5.52165	5.88651	5.00867	4.80897	4.94331	4.53634
Q92797	sp|Q92797|SYMPK_HUMAN	SYMPK	Symplekin OS=Homo sapiens OX=9606 GN=SYMPK PE=1 SV=2	73	4.07898	4.04288	4.52502	4.39351	6.36709	6.45588	6.29746	6.16943	6.78524	6.72703	6.57634	6.61463	7.88074	7.79762	7.61672	7.67142
O75643	sp|O75643|U520_HUMAN	SNRNP200	U5 small nuclear ribonucleoprotein 200 kDa helicase OS=Homo sapiens OX=9606 GN=SNRNP200 PE=1 SV=2	190	4.17072	4.10859	4.25965	4.14009	5.4529	5.46457	5.46526	5.53287	8.24577	8.3058	8.01017	8.00945	7.2899	7.24662	7.15545	7.1422
Q9ULM3	sp|Q9ULM3|YETS2_HUMAN	YEATS2	YEATS domain-containing protein 2 OS=Homo sapiens OX=9606 GN=YEATS2 PE=1 SV=2	19	4.87298	5.01601	5.07394	5.40084	4.22153	4.15859	4.49567	4.59716	10.1872	10.0518	9.82013	9.81837	5.15894	5.63646	5.91614	5.5743
Q9BRX8	sp|Q9BRX8|PXL2A_HUMAN	PRXL2A	Peroxiredoxin-like 2A OS=Homo sapiens OX=9606 GN=PRXL2A PE=1 SV=3	12	16.4484	16.5497	15.9801	15.6653	1.24494	0.908109	0.974624	0.962025	6.7516	6.08351	6.3403	6.39455	1.23072	1.48303	1.49132	1.49179
Q15024	sp|Q15024|EXOS7_HUMAN	EXOSC7	Exosome complex component RRP42 OS=Homo sapiens OX=9606 GN=EXOSC7 PE=1 SV=3	20	4.34928	4.3148	4.55085	4.49862	5.5829	5.54354	5.839	5.81601	7.5978	7.51327	7.53847	7.0696	7.59228	7.71121	7.2926	7.18976
P42684	sp|P42684|ABL2_HUMAN	ABL2	Tyrosine-protein kinase ABL2 OS=Homo sapiens OX=9606 GN=ABL2 PE=1 SV=1	12	5.0111	5.06308	5.09653	5.01785	7.54854	7.4356	7.24822	7.54044	8.01651	7.77763	7.86653	7.90171	4.45397	4.58517	4.73869	4.69843
P42684-5	sp|P42684-5|ABL2_HUMAN	ABL2	Isoform 5 of Tyrosine-protein kinase ABL2 OS=Homo sapiens OX=9606 GN=ABL2	1	4.8515	5.37862	3.75031	3.51752	9.76105	8.34748	9.69812	8.57526	6.92535	6.59561	6.75052	6.88646	4.6007	4.34192	4.96762	5.05195
P00519-2	sp|P00519-2|ABL1_HUMAN	ABL1	Isoform IB of Tyrosine-protein kinase ABL1 OS=Homo sapiens OX=9606 GN=ABL1	13	6.04287	6.10532	6.387	6.39375	5.81011	6.31361	5.5658	6.00097	7.29335	6.81573	7.28791	7.29837	5.63922	5.66146	5.85052	5.53401
O75420	sp|O75420|GGYF1_HUMAN	GIGYF1	GRB10-interacting GYF protein 1 OS=Homo sapiens OX=9606 GN=GIGYF1 PE=1 SV=2	8	7.14753	7.74517	7.03943	7.09345	7.75153	8.3086	7.66584	7.78662	6.25113	5.68428	5.3587	5.93697	4.20384	3.79497	4.15887	4.07306
P11172	sp|P11172|UMPS_HUMAN	UMPS	Uridine 5'-monophosphate synthase OS=Homo sapiens OX=9606 GN=UMPS PE=1 SV=1	50	4.48427	4.52732	5.0443	4.95139	6.06592	6.26678	5.9705	5.54584	7.41926	7.67635	6.24512	7.36112	7.124	6.8842	7.36815	7.06548
P38935	sp|P38935|SMBP2_HUMAN	IGHMBP2	DNA-binding protein SMUBP-2 OS=Homo sapiens OX=9606 GN=IGHMBP2 PE=1 SV=3	16	4.68051	4.90879	5.13482	5.23633	4.70742	4.77615	4.87832	4.42304	7.92794	7.68464	7.30894	7.91594	7.88201	7.61457	7.39489	7.52572
P22570-3	sp|P22570-3|ADRO_HUMAN	FDXR	Isoform 3 of NADPH:adrenodoxin oxidoreductase, mitochondrial OS=Homo sapiens OX=9606 GN=FDXR	34	2.34669	2.39723	1.82849	1.53104	16.7678	16.3028	18.6671	15.1612	1.65596	1.70154	2.29292	2.07612	4.09928	4.50085	4.52582	4.14514
A0A0A0MSZ4	tr|A0A0A0MSZ4|A0A0A0MSZ4_HUMAN	FDXR	NADPH:adrenodoxin oxidoreductase, mitochondrial OS=Homo sapiens OX=9606 GN=FDXR PE=1 SV=1	2	3.56929	3.44318	2.50927	2.40603	11.1802	12.4257	13.4339	11.0326	2.36077	2.49599	2.26136	2.65437	7.02518	8.13876	8.16403	6.89939
Q9UIF9	sp|Q9UIF9|BAZ2A_HUMAN	BAZ2A	Bromodomain adjacent to zinc finger domain protein 2A OS=Homo sapiens OX=9606 GN=BAZ2A PE=1 SV=4	31	3.71317	3.8821	4.03128	3.98513	6.25813	6.24318	5.98011	6.04326	7.62381	7.15833	7.56803	7.66417	7.44235	7.46812	7.47396	7.46489
O75971	sp|O75971|SNPC5_HUMAN	SNAPC5	snRNA-activating protein complex subunit 5 OS=Homo sapiens OX=9606 GN=SNAPC5 PE=1 SV=1	1	3.37387	3.47431	3.66209	4.11697	5.71212	6.69389	7.14514	7.15388	7.04302	6.84078	9.86744	5.99066	7.06139	7.84046	6.45235	7.57162
P41227	sp|P41227|NAA10_HUMAN	NAA10	N-alpha-acetyltransferase 10 OS=Homo sapiens OX=9606 GN=NAA10 PE=1 SV=1	23	6.15369	6.3033	4.99218	5.33343	4.47176	4.40712	5.07515	4.09844	8.23363	8.19464	8.62874	9.30185	5.90367	6.44809	6.21784	6.23647
Q9Y5V0	sp|Q9Y5V0|ZN706_HUMAN	ZNF706	Zinc finger protein 706 OS=Homo sapiens OX=9606 GN=ZNF706 PE=1 SV=1	5	4.90345	5.09899	6.00886	5.6751	6.33525	6.88519	6.74561	6.25278	5.75149	5.03842	5.08373	9.22829	6.97753	6.23617	6.91354	6.86559
Q3KQV9	sp|Q3KQV9|UAP1L_HUMAN	UAP1L1	UDP-N-acetylhexosamine pyrophosphorylase-like protein 1 OS=Homo sapiens OX=9606 GN=UAP1L1 PE=1 SV=2	10	6.69524	6.67207	6.6312	6.49876	6.63486	6.97217	6.70623	6.36084	6.37776	6.8593	5.45475	6.10042	5.59885	5.28274	5.68053	5.47428
Q16222	sp|Q16222|UAP1_HUMAN	UAP1	UDP-N-acetylhexosamine pyrophosphorylase OS=Homo sapiens OX=9606 GN=UAP1 PE=1 SV=3	52	10.5779	10.8649	12.2706	11.6563	7.47399	7.16074	7.67793	7.7489	3.43332	3.54577	3.53473	3.71156	2.58446	2.56626	2.66027	2.53243
Q9C0C9	sp|Q9C0C9|UBE2O_HUMAN	UBE2O	(E3-independent) E2 ubiquitin-conjugating enzyme OS=Homo sapiens OX=9606 GN=UBE2O PE=1 SV=3	75	3.60998	3.31479	3.59314	3.58556	5.52682	5.44144	5.37354	5.45621	8.40842	8.36081	8.3565	8.03937	7.84632	7.69632	7.57834	7.81243
K7ES11	tr|K7ES11|K7ES11_HUMAN	UBE2O	(E3-independent) E2 ubiquitin-conjugating enzyme (Fragment) OS=Homo sapiens OX=9606 GN=UBE2O PE=1 SV=1	2	3.32733	3.3137	3.99231	4.14944	4.19914	4.56378	5.39981	4.18551	9.45228	8.52895	8.08121	9.43812	8.17495	7.7586	6.86984	8.56501
Q96EV2	sp|Q96EV2|RBM33_HUMAN	RBM33	RNA-binding protein 33 OS=Homo sapiens OX=9606 GN=RBM33 PE=1 SV=3	22	4.6074	4.95341	4.61101	4.78977	4.25013	4.3716	4.13528	4.31225	8.40873	8.69694	8.45181	7.80286	7.17108	7.77197	7.70924	7.95652
Q8ND90	sp|Q8ND90|PNMA1_HUMAN	PNMA1	Paraneoplastic antigen Ma1 OS=Homo sapiens OX=9606 GN=PNMA1 PE=1 SV=2	7	5.28012	5.93471	5.3293	5.29954	5.08557	4.89387	4.96577	4.61556	5.15496	5.64711	4.50331	5.80249	10.1265	9.46843	8.78618	9.10656
A0A0D9SGF6	tr|A0A0D9SGF6|A0A0D9SGF6_HUMAN	SPTAN1	Spectrin alpha chain, non-erythrocytic 1 OS=Homo sapiens OX=9606 GN=SPTAN1 PE=1 SV=1	258	9.71574	9.81268	9.49071	9.44691	6.95441	6.90088	7.09005	7.275	4.49678	4.4236	4.50965	4.69553	3.76488	3.85755	3.72759	3.83805
Q13813	sp|Q13813|SPTN1_HUMAN	SPTAN1	Spectrin alpha chain, non-erythrocytic 1 OS=Homo sapiens OX=9606 GN=SPTAN1 PE=1 SV=3	7	9.9701	10.8684	9.97088	10.1982	7.14114	6.97525	7.21172	7.05862	4.32703	4.08911	4.14233	4.13159	3.73743	3.47195	3.51262	3.19365
A0A0D9SF54	tr|A0A0D9SF54|A0A0D9SF54_HUMAN	SPTAN1	Spectrin alpha chain, non-erythrocytic 1 OS=Homo sapiens OX=9606 GN=SPTAN1 PE=1 SV=1	2	12.6227	12.176	11.6389	11.818	3.88732	4.23105	4.42578	4.39827	8.28903	8.725	7.28881	8.42002	0.220321	0.580452	0.5965	0.68179
Q9Y613	sp|Q9Y613|FHOD1_HUMAN	FHOD1	FH1/FH2 domain-containing protein 1 OS=Homo sapiens OX=9606 GN=FHOD1 PE=1 SV=3	51	8.58434	8.74007	8.54654	8.54242	6.58456	6.51157	6.55136	6.71711	6.32396	6.16604	6.13941	6.43655	3.34549	3.5525	3.61236	3.64571
P07814	sp|P07814|SYEP_HUMAN	EPRS	Bifunctional glutamate/proline--tRNA ligase OS=Homo sapiens OX=9606 GN=EPRS PE=1 SV=5	212	4.32347	4.22256	4.66926	4.55099	5.96163	6.01745	6.01816	6.02556	8.03006	8.05835	7.90282	8.02029	6.82511	6.50454	6.35992	6.50981
P47897	sp|P47897|SYQ_HUMAN	QARS	Glutamine--tRNA ligase OS=Homo sapiens OX=9606 GN=QARS PE=1 SV=1	90	5.44214	5.29222	5.82987	5.64442	6.93382	7.06738	6.84859	7.05148	6.23824	6.27656	6.05786	6.35465	6.34208	6.2273	6.20214	6.19126
Q9Y5B9	sp|Q9Y5B9|SP16H_HUMAN	SUPT16H	FACT complex subunit SPT16 OS=Homo sapiens OX=9606 GN=SUPT16H PE=1 SV=1	95	4.08797	4.17806	4.70532	4.45663	5.26515	5.41091	5.06263	5.28534	7.58548	7.55482	7.49083	7.52762	8.02532	7.90224	7.69144	7.77024
A0A0G2JPQ2	tr|A0A0G2JPQ2|A0A0G2JPQ2_HUMAN	NLRP2	NACHT, LRR and PYD domains-containing protein 2 OS=Homo sapiens OX=9606 GN=NLRP2 PE=1 SV=1	29	1.60612	1.8124	1.82797	1.58458	4.25018	4.24377	4.33129	4.2976	1.44297	1.47159	1.44374	1.55165	18.8197	17.6626	16.576	17.0778
Q969F9	sp|Q969F9|HPS3_HUMAN	HPS3	Hermansky-Pudlak syndrome 3 protein OS=Homo sapiens OX=9606 GN=HPS3 PE=1 SV=1	24	8.19133	8.30639	9.08993	8.96233	3.22192	3.27717	3.20231	3.20942	7.18153	7.49098	7.021	7.34869	5.93803	5.88089	5.81018	5.8679
Q9P287-2	sp|Q9P287-2|BCCIP_HUMAN	BCCIP	Isoform 2 of BRCA2 and CDKN1A-interacting protein OS=Homo sapiens OX=9606 GN=BCCIP	34	3.85155	3.92785	4.24926	4.11763	5.42372	5.40533	5.42631	5.32911	6.65463	6.61243	6.14343	6.91085	9.06521	8.90737	8.85441	9.1209
Q9P287	sp|Q9P287|BCCIP_HUMAN	BCCIP	BRCA2 and CDKN1A-interacting protein OS=Homo sapiens OX=9606 GN=BCCIP PE=1 SV=1	7	5.16007	5.27506	5.38002	5.27801	5.73052	5.76678	5.70418	5.44427	5.08295	5.35683	4.86976	5.06846	9.07441	8.67357	9.14583	8.98928
Q3ZAQ7	sp|Q3ZAQ7|VMA21_HUMAN	VMA21	Vacuolar ATPase assembly integral membrane protein VMA21 OS=Homo sapiens OX=9606 GN=VMA21 PE=1 SV=1	1	7.19146	7.13008	6.4525	6.14183	5.52584	6.99791	5.18747	5.30289	7.85804	7.56204	7.3271	7.8652	4.41031	4.88281	4.96028	5.20426
O14745	sp|O14745|NHRF1_HUMAN	SLC9A3R1	Na(+)/H(+) exchange regulatory cofactor NHE-RF1 OS=Homo sapiens OX=9606 GN=SLC9A3R1 PE=1 SV=4	39	7.60082	7.64555	7.1484	7.23724	5.21742	5.21155	5.28455	5.41083	4.4614	4.4466	4.30901	4.46005	7.85191	7.81423	7.71067	8.18974
Q8WVV9	sp|Q8WVV9|HNRLL_HUMAN	HNRNPLL	Heterogeneous nuclear ribonucleoprotein L-like OS=Homo sapiens OX=9606 GN=HNRNPLL PE=1 SV=1	25	7.02337	7.12938	6.19868	6.30453	5.83682	5.59355	5.6799	5.58381	6.19303	6.72425	5.72546	6.05991	6.51718	6.73032	6.43042	6.2694
P14866	sp|P14866|HNRPL_HUMAN	HNRNPL	Heterogeneous nuclear ribonucleoprotein L OS=Homo sapiens OX=9606 GN=HNRNPL PE=1 SV=2	118	5.46476	5.75617	5.13516	5.40186	7.41252	7.34848	8.03478	7.52929	5.68449	6.21054	7.89423	5.75681	5.34473	5.91564	5.50355	5.60699
A0A3B3ITJ4	tr|A0A3B3ITJ4|A0A3B3ITJ4_HUMAN	HNRNPL	Heterogeneous nuclear ribonucleoprotein L (Fragment) OS=Homo sapiens OX=9606 GN=HNRNPL PE=4 SV=1	2	4.03359	3.82381	3.53011	3.86899	3.79497	2.51018	3.611	3.17806	10.7789	10.972	10.8656	9.65142	6.65898	7.44329	7.92599	7.3531
Q13011	sp|Q13011|ECH1_HUMAN	ECH1	Delta(3,5)-Delta(2,4)-dienoyl-CoA isomerase, mitochondrial OS=Homo sapiens OX=9606 GN=ECH1 PE=1 SV=2	16	4.40897	4.37239	3.89959	3.66213	8.26342	8.22821	8.20249	7.75609	6.85843	6.8701	7.52157	6.53724	5.40813	6.05652	6.14905	5.80566
P37287	sp|P37287|PIGA_HUMAN	PIGA	Phosphatidylinositol N-acetylglucosaminyltransferase subunit A OS=Homo sapiens OX=9606 GN=PIGA PE=1 SV=1	5	4.48944	4.51031	4.81344	4.83421	4.76207	4.79068	4.30162	4.7042	10.2246	10.5325	10.2489	10.0055	5.16687	5.84267	5.3293	5.44364
Q8IUC4	sp|Q8IUC4|RHPN2_HUMAN	RHPN2	Rhophilin-2 OS=Homo sapiens OX=9606 GN=RHPN2 PE=1 SV=1	13	3.83494	4.46769	4.41775	4.16586	7.66254	7.14096	6.95749	7.06398	2.52531	2.52479	2.75585	2.97934	11.2676	10.6202	10.8984	10.7172
Q5RL73-2	sp|Q5RL73-2|RBM48_HUMAN	RBM48	Isoform 2 of RNA-binding protein 48 OS=Homo sapiens OX=9606 GN=RBM48	3	6.95504	6.25096	6.36653	6.47564	6.0908	6.23979	6.3221	6.47972	6.41929	6.27355	6.9703	5.81783	6.17254	5.83725	5.60808	5.72057
P48059-3	sp|P48059-3|LIMS1_HUMAN	LIMS1	Isoform 3 of LIM and senescent cell antigen-like-containing domain protein 1 OS=Homo sapiens OX=9606 GN=LIMS1	9	7.27232	6.79896	6.32546	7.1202	8.92358	8.11135	10.1742	10.8081	3.51044	3.86562	4.19983	3.18106	4.66361	5.99461	4.45659	4.594
Q7Z4I7-2	sp|Q7Z4I7-2|LIMS2_HUMAN	LIMS2	Isoform 2 of LIM and senescent cell antigen-like-containing domain protein 2 OS=Homo sapiens OX=9606 GN=LIMS2	1	14.2575	10.0986	8.43937	11.6925	8.43325	6.54281	11.4162	14.0902	0.840362	0.714361	1.16162	1.53812	2.65334	3.5279	1.88417	2.70964
Q13217	sp|Q13217|DNJC3_HUMAN	DNAJC3	DnaJ homolog subfamily C member 3 OS=Homo sapiens OX=9606 GN=DNAJC3 PE=1 SV=1	27	10.2312	10.3822	8.492	8.6189	4.3732	4.18664	4.60121	4.06556	4.84941	4.93888	5.28056	4.8148	6.06775	6.21429	6.65721	6.22622
Q99988	sp|Q99988|GDF15_HUMAN	GDF15	Growth/differentiation factor 15 OS=Homo sapiens OX=9606 GN=GDF15 PE=1 SV=3	4	0.902005	0.942389	0.95269	0.771004	3.11897	4.25387	3.53317	3.1063	0.73518	0.828887	0.658899	0.838718	19.1222	17.6017	20.6269	22.007
Q14147	sp|Q14147|DHX34_HUMAN	DHX34	Probable ATP-dependent RNA helicase DHX34 OS=Homo sapiens OX=9606 GN=DHX34 PE=1 SV=2	19	3.95054	3.81828	4.25979	4.09453	5.56392	5.83565	5.79517	5.88762	7.8876	8.03333	7.79577	8.13792	7.77804	7.11353	7.07481	6.97349
O75390	sp|O75390|CISY_HUMAN	CS	Citrate synthase, mitochondrial OS=Homo sapiens OX=9606 GN=CS PE=1 SV=2	45	4.49136	4.30272	5.22706	4.99894	6.91706	7.18568	6.94846	7.01961	7.87456	7.54535	7.46873	7.41629	5.45701	5.59125	5.76841	5.78751
F8W031	tr|F8W031|F8W031_HUMAN	NA	Uncharacterized protein (Fragment) OS=Homo sapiens OX=9606 PE=1 SV=1	3	7.56141	6.45911	6.78708	6.22488	5.90419	5.0275	5.31471	5.68063	6.80044	6.73145	7.48471	6.66433	6.11508	5.95457	5.54528	5.74462
Q9H3S7	sp|Q9H3S7|PTN23_HUMAN	PTPN23	Tyrosine-protein phosphatase non-receptor type 23 OS=Homo sapiens OX=9606 GN=PTPN23 PE=1 SV=1	48	6.11482	6.41524	6.32697	6.13933	7.3324	7.44689	7.26771	7.36132	4.89562	4.73955	4.66387	5.03586	6.69261	6.55659	6.49976	6.51146
O00139-4	sp|O00139-4|KIF2A_HUMAN	KIF2A	Isoform 4 of Kinesin-like protein KIF2A OS=Homo sapiens OX=9606 GN=KIF2A	37	4.68771	4.86077	5.73183	5.44271	6.0561	6.43939	6.19276	6.22904	8.48327	8.41974	8.49431	8.89289	4.84242	5.02115	5.25365	4.95225
O00139-2	sp|O00139-2|KIF2A_HUMAN	KIF2A	Isoform 2 of Kinesin-like protein KIF2A OS=Homo sapiens OX=9606 GN=KIF2A	1	5.81311	4.14431	5.67412	6.03025	4.77657	7.07958	6.18003	6.38955	9.35358	7.03279	7.91846	9.62256	5.73618	4.37725	4.67144	5.20022
Q99661	sp|Q99661|KIF2C_HUMAN	KIF2C	Kinesin-like protein KIF2C OS=Homo sapiens OX=9606 GN=KIF2C PE=1 SV=2	31	3.72847	3.80299	4.26349	4.25917	9.99571	9.5845	10.3667	10.1692	4.58951	4.38	4.59706	4.63995	6.57068	6.07223	6.20958	6.77082
P62851	sp|P62851|RS25_HUMAN	RPS25	40S ribosomal protein S25 OS=Homo sapiens OX=9606 GN=RPS25 PE=1 SV=1	25	6.00553	6.2094	5.76927	6.34711	5.03034	5.56075	4.82339	5.0521	6.65452	4.97804	7.10705	7.17984	7.4461	7.18225	7.36407	7.29025
Q15751	sp|Q15751|HERC1_HUMAN	HERC1	Probable E3 ubiquitin-protein ligase HERC1 OS=Homo sapiens OX=9606 GN=HERC1 PE=1 SV=2	38	5.35282	5.41347	6.1384	5.6092	7.70215	7.68963	7.68793	7.67783	5.85498	5.94674	6.04154	6.1198	5.57271	5.84418	5.80966	5.53897
O96013	sp|O96013|PAK4_HUMAN	PAK4	Serine/threonine-protein kinase PAK 4 OS=Homo sapiens OX=9606 GN=PAK4 PE=1 SV=1	20	4.79251	4.82525	5.16136	5.27436	7.15444	7.23775	7.13103	7.31421	5.86666	5.4463	5.7583	5.94413	7.08275	7.04896	6.92388	7.03811
Q9P286	sp|Q9P286|PAK5_HUMAN	PAK5	Serine/threonine-protein kinase PAK 5 OS=Homo sapiens OX=9606 GN=PAK5 PE=1 SV=1	2	4.25567	3.39688	4.88266	5.33321	7.05788	7.64171	7.3482	7.16252	5.72661	5.95311	6.65846	5.74117	6.8182	7.55321	7.24882	7.2217
Q9UNQ2	sp|Q9UNQ2|DIM1_HUMAN	DIMT1	Probable dimethyladenosine transferase OS=Homo sapiens OX=9606 GN=DIMT1 PE=1 SV=1	17	4.74142	5.0377	5.29133	5.0912	5.36726	5.25753	5.10007	5.09709	6.77334	6.79401	6.68901	6.93269	8.19531	7.68609	7.83485	8.11111
P42765	sp|P42765|THIM_HUMAN	ACAA2	3-ketoacyl-CoA thiolase, mitochondrial OS=Homo sapiens OX=9606 GN=ACAA2 PE=1 SV=2	24	6.28418	6.45319	5.79515	6.03331	12.1045	12.1802	12.6527	12.0168	4.01194	4.02535	5.9981	4.0472	1.87571	2.19112	2.12828	2.20218
P78527	sp|P78527|PRKDC_HUMAN	PRKDC	DNA-dependent protein kinase catalytic subunit OS=Homo sapiens OX=9606 GN=PRKDC PE=1 SV=3	411	4.79891	4.67713	5.38869	5.27462	6.09235	6.33576	6.01364	6.24437	6.90503	6.84985	6.69639	6.58373	7.1563	7.16491	6.99439	6.82393
O95831	sp|O95831|AIFM1_HUMAN	AIFM1	Apoptosis-inducing factor 1, mitochondrial OS=Homo sapiens OX=9606 GN=AIFM1 PE=1 SV=1	52	3.71656	3.96941	3.69789	3.62874	3.75488	3.86612	3.67146	3.79812	12.9372	12.8156	11.9588	12.5479	4.60757	4.92156	5.05487	5.05343
Q04637-9	sp|Q04637-9|IF4G1_HUMAN	EIF4G1	Isoform 9 of Eukaryotic translation initiation factor 4 gamma 1 OS=Homo sapiens OX=9606 GN=EIF4G1	131	5.97888	6.03482	6.14294	6.07059	5.63713	5.62976	5.60045	5.66194	6.59321	6.51378	6.40965	7.05803	6.78161	6.49892	6.63945	6.74885
Q04637-8	sp|Q04637-8|IF4G1_HUMAN	EIF4G1	Isoform 8 of Eukaryotic translation initiation factor 4 gamma 1 OS=Homo sapiens OX=9606 GN=EIF4G1	1	7.37817	5.42724	6.79505	7.16817	3.6501	3.65022	5.42035	7.62954	7.0317	6.50615	5.01564	6.18467	7.96261	7.21207	6.87127	6.09704
A0A0U1RQK7	tr|A0A0U1RQK7|A0A0U1RQK7_HUMAN	EIF4G3	Eukaryotic translation initiation factor 4 gamma 3 OS=Homo sapiens OX=9606 GN=EIF4G3 PE=1 SV=1	63	6.79434	7.08334	7.22568	7.48566	4.37696	4.16366	4.52833	4.64008	8.80405	8.81929	9.05594	8.45861	4.49125	4.91042	4.49609	4.6663
P48506	sp|P48506|GSH1_HUMAN	GCLC	Glutamate--cysteine ligase catalytic subunit OS=Homo sapiens OX=9606 GN=GCLC PE=1 SV=2	22	2.64258	2.50623	3.00738	2.8258	7.74607	7.40186	7.4622	7.56818	4.88037	5.13645	5.24011	4.52904	10.0556	10.1797	9.70639	9.11209
Q13362-5	sp|Q13362-5|2A5G_HUMAN	PPP2R5C	Isoform 5 of Serine/threonine-protein phosphatase 2A 56 kDa regulatory subunit gamma isoform OS=Homo sapiens OX=9606 GN=PPP2R5C	12	6.84355	6.77766	7.93145	8.11098	4.94914	5.0503	4.48668	4.79704	6.7312	7.32695	6.43417	7.1528	5.8154	5.78718	5.72465	6.08083
Q13362-4	sp|Q13362-4|2A5G_HUMAN	PPP2R5C	Isoform 4 of Serine/threonine-protein phosphatase 2A 56 kDa regulatory subunit gamma isoform OS=Homo sapiens OX=9606 GN=PPP2R5C	2	7.07307	7.66223	8.01767	8.24093	4.24866	5.32927	5.67517	5.20903	5.43863	5.58897	4.56764	6.10339	6.33815	6.43112	6.62693	7.44916
Q14738	sp|Q14738|2A5D_HUMAN	PPP2R5D	Serine/threonine-protein phosphatase 2A 56 kDa regulatory subunit delta isoform OS=Homo sapiens OX=9606 GN=PPP2R5D PE=1 SV=1	31	5.22481	5.33315	5.99682	5.82025	7.88105	8.14362	7.53417	7.79288	5.71416	5.37904	5.50443	5.60866	6.16909	5.98447	5.97036	5.94303
P18850	sp|P18850|ATF6A_HUMAN	ATF6	Cyclic AMP-dependent transcription factor ATF-6 alpha OS=Homo sapiens OX=9606 GN=ATF6 PE=1 SV=3	8	8.20395	7.20507	7.94257	7.89519	6.37838	6.54963	6.10809	5.35753	5.72469	4.69734	5.98095	5.92827	5.46994	5.60079	5.70982	5.2478
Q07954	sp|Q07954|LRP1_HUMAN	LRP1	Prolow-density lipoprotein receptor-related protein 1 OS=Homo sapiens OX=9606 GN=LRP1 PE=1 SV=2	136	17.4578	16.013	14.1545	14.8298	6.77921	6.42974	7.05695	7.66967	1.56787	1.44305	1.69957	1.62874	0.805946	0.81705	0.827297	0.819875
E7ESC6	tr|E7ESC6|E7ESC6_HUMAN	XPO7	Exportin-7 OS=Homo sapiens OX=9606 GN=XPO7 PE=1 SV=1	50	5.38306	5.3958	6.23156	5.89747	6.72546	6.37661	6.03818	6.08035	7.27919	7.36351	7.26329	7.1348	5.84022	5.75514	5.70256	5.53279
Q9H2T7	sp|Q9H2T7|RBP17_HUMAN	RANBP17	Ran-binding protein 17 OS=Homo sapiens OX=9606 GN=RANBP17 PE=2 SV=1	1	3.43207	5.51488	4.86648	4.31712	5.13563	10.4152	7.46287	5.21002	6.70603	6.39138	7.9394	7.4547	7.42122	4.27906	7.52644	5.92746
Q14978-2	sp|Q14978-2|NOLC1_HUMAN	NOLC1	Isoform Beta of Nucleolar and coiled-body phosphoprotein 1 OS=Homo sapiens OX=9606 GN=NOLC1	55	4.23951	4.31632	3.41076	3.99696	2.78722	3.08649	2.65844	2.72768	6.54376	5.34181	6.41035	6.69369	12.2009	11.4825	11.7857	12.318
P61201	sp|P61201|CSN2_HUMAN	COPS2	COP9 signalosome complex subunit 2 OS=Homo sapiens OX=9606 GN=COPS2 PE=1 SV=1	33	5.85521	5.759	6.51905	6.36147	5.38248	5.4435	5.45542	5.30261	6.92756	6.8331	6.73777	6.70218	6.64814	6.6871	6.65027	6.73514
Q5VTQ0	sp|Q5VTQ0|TT39B_HUMAN	TTC39B	Tetratricopeptide repeat protein 39B OS=Homo sapiens OX=9606 GN=TTC39B PE=1 SV=4	3	7.58918	8.63955	8.57878	8.36991	4.93484	5.41615	4.68126	5.373	4.92191	4.68562	4.89288	5.48493	6.70853	7.09487	6.26073	6.36784
P55084	sp|P55084|ECHB_HUMAN	HADHB	Trifunctional enzyme subunit beta, mitochondrial OS=Homo sapiens OX=9606 GN=HADHB PE=1 SV=3	40	7.95881	8.47726	4.98252	5.16038	10.5889	10.211	11.5371	9.55185	3.99131	4.49971	5.4127	4.60608	2.98333	3.2833	3.37602	3.3798
Q9BUE6-2	sp|Q9BUE6-2|ISCA1_HUMAN	ISCA1	Isoform 2 of Iron-sulfur cluster assembly 1 homolog, mitochondrial OS=Homo sapiens OX=9606 GN=ISCA1	9	5.76515	6.48905	5.61603	5.82652	6.54451	7.31597	6.98717	6.68082	6.13939	6.42767	8.21436	6.46185	5.18009	5.37565	5.42792	5.54787
O00231	sp|O00231|PSD11_HUMAN	PSMD11	26S proteasome non-ATPase regulatory subunit 11 OS=Homo sapiens OX=9606 GN=PSMD11 PE=1 SV=3	53	5.52802	5.59924	5.86914	5.77864	6.10587	6.12771	5.99041	6.00658	6.18361	6.11692	6.07232	6.50423	7.03266	6.99784	7.03199	7.05481
Q9BS40	sp|Q9BS40|LXN_HUMAN	LXN	Latexin OS=Homo sapiens OX=9606 GN=LXN PE=1 SV=2	6	21.5441	23.2103	21.3189	21.7759	0.781953	0.353147	0.500184	0.535007	2.0416	1.95041	1.5728	1.87598	0.482581	0.536503	0.880973	0.63973
Q9BUF5	sp|Q9BUF5|TBB6_HUMAN	TUBB6	Tubulin beta-6 chain OS=Homo sapiens OX=9606 GN=TUBB6 PE=1 SV=1	64	7.50403	7.46157	7.9401	7.78071	8.96845	9.35171	9.44535	8.65235	3.94289	4.04929	3.65174	4.37775	4.25454	4.17537	4.2928	4.15136
A0A0B4J269	tr|A0A0B4J269|A0A0B4J269_HUMAN	NA	Uncharacterized protein OS=Homo sapiens OX=9606 PE=1 SV=1	177	8.29432	8.26689	8.74991	8.71887	7.34685	7.44317	7.35719	7.17354	4.06822	4.07038	3.88608	4.17235	5.17643	5.04942	5.14172	5.08465
Q13509	sp|Q13509|TBB3_HUMAN	TUBB3	Tubulin beta-3 chain OS=Homo sapiens OX=9606 GN=TUBB3 PE=1 SV=2	16	5.44546	4.41499	7.32572	7.35762	9.18844	8.91547	9.86255	9.13145	4.38916	4.64726	5.35771	3.37972	5.05256	5.27	5.04163	5.22026
Q9BVA1	sp|Q9BVA1|TBB2B_HUMAN	TUBB2B	Tubulin beta-2B chain OS=Homo sapiens OX=9606 GN=TUBB2B PE=1 SV=1	97	6.74905	6.66057	7.10263	7.10387	8.06265	7.77651	8.12169	7.95759	5.06761	5.02231	5.14279	5.21421	4.97053	5.03563	5.03287	4.97948
Q13885	sp|Q13885|TBB2A_HUMAN	TUBB2A	Tubulin beta-2A chain OS=Homo sapiens OX=9606 GN=TUBB2A PE=1 SV=1	1	8.05853	7.9665	7.73853	7.43696	6.95377	8.6306	5.8715	5.7637	6.17541	4.04578	6.99351	5.38518	4.03454	6.06628	4.30789	4.57132
P07437	sp|P07437|TBB5_HUMAN	TUBB	Tubulin beta chain OS=Homo sapiens OX=9606 GN=TUBB PE=1 SV=2	75	6.99994	7.32193	7.49324	7.19695	7.77462	7.78609	7.75305	7.66012	5.01408	4.95206	4.93671	5.27524	4.83862	4.87073	5.13847	4.98815
P68371	sp|P68371|TBB4B_HUMAN	TUBB4B	Tubulin beta-4B chain OS=Homo sapiens OX=9606 GN=TUBB4B PE=1 SV=1	52	5.90569	5.72201	7.16994	6.99717	8.27157	8.04365	8.74223	8.43827	4.4334	4.69437	5.18029	3.90419	5.59296	5.92519	5.41446	5.56461
P04350	sp|P04350|TBB4A_HUMAN	TUBB4A	Tubulin beta-4A chain OS=Homo sapiens OX=9606 GN=TUBB4A PE=1 SV=2	5	1.00985	0.849468	0.705192	0.944725	6.35164	6.4975	6.18463	6.20906	7.70937	8.22349	7.67429	7.42632	9.37834	10.5154	10.2138	10.107
K7ES63	tr|K7ES63|K7ES63_HUMAN	TUBB6	Tubulin beta chain (Fragment) OS=Homo sapiens OX=9606 GN=TUBB6 PE=1 SV=1	1	8.18436	8.31556	12.2529	8.57606	8.96368	8.54236	9.02716	9.41088	3.40266	3.69174	3.42606	3.30989	3.23831	3.1841	3.37253	3.10176
M0QYM7	tr|M0QYM7|M0QYM7_HUMAN	TUBB4A	Tubulin beta-4A chain (Fragment) OS=Homo sapiens OX=9606 GN=TUBB4A PE=1 SV=8	1	5.51826	6.64139	11.3361	8.31187	9.82367	9.43895	8.89174	9.60008	3.66326	3.41699	3.77294	3.79113	3.88841	3.33243	5.00516	3.56764
Q9H4B7	sp|Q9H4B7|TBB1_HUMAN	TUBB1	Tubulin beta-1 chain OS=Homo sapiens OX=9606 GN=TUBB1 PE=1 SV=1	4	6.96635	7.12604	7.3915	6.9407	7.89418	7.97508	8.1211	7.82579	4.93736	5.04348	4.7081	5.12181	4.88349	4.87199	5.24405	4.94898
Q9BPU6	sp|Q9BPU6|DPYL5_HUMAN	DPYSL5	Dihydropyrimidinase-related protein 5 OS=Homo sapiens OX=9606 GN=DPYSL5 PE=1 SV=1	19	1.25588	1.29723	1.40745	1.25118	4.00159	3.90339	4.02915	3.65242	14.7026	16.9924	18.4856	14.2272	2.90358	3.8567	4.13845	3.89515
Q96L73	sp|Q96L73|NSD1_HUMAN	NSD1	Histone-lysine N-methyltransferase, H3 lysine-36 and H4 lysine-20 specific OS=Homo sapiens OX=9606 GN=NSD1 PE=1 SV=1	28	3.90697	3.71553	3.8658	3.79864	5.54083	5.73128	5.56838	5.56159	10.0307	9.53853	9.61784	9.44243	5.65121	5.91577	5.98917	6.12537
Q9BZ95	sp|Q9BZ95|NSD3_HUMAN	NSD3	Histone-lysine N-methyltransferase NSD3 OS=Homo sapiens OX=9606 GN=NSD3 PE=1 SV=1	13	5.6991	6.48561	6.00443	6.03378	5.90374	6.29788	5.76502	5.80098	6.54514	5.92148	6.17744	6.01805	6.93016	6.64942	6.75424	7.01353
O96028	sp|O96028|NSD2_HUMAN	NSD2	Histone-lysine N-methyltransferase NSD2 OS=Homo sapiens OX=9606 GN=NSD2 PE=1 SV=1	37	6.22411	6.1067	6.54539	6.71868	5.62556	5.55505	5.83357	6.12474	6.30605	6.37131	7.0926	5.82011	6.57134	6.53094	6.11536	6.45849
Q8TAA9	sp|Q8TAA9|VANG1_HUMAN	VANGL1	Vang-like protein 1 OS=Homo sapiens OX=9606 GN=VANGL1 PE=1 SV=1	17	6.03211	7.03367	6.02778	6.01898	5.53615	5.49863	5.57301	5.28931	4.17833	4.19887	4.33926	4.37659	9.23033	8.89503	9.12122	8.65072
P54886	sp|P54886|P5CS_HUMAN	ALDH18A1	Delta-1-pyrroline-5-carboxylate synthase OS=Homo sapiens OX=9606 GN=ALDH18A1 PE=1 SV=2	66	6.99517	7.09222	6.51935	6.4032	5.09781	5.20012	4.83348	5.01213	8.46902	8.25149	7.82595	8.23392	4.81016	5.00342	5.24432	5.00824
P54886-2	sp|P54886-2|P5CS_HUMAN	ALDH18A1	Isoform Short of Delta-1-pyrroline-5-carboxylate synthase OS=Homo sapiens OX=9606 GN=ALDH18A1	4	5.9616	5.74881	5.53039	5.01844	3.88156	4.45199	5.1225	4.88193	8.34216	8.94612	7.25243	8.23194	6.59939	6.93251	6.55499	6.54324
O43303	sp|O43303|CP110_HUMAN	CCP110	Centriolar coiled-coil protein of 110 kDa OS=Homo sapiens OX=9606 GN=CCP110 PE=1 SV=3	10	6.12735	5.98677	5.64391	6.16795	4.95346	5.25887	5.06405	5.55335	7.98011	7.74343	7.56215	8.41261	6.10494	5.50954	5.69308	6.23843
A1L0T0	sp|A1L0T0|ILVBL_HUMAN	ILVBL	Acetolactate synthase-like protein OS=Homo sapiens OX=9606 GN=ILVBL PE=1 SV=2	26	7.1087	6.97398	7.55222	7.55568	6.50228	6.75613	6.5934	6.85634	4.5661	4.37917	4.64914	4.26739	6.59888	6.48527	6.68833	6.46698
Q14534	sp|Q14534|ERG1_HUMAN	SQLE	Squalene monooxygenase OS=Homo sapiens OX=9606 GN=SQLE PE=1 SV=3	13	3.15742	2.88987	3.15455	2.88514	11.5815	11.8032	11.1829	11.315	4.44394	4.69912	5.20053	4.46419	5.44987	6.06886	5.87271	5.83112
Q8TDD1-2	sp|Q8TDD1-2|DDX54_HUMAN	DDX54	Isoform 2 of ATP-dependent RNA helicase DDX54 OS=Homo sapiens OX=9606 GN=DDX54	38	4.10314	4.04676	4.51265	4.45033	5.00919	5.04908	5.21848	5.10328	7.07896	6.32363	6.53866	6.52082	9.30106	8.83856	8.7813	9.12411
Q9Y2R4	sp|Q9Y2R4|DDX52_HUMAN	DDX52	Probable ATP-dependent RNA helicase DDX52 OS=Homo sapiens OX=9606 GN=DDX52 PE=1 SV=3	31	3.68109	3.83063	3.8395	3.84943	5.79341	6.20448	5.8657	5.58367	7.23152	6.75813	6.81132	7.18157	8.35901	8.13386	8.30592	8.57077
A1XBS5	sp|A1XBS5|FA92A_HUMAN	FAM92A	Protein FAM92A OS=Homo sapiens OX=9606 GN=FAM92A PE=1 SV=2	8	4.10433	4.50574	4.25035	4.28814	1.83307	2.04584	2.10019	1.85756	3.53637	3.51252	3.30039	3.74087	15.0178	15.3943	15.1966	15.3159
Q16891	sp|Q16891|MIC60_HUMAN	IMMT	MICOS complex subunit MIC60 OS=Homo sapiens OX=9606 GN=IMMT PE=1 SV=1	82	5.71711	5.82757	5.46558	5.31932	5.37028	5.40607	5.23293	5.44113	7.82473	7.46778	7.40608	7.31086	6.55463	6.4555	6.63581	6.56464
C9J406	tr|C9J406|C9J406_HUMAN	IMMT	MICOS complex subunit MIC60 OS=Homo sapiens OX=9606 GN=IMMT PE=1 SV=1	5	5.00257	5.38178	4.86751	5.39902	5.10186	5.20248	4.72137	4.61174	8.1095	7.34833	7.54439	8.03329	6.90434	6.93191	7.83255	7.00737
A0A2R8Y5A3	tr|A0A2R8Y5A3|A0A2R8Y5A3_HUMAN	CTNNB1	Catenin beta-1 OS=Homo sapiens OX=9606 GN=CTNNB1 PE=1 SV=1	54	7.90367	8.01695	7.53297	7.54236	5.15431	5.15184	5.1278	5.19762	4.26111	4.18183	4.1966	4.35259	7.78655	7.98544	7.77224	7.83613
A0A2R8Y7Z0	tr|A0A2R8Y7Z0|A0A2R8Y7Z0_HUMAN	CTNNB1	Catenin beta-1 OS=Homo sapiens OX=9606 GN=CTNNB1 PE=1 SV=1	1	3.17706	4.10024	3.24267	2.47092	15.7932	18.0198	16.25	16.8056	2.32688	1.11746	2.76314	1.85077	2.74948	3.31285	1.55865	4.46133
O60725	sp|O60725|ICMT_HUMAN	ICMT	Protein-S-isoprenylcysteine O-methyltransferase OS=Homo sapiens OX=9606 GN=ICMT PE=1 SV=1	4	7.9029	7.49814	8.42439	8.16689	3.83486	4.08797	4.05073	3.94522	7.18587	6.75392	6.603	6.86849	6.16398	6.01435	6.09801	6.40128
F2Z2W7	tr|F2Z2W7|F2Z2W7_HUMAN	TRMT2A	tRNA (uracil-5-)-methyltransferase homolog A OS=Homo sapiens OX=9606 GN=TRMT2A PE=1 SV=1	12	4.14581	4.31816	4.77283	4.773	6.05895	5.73014	5.59645	5.69628	8.46981	8.10473	7.90578	8.27306	6.53565	6.64562	6.58193	6.3918
Q96G03	sp|Q96G03|PGM2_HUMAN	PGM2	Phosphoglucomutase-2 OS=Homo sapiens OX=9606 GN=PGM2 PE=1 SV=4	42	5.61885	5.42664	5.97359	5.75296	7.45711	7.75272	7.60251	7.63693	5.82456	5.93768	5.91586	6.00018	5.7072	5.90485	5.72916	5.7592
Q6PCE3	sp|Q6PCE3|PGM2L_HUMAN	PGM2L1	Glucose 1,6-bisphosphate synthase OS=Homo sapiens OX=9606 GN=PGM2L1 PE=1 SV=3	21	6.20501	5.88426	6.92503	6.73494	10.4633	10.538	9.90273	10.702	4.56762	4.60772	4.73984	4.85535	3.41552	3.71195	3.53989	3.20686
Q96DX7	sp|Q96DX7|TRI44_HUMAN	TRIM44	Tripartite motif-containing protein 44 OS=Homo sapiens OX=9606 GN=TRIM44 PE=1 SV=1	4	10.0546	9.49093	9.76012	9.54615	7.55774	7.07984	8.39099	8.18198	3.46069	3.3271	3.36415	3.12712	4.07802	4.24326	4.18373	4.15355
P63010-2	sp|P63010-2|AP2B1_HUMAN	AP2B1	Isoform 2 of AP-2 complex subunit beta OS=Homo sapiens OX=9606 GN=AP2B1	83	7.30487	7.0489	7.91631	7.84468	6.6631	6.93746	6.54826	6.67934	4.95623	5.02953	4.99389	5.10283	5.8617	5.8269	5.6468	5.6392
Q10567	sp|Q10567|AP1B1_HUMAN	AP1B1	AP-1 complex subunit beta-1 OS=Homo sapiens OX=9606 GN=AP1B1 PE=1 SV=2	40	5.72863	5.81136	6.20343	6.03931	6.03875	6.10982	5.6324	5.82568	7.61525	7.63064	7.4352	7.64095	5.48391	5.64892	5.60785	5.5479
Q10567-3	sp|Q10567-3|AP1B1_HUMAN	AP1B1	Isoform C of AP-1 complex subunit beta-1 OS=Homo sapiens OX=9606 GN=AP1B1	2	4.05491	3.74679	5.33516	4.34995	5.30858	6.1647	6.43968	6.45187	6.65745	7.27219	9.64061	5.21259	7.86799	8.39405	6.66417	6.43932
Q14191	sp|Q14191|WRN_HUMAN	WRN	Werner syndrome ATP-dependent helicase OS=Homo sapiens OX=9606 GN=WRN PE=1 SV=2	24	4.10871	4.03293	4.62835	4.78474	4.29579	4.55476	4.44274	4.46578	7.17862	7.11394	7.05314	6.26763	9.58096	9.44836	9.15452	8.88904
Q15746-6	sp|Q15746-6|MYLK_HUMAN	MYLK	Isoform Del-1790 of Myosin light chain kinase, smooth muscle OS=Homo sapiens OX=9606 GN=MYLK	72	22.5275	21.9791	19.8478	19.9908	1.55898	1.41195	2.03269	2.06083	1.13526	1.12503	1.09771	1.15528	0.985031	1.04174	1.06013	0.990152
Q15746-2	sp|Q15746-2|MYLK_HUMAN	MYLK	Isoform 2 of Myosin light chain kinase, smooth muscle OS=Homo sapiens OX=9606 GN=MYLK	4	22.8363	22.0469	21.2712	21.7018	1.83164	1.57807	1.7678	2.08055	0.759913	0.846392	0.686184	0.578546	0.538381	0.537907	0.351592	0.586751
P45984	sp|P45984|MK09_HUMAN	MAPK9	Mitogen-activated protein kinase 9 OS=Homo sapiens OX=9606 GN=MAPK9 PE=1 SV=2	13	5.98544	5.77182	5.94007	5.99767	4.65042	4.45651	4.36885	4.47727	8.5844	8.54499	8.08613	8.60566	6.13815	6.25595	6.01679	6.11986
P45983-2	sp|P45983-2|MK08_HUMAN	MAPK8	Isoform 1 of Mitogen-activated protein kinase 8 OS=Homo sapiens OX=9606 GN=MAPK8	9	3.73534	4.06151	3.66619	3.39364	9.94993	10.0727	9.58227	9.47283	4.75304	4.76952	5.18175	4.88551	6.69872	6.66376	6.44249	6.67078
P53778	sp|P53778|MK12_HUMAN	MAPK12	Mitogen-activated protein kinase 12 OS=Homo sapiens OX=9606 GN=MAPK12 PE=1 SV=3	6	5.36194	4.58221	5.97101	5.54166	4.62178	4.21968	4.11634	4.55441	5.57521	5.89743	5.38017	5.01997	10.0261	10.3905	9.43871	9.30281
O15264	sp|O15264|MK13_HUMAN	MAPK13	Mitogen-activated protein kinase 13 OS=Homo sapiens OX=9606 GN=MAPK13 PE=1 SV=1	6	4.44477	4.40356	4.78083	5.02112	2.00203	2.24345	2.10223	1.98783	2.89369	2.80296	2.61679	3.23617	15.4544	15.318	15.3558	15.3363
Q16539-2	sp|Q16539-2|MK14_HUMAN	MAPK14	Isoform CSBP1 of Mitogen-activated protein kinase 14 OS=Homo sapiens OX=9606 GN=MAPK14	24	5.51711	5.13584	5.57822	5.5494	7.73814	7.17749	7.92321	7.97828	6.27677	6.29585	6.47942	5.38255	5.73544	5.78303	5.75933	5.68992
Q9NYH9	sp|Q9NYH9|UTP6_HUMAN	UTP6	U3 small nucleolar RNA-associated protein 6 homolog OS=Homo sapiens OX=9606 GN=UTP6 PE=2 SV=2	42	3.76034	3.67933	4.2649	4.14742	6.31658	6.3696	6.10613	6.15195	7.22787	7.38885	7.12004	7.26619	7.79534	7.3187	7.59003	7.49673
Q16539	sp|Q16539|MK14_HUMAN	MAPK14	Mitogen-activated protein kinase 14 OS=Homo sapiens OX=9606 GN=MAPK14 PE=1 SV=3	1	6.54456	7.10206	6.51036	5.88541	7.60945	7.10151	7.20936	7.40472	6.27805	6.65838	6.02529	6.65237	4.71665	4.9673	4.67701	4.65752
J3KR97	tr|J3KR97|J3KR97_HUMAN	TBCD	Tubulin-specific chaperone D OS=Homo sapiens OX=9606 GN=TBCD PE=1 SV=1	36	5.50204	5.22606	6.07465	5.9585	6.87726	6.84344	6.80944	6.93983	5.24223	5.43567	5.29556	5.21101	7.34999	7.21968	6.93424	7.0804
Q9Y2V7	sp|Q9Y2V7|COG6_HUMAN	COG6	Conserved oligomeric Golgi complex subunit 6 OS=Homo sapiens OX=9606 GN=COG6 PE=1 SV=2	11	6.16154	6.3456	6.29495	5.93687	4.97759	4.91323	4.95503	4.71489	7.61416	7.96425	7.62495	7.55774	6.45758	6.39796	6.18464	5.89902
O14879	sp|O14879|IFIT3_HUMAN	IFIT3	Interferon-induced protein with tetratricopeptide repeats 3 OS=Homo sapiens OX=9606 GN=IFIT3 PE=1 SV=1	9	16.1365	17.986	15.3494	15.2669	3.33484	3.39096	3.32523	3.60077	2.51329	2.08353	2.33391	2.63477	3.07012	3.40427	2.83514	2.73451
Q9NX74	sp|Q9NX74|DUS2L_HUMAN	DUS2	tRNA-dihydrouridine(20) synthase [NAD(P)+]-like OS=Homo sapiens OX=9606 GN=DUS2 PE=1 SV=1	11	5.40313	5.29829	5.0604	5.0242	7.41543	7.93122	7.96495	7.57574	5.58898	5.40401	5.5402	5.73354	6.46081	6.53274	6.64254	6.42382
Q9H2U1	sp|Q9H2U1|DHX36_HUMAN	DHX36	ATP-dependent DNA/RNA helicase DHX36 OS=Homo sapiens OX=9606 GN=DHX36 PE=1 SV=2	43	5.15107	5.13372	5.80298	5.76203	5.10991	5.23524	5.12973	5.11787	10.5247	10.4102	10.0449	10.1892	3.95751	4.06826	4.1148	4.24791
A0A087WYN9	tr|A0A087WYN9|A0A087WYN9_HUMAN	DHX29	ATP-dependent RNA helicase DHX29 OS=Homo sapiens OX=9606 GN=DHX29 PE=1 SV=1	53	5.6398	5.93322	6.13861	6.12029	6.00326	6.12001	5.8979	5.93069	6.79488	6.86783	6.75897	7.02933	6.20785	6.19982	6.13804	6.21949
Q6P158	sp|Q6P158|DHX57_HUMAN	DHX57	Putative ATP-dependent RNA helicase DHX57 OS=Homo sapiens OX=9606 GN=DHX57 PE=1 SV=2	45	5.32873	5.10871	5.2369	5.26488	6.97997	6.71013	6.41509	6.75318	8.18559	8.32672	8.37451	8.04849	4.75392	4.75572	4.86779	4.8897
A0A087WZ11	tr|A0A087WZ11|A0A087WZ11_HUMAN	DHX57	Putative ATP-dependent RNA helicase DHX57 OS=Homo sapiens OX=9606 GN=DHX57 PE=1 SV=1	1	11.7373	13.8662	7.75075	6.65401	5.3385	4.6934	5.69845	5.68574	7.33238	5.0756	4.59719	8.01271	3.97054	2.67163	4.40433	2.51128
Q8NE71	sp|Q8NE71|ABCF1_HUMAN	ABCF1	ATP-binding cassette sub-family F member 1 OS=Homo sapiens OX=9606 GN=ABCF1 PE=1 SV=2	61	5.26458	5.12343	5.39548	5.42297	7.56877	7.9275	7.43947	7.49647	7.50811	7.22799	7.2584	7.4548	4.55929	4.75968	4.69987	4.89317
Q5STZ8	tr|Q5STZ8|Q5STZ8_HUMAN	ABCF1	ATP-binding cassette sub-family F member 1 (Fragment) OS=Homo sapiens OX=9606 GN=ABCF1 PE=1 SV=9	1	3.48763	5.61317	6.14569	4.18295	9.1476	9.46058	7.64418	9.23443	8.34824	5.80902	6.7279	7.91592	4.66897	4.84675	3.28384	3.48312
Q9NZI7	sp|Q9NZI7|UBIP1_HUMAN	UBP1	Upstream-binding protein 1 OS=Homo sapiens OX=9606 GN=UBP1 PE=1 SV=1	12	5.02574	4.30177	5.07099	5.46574	5.68126	5.57905	6.12839	5.45037	7.45298	7.48217	8.62468	6.28937	6.88811	7.31968	6.47792	6.76176
Q12800	sp|Q12800|TFCP2_HUMAN	TFCP2	Alpha-globin transcription factor CP2 OS=Homo sapiens OX=9606 GN=TFCP2 PE=1 SV=2	10	4.47081	4.49857	4.05507	4.08465	5.71189	5.81143	5.73188	5.49664	7.5334	7.84561	6.77906	7.63804	7.47173	7.55867	7.85182	7.46073
Q9Y6N7-2	sp|Q9Y6N7-2|ROBO1_HUMAN	ROBO1	Isoform 2 of Roundabout homolog 1 OS=Homo sapiens OX=9606 GN=ROBO1	25	7.18786	7.00934	6.66897	6.76669	10.4807	10.5475	10.3982	10.3164	6.39068	6.14654	6.39854	6.55488	1.2593	1.28045	1.25583	1.33809
P15336	sp|P15336|ATF2_HUMAN	ATF2	Cyclic AMP-dependent transcription factor ATF-2 OS=Homo sapiens OX=9606 GN=ATF2 PE=1 SV=4	8	6.4049	6.85576	6.22812	5.93698	5.08136	4.92158	5.01828	5.00491	8.04553	7.79723	7.49351	7.58566	5.67625	5.89184	6.06892	5.98916
Q02930	sp|Q02930|CREB5_HUMAN	CREB5	Cyclic AMP-responsive element-binding protein 5 OS=Homo sapiens OX=9606 GN=CREB5 PE=1 SV=3	2	5.48514	5.88241	4.90279	5.7881	6.6116	6.77431	6.98498	7.47922	7.32508	7.48785	7.88514	7.85711	5.07149	4.69119	5.27034	4.50324
P17544	sp|P17544|ATF7_HUMAN	ATF7	Cyclic AMP-dependent transcription factor ATF-7 OS=Homo sapiens OX=9606 GN=ATF7 PE=1 SV=2	4	5.80825	5.40918	5.24738	5.52562	4.10229	4.46857	3.91708	3.62616	7.36857	7.61476	7.81806	6.98968	5.57571	10.3756	5.64415	10.509
C9J6U3	tr|C9J6U3|C9J6U3_HUMAN	DIAPH2	Protein diaphanous homolog 2 OS=Homo sapiens OX=9606 GN=DIAPH2 PE=1 SV=3	23	6.16865	5.88082	6.01029	6.22331	6.03847	6.16951	5.94395	6.01287	7.89056	8.11403	7.80241	7.48685	4.93651	5.23715	5.21324	4.87136
Q15398	sp|Q15398|DLGP5_HUMAN	DLGAP5	Disks large-associated protein 5 OS=Homo sapiens OX=9606 GN=DLGAP5 PE=1 SV=2	46	5.37752	5.43884	6.09938	6.01706	9.15713	9.14519	9.45651	9.50573	5.20018	5.0016	5.85931	4.97392	4.84232	4.42589	4.62454	4.87489
Q15398-3	sp|Q15398-3|DLGP5_HUMAN	DLGAP5	Isoform 3 of Disks large-associated protein 5 OS=Homo sapiens OX=9606 GN=DLGAP5	1	4.9563	5.29456	5.45709	5.39519	12.3123	12.675	12.6467	12.3112	3.88728	3.40151	4.11569	4.23796	3.53661	3.17806	3.36057	3.23398
Q16566	sp|Q16566|KCC4_HUMAN	CAMK4	Calcium/calmodulin-dependent protein kinase type IV OS=Homo sapiens OX=9606 GN=CAMK4 PE=1 SV=1	16	8.12431	7.95026	8.04219	7.97332	7.63268	7.98636	7.72083	7.90362	5.10201	4.78346	4.60731	4.91412	4.3107	4.15965	4.34472	4.44448
Q86V48	sp|Q86V48|LUZP1_HUMAN	LUZP1	Leucine zipper protein 1 OS=Homo sapiens OX=9606 GN=LUZP1 PE=1 SV=2	50	9.33151	9.30552	9.07121	9.14077	7.41867	7.24558	7.46014	7.54246	3.74706	3.64764	3.72285	3.7086	4.73483	4.58155	4.53393	4.80767
A0A024RA52	tr|A0A024RA52|A0A024RA52_HUMAN	PSMA2	Proteasome subunit alpha type OS=Homo sapiens OX=9606 GN=PSMA2 PE=1 SV=1	20	8.04647	8.29012	6.46679	6.04797	6.48414	6.07409	6.90044	5.74249	6.05927	6.61936	4.83025	6.14238	5.33029	5.50791	5.91092	5.54713
Q8NEZ5	sp|Q8NEZ5|FBX22_HUMAN	FBXO22	F-box only protein 22 OS=Homo sapiens OX=9606 GN=FBXO22 PE=1 SV=1	15	2.58898	2.50574	2.90669	2.89443	9.22219	9.99621	9.12476	9.63641	6.13985	5.94067	6.17189	5.9406	6.91593	6.99489	6.3089	6.71185
Q8WXI9	sp|Q8WXI9|P66B_HUMAN	GATAD2B	Transcriptional repressor p66-beta OS=Homo sapiens OX=9606 GN=GATAD2B PE=1 SV=1	21	4.86076	4.90308	4.7864	4.75297	6.78773	6.84851	7.0807	7.5497	7.17283	7.24753	8.35688	6.3709	5.74122	6.24486	5.47672	5.8192
Q86YP4-3	sp|Q86YP4-3|P66A_HUMAN	GATAD2A	Isoform 3 of Transcriptional repressor p66-alpha OS=Homo sapiens OX=9606 GN=GATAD2A	46	4.60704	4.77993	4.85455	5.05349	4.69359	4.70072	4.79799	4.64827	8.02987	7.85946	8.80978	7.76892	7.19604	7.22779	7.43522	7.53732
Q86Y07	sp|Q86Y07|VRK2_HUMAN	VRK2	Serine/threonine-protein kinase VRK2 OS=Homo sapiens OX=9606 GN=VRK2 PE=1 SV=3	23	4.13343	4.19221	4.54082	4.22876	10.6147	10.9496	10.2033	10.2896	4.71935	4.67601	4.71322	4.89858	5.54144	5.26584	5.61776	5.41537
Q8N8E3	sp|Q8N8E3|CE112_HUMAN	CEP112	Centrosomal protein of 112 kDa OS=Homo sapiens OX=9606 GN=CEP112 PE=1 SV=2	4	7.38405	7.60489	7.03876	6.68174	6.33936	6.78548	6.88382	6.16122	5.88983	7.47908	6.57709	6.92542	4.1665	4.77044	4.89612	4.41619
P46063	sp|P46063|RECQ1_HUMAN	RECQL	ATP-dependent DNA helicase Q1 OS=Homo sapiens OX=9606 GN=RECQL PE=1 SV=3	58	7.18282	7.39229	8.20916	7.89891	8.81436	8.7964	8.59122	8.91265	4.78428	4.8378	4.8287	4.85631	3.72428	3.75436	3.78071	3.63575
P08574	sp|P08574|CY1_HUMAN	CYC1	Cytochrome c1, heme protein, mitochondrial OS=Homo sapiens OX=9606 GN=CYC1 PE=1 SV=3	22	3.73223	3.66175	4.28799	3.87681	7.47091	7.5806	7.76279	7.70486	4.95797	4.98415	5.16549	4.34844	8.62098	9.03815	8.3937	8.41319
Q9BV44	sp|Q9BV44|THUM3_HUMAN	THUMPD3	THUMP domain-containing protein 3 OS=Homo sapiens OX=9606 GN=THUMPD3 PE=1 SV=1	26	4.43169	4.27857	4.81417	4.67241	5.10065	5.08876	5.07294	5.19705	7.88953	7.92411	7.90758	7.66341	7.59044	7.41028	7.32608	7.63233
Q9BPX7-2	sp|Q9BPX7-2|CG025_HUMAN	C7orf25	Isoform 2 of UPF0415 protein C7orf25 OS=Homo sapiens OX=9606 GN=C7orf25	9	6.35866	6.09538	6.22134	6.08889	7.81741	8.08587	8.33345	8.14822	6.24595	5.9372	5.79459	6.56972	4.55877	4.09344	4.88998	4.76112
Q9Y4L1	sp|Q9Y4L1|HYOU1_HUMAN	HYOU1	Hypoxia up-regulated protein 1 OS=Homo sapiens OX=9606 GN=HYOU1 PE=1 SV=1	101	7.77417	7.78667	7.15513	7.37278	5.49859	5.44193	5.47775	5.32707	5.29901	5.44631	5.56543	5.50723	6.48319	6.56112	6.666	6.63764
Q8WYP5-2	sp|Q8WYP5-2|ELYS_HUMAN	AHCTF1	Isoform 2 of Protein ELYS OS=Homo sapiens OX=9606 GN=AHCTF1	78	5.47485	5.33517	5.72473	5.6225	6.01127	6.23155	6.17186	6.37211	5.61846	5.32091	5.67759	5.61944	7.83643	7.45661	7.67954	7.84698
Q8NE22	sp|Q8NE22|SETD9_HUMAN	SETD9	SET domain-containing protein 9 OS=Homo sapiens OX=9606 GN=SETD9 PE=2 SV=2	1	5.79233	6.97382	7.22256	5.77331	10.3106	10.8949	10.5938	10.829	4.42789	4.49359	4.12025	4.92284	3.01741	3.32481	3.68519	3.61776
Q9Y6E0	sp|Q9Y6E0|STK24_HUMAN	STK24	Serine/threonine-protein kinase 24 OS=Homo sapiens OX=9606 GN=STK24 PE=1 SV=1	11	6.39688	6.76164	6.55011	6.47928	4.5302	4.58178	4.49394	4.57057	6.31396	6.43312	6.54012	6.38536	7.42247	7.48946	7.60656	7.44453
B4E0Y9	tr|B4E0Y9|B4E0Y9_HUMAN	STK26	Serine/threonine-protein kinase 26 OS=Homo sapiens OX=9606 GN=STK26 PE=1 SV=1	9	3.69134	3.58787	3.89236	3.85447	4.70978	4.82671	4.7598	4.40597	11.6407	11.7606	12.0278	11.6235	4.60551	4.80434	4.87019	4.93913
O00506	sp|O00506|STK25_HUMAN	STK25	Serine/threonine-protein kinase 25 OS=Homo sapiens OX=9606 GN=STK25 PE=1 SV=1	12	6.33359	6.59874	7.00003	6.54488	6.08918	6.26854	6.00846	5.88716	6.6008	6.60654	6.75309	7.07548	5.45618	5.55058	5.48349	5.74324
Q92481-2	sp|Q92481-2|AP2B_HUMAN	TFAP2B	Isoform 2 of Transcription factor AP-2-beta OS=Homo sapiens OX=9606 GN=TFAP2B	2	5.43208	5.37738	6.15102	5.99405	1.51908	1.38915	1.98257	1.74525	12.518	12.2332	15.109	11.9942	4.3158	4.9422	5.06454	4.23248
O75146	sp|O75146|HIP1R_HUMAN	HIP1R	Huntingtin-interacting protein 1-related protein OS=Homo sapiens OX=9606 GN=HIP1R PE=1 SV=2	52	3.05892	3.20291	3.14467	3.00649	8.92063	8.84194	8.42661	8.72104	4.74106	4.7485	4.8366	4.95722	8.55261	8.2424	8.3425	8.25591
O00291	sp|O00291|HIP1_HUMAN	HIP1	Huntingtin-interacting protein 1 OS=Homo sapiens OX=9606 GN=HIP1 PE=1 SV=5	19	4.3966	4.74748	4.68189	4.80494	7.00173	6.77774	6.54297	6.71876	7.63343	7.3548	7.45265	7.65347	6.01811	6.06127	6.21412	5.94003
O75489	sp|O75489|NDUS3_HUMAN	NDUFS3	NADH dehydrogenase [ubiquinone] iron-sulfur protein 3, mitochondrial OS=Homo sapiens OX=9606 GN=NDUFS3 PE=1 SV=1	23	4.83972	4.99756	5.0828	4.89914	4.92989	5.08744	5.10799	5.04402	8.57524	8.48433	8.15552	8.65358	6.29633	6.69712	6.78523	6.36409
Q9UPW6	sp|Q9UPW6|SATB2_HUMAN	SATB2	DNA-binding protein SATB2 OS=Homo sapiens OX=9606 GN=SATB2 PE=1 SV=2	11	2.45486	2.55923	2.41215	2.54787	3.1237	3.34082	2.93403	3.02407	16.4662	17.3674	15.8429	17.1909	2.27984	2.78643	3.1067	2.56302
Q01826-2	sp|Q01826-2|SATB1_HUMAN	SATB1	Isoform 2 of DNA-binding protein SATB1 OS=Homo sapiens OX=9606 GN=SATB1	1	3.72997	4.07612	3.46918	3.88449	3.93169	4.37215	4.17328	4.56835	12.2652	13.7362	13.6404	15.3481	3.06138	1.34685	5.71426	2.68245
Q8NCN4	sp|Q8NCN4|RN169_HUMAN	RNF169	E3 ubiquitin-protein ligase RNF169 OS=Homo sapiens OX=9606 GN=RNF169 PE=1 SV=2	6	4.89745	4.25288	4.42113	5.10937	6.05785	6.21227	6.35155	6.71654	7.44653	7.2962	8.35697	5.59761	6.82033	6.96925	6.52649	6.96758
Q9UBP6	sp|Q9UBP6|TRMB_HUMAN	METTL1	tRNA (guanine-N(7)-)-methyltransferase OS=Homo sapiens OX=9606 GN=METTL1 PE=1 SV=1	15	4.63873	4.29782	5.24952	5.4798	4.73442	5.11577	4.79549	4.47266	8.37167	8.77474	7.85244	9.24041	6.80221	6.73301	6.51995	6.92137
Q6ZW31	sp|Q6ZW31|SYDE1_HUMAN	SYDE1	Rho GTPase-activating protein SYDE1 OS=Homo sapiens OX=9606 GN=SYDE1 PE=1 SV=1	7	10.5729	10.9957	11.4827	13.2485	5.93272	5.96952	5.9078	6.06728	4.73774	4.95706	5.04979	5.15876	2.55351	2.26324	2.35501	2.74776
Q86Y37	sp|Q86Y37|CACL1_HUMAN	CACUL1	CDK2-associated and cullin domain-containing protein 1 OS=Homo sapiens OX=9606 GN=CACUL1 PE=1 SV=1	11	4.98372	4.92854	5.73506	5.75111	6.04616	5.83714	5.81959	5.85565	5.92047	6.02271	5.61795	5.70417	8.42138	7.95907	7.66529	7.732
Q8NF37	sp|Q8NF37|PCAT1_HUMAN	LPCAT1	Lysophosphatidylcholine acyltransferase 1 OS=Homo sapiens OX=9606 GN=LPCAT1 PE=1 SV=2	23	7.50827	7.61168	7.60426	7.2454	4.97656	4.84519	4.84097	5.21098	6.7767	6.45268	6.61258	5.88958	6.15707	6.19426	5.96863	6.10521
E7EQT4	tr|E7EQT4|E7EQT4_HUMAN	ACIN1	Apoptotic chromatin condensation inducer in the nucleus OS=Homo sapiens OX=9606 GN=ACIN1 PE=1 SV=2	85	5.38465	5.35507	4.84342	4.95522	4.83642	4.63918	4.8441	4.88005	8.21488	8.16497	7.94379	7.57623	6.99426	7.11439	7.04591	7.20747
Q9H307	sp|Q9H307|PININ_HUMAN	PNN	Pinin OS=Homo sapiens OX=9606 GN=PNN PE=1 SV=5	65	4.07502	3.96774	4.00796	4.23331	5.2594	6.01188	5.14849	5.61556	8.24172	6.87008	7.82391	8.47406	7.55357	7.38597	7.46377	7.86755
Q05682-3	sp|Q05682-3|CALD1_HUMAN	CALD1	Isoform 3 of Caldesmon OS=Homo sapiens OX=9606 GN=CALD1	77	13.721	13.1892	13.1737	13.6433	6.86417	6.93763	6.93972	7.07016	2.38937	2.1528	2.22723	2.79403	2.23599	2.14786	2.27545	2.23839
Q05682-4	sp|Q05682-4|CALD1_HUMAN	CALD1	Isoform 4 of Caldesmon OS=Homo sapiens OX=9606 GN=CALD1	2	9.03906	9.91555	12.7781	11.727	7.56593	8.54764	8.88223	9.46915	2.33481	2.63353	1.95521	2.87741	3.18204	3.13902	2.5778	3.37559
Q8WWX9	sp|Q8WWX9|SELM_HUMAN	SELENOM	Selenoprotein M OS=Homo sapiens OX=9606 GN=SELENOM PE=1 SV=3	3	3.5913	3.1691	2.54919	2.03867	11.3239	12.1957	9.79234	8.86158	6.08829	6.64173	4.15466	5.68444	5.74733	5.91367	6.99933	5.24875
Q9UHJ6	sp|Q9UHJ6|SHPK_HUMAN	SHPK	Sedoheptulokinase OS=Homo sapiens OX=9606 GN=SHPK PE=1 SV=3	17	3.88374	3.98636	4.17028	4.14068	3.16931	3.04407	3.22229	3.10383	9.1333	8.88231	8.44116	8.47045	9.41137	8.9748	8.69493	9.27111
Q96GQ7	sp|Q96GQ7|DDX27_HUMAN	DDX27	Probable ATP-dependent RNA helicase DDX27 OS=Homo sapiens OX=9606 GN=DDX27 PE=1 SV=2	54	3.6787	3.78747	3.86647	3.73734	8.41529	8.60696	8.28208	8.39191	7.02691	6.65446	6.91686	7.19157	5.94878	5.79756	5.91225	5.78539
Q9Y639	sp|Q9Y639|NPTN_HUMAN	NPTN	Neuroplastin OS=Homo sapiens OX=9606 GN=NPTN PE=1 SV=2	9	10.455	10.8496	9.95227	10.3331	6.93385	7.25796	6.47666	7.2361	3.79321	3.21349	3.49477	3.95841	4.12877	3.91897	3.84723	4.15063
Q8TF72	sp|Q8TF72|SHRM3_HUMAN	SHROOM3	Protein Shroom3 OS=Homo sapiens OX=9606 GN=SHROOM3 PE=1 SV=2	14	12.6688	14.1062	12.9822	13.5117	4.00961	4.09941	4.26074	4.20593	2.77512	2.93353	3.03316	3.20432	4.54545	4.39897	4.63164	4.6332
Q9H9F9	sp|Q9H9F9|ARP5_HUMAN	ACTR5	Actin-related protein 5 OS=Homo sapiens OX=9606 GN=ACTR5 PE=1 SV=2	12	4.1637	4.53785	4.26789	3.95172	7.23707	7.06303	7.12173	6.25658	7.39917	8.61215	6.72038	7.35266	6.08235	6.16928	6.69867	6.36577
P31146	sp|P31146|COR1A_HUMAN	CORO1A	Coronin-1A OS=Homo sapiens OX=9606 GN=CORO1A PE=1 SV=4	9	8.8928	8.88112	8.52232	8.67512	6.69872	6.68336	6.22496	6.43859	5.12294	5.00735	5.01843	5.24619	4.3137	4.76696	4.94141	4.56603
Q9ULV4-3	sp|Q9ULV4-3|COR1C_HUMAN	CORO1C	Isoform 3 of Coronin-1C OS=Homo sapiens OX=9606 GN=CORO1C	61	12.1165	12.2124	12.3883	12.4095	5.72929	5.68181	5.9819	5.9639	3.11928	3.06873	3.16867	3.20264	3.8079	3.66606	3.73237	3.75076
Q96TA1	sp|Q96TA1|NIBL1_HUMAN	FAM129B	Niban-like protein 1 OS=Homo sapiens OX=9606 GN=FAM129B PE=1 SV=3	45	11.8292	11.8637	12.3732	12.6869	4.16244	4.16725	4.27855	4.44526	2.28735	2.231	2.1836	2.22942	6.45123	6.35665	6.18199	6.27233
Q9Y5B0	sp|Q9Y5B0|CTDP1_HUMAN	CTDP1	RNA polymerase II subunit A C-terminal domain phosphatase OS=Homo sapiens OX=9606 GN=CTDP1 PE=1 SV=3	28	4.6015	4.47154	4.76935	4.63567	7.05454	6.9309	6.91373	6.99944	5.10006	5.05183	4.82327	5.05691	8.52996	8.2953	8.33339	8.4326
Q8IVP5	sp|Q8IVP5|FUND1_HUMAN	FUNDC1	FUN14 domain-containing protein 1 OS=Homo sapiens OX=9606 GN=FUNDC1 PE=1 SV=1	1	5.3981	5.02369	5.72867	5.39633	6.3313	5.85343	5.22218	5.71454	7.56448	7.86262	7.19352	8.06422	6.09685	5.83723	6.22958	6.48326
Q15181	sp|Q15181|IPYR_HUMAN	PPA1	Inorganic pyrophosphatase OS=Homo sapiens OX=9606 GN=PPA1 PE=1 SV=2	54	5.86825	5.76274	5.16301	5.20699	8.1815	7.29166	9.08463	7.87581	5.13967	6.22303	7.94327	5.07283	5.04457	5.79341	5.38268	4.96595
Q9H2U2	sp|Q9H2U2|IPYR2_HUMAN	PPA2	Inorganic pyrophosphatase 2, mitochondrial OS=Homo sapiens OX=9606 GN=PPA2 PE=1 SV=2	25	6.72294	6.81964	6.65027	6.34379	3.12856	3.04213	3.24987	3.05208	8.89144	9.44339	8.50737	8.18347	6.18158	6.63298	6.73493	6.41556
Q15233	sp|Q15233|NONO_HUMAN	NONO	Non-POU domain-containing octamer-binding protein OS=Homo sapiens OX=9606 GN=NONO PE=1 SV=4	134	4.78395	4.97656	4.98844	4.99977	6.75272	6.73696	6.6022	6.71459	7.78685	7.64441	7.66853	8.61756	5.32188	5.36256	5.49031	5.55272
P23246	sp|P23246|SFPQ_HUMAN	SFPQ	Splicing factor, proline- and glutamine-rich OS=Homo sapiens OX=9606 GN=SFPQ PE=1 SV=2	154	4.73918	4.96105	5.09576	4.89543	6.63694	6.54549	6.34804	6.50026	7.6527	7.35892	7.26365	9.74079	5.56185	5.29004	5.70609	5.70382
Q8WXF1	sp|Q8WXF1|PSPC1_HUMAN	PSPC1	Paraspeckle component 1 OS=Homo sapiens OX=9606 GN=PSPC1 PE=1 SV=1	44	5.04806	5.24021	4.88568	4.98728	5.85511	5.80977	5.99328	6.10837	7.55955	7.77694	7.3568	7.89599	6.21968	6.18643	6.50569	6.57116
X6R3N0	tr|X6R3N0|X6R3N0_HUMAN	SLC27A3	Long-chain fatty acid transport protein 3 OS=Homo sapiens OX=9606 GN=SLC27A3 PE=1 SV=1	2	3.62811	3.20112	2.75945	2.33759	0.408863	0.688348	0	0.267934	14.066	12.0908	11.807	13.2108	8.17765	9.08907	9.08773	9.17964
P55265-4	sp|P55265-4|DSRAD_HUMAN	ADAR	Isoform 4 of Double-stranded RNA-specific adenosine deaminase OS=Homo sapiens OX=9606 GN=ADAR	107	4.56903	4.42443	4.97574	4.81153	5.25947	5.37714	5.16126	5.12414	8.03951	7.84742	7.82538	8.06415	7.17108	7.25471	7.05942	7.03558
P55265-3	sp|P55265-3|DSRAD_HUMAN	ADAR	Isoform 3 of Double-stranded RNA-specific adenosine deaminase OS=Homo sapiens OX=9606 GN=ADAR	1	5.28354	4.46503	3.79545	6.09903	8.58383	8.60792	6.65671	7.03626	6.37062	7.43844	7.27139	7.28243	5.19171	5.67716	4.15281	6.08766
Q8N612-2	sp|Q8N612-2|F16A2_HUMAN	FAM160A2	Isoform 2 of FTS and Hook-interacting protein OS=Homo sapiens OX=9606 GN=FAM160A2	14	4.61072	4.93046	5.09156	4.97892	6.76096	6.8633	6.49521	6.71436	6.44226	6.51088	6.58889	6.48048	6.63601	7.31046	6.6893	6.89625
P35658-5	sp|P35658-5|NU214_HUMAN	NUP214	Isoform 5 of Nuclear pore complex protein Nup214 OS=Homo sapiens OX=9606 GN=NUP214	93	6.93825	7.0573	6.60221	6.7102	7.42788	7.40341	7.2939	7.38411	6.69165	6.7317	6.81542	6.8425	3.95544	4.02758	4.07165	4.04681
P35658-3	sp|P35658-3|NU214_HUMAN	NUP214	Isoform 3 of Nuclear pore complex protein Nup214 OS=Homo sapiens OX=9606 GN=NUP214	1	6.3005	6.36261	7.01269	6.76999	5.78999	5.87792	5.41645	6.76268	7.61018	8.53773	7.49481	6.24949	4.43433	5.44866	4.29122	5.64074
O00391	sp|O00391|QSOX1_HUMAN	QSOX1	Sulfhydryl oxidase 1 OS=Homo sapiens OX=9606 GN=QSOX1 PE=1 SV=3	7	14.228	14.7353	14.0863	13.9909	4.40586	4.87947	4.86069	5.19393	2.39591	2.76712	2.41584	2.61602	3.12601	3.15384	3.79395	3.3508
Q8NCM8	sp|Q8NCM8|DYHC2_HUMAN	DYNC2H1	Cytoplasmic dynein 2 heavy chain 1 OS=Homo sapiens OX=9606 GN=DYNC2H1 PE=1 SV=4	71	5.53731	5.74452	5.80722	5.59888	2.74383	2.80346	2.64986	2.59785	15.3192	15.2447	14.3617	15.639	1.22288	1.40068	1.71761	1.61135
P06737	sp|P06737|PYGL_HUMAN	PYGL	Glycogen phosphorylase, liver form OS=Homo sapiens OX=9606 GN=PYGL PE=1 SV=4	89	3.11755	3.18983	3.29302	3.11336	4.14409	4.21978	3.94045	4.04859	9.78105	9.64447	9.00326	9.65144	8.31774	8.16767	8.36707	8.00064
P11216	sp|P11216|PYGB_HUMAN	PYGB	Glycogen phosphorylase, brain form OS=Homo sapiens OX=9606 GN=PYGB PE=1 SV=5	63	8.79187	8.99271	9.90147	9.76592	4.82406	4.96739	5.0863	5.18093	3.85354	3.88373	3.77744	3.77869	7.09482	6.81223	6.6097	6.67921
A6NMQ1	tr|A6NMQ1|A6NMQ1_HUMAN	POLA1	DNA polymerase OS=Homo sapiens OX=9606 GN=POLA1 PE=1 SV=1	61	4.17753	4.01454	4.6156	4.64823	4.32636	4.34701	4.33454	4.30083	10.5305	10.6208	10.4985	10.3156	5.75234	5.75143	5.84264	5.9236
Q6SPF0	sp|Q6SPF0|SAMD1_HUMAN	SAMD1	Atherin OS=Homo sapiens OX=9606 GN=SAMD1 PE=1 SV=1	10	4.71635	5.53626	5.48097	5.36085	4.9135	5.14723	4.94659	4.72546	5.74284	5.74751	5.83475	5.32834	9.18413	9.06075	8.93697	9.33749
Q15120-2	sp|Q15120-2|PDK3_HUMAN	PDK3	Isoform 2 of [Pyruvate dehydrogenase (acetyl-transferring)] kinase isozyme 3, mitochondrial OS=Homo sapiens OX=9606 GN=PDK3	4	2.7627	2.56501	2.18853	2.44713	4.56016	4.94793	4.22382	3.95111	14.6553	14.4114	13.6656	13.4826	3.40343	3.72384	4.77298	4.23857
Q15118-2	sp|Q15118-2|PDK1_HUMAN	PDK1	Isoform 2 of [Pyruvate dehydrogenase (acetyl-transferring)] kinase isozyme 1, mitochondrial OS=Homo sapiens OX=9606 GN=PDK1	7	4.34737	4.27955	5.80902	6.24229	3.68045	3.54403	3.44524	3.50235	13.2056	12.2776	12.5919	10.8899	3.37006	4.22392	4.75042	3.8402
Q07820	sp|Q07820|MCL1_HUMAN	MCL1	Induced myeloid leukemia cell differentiation protein Mcl-1 OS=Homo sapiens OX=9606 GN=MCL1 PE=1 SV=3	1	4.68841	4.38546	4.37046	4.95542	6.46757	7.31283	4.40497	6.1663	11.1595	10.7268	8.9642	10.2776	3.7926	4.11879	3.8056	4.40338
Q86XN8-3	sp|Q86XN8-3|MEX3D_HUMAN	MEX3D	Isoform 3 of RNA-binding protein MEX3D OS=Homo sapiens OX=9606 GN=MEX3D	6	6.20799	6.55259	6.74455	6.9491	7.28857	7.4217	7.50004	7.51679	5.34502	5.25834	5.76102	6.05562	5.23725	5.20708	5.38695	5.56737
Q5U5Q3	sp|Q5U5Q3|MEX3C_HUMAN	MEX3C	RNA-binding E3 ubiquitin-protein ligase MEX3C OS=Homo sapiens OX=9606 GN=MEX3C PE=1 SV=3	5	7.28661	6.70919	6.43625	6.8898	7.31902	7.36675	6.58124	7.17599	5.83474	5.62372	6.52462	6.82999	4.87694	4.71997	4.7677	5.05747
Q6ZN04	sp|Q6ZN04|MEX3B_HUMAN	MEX3B	RNA-binding protein MEX3B OS=Homo sapiens OX=9606 GN=MEX3B PE=1 SV=1	2	9.07128	8.94547	7.75558	9.84757	6.35738	8.26277	8.00451	9.43073	7.25607	7.40063	5.97858	6.43822	0.370266	2.01515	2.03095	0.834841
A1L020	sp|A1L020|MEX3A_HUMAN	MEX3A	RNA-binding protein MEX3A OS=Homo sapiens OX=9606 GN=MEX3A PE=1 SV=1	2	3.56729	3.11996	3.84252	4.29726	8.17881	8.87287	7.7025	7.39511	9.77746	9.24767	9.14494	9.96784	3.16249	3.77106	3.80502	4.14719
B1AHC4	tr|B1AHC4|B1AHC4_HUMAN	PRR5-ARHGAP8	PRR5-ARHGAP8 readthrough OS=Homo sapiens OX=9606 GN=PRR5-ARHGAP8 PE=4 SV=1	7	1.26012	1.17443	1.23282	1.42773	3.2383	3.46495	3.02915	3.22242	8.73535	8.74868	8.95436	8.7773	11.5785	11.2567	11.6894	12.2097
Q5T6F2	sp|Q5T6F2|UBAP2_HUMAN	UBAP2	Ubiquitin-associated protein 2 OS=Homo sapiens OX=9606 GN=UBAP2 PE=1 SV=1	34	6.13974	5.87018	6.16248	6.01453	6.48666	6.07226	6.7456	6.77451	5.36874	5.57152	5.80169	4.82554	7.22002	6.95857	6.78958	7.19838
P54619-3	sp|P54619-3|AAKG1_HUMAN	PRKAG1	Isoform 3 of 5'-AMP-activated protein kinase subunit gamma-1 OS=Homo sapiens OX=9606 GN=PRKAG1	21	4.75914	5.01473	5.02946	4.82107	9.1279	9.48361	8.52864	8.50324	6.71413	6.89833	6.20619	7.0627	4.45632	4.50698	4.38473	4.50281
Q9UGJ0	sp|Q9UGJ0|AAKG2_HUMAN	PRKAG2	5'-AMP-activated protein kinase subunit gamma-2 OS=Homo sapiens OX=9606 GN=PRKAG2 PE=1 SV=1	11	6.13775	6.68167	6.7196	6.15213	7.50319	7.51085	7.00812	7.20155	6.17486	6.10821	5.93502	6.38546	5.08247	5.10601	5.22827	5.06484
O95793	sp|O95793|STAU1_HUMAN	STAU1	Double-stranded RNA-binding protein Staufen homolog 1 OS=Homo sapiens OX=9606 GN=STAU1 PE=1 SV=2	43	4.89987	4.88509	4.48429	4.563	8.16068	8.42185	8.17268	7.91687	6.00978	5.9975	6.4481	6.16655	5.98235	5.98521	5.94292	5.96329
Q9NUL3	sp|Q9NUL3|STAU2_HUMAN	STAU2	Double-stranded RNA-binding protein Staufen homolog 2 OS=Homo sapiens OX=9606 GN=STAU2 PE=1 SV=2	30	5.70973	5.93138	5.35635	5.4625	9.28683	9.54437	8.80253	8.92347	6.40732	6.16308	6.31295	6.44823	3.84511	3.91151	3.92133	3.97333
Q71SY5-4	sp|Q71SY5-4|MED25_HUMAN	MED25	Isoform 4 of Mediator of RNA polymerase II transcription subunit 25 OS=Homo sapiens OX=9606 GN=MED25	13	5.1957	5.66784	5.79407	5.021	6.09156	6.1469	6.01103	5.82004	6.20719	6.27588	6.44522	6.75008	7.02813	7.24702	7.2646	7.03374
Q86YD1	sp|Q86YD1|PTOV1_HUMAN	PTOV1	Prostate tumor-overexpressed gene 1 protein OS=Homo sapiens OX=9606 GN=PTOV1 PE=1 SV=1	7	4.33921	3.82149	4.17142	4.28808	6.5979	6.96709	6.99566	7.22636	8.26554	8.06892	7.42001	7.83347	5.98808	5.90869	5.89197	6.21611
A0A5E8	tr|A0A5E8|A0A5E8_HUMAN	GAS2L1	GAS2-like protein 1 OS=Homo sapiens OX=9606 GN=GAS2L1 PE=1 SV=1	6	7.01536	7.29544	7.26336	6.66336	13.3656	13.2479	12.7305	13.433	0.556099	0.317942	0.578018	0.852403	4.47364	4.20228	3.85094	4.1542
Q7L2J0	sp|Q7L2J0|MEPCE_HUMAN	MEPCE	7SK snRNA methylphosphate capping enzyme OS=Homo sapiens OX=9606 GN=MEPCE PE=1 SV=1	32	4.51314	4.33811	4.9961	4.88046	6.76923	6.90064	6.69294	6.82634	7.2918	7.10055	7.14278	6.94292	6.59357	6.28578	6.16752	6.5581
P56181-2	sp|P56181-2|NDUV3_HUMAN	NDUFV3	Isoform 2 of NADH dehydrogenase [ubiquinone] flavoprotein 3, mitochondrial OS=Homo sapiens OX=9606 GN=NDUFV3	22	8.35829	8.31817	8.12324	8.03726	4.28436	4.26736	4.17036	4.4296	5.26652	5.1154	4.89045	5.38524	7.26257	7.28525	7.46666	7.33928
P56181	sp|P56181|NDUV3_HUMAN	NDUFV3	NADH dehydrogenase [ubiquinone] flavoprotein 3, mitochondrial OS=Homo sapiens OX=9606 GN=NDUFV3 PE=1 SV=2	2	3.13225	3.771	2.9641	3.32063	3.73432	4.73363	4.69156	4.10284	12.45	11.1034	12.9015	11.1086	5.05059	5.31553	5.98968	5.63033
Q9H7N4	sp|Q9H7N4|SFR19_HUMAN	SCAF1	Splicing factor, arginine/serine-rich 19 OS=Homo sapiens OX=9606 GN=SCAF1 PE=1 SV=3	17	4.80081	4.99305	4.66891	4.79621	6.46755	6.70462	6.40397	6.58053	7.3302	6.73768	7.3392	6.97455	6.37553	6.32466	6.6065	6.89604
Q9P1Y6	sp|Q9P1Y6|PHRF1_HUMAN	PHRF1	PHD and RING finger domain-containing protein 1 OS=Homo sapiens OX=9606 GN=PHRF1 PE=1 SV=3	6	5.87364	6.6772	6.03439	6.23021	4.6737	5.0926	4.93082	5.01199	5.84784	5.77302	5.79658	6.16644	7.78629	7.71568	8.1193	8.27031
Q12965	sp|Q12965|MYO1E_HUMAN	MYO1E	Unconventional myosin-Ie OS=Homo sapiens OX=9606 GN=MYO1E PE=1 SV=2	41	10.5738	10.5651	11.788	11.7763	3.06074	3.18661	3.31911	3.41107	4.43301	4.59665	4.43289	4.62375	5.88416	6.21249	6.1794	5.95684
Q5T4S7-2	sp|Q5T4S7-2|UBR4_HUMAN	UBR4	Isoform 2 of E3 ubiquitin-protein ligase UBR4 OS=Homo sapiens OX=9606 GN=UBR4	197	6.00058	5.85287	6.63317	6.32757	7.36761	7.38486	7.23902	7.33041	4.98073	4.88593	5.01718	4.95963	6.71121	6.60615	6.43213	6.27096
P16298-4	sp|P16298-4|PP2BB_HUMAN	PPP3CB	Isoform 4 of Serine/threonine-protein phosphatase 2B catalytic subunit beta isoform OS=Homo sapiens OX=9606 GN=PPP3CB	20	7.58247	7.63179	7.28875	7.41938	6.66592	6.95134	6.67765	6.71498	4.147	4.23706	4.17752	4.31041	6.46217	6.55642	6.68162	6.49552
P48454-3	sp|P48454-3|PP2BC_HUMAN	PPP3CC	Isoform 3 of Serine/threonine-protein phosphatase 2B catalytic subunit gamma isoform OS=Homo sapiens OX=9606 GN=PPP3CC	4	10.9515	11.5907	10.8795	11.5398	3.17003	3.10207	3.16889	3.43566	5.09379	4.89858	4.68046	5.87192	5.62443	5.10432	5.57101	5.31738
Q08209-2	sp|Q08209-2|PP2BA_HUMAN	PPP3CA	Isoform 2 of Serine/threonine-protein phosphatase 2B catalytic subunit alpha isoform OS=Homo sapiens OX=9606 GN=PPP3CA	24	4.3183	4.33038	4.2721	4.04559	7.81955	7.91267	7.74792	7.9493	3.50346	3.30242	3.39405	3.47261	9.52368	9.26894	9.51904	9.61999
Q5M775	sp|Q5M775|CYTSB_HUMAN	SPECC1	Cytospin-B OS=Homo sapiens OX=9606 GN=SPECC1 PE=1 SV=1	28	12.4169	12.0402	11.4847	12.4202	3.42019	3.79607	3.86911	3.75759	4.50417	4.4497	4.20672	4.59842	4.70744	4.75088	4.64429	4.93337
Q9BW85	sp|Q9BW85|YJU2_HUMAN	YJU2	YJU2 splicing factor homolog OS=Homo sapiens OX=9606 GN=YJU2 PE=1 SV=1	22	3.82434	3.9444	3.89513	3.86996	5.14553	5.11614	5.21075	5.15191	7.71485	7.69201	7.82603	7.34125	8.38788	8.221	8.22962	8.42918
P11387	sp|P11387|TOP1_HUMAN	TOP1	DNA topoisomerase 1 OS=Homo sapiens OX=9606 GN=TOP1 PE=1 SV=2	78	3.72337	3.76867	3.76635	3.58329	5.04885	5.35289	5.14188	5.12509	5.8808	5.45941	5.87536	5.79703	10.3188	10.2688	10.3564	10.533
Q969P6	sp|Q969P6|TOP1M_HUMAN	TOP1MT	DNA topoisomerase I, mitochondrial OS=Homo sapiens OX=9606 GN=TOP1MT PE=1 SV=1	2	3.67638	4.33383	3.57885	2.35783	7.51292	6.59622	5.69624	6.80466	6.42377	5.2902	6.27069	4.88348	9.63426	9.2164	8.66147	9.06279
Q9HAF1-3	sp|Q9HAF1-3|EAF6_HUMAN	MEAF6	Isoform 3 of Chromatin modification-related protein MEAF6 OS=Homo sapiens OX=9606 GN=MEAF6	8	4.00163	3.94999	4.2942	4.10703	7.69249	7.76802	8.00937	7.8908	7.16351	6.66379	7.76985	6.30351	5.666	6.18554	6.35802	6.17626
O75691	sp|O75691|UTP20_HUMAN	UTP20	Small subunit processome component 20 homolog OS=Homo sapiens OX=9606 GN=UTP20 PE=1 SV=3	105	4.67204	4.67864	5.10592	5.08454	5.55563	5.6202	5.39017	5.47162	7.75799	7.52176	7.65956	7.62306	7.18454	6.81769	6.93884	6.91779
Q96RR4	sp|Q96RR4|KKCC2_HUMAN	CAMKK2	Calcium/calmodulin-dependent protein kinase kinase 2 OS=Homo sapiens OX=9606 GN=CAMKK2 PE=1 SV=2	10	5.71157	5.73239	5.9012	5.75214	3.80998	3.90205	3.6877	3.71165	9.46106	9.54057	8.94656	9.6758	6.05218	5.94458	6.02123	6.14936
Q9H334-8	sp|Q9H334-8|FOXP1_HUMAN	FOXP1	Isoform 8 of Forkhead box protein P1 OS=Homo sapiens OX=9606 GN=FOXP1	8	8.5217	8.55165	9.36303	9.21733	4.55816	4.71351	4.42528	4.68162	10.1157	10.2214	9.87437	9.55362	1.1836	1.57775	1.78885	1.6524
P38435	sp|P38435|VKGC_HUMAN	GGCX	Vitamin K-dependent gamma-carboxylase OS=Homo sapiens OX=9606 GN=GGCX PE=1 SV=2	13	7.95235	7.67022	7.24298	7.22083	9.11407	9.38248	8.92919	9.10534	5.93091	5.33787	5.94367	5.90804	2.44612	2.5396	2.62394	2.65239
O75694	sp|O75694|NU155_HUMAN	NUP155	Nuclear pore complex protein Nup155 OS=Homo sapiens OX=9606 GN=NUP155 PE=1 SV=1	55	4.56307	4.55941	4.94932	4.97445	4.90063	5.05222	4.82214	4.818	7.25512	7.49869	7.0823	7.1312	8.42473	7.89075	7.93971	8.13825
Q9Y6H1	sp|Q9Y6H1|CHCH2_HUMAN	CHCHD2	Coiled-coil-helix-coiled-coil-helix domain-containing protein 2 OS=Homo sapiens OX=9606 GN=CHCHD2 PE=1 SV=1	12	3.64147	3.6111	3.53239	3.50609	6.8429	6.7662	7.39309	7.58142	7.21982	7.55346	7.78412	6.52818	6.93303	6.80978	7.10471	7.19224
P39880-3	sp|P39880-3|CUX1_HUMAN	CUX1	Isoform 3 of Homeobox protein cut-like 1 OS=Homo sapiens OX=9606 GN=CUX1	48	6.82098	7.05462	6.61315	6.65947	5.72773	5.83437	5.55153	5.80895	7.40247	6.96231	6.97622	8.49275	4.8805	4.97972	5.14792	5.08729
Q13948	sp|Q13948|CASP_HUMAN	CUX1	Protein CASP OS=Homo sapiens OX=9606 GN=CUX1 PE=1 SV=2	4	6.07942	6.5404	7.16737	6.01442	5.85473	6.04996	6.53334	5.97063	5.69948	5.9857	6.09413	6.29446	6.30783	6.09116	6.64241	6.67457
O95817	sp|O95817|BAG3_HUMAN	BAG3	BAG family molecular chaperone regulator 3 OS=Homo sapiens OX=9606 GN=BAG3 PE=1 SV=3	52	9.242	9.21874	8.25904	8.73577	6.09044	5.73653	6.02569	6.50445	3.20362	3.30478	3.10906	3.166	7.08381	6.65779	6.52799	7.13429
Q9BRP8	sp|Q9BRP8|PYM1_HUMAN	PYM1	Partner of Y14 and mago OS=Homo sapiens OX=9606 GN=PYM1 PE=1 SV=1	11	5.22423	4.93729	5.06372	4.59611	5.4714	5.19951	5.24122	5.54386	8.43008	8.14575	7.98616	8.07096	6.36131	6.91526	6.47944	6.33372
P15170-3	sp|P15170-3|ERF3A_HUMAN	GSPT1	Isoform 3 of Eukaryotic peptide chain release factor GTP-binding subunit ERF3A OS=Homo sapiens OX=9606 GN=GSPT1	67	6.09214	5.97053	6.19839	6.56264	6.42791	6.29962	6.61112	6.44932	6.87548	6.95002	6.63303	6.5427	5.49551	5.50828	5.63238	5.75094
Q8IYD1	sp|Q8IYD1|ERF3B_HUMAN	GSPT2	Eukaryotic peptide chain release factor GTP-binding subunit ERF3B OS=Homo sapiens OX=9606 GN=GSPT2 PE=1 SV=2	11	7.40369	7.45304	7.28479	7.17622	16.3542	16.4042	15.7231	16.5099	0.696094	0.538375	0.876936	0.972766	0.70282	0.622619	0.645743	0.635598
H0YCG1	tr|H0YCG1|H0YCG1_HUMAN	SF3B2	Splicing factor 3B subunit 2 (Fragment) OS=Homo sapiens OX=9606 GN=SF3B2 PE=1 SV=1	1	6.43413	5.01625	6.02511	6.61431	4.04548	4.38925	3.44071	3.78479	6.59474	6.53685	7.19546	7.95011	7.72306	7.11918	8.73376	8.3968
Q13435	sp|Q13435|SF3B2_HUMAN	SF3B2	Splicing factor 3B subunit 2 OS=Homo sapiens OX=9606 GN=SF3B2 PE=1 SV=2	124	5.00908	5.0121	4.98848	5.06239	4.98387	5.07176	4.84824	4.94913	7.10817	6.86005	6.74711	8.42658	7.6035	7.64192	7.67574	8.0119
P18583-5	sp|P18583-5|SON_HUMAN	SON	Isoform D of Protein SON OS=Homo sapiens OX=9606 GN=SON	96	4.87959	5.09757	4.98731	4.89655	6.0186	5.91029	5.83588	5.93153	7.01011	7.14104	7.27136	7.35404	6.83971	6.90737	6.76942	7.14961
O94856	sp|O94856|NFASC_HUMAN	NFASC	Neurofascin OS=Homo sapiens OX=9606 GN=NFASC PE=1 SV=4	4	11.6242	11.4049	12.0842	11.9881	9.57733	9.18792	9.86029	9.90774	1.79382	1.83653	2.15941	2.31812	1.48823	1.79181	1.53178	1.44569
Q9BUL5	sp|Q9BUL5|PHF23_HUMAN	PHF23	PHD finger protein 23 OS=Homo sapiens OX=9606 GN=PHF23 PE=1 SV=1	2	4.61161	5.17462	4.83372	4.20675	6.05679	5.58119	5.67133	5.30843	7.74446	7.63523	6.71322	8.18423	6.70962	7.36564	7.10409	7.09906
Q9NR12	sp|Q9NR12|PDLI7_HUMAN	PDLIM7	PDZ and LIM domain protein 7 OS=Homo sapiens OX=9606 GN=PDLIM7 PE=1 SV=1	48	12.5505	12.3397	10.5194	11.3754	6.94666	6.64126	7.15586	7.59856	1.70524	1.74718	1.7069	1.80876	4.4423	4.69191	4.25692	4.51351
P11586	sp|P11586|C1TC_HUMAN	MTHFD1	C-1-tetrahydrofolate synthase, cytoplasmic OS=Homo sapiens OX=9606 GN=MTHFD1 PE=1 SV=3	125	5.19491	5.1836	5.33004	5.13029	9.28884	8.88823	9.18106	9.20472	6.3095	6.76095	6.22045	6.23158	4.11257	4.19562	4.46937	4.29826
Q6UB35	sp|Q6UB35|C1TM_HUMAN	MTHFD1L	Monofunctional C1-tetrahydrofolate synthase, mitochondrial OS=Homo sapiens OX=9606 GN=MTHFD1L PE=1 SV=1	39	4.05643	4.16783	4.28602	4.00197	7.39826	7.21012	7.30554	7.38717	6.14313	6.42398	6.15224	5.99451	7.40306	7.11285	7.51452	7.44236
Q9NWB7	sp|Q9NWB7|IFT57_HUMAN	IFT57	Intraflagellar transport protein 57 homolog OS=Homo sapiens OX=9606 GN=IFT57 PE=1 SV=1	7	6.46384	6.56035	6.3636	6.31807	2.60677	2.34066	2.29813	2.43785	11.3165	11.2345	11.1898	11.0944	4.90181	4.80236	5.07005	5.00123
P37837	sp|P37837|TALDO_HUMAN	TALDO1	Transaldolase OS=Homo sapiens OX=9606 GN=TALDO1 PE=1 SV=2	41	8.15248	7.7816	8.14173	8.25168	4.06261	3.95	4.09468	4.11673	6.45446	6.16214	5.83259	7.33084	6.71586	6.3154	6.47919	6.158
P08651	sp|P08651|NFIC_HUMAN	NFIC	Nuclear factor 1 C-type OS=Homo sapiens OX=9606 GN=NFIC PE=1 SV=2	13	7.78847	8.28996	8.01421	8.26473	7.58499	7.63255	7.61262	8.10021	1.44675	1.52697	1.45309	1.47253	7.7866	7.87493	7.82519	7.3262
P08651-5	sp|P08651-5|NFIC_HUMAN	NFIC	Isoform 5 of Nuclear factor 1 C-type OS=Homo sapiens OX=9606 GN=NFIC	1	7.33202	6.87457	6.79303	7.32396	10.4059	8.72176	10.2833	9.99535	1.55476	1.2534	1.95507	1.01965	5.94065	7.01015	6.47852	7.05782
Q12857-4	sp|Q12857-4|NFIA_HUMAN	NFIA	Isoform 4 of Nuclear factor 1 A-type OS=Homo sapiens OX=9606 GN=NFIA	10	6.33077	5.07253	8.50725	8.14099	6.11208	6.79019	6.61404	6.74857	4.03296	3.79004	4.44284	3.65123	7.88716	7.44738	7.16658	7.2654
Q14938-3	sp|Q14938-3|NFIX_HUMAN	NFIX	Isoform 3 of Nuclear factor 1 X-type OS=Homo sapiens OX=9606 GN=NFIX	10	8.15645	6.7952	11.2886	11.1133	4.55111	4.57566	4.58451	4.85931	2.80509	2.6567	2.78344	2.38821	8.94742	8.5793	7.37475	8.54094
Q5VW26	tr|Q5VW26|Q5VW26_HUMAN	NFIB	Nuclear factor 1 OS=Homo sapiens OX=9606 GN=NFIB PE=1 SV=1	7	8.89287	8.70883	9.14452	9.0784	9.20852	9.20927	10.0407	9.21046	3.01984	2.91017	3.4351	3.04713	3.4985	3.45477	3.76523	3.37566
P06132	sp|P06132|DCUP_HUMAN	UROD	Uroporphyrinogen decarboxylase OS=Homo sapiens OX=9606 GN=UROD PE=1 SV=2	15	7.6812	7.5119	8.49898	7.90128	6.3904	7.03309	6.76313	6.40087	5.56966	6.10266	5.10064	6.05535	4.50677	4.81571	5.01378	4.65457
Q9BTC0	sp|Q9BTC0|DIDO1_HUMAN	DIDO1	Death-inducer obliterator 1 OS=Homo sapiens OX=9606 GN=DIDO1 PE=1 SV=5	82	5.50867	5.65939	5.53312	5.52707	7.21975	7.19862	7.24484	7.23052	5.77978	6.00865	5.97793	5.89319	6.13885	6.24859	6.31342	6.5176
Q92576	sp|Q92576|PHF3_HUMAN	PHF3	PHD finger protein 3 OS=Homo sapiens OX=9606 GN=PHF3 PE=1 SV=3	67	4.25048	4.36139	4.29317	4.32519	7.68015	7.68375	7.49306	7.65192	7.52642	7.50013	7.29296	7.54758	5.44383	5.55584	5.59062	5.8035
P62995	sp|P62995|TRA2B_HUMAN	TRA2B	Transformer-2 protein homolog beta OS=Homo sapiens OX=9606 GN=TRA2B PE=1 SV=1	19	3.67593	3.70045	4.48976	4.21841	6.23261	6.05506	6.20034	6.75784	7.72989	7.95828	7.3608	7.56875	6.99799	6.89809	6.78658	7.36923
Q13595	sp|Q13595|TRA2A_HUMAN	TRA2A	Transformer-2 protein homolog alpha OS=Homo sapiens OX=9606 GN=TRA2A PE=1 SV=1	9	5.50245	5.68558	5.11243	4.96664	5.93833	5.61224	6.02382	6.02993	7.50571	7.74701	7.26579	7.37489	5.96402	6.28914	6.45948	6.52254
Q9P2D3	sp|Q9P2D3|HTR5B_HUMAN	HEATR5B	HEAT repeat-containing protein 5B OS=Homo sapiens OX=9606 GN=HEATR5B PE=1 SV=2	35	4.66002	4.56492	5.24007	5.23122	7.50517	7.45974	7.11496	7.42296	7.67329	7.82426	7.84145	7.59624	4.86094	5.19855	4.9482	4.858
Q8WY91	sp|Q8WY91|THAP4_HUMAN	THAP4	THAP domain-containing protein 4 OS=Homo sapiens OX=9606 GN=THAP4 PE=1 SV=2	6	4.41868	4.41323	4.63737	4.53837	3.71473	3.95976	3.61709	3.83757	6.88851	6.59988	7.44528	6.59321	10.0679	9.61105	9.53242	10.125
P04075-2	sp|P04075-2|ALDOA_HUMAN	ALDOA	Isoform 2 of Fructose-bisphosphate aldolase A OS=Homo sapiens OX=9606 GN=ALDOA	188	7.79138	7.29394	6.84187	6.93729	4.79467	4.62408	5.17709	4.85085	6.34829	6.34104	6.23045	5.71618	7.02207	6.89825	6.59648	6.53607
J3KPS3	tr|J3KPS3|J3KPS3_HUMAN	ALDOA	Fructose-bisphosphate aldolase OS=Homo sapiens OX=9606 GN=ALDOA PE=1 SV=1	2	6.03482	7.21495	5.99353	6.3235	4.59281	5.29279	4.79164	4.45927	7.72537	7.25058	6.68829	7.00244	7.19636	6.65311	6.1431	6.63744
P09972	sp|P09972|ALDOC_HUMAN	ALDOC	Fructose-bisphosphate aldolase C OS=Homo sapiens OX=9606 GN=ALDOC PE=1 SV=2	24	4.28528	4.19678	4.2197	3.99865	4.63158	4.5169	4.88368	4.71235	5.93066	5.7609	5.50031	5.608	9.45137	12.5328	10.4291	9.34186
J3QKP5	tr|J3QKP5|J3QKP5_HUMAN	ALDOC	Fructose-bisphosphate aldolase C (Fragment) OS=Homo sapiens OX=9606 GN=ALDOC PE=1 SV=2	1	14.1232	14.9395	7.5982	8.63926	4.28016	2.4253	4.89282	4.69853	3.48791	3.65477	6.07834	1.16209	4.94813	7.16351	6.65925	5.24902
P35520-2	sp|P35520-2|CBS_HUMAN	CBS	Isoform 2 of Cystathionine beta-synthase OS=Homo sapiens OX=9606 GN=CBS	34	2.02001	2.09693	2.30694	2.21451	3.4544	3.29937	3.19743	3.18564	19.499	19.9259	19.4764	18.5908	0.0515215	0.156832	0.26301	0.26125
Q99543	sp|Q99543|DNJC2_HUMAN	DNAJC2	DnaJ homolog subfamily C member 2 OS=Homo sapiens OX=9606 GN=DNAJC2 PE=1 SV=4	29	4.16608	4.20551	3.84953	4.04852	6.59446	6.49278	6.91309	6.52227	7.44503	6.99604	7.7278	7.25728	7.07355	6.74434	7.07651	6.88721
Q9NW08	sp|Q9NW08|RPC2_HUMAN	POLR3B	DNA-directed RNA polymerase III subunit RPC2 OS=Homo sapiens OX=9606 GN=POLR3B PE=1 SV=2	30	3.73536	3.69038	4.33759	3.9613	4.7561	4.88611	4.67309	4.68251	10.607	10.6583	10.0987	10.7459	5.75034	5.69515	5.92592	5.79631
O60232	sp|O60232|SSA27_HUMAN	SSSCA1	Sjoegren syndrome/scleroderma autoantigen 1 OS=Homo sapiens OX=9606 GN=SSSCA1 PE=1 SV=1	22	4.83819	4.40611	3.85101	4.20106	4.6357	4.20008	5.21616	5.32197	7.38534	8.0946	8.67715	5.96042	8.19168	9.4388	7.52765	8.05408
O75449	sp|O75449|KTNA1_HUMAN	KATNA1	Katanin p60 ATPase-containing subunit A1 OS=Homo sapiens OX=9606 GN=KATNA1 PE=1 SV=1	24	3.91693	4.29263	3.88579	3.82754	5.47069	5.34125	5.51196	4.79415	10.0446	9.87902	8.87831	9.90067	5.85611	6.19939	6.21641	5.98458
Q9BW62	sp|Q9BW62|KATL1_HUMAN	KATNAL1	Katanin p60 ATPase-containing subunit A-like 1 OS=Homo sapiens OX=9606 GN=KATNAL1 PE=1 SV=1	7	10.9788	11.6975	10.0095	11.0489	7.04368	6.71722	7.06223	6.79313	3.67102	3.54078	3.61154	3.59432	3.58526	3.56169	3.62341	3.46099
Q5VZF2	sp|Q5VZF2|MBNL2_HUMAN	MBNL2	Muscleblind-like protein 2 OS=Homo sapiens OX=9606 GN=MBNL2 PE=1 SV=2	3	5.07232	5.33166	4.80203	4.85472	5.9315	5.92328	5.63871	5.79059	2.2768	2.26103	2.15847	2.42116	11.6854	12.0224	11.8432	11.9867
Q9NR56-5	sp|Q9NR56-5|MBNL1_HUMAN	MBNL1	Isoform 5 of Muscleblind-like protein 1 OS=Homo sapiens OX=9606 GN=MBNL1	1	11.2915	9.61668	10.8383	13.0463	5.94342	6.82546	4.35093	6.92356	2.15721	2.56082	2.10962	1.68069	7.0815	4.45507	5.62096	5.49791
A0A0A0MQX8	tr|A0A0A0MQX8|A0A0A0MQX8_HUMAN	MBNL1	Muscleblind-like protein 1 OS=Homo sapiens OX=9606 GN=MBNL1 PE=1 SV=1	14	7.75397	7.86529	7.40978	7.90486	5.2028	5.22989	5.37162	5.43288	3.86044	3.97522	3.86381	4.02184	7.94544	8.18457	7.78557	8.19201
Q96RY7	sp|Q96RY7|IF140_HUMAN	IFT140	Intraflagellar transport protein 140 homolog OS=Homo sapiens OX=9606 GN=IFT140 PE=1 SV=1	13	6.27446	6.54191	5.84683	6.00988	5.62132	5.51798	5.43519	5.45456	7.88488	7.62863	7.43064	8.02999	5.30665	5.66536	5.35082	6.0009
Q16134	sp|Q16134|ETFD_HUMAN	ETFDH	Electron transfer flavoprotein-ubiquinone oxidoreductase, mitochondrial OS=Homo sapiens OX=9606 GN=ETFDH PE=1 SV=2	22	6.69471	6.66976	6.50632	6.52854	3.31868	3.31551	3.42475	3.32976	11.783	11.9876	11.5616	10.3578	3.26214	3.80669	3.74755	3.70566
Q7Z5K2-3	sp|Q7Z5K2-3|WAPL_HUMAN	WAPL	Isoform 3 of Wings apart-like protein homolog OS=Homo sapiens OX=9606 GN=WAPL	62	5.49156	5.48701	5.83345	5.70349	7.11129	7.1151	7.13347	7.24296	6.71638	6.47817	6.78933	6.40655	5.59106	5.68472	5.60975	5.60571
Q7Z5K2-2	sp|Q7Z5K2-2|WAPL_HUMAN	WAPL	Isoform 2 of Wings apart-like protein homolog OS=Homo sapiens OX=9606 GN=WAPL	1	5.64163	6.02871	6.09115	4.70002	6.04883	5.06307	6.26451	6.07912	8.4765	10.1747	8.75984	7.91752	4.38403	4.99334	4.52207	4.85499
F8W727	tr|F8W727|F8W727_HUMAN	RPL32	60S ribosomal protein L32 OS=Homo sapiens OX=9606 GN=RPL32 PE=1 SV=1	39	5.37933	5.24182	6.14693	6.28919	5.60769	5.6353	5.64884	5.62649	6.27691	5.78679	6.6349	6.10245	7.55833	7.36912	7.16775	7.52817
Q15075	sp|Q15075|EEA1_HUMAN	EEA1	Early endosome antigen 1 OS=Homo sapiens OX=9606 GN=EEA1 PE=1 SV=2	79	9.22989	9.48477	9.13084	9.13733	5.66992	5.56834	5.80476	5.82289	5.2526	5.16641	5.15135	5.25102	4.8207	4.75642	4.84265	4.91011
P19367-3	sp|P19367-3|HXK1_HUMAN	HK1	Isoform 3 of Hexokinase-1 OS=Homo sapiens OX=9606 GN=HK1	74	10.2256	9.75591	10.6441	10.6733	7.97792	8.23172	8.08814	8.08495	4.0338	3.86114	3.92953	3.86279	2.59239	2.70443	2.74888	2.58538
P52789	sp|P52789|HXK2_HUMAN	HK2	Hexokinase-2 OS=Homo sapiens OX=9606 GN=HK2 PE=1 SV=2	42	6.08738	5.52044	6.92682	7.20905	4.66434	4.47117	4.80108	4.85692	8.63489	8.9235	9.03073	7.7543	5.12029	5.40597	5.37397	5.21915
H0Y2S9	tr|H0Y2S9|H0Y2S9_HUMAN	MPRIP	Myosin phosphatase Rho-interacting protein (Fragment) OS=Homo sapiens OX=9606 GN=MPRIP PE=1 SV=3	47	8.10256	8.0364	8.33431	8.6069	6.22094	6.27606	6.53512	6.76875	4.32918	4.19056	4.12664	4.29493	6.06864	5.95483	5.97688	6.17729
Q6WCQ1-2	sp|Q6WCQ1-2|MPRIP_HUMAN	MPRIP	Isoform 2 of Myosin phosphatase Rho-interacting protein OS=Homo sapiens OX=9606 GN=MPRIP	27	9.61892	9.58948	8.96753	9.47401	6.00922	6.08552	6.34378	6.35116	4.03602	4.16394	4.11336	4.14129	5.29741	5.12256	5.33785	5.34794
A0A1W2PPU9	tr|A0A1W2PPU9|A0A1W2PPU9_HUMAN	MPRIP	Myosin phosphatase Rho-interacting protein (Fragment) OS=Homo sapiens OX=9606 GN=MPRIP PE=1 SV=1	3	6.51329	7.7259	7.36458	7.39255	4.29356	4.28686	4.19754	5.01257	2.50327	2.139	2.17812	2.30609	10.8997	11.3075	11.57	10.3095
Q9H2D6	sp|Q9H2D6|TARA_HUMAN	TRIOBP	TRIO and F-actin-binding protein OS=Homo sapiens OX=9606 GN=TRIOBP PE=1 SV=3	32	14.6407	15.0338	12.4374	12.7656	3.4806	3.4469	3.50998	3.50371	2.27935	2.16195	2.13917	2.23644	5.66397	5.71828	5.56939	5.4127
P09622	sp|P09622|DLDH_HUMAN	DLD	Dihydrolipoyl dehydrogenase, mitochondrial OS=Homo sapiens OX=9606 GN=DLD PE=1 SV=2	45	4.53122	4.35303	4.48641	4.41174	6.34594	6.0978	6.42333	6.28451	8.04489	7.90522	8.24802	7.33458	6.21547	6.63524	6.41199	6.27057
Q9NZL4-3	sp|Q9NZL4-3|HPBP1_HUMAN	HSPBP1	Isoform 3 of Hsp70-binding protein 1 OS=Homo sapiens OX=9606 GN=HSPBP1	35	5.33168	5.49707	5.95097	5.87945	5.44284	5.44036	5.46528	5.36218	6.79441	7.16057	7.20021	6.95566	6.90977	6.78555	6.90321	6.92078
Q15788	sp|Q15788|NCOA1_HUMAN	NCOA1	Nuclear receptor coactivator 1 OS=Homo sapiens OX=9606 GN=NCOA1 PE=1 SV=3	3	3.97052	3.64566	3.73664	3.38676	8.51558	8.1735	8.53292	9.99633	8.2168	7.81696	9.40754	7.12752	4.06437	4.60003	4.44773	4.36115
Q9UBV7	sp|Q9UBV7|B4GT7_HUMAN	B4GALT7	Beta-1,4-galactosyltransferase 7 OS=Homo sapiens OX=9606 GN=B4GALT7 PE=1 SV=1	9	7.90073	8.20675	8.05541	7.53276	6.46948	6.60978	6.84805	6.76461	5.97631	5.04609	5.82501	4.95807	5.20836	5.37306	4.97347	4.25207
Q16204	sp|Q16204|CCDC6_HUMAN	CCDC6	Coiled-coil domain-containing protein 6 OS=Homo sapiens OX=9606 GN=CCDC6 PE=1 SV=2	23	5.03154	5.19252	5.09083	5.04211	7.85617	7.8162	7.62645	7.64531	5.55151	5.37851	5.19422	5.56658	6.62795	6.43806	6.95537	6.98668
O75071	sp|O75071|EFC14_HUMAN	EFCAB14	EF-hand calcium-binding domain-containing protein 14 OS=Homo sapiens OX=9606 GN=EFCAB14 PE=1 SV=1	5	5.79837	5.89817	6.09092	5.95487	5.57687	5.85039	5.86311	5.73538	5.46395	4.683	5.03431	5.50888	8.14638	8.38208	7.88421	8.1291
Q969V3	sp|Q969V3|NCLN_HUMAN	NCLN	Nicalin OS=Homo sapiens OX=9606 GN=NCLN PE=1 SV=2	26	7.32232	7.28496	7.31478	7.26561	4.97046	5.26285	5.08647	5.01034	5.92918	5.72903	5.57196	5.76959	6.8809	6.73693	6.83875	7.02588
Q99623	sp|Q99623|PHB2_HUMAN	PHB2	Prohibitin-2 OS=Homo sapiens OX=9606 GN=PHB2 PE=1 SV=2	42	4.70286	4.86786	4.5332	4.62804	4.84365	4.9835	4.58213	4.64878	6.71175	6.85282	6.03547	6.49981	8.9144	9.11839	9.06239	9.01495
G3XAI2	tr|G3XAI2|G3XAI2_HUMAN	LAMB1	Laminin subunit beta-1 OS=Homo sapiens OX=9606 GN=LAMB1 PE=1 SV=1	35	12.7019	12.1184	12.6395	13.6908	5.31774	5.27347	5.19248	5.96607	3.07566	2.89523	3.09451	2.93917	3.75394	3.8375	3.75759	3.74609
P05455	sp|P05455|LA_HUMAN	SSB	Lupus La protein OS=Homo sapiens OX=9606 GN=SSB PE=1 SV=2	78	4.91719	5.04858	4.94353	4.73882	5.68012	5.48098	5.55507	5.54575	10.2352	10.093	9.48773	10.1263	4.36941	4.50575	4.67282	4.59977
M0QXZ5	tr|M0QXZ5|M0QXZ5_HUMAN	ZNF428	Zinc finger protein 428 (Fragment) OS=Homo sapiens OX=9606 GN=ZNF428 PE=1 SV=1	7	4.81518	4.22586	3.28461	4.20162	5.71344	4.49771	6.58192	6.75424	9.11245	11.0013	12.0238	7.18381	4.36111	6.8796	4.07126	5.29209
P48729-3	sp|P48729-3|KC1A_HUMAN	CSNK1A1	Isoform 3 of Casein kinase I isoform alpha OS=Homo sapiens OX=9606 GN=CSNK1A1	1	4.01808	4.11974	6.15319	5.50499	5.2069	5.9479	3.70544	4.19805	9.16701	7.92608	6.96217	12.0862	6.48814	6.01757	6.26632	6.23222
P48729-2	sp|P48729-2|KC1A_HUMAN	CSNK1A1	Isoform 2 of Casein kinase I isoform alpha OS=Homo sapiens OX=9606 GN=CSNK1A1	16	5.01874	4.89147	6.24698	5.90856	4.46581	4.55952	4.37061	4.5147	5.96805	5.63489	5.79877	5.74254	9.17786	9.16279	9.24134	9.29739
Q9Y4B4	sp|Q9Y4B4|ARIP4_HUMAN	RAD54L2	Helicase ARIP4 OS=Homo sapiens OX=9606 GN=RAD54L2 PE=1 SV=4	17	3.78696	4.07695	4.33436	4.14735	4.98278	5.00321	4.81604	4.80418	11.8512	11.5169	11.041	11.4796	4.49528	4.48613	4.49385	4.68414
Q13233	sp|Q13233|M3K1_HUMAN	MAP3K1	Mitogen-activated protein kinase kinase kinase 1 OS=Homo sapiens OX=9606 GN=MAP3K1 PE=1 SV=4	2	3.34426	3.58526	4.05792	4.09342	6.40371	6.63216	6.21734	6.72638	8.43904	6.97575	7.11441	8.8503	6.6985	7.62344	7.54257	5.69556
P35914	sp|P35914|HMGCL_HUMAN	HMGCL	Hydroxymethylglutaryl-CoA lyase, mitochondrial OS=Homo sapiens OX=9606 GN=HMGCL PE=1 SV=2	9	7.7275	6.95476	7.59714	7.7573	6.26596	5.96835	5.92091	6.2962	4.74481	4.8244	4.5096	4.33048	6.8825	7.01123	6.69142	6.51746
Q8TB92	sp|Q8TB92|HMGC2_HUMAN	HMGCLL1	3-hydroxymethyl-3-methylglutaryl-CoA lyase, cytoplasmic OS=Homo sapiens OX=9606 GN=HMGCLL1 PE=1 SV=3	2	8.49317	9.08599	7.07217	6.90419	5.34781	5.73569	5.19838	5.78871	5.48039	4.29688	4.74573	5.06048	6.31792	6.79116	6.42473	7.2566
Q8TDY2	sp|Q8TDY2|RBCC1_HUMAN	RB1CC1	RB1-inducible coiled-coil protein 1 OS=Homo sapiens OX=9606 GN=RB1CC1 PE=1 SV=3	28	5.66819	5.80784	5.86208	5.63726	7.37596	7.46718	7.33194	7.30768	7.24863	7.15284	7.33817	7.18718	4.77071	4.49393	4.71748	4.6329
P49750	sp|P49750|YLPM1_HUMAN	YLPM1	YLP motif-containing protein 1 OS=Homo sapiens OX=9606 GN=YLPM1 PE=1 SV=4	88	5.89422	6.03233	6.03779	5.92354	7.68007	7.55214	7.52506	7.6985	6.38945	6.48335	6.38247	6.73831	4.75548	4.86232	4.91087	5.13411
P09543	sp|P09543|CN37_HUMAN	CNP	2',3'-cyclic-nucleotide 3'-phosphodiesterase OS=Homo sapiens OX=9606 GN=CNP PE=1 SV=2	31	6.24203	6.00212	6.05987	6.18895	6.86815	6.93601	6.29023	6.45337	7.08029	6.91272	6.84781	7.19638	5.20529	5.2789	5.23816	5.19972
Q86UW6	sp|Q86UW6|N4BP2_HUMAN	N4BP2	NEDD4-binding protein 2 OS=Homo sapiens OX=9606 GN=N4BP2 PE=1 SV=2	16	2.88204	3.05617	3.03963	3.14342	9.15547	9.1608	8.84564	8.92041	7.99399	7.84159	7.98858	7.99961	4.99641	4.84018	5.24917	4.88688
Q92802-2	sp|Q92802-2|N42L2_HUMAN	N4BP2L2	Isoform 2 of NEDD4-binding protein 2-like 2 OS=Homo sapiens OX=9606 GN=N4BP2L2	5	4.64773	4.49175	4.7209	4.60164	4.4482	4.88562	4.84088	4.5379	7.17362	7.73362	8.38107	8.19613	7.73914	7.98754	7.66066	7.95362
Q5TBK1	sp|Q5TBK1|N42L1_HUMAN	N4BP2L1	NEDD4-binding protein 2-like 1 OS=Homo sapiens OX=9606 GN=N4BP2L1 PE=2 SV=1	2	9.23647	10.9986	4.97115	5.52274	5.96879	5.41047	5.47262	5.15891	3.60761	3.53447	3.29242	3.76329	8.18007	8.20673	9.39721	7.27845
Q9H9J4	sp|Q9H9J4|UBP42_HUMAN	USP42	Ubiquitin carboxyl-terminal hydrolase 42 OS=Homo sapiens OX=9606 GN=USP42 PE=1 SV=3	18	3.31268	4.71722	3.48117	3.42884	9.78405	10.0815	9.34584	9.49551	5.8854	6.09638	5.73665	6.43809	5.52707	5.38803	5.72053	5.56099
Q5VIR6-4	sp|Q5VIR6-4|VPS53_HUMAN	VPS53	Isoform 4 of Vacuolar protein sorting-associated protein 53 homolog OS=Homo sapiens OX=9606 GN=VPS53	32	6.02494	5.98202	6.7186	6.60418	4.47144	4.66385	4.50741	4.76596	8.85241	8.92632	8.77505	8.61104	5.23794	5.30773	5.33635	5.21475
O94964-2	sp|O94964-2|SOGA1_HUMAN	SOGA1	Isoform 2 of Protein SOGA1 OS=Homo sapiens OX=9606 GN=SOGA1	27	9.91295	10.5142	10.771	10.6883	5.81852	5.67937	5.7962	6.10489	3.72608	3.30663	3.59509	3.85758	5.26344	5.29563	4.5403	5.12982
Q9Y4B5	sp|Q9Y4B5|MTCL1_HUMAN	MTCL1	Microtubule cross-linking factor 1 OS=Homo sapiens OX=9606 GN=MTCL1 PE=1 SV=5	34	11.2758	11.6261	12.0245	12.365	5.19697	5.14612	5.45469	5.47685	2.55362	2.52991	2.50267	2.59576	5.63084	5.12749	5.13841	5.35533
Q8IVM0	sp|Q8IVM0|CCD50_HUMAN	CCDC50	Coiled-coil domain-containing protein 50 OS=Homo sapiens OX=9606 GN=CCDC50 PE=1 SV=1	18	8.09227	8.25816	7.57553	7.6525	9.49458	8.84351	9.30993	9.44398	3.58367	3.48014	3.54327	3.67137	4.19186	4.34351	4.40843	4.10729
Q6NXR4	sp|Q6NXR4|TTI2_HUMAN	TTI2	TELO2-interacting protein 2 OS=Homo sapiens OX=9606 GN=TTI2 PE=1 SV=1	17	3.88373	3.74048	4.63426	4.88209	6.33731	6.42617	6.4091	6.48712	5.61744	5.51748	5.85402	5.34041	8.95593	8.52248	8.4116	8.98038
Q5VT06	sp|Q5VT06|CE350_HUMAN	CEP350	Centrosome-associated protein 350 OS=Homo sapiens OX=9606 GN=CEP350 PE=1 SV=1	35	5.10047	5.28236	5.23378	5.2715	5.57928	5.46728	5.45293	5.6073	9.39428	9.47469	9.34002	9.37396	4.6868	4.65026	5.04388	5.04119
O60610	sp|O60610|DIAP1_HUMAN	DIAPH1	Protein diaphanous homolog 1 OS=Homo sapiens OX=9606 GN=DIAPH1 PE=1 SV=2	75	5.28155	5.45092	5.59698	5.5576	4.45307	4.29813	4.17523	4.35091	6.52487	6.27626	6.32319	6.44434	9.0271	8.80403	8.76425	8.67156
Q9NSI6	sp|Q9NSI6|BRWD1_HUMAN	BRWD1	Bromodomain and WD repeat-containing protein 1 OS=Homo sapiens OX=9606 GN=BRWD1 PE=1 SV=4	9	4.57152	5.07779	5.08333	4.6025	4.75729	5.01288	4.74603	5.13522	6.47445	6.93575	6.72678	6.75552	8.92026	8.20393	8.50356	8.4932
Q8WWQ0	sp|Q8WWQ0|PHIP_HUMAN	PHIP	PH-interacting protein OS=Homo sapiens OX=9606 GN=PHIP PE=1 SV=2	50	4.47012	4.6558	4.91601	5.06048	5.74568	5.9927	5.566	5.86582	7.66848	7.09209	7.53099	7.69574	6.87969	6.81949	7.03311	7.0078
Q6RI45	sp|Q6RI45|BRWD3_HUMAN	BRWD3	Bromodomain and WD repeat-containing protein 3 OS=Homo sapiens OX=9606 GN=BRWD3 PE=1 SV=2	2	4.35523	4.45978	4.26326	3.86941	5.87253	5.49757	5.53948	6.19853	10.0267	10.5548	9.59929	11.0627	4.51268	4.41816	4.98605	4.78388
Q96EA4	sp|Q96EA4|SPDLY_HUMAN	SPDL1	Protein Spindly OS=Homo sapiens OX=9606 GN=SPDL1 PE=1 SV=2	18	5.71045	5.37388	5.82644	6.28955	5.16357	4.93248	5.23001	5.16004	11.0314	11.5745	11.5617	9.83965	2.73134	3.18576	3.10621	3.283
Q8TEP8	sp|Q8TEP8|CE192_HUMAN	CEP192	Centrosomal protein of 192 kDa OS=Homo sapiens OX=9606 GN=CEP192 PE=1 SV=3	26	6.7333	6.46655	7.52101	7.3184	6.90709	7.04736	7.15525	7.31124	5.50655	5.41937	5.50318	5.53363	5.42239	5.38485	5.32057	5.44925
Q6PCD5	sp|Q6PCD5|RFWD3_HUMAN	RFWD3	E3 ubiquitin-protein ligase RFWD3 OS=Homo sapiens OX=9606 GN=RFWD3 PE=1 SV=3	8	5.92994	5.86798	6.13886	6.43134	5.13276	5.1738	5.39454	5.09285	6.1482	7.04947	7.16722	6.88967	7.31457	6.45399	6.82893	6.98587
Q9UKY7	sp|Q9UKY7|CDV3_HUMAN	CDV3	Protein CDV3 homolog OS=Homo sapiens OX=9606 GN=CDV3 PE=1 SV=1	57	5.70875	5.83708	5.95241	5.83442	8.26005	8.10065	8.48462	8.3145	5.50044	5.34543	5.19084	6.05825	5.36303	5.21798	5.35642	5.47514
Q9Y4F5	sp|Q9Y4F5|C170B_HUMAN	CEP170B	Centrosomal protein of 170 kDa protein B OS=Homo sapiens OX=9606 GN=CEP170B PE=1 SV=4	20	8.01751	7.98761	7.82102	7.84909	3.88357	3.88188	3.8583	4.20286	4.979	4.86463	5.00032	4.63191	8.11449	8.04218	8.11592	8.74971
O00116	sp|O00116|ADAS_HUMAN	AGPS	Alkyldihydroxyacetonephosphate synthase, peroxisomal OS=Homo sapiens OX=9606 GN=AGPS PE=1 SV=1	45	4.7707	4.29793	5.029	5.02986	7.1825	7.19064	7.14106	7.47536	6.33767	6.22448	6.56821	6.05137	6.75203	6.79302	6.57114	6.58504
Q96E22	sp|Q96E22|NGBR_HUMAN	NUS1	Dehydrodolichyl diphosphate synthase complex subunit NUS1 OS=Homo sapiens OX=9606 GN=NUS1 PE=1 SV=1	6	5.59109	5.5634	5.88577	6.08499	5.46588	4.79746	5.25533	5.48589	8.05279	7.8864	8.10147	7.27028	6.36028	6.25366	6.04419	5.90112
O75367	sp|O75367|H2AY_HUMAN	H2AFY	Core histone macro-H2A.1 OS=Homo sapiens OX=9606 GN=H2AFY PE=1 SV=4	40	6.17676	6.11833	6.29384	6.14302	6.05867	6.05447	5.78244	5.87053	6.86511	6.42461	6.83841	6.97185	6.03401	6.2053	6.18121	5.98142
Q9P0M6	sp|Q9P0M6|H2AW_HUMAN	H2AFY2	Core histone macro-H2A.2 OS=Homo sapiens OX=9606 GN=H2AFY2 PE=1 SV=3	30	5.02589	5.35086	4.88988	4.77098	4.6251	4.86857	4.69967	4.9298	8.60456	7.77095	8.85551	8.52509	6.46249	6.85117	6.8313	6.93819
O00154-7	sp|O00154-7|BACH_HUMAN	ACOT7	Isoform 7 of Cytosolic acyl coenzyme A thioester hydrolase OS=Homo sapiens OX=9606 GN=ACOT7	33	5.21145	5.23386	6.42149	6.25081	5.00938	5.11759	4.97593	5.13364	5.26227	5.31835	5.40443	5.26157	9.10822	8.8264	8.80717	8.65744
Q96HY6	sp|Q96HY6|DDRGK_HUMAN	DDRGK1	DDRGK domain-containing protein 1 OS=Homo sapiens OX=9606 GN=DDRGK1 PE=1 SV=2	12	7.02121	7.15774	7.0055	6.72684	4.24457	4.42956	4.2815	4.52494	7.46893	7.0369	7.46066	7.65674	6.15244	6.02986	6.33897	6.46364
P31323	sp|P31323|KAP3_HUMAN	PRKAR2B	cAMP-dependent protein kinase type II-beta regulatory subunit OS=Homo sapiens OX=9606 GN=PRKAR2B PE=1 SV=3	17	6.16575	5.77619	5.56906	5.58269	6.95891	6.8201	7.03894	6.36198	7.96769	8.1338	7.00384	7.70415	4.49084	4.98886	4.95534	4.48186
P13861	sp|P13861|KAP2_HUMAN	PRKAR2A	cAMP-dependent protein kinase type II-alpha regulatory subunit OS=Homo sapiens OX=9606 GN=PRKAR2A PE=1 SV=2	26	6.69863	6.35157	5.89585	6.02575	5.76089	5.70039	6.1201	5.33378	10.1347	10.3794	9.69563	9.21266	2.88121	3.2479	3.38817	3.17332
Q9BSJ2-4	sp|Q9BSJ2-4|GCP2_HUMAN	TUBGCP2	Isoform 3 of Gamma-tubulin complex component 2 OS=Homo sapiens OX=9606 GN=TUBGCP2	34	6.54346	6.46627	6.9792	7.0261	5.09846	5.345	4.91013	5.11213	8.30547	8.41329	8.16646	8.45329	4.95443	4.65555	4.83309	4.73767
A0A2R8Y4T1	tr|A0A2R8Y4T1|A0A2R8Y4T1_HUMAN	TNS1	Tensin-1 OS=Homo sapiens OX=9606 GN=TNS1 PE=1 SV=1	69	13.1965	12.6731	11.4793	12.6044	9.80563	9.44602	10.1734	9.96781	1.05586	0.997361	1.16941	1.31039	1.54349	1.48947	1.56169	1.5261
Q68CZ2	sp|Q68CZ2|TENS3_HUMAN	TNS3	Tensin-3 OS=Homo sapiens OX=9606 GN=TNS3 PE=1 SV=2	50	14.6677	13.6665	14.6423	14.682	6.81489	6.93912	7.23251	7.34718	1.39131	1.3297	1.39583	1.50469	2.1384	2.17203	1.99417	2.08162
Q63HR2-4	sp|Q63HR2-4|TNS2_HUMAN	TNS2	Isoform 4 of Tensin-2 OS=Homo sapiens OX=9606 GN=TNS2	12	11.8289	12.0719	12.399	12.0272	7.36495	8.25911	8.15448	7.37048	1.59092	1.54367	1.30342	1.96879	3.49728	3.49675	3.58839	3.53474
Q96JM3	sp|Q96JM3|CHAP1_HUMAN	CHAMP1	Chromosome alignment-maintaining phosphoprotein 1 OS=Homo sapiens OX=9606 GN=CHAMP1 PE=1 SV=2	47	4.84663	4.82053	4.66267	4.70488	7.97259	7.82899	8.06519	8.27714	6.25398	6.17994	6.30562	5.97677	5.91289	6.17483	5.84093	6.1764
P23434	sp|P23434|GCSH_HUMAN	GCSH	Glycine cleavage system H protein, mitochondrial OS=Homo sapiens OX=9606 GN=GCSH PE=1 SV=2	17	2.47901	2.60278	2.86353	2.78928	7.65289	7.10459	6.81154	7.1912	6.89952	5.78698	5.67307	13.4513	7.31468	7.13087	7.21838	7.03037
P85037	sp|P85037|FOXK1_HUMAN	FOXK1	Forkhead box protein K1 OS=Homo sapiens OX=9606 GN=FOXK1 PE=1 SV=1	38	3.95304	4.11209	3.91554	3.85158	8.34067	8.26597	8.03905	7.88108	5.77705	5.86243	6.03216	6.0902	6.97963	7.05927	7.03818	6.80206
Q01167	sp|Q01167|FOXK2_HUMAN	FOXK2	Forkhead box protein K2 OS=Homo sapiens OX=9606 GN=FOXK2 PE=1 SV=3	18	4.55516	4.8841	4.35231	4.38367	6.04899	5.99934	5.72038	6.00502	6.17802	6.28683	6.35049	6.21631	8.18379	8.05804	8.47539	8.30216
Q7Z3B3	sp|Q7Z3B3|KANL1_HUMAN	KANSL1	KAT8 regulatory NSL complex subunit 1 OS=Homo sapiens OX=9606 GN=KANSL1 PE=1 SV=2	8	4.81444	4.80784	4.97932	4.83429	7.76244	7.7905	7.1994	8.58124	4.90401	5.04999	5.1403	4.58946	7.4163	7.52723	7.58729	7.01592
Q14BN4	sp|Q14BN4|SLMAP_HUMAN	SLMAP	Sarcolemmal membrane-associated protein OS=Homo sapiens OX=9606 GN=SLMAP PE=1 SV=1	23	5.86189	5.742	5.84379	5.64272	5.78484	5.82591	5.76181	5.80354	8.15321	7.82731	8.50624	7.40802	5.201	5.51677	5.66057	5.46035
O60239	sp|O60239|3BP5_HUMAN	SH3BP5	SH3 domain-binding protein 5 OS=Homo sapiens OX=9606 GN=SH3BP5 PE=1 SV=2	3	6.92835	6.31461	5.67856	6.10734	8.97022	7.91964	7.46609	6.98185	5.004	5.17065	5.31921	5.82166	6.19013	4.52138	6.08573	5.52059
Q641Q2	sp|Q641Q2|WAC2A_HUMAN	WASHC2A	WASH complex subunit 2A OS=Homo sapiens OX=9606 GN=WASHC2A PE=1 SV=3	46	7.94964	8.62814	7.38836	7.54625	6.4513	6.38654	6.44519	6.50898	6.53976	6.57471	6.57331	6.78232	3.95785	4.01616	4.09604	4.15546
Q9Y4E1	sp|Q9Y4E1|WAC2C_HUMAN	WASHC2C	WASH complex subunit 2C OS=Homo sapiens OX=9606 GN=WASHC2C PE=1 SV=4	12	7.75745	7.55159	7.35865	6.87264	6.63514	6.42587	6.58582	6.62381	6.52988	6.68294	6.81298	6.28894	4.44035	4.5879	4.45906	4.38698
Q13907-2	sp|Q13907-2|IDI1_HUMAN	IDI1	Isoform 2 of Isopentenyl-diphosphate Delta-isomerase 1 OS=Homo sapiens OX=9606 GN=IDI1	20	4.96575	4.66371	5.09892	4.85762	3.94856	3.84999	3.83383	3.75358	8.05503	8.99421	8.88228	8.37188	7.08577	7.74192	8.121	7.77596
Q6ZMI0	sp|Q6ZMI0|PPR21_HUMAN	PPP1R21	Protein phosphatase 1 regulatory subunit 21 OS=Homo sapiens OX=9606 GN=PPP1R21 PE=1 SV=1	31	5.90265	6.22639	6.1886	6.031	6.82661	7.02431	6.76016	7.09986	5.48353	5.44045	5.24329	5.60212	6.69123	6.47934	6.37321	6.62725
P09525	sp|P09525|ANXA4_HUMAN	ANXA4	Annexin A4 OS=Homo sapiens OX=9606 GN=ANXA4 PE=1 SV=4	30	7.32926	7.36137	7.74373	7.28022	6.52937	6.74126	6.27889	6.42902	2.67285	2.56521	2.22736	2.72668	8.46657	8.59697	8.67838	8.37287
P08758	sp|P08758|ANXA5_HUMAN	ANXA5	Annexin A5 OS=Homo sapiens OX=9606 GN=ANXA5 PE=1 SV=2	87	9.40773	9.14101	9.45384	9.20155	7.67131	7.56389	7.57254	7.82281	3.65582	3.59285	3.56219	3.7872	4.35877	4.43532	4.47255	4.30062
P26640	sp|P26640|SYVC_HUMAN	VARS	Valine--tRNA ligase OS=Homo sapiens OX=9606 GN=VARS PE=1 SV=4	90	5.28901	5.12371	5.56656	5.42074	6.96876	7.04965	6.94165	6.90954	4.23462	4.24253	4.19087	4.31573	8.59278	8.5778	8.35704	8.21902
Q8TEQ6	sp|Q8TEQ6|GEMI5_HUMAN	GEMIN5	Gem-associated protein 5 OS=Homo sapiens OX=9606 GN=GEMIN5 PE=1 SV=3	72	3.73013	3.48837	3.9467	3.972	5.47616	5.40197	5.53328	5.64905	6.61967	6.56959	6.69038	6.22685	9.68192	9.31758	8.77614	8.92021
A0A140TA35	tr|A0A140TA35|A0A140TA35_HUMAN	VARS2	VARS2 OS=Homo sapiens OX=9606 GN=VARS2 PE=1 SV=1	20	4.3572	4.34026	4.79176	4.63901	8.37862	8.83508	8.3493	8.24437	6.40961	5.93941	5.63868	5.97666	5.99226	5.99075	6.24491	5.87212
A0A0G2JL52	tr|A0A0G2JL52|A0A0G2JL52_HUMAN	VARS2	VARS2 OS=Homo sapiens OX=9606 GN=VARS2 PE=1 SV=1	1	5.3425	6.1448	7.44157	5.66014	7.1209	8.17379	7.82673	9.07519	8.73874	5.82663	8.03348	8.32099	2.80403	3.06913	3.46377	2.95762
E7EX17	tr|E7EX17|E7EX17_HUMAN	EIF4B	Eukaryotic translation initiation factor 4B OS=Homo sapiens OX=9606 GN=EIF4B PE=1 SV=1	80	5.76777	5.90469	5.5207	5.50247	6.42292	6.11382	6.20748	6.23235	5.29504	5.26104	4.96963	5.55032	7.83028	7.61423	7.81039	7.99686
Q92538	sp|Q92538|GBF1_HUMAN	GBF1	Golgi-specific brefeldin A-resistance guanine nucleotide exchange factor 1 OS=Homo sapiens OX=9606 GN=GBF1 PE=1 SV=2	92	9.22729	8.66018	9.5944	9.45782	4.86654	4.91999	5.07391	4.98684	5.47523	5.40653	5.45486	5.44743	5.48693	5.3841	5.25834	5.29962
Q9H8E8	sp|Q9H8E8|CSR2B_HUMAN	KAT14	Cysteine-rich protein 2-binding protein OS=Homo sapiens OX=9606 GN=KAT14 PE=1 SV=3	6	5.2019	5.42825	5.30838	5.2186	4.45779	4.29604	4.51036	4.42749	9.64809	9.80114	9.81299	10.0786	4.96089	5.7268	5.41993	5.70273
O96007	sp|O96007|MOC2B_HUMAN	MOCS2	Molybdopterin synthase catalytic subunit OS=Homo sapiens OX=9606 GN=MOCS2 PE=1 SV=1	6	5.91424	5.9437	6.23685	5.95556	7.51734	7.52837	7.57365	7.29014	8.06104	8.08786	8.12203	7.89592	3.21611	3.59407	3.44196	3.62116
Q08378	sp|Q08378|GOGA3_HUMAN	GOLGA3	Golgin subfamily A member 3 OS=Homo sapiens OX=9606 GN=GOLGA3 PE=1 SV=2	78	8.77434	8.96065	8.45124	8.67934	4.85588	4.67313	4.86521	4.94561	5.11488	5.13712	5.11459	5.13923	6.29398	6.36678	6.31594	6.31207
Q96N66	sp|Q96N66|MBOA7_HUMAN	MBOAT7	Lysophospholipid acyltransferase 7 OS=Homo sapiens OX=9606 GN=MBOAT7 PE=1 SV=2	10	10.4938	8.73239	7.65002	7.86365	9.70821	8.07442	10.6247	11.4824	2.01432	2.00091	2.502	1.97181	4.0427	4.50787	4.05634	4.27443
Q8IYB1	sp|Q8IYB1|M21D2_HUMAN	MB21D2	Protein MB21D2 OS=Homo sapiens OX=9606 GN=MB21D2 PE=1 SV=3	18	5.8059	6.53657	6.03663	6.06331	11.0241	11.3024	11.4904	11.6107	3.69255	3.51066	3.80876	3.84283	3.65206	3.95842	3.78541	3.87942
P11182	sp|P11182|ODB2_HUMAN	DBT	Lipoamide acyltransferase component of branched-chain alpha-keto acid dehydrogenase complex, mitochondrial OS=Homo sapiens OX=9606 GN=DBT PE=1 SV=3	14	5.69899	6.03015	4.40389	4.40455	4.87883	5.1418	4.86519	4.5617	9.31656	9.47833	7.21378	8.75675	6.22787	6.23203	6.49543	6.29415
P52948	sp|P52948|NUP98_HUMAN	NUP98	Nuclear pore complex protein Nup98-Nup96 OS=Homo sapiens OX=9606 GN=NUP98 PE=1 SV=4	82	5.09134	5.0589	5.44961	5.38085	6.45246	6.33805	6.54708	6.57327	6.07614	6.23682	6.50442	5.72173	7.25734	7.2034	7.02702	7.08156
Q9UHL4	sp|Q9UHL4|DPP2_HUMAN	DPP7	Dipeptidyl peptidase 2 OS=Homo sapiens OX=9606 GN=DPP7 PE=1 SV=3	5	8.93852	8.99211	7.84875	7.78606	4.9355	4.55565	4.49624	4.97283	0.634862	0.259425	0.509588	0.601214	10.7814	11.7108	12.063	10.9141
P53041	sp|P53041|PPP5_HUMAN	PPP5C	Serine/threonine-protein phosphatase 5 OS=Homo sapiens OX=9606 GN=PPP5C PE=1 SV=1	42	4.19325	4.20411	4.41912	4.42106	6.14548	6.05332	6.2075	6.19653	7.62592	7.46924	7.95953	7.35633	6.90812	7.03412	6.84077	6.96559
Q5VW36	sp|Q5VW36|FOCAD_HUMAN	FOCAD	Focadhesin OS=Homo sapiens OX=9606 GN=FOCAD PE=1 SV=1	34	6.55403	6.32006	6.71666	6.75325	4.1981	4.45296	4.26824	4.10155	7.64713	7.62617	7.41991	7.48502	6.79072	6.48427	6.50333	6.6786
Q5VSL9	sp|Q5VSL9|STRP1_HUMAN	STRIP1	Striatin-interacting protein 1 OS=Homo sapiens OX=9606 GN=STRIP1 PE=1 SV=1	33	5.46026	5.71153	5.43288	5.50139	7.39146	7.32898	7.11611	7.29208	6.40593	6.19028	6.33334	6.33948	5.93601	5.96463	5.82895	5.7667
Q9ULQ0	sp|Q9ULQ0|STRP2_HUMAN	STRIP2	Striatin-interacting protein 2 OS=Homo sapiens OX=9606 GN=STRIP2 PE=1 SV=2	7	7.86362	7.86482	8.95865	8.68005	4.93375	4.98957	4.92671	4.82622	5.26684	5.1848	5.683	6.02265	5.76195	6.10361	6.32891	6.60485
Q8TDB6	sp|Q8TDB6|DTX3L_HUMAN	DTX3L	E3 ubiquitin-protein ligase DTX3L OS=Homo sapiens OX=9606 GN=DTX3L PE=1 SV=1	18	6.93827	6.97338	7.4884	6.80893	11.6588	12.0755	11.9471	12.0306	2.20444	2.02097	2.45847	2.64334	3.4641	3.97137	3.8252	3.49119
Q8IYJ3	sp|Q8IYJ3|SYTL1_HUMAN	SYTL1	Synaptotagmin-like protein 1 OS=Homo sapiens OX=9606 GN=SYTL1 PE=1 SV=1	1	0.00165322	0	0	1.38346	10.641	8.99633	8.8597	9.56744	2.1722	0.67137	2.19078	2.16814	14.0378	15.7526	13.0187	10.5389
Q14678	sp|Q14678|KANK1_HUMAN	KANK1	KN motif and ankyrin repeat domain-containing protein 1 OS=Homo sapiens OX=9606 GN=KANK1 PE=1 SV=3	7	7.45293	7.17225	7.20454	7.60702	4.3335	4.39101	4.53102	4.26079	5.78052	5.93993	5.58392	5.6271	7.53977	7.35169	7.4336	7.79039
O75592	sp|O75592|MYCB2_HUMAN	MYCBP2	E3 ubiquitin-protein ligase MYCBP2 OS=Homo sapiens OX=9606 GN=MYCBP2 PE=1 SV=4	69	4.48506	4.42125	4.65792	4.69683	3.8566	3.90419	3.78553	3.93603	11.6857	11.4172	11.3584	11.3228	5.02834	5.12739	5.20772	5.10901
Q9UI08-2	sp|Q9UI08-2|EVL_HUMAN	EVL	Isoform 1 of Ena/VASP-like protein OS=Homo sapiens OX=9606 GN=EVL	3	6.71893	7.12909	6.40288	5.97481	4.03685	3.83334	4.1397	3.65033	12.4555	11.4969	10.563	11.9648	2.63268	2.88203	2.99457	3.12462
A0A0U1RRM6	tr|A0A0U1RRM6|A0A0U1RRM6_HUMAN	ENAH	Protein enabled homolog OS=Homo sapiens OX=9606 GN=ENAH PE=1 SV=1	38	4.27677	4.09566	3.88728	4.01186	7.63251	7.2198	7.92676	7.99663	8.84702	8.75856	9.2644	8.67428	4.04622	4.40226	4.41685	4.54314
A0A075B6E5	tr|A0A075B6E5|A0A075B6E5_HUMAN	ENAH	Protein enabled homolog (Fragment) OS=Homo sapiens OX=9606 GN=ENAH PE=1 SV=2	1	5.18731	6.74403	4.01123	6.01519	6.47803	6.01438	5.10362	5.6229	6.93016	6.8904	5.32543	7.7499	7.19513	5.72031	7.46738	7.54459
Q5T5U3	sp|Q5T5U3|RHG21_HUMAN	ARHGAP21	Rho GTPase-activating protein 21 OS=Homo sapiens OX=9606 GN=ARHGAP21 PE=1 SV=1	26	7.23108	7.48255	6.93381	7.10268	7.11401	7.15032	6.98021	6.84698	6.1294	5.87329	5.99113	6.42333	4.52252	4.53527	4.89527	4.78815
Q9P227	sp|Q9P227|RHG23_HUMAN	ARHGAP23	Rho GTPase-activating protein 23 OS=Homo sapiens OX=9606 GN=ARHGAP23 PE=1 SV=2	4	8.8528	9.06599	9.29209	9.60201	7.88044	8.38752	8.15264	8.02053	2.78117	2.41704	2.50655	2.72347	5.07696	4.85751	5.21696	5.16635
O15127	sp|O15127|SCAM2_HUMAN	SCAMP2	Secretory carrier-associated membrane protein 2 OS=Homo sapiens OX=9606 GN=SCAMP2 PE=1 SV=2	8	4.80743	4.64259	5.97568	5.75318	5.69308	5.55966	5.5022	5.67532	8.47739	8.5383	8.33006	8.16339	5.91225	5.48194	5.79325	5.69427
Q8TBA6	sp|Q8TBA6|GOGA5_HUMAN	GOLGA5	Golgin subfamily A member 5 OS=Homo sapiens OX=9606 GN=GOLGA5 PE=1 SV=3	27	7.62347	7.6474	7.07155	7.17145	4.90969	5.09838	4.88387	4.96092	7.21917	7.1081	7.0412	7.07912	5.5638	5.44399	5.57807	5.59983
Q9Y446-2	sp|Q9Y446-2|PKP3_HUMAN	PKP3	Isoform PKP3b of Plakophilin-3 OS=Homo sapiens OX=9606 GN=PKP3	15	1.25947	1.37771	1.22056	1.28777	1.62326	1.77474	1.75249	1.68129	0.946921	0.861054	0.800133	0.677042	20.3745	21.0676	22.7977	20.4977
O95819-3	sp|O95819-3|M4K4_HUMAN	MAP4K4	Isoform 3 of Mitogen-activated protein kinase kinase kinase kinase 4 OS=Homo sapiens OX=9606 GN=MAP4K4	21	6.09861	6.41898	6.68809	6.43003	5.96299	6.04366	6.19157	6.39082	6.28075	6.05838	6.2476	5.86211	6.1529	6.51727	6.18158	6.47468
O95819-6	sp|O95819-6|M4K4_HUMAN	MAP4K4	Isoform 6 of Mitogen-activated protein kinase kinase kinase kinase 4 OS=Homo sapiens OX=9606 GN=MAP4K4	1	7.28116	6.8765	7.68333	7.78401	6.80126	5.92179	5.65686	6.88079	5.37674	5.76593	5.54063	5.70124	5.71612	5.95111	6.37793	4.68458
A2RUB6	sp|A2RUB6|CCD66_HUMAN	CCDC66	Coiled-coil domain-containing protein 66 OS=Homo sapiens OX=9606 GN=CCDC66 PE=1 SV=4	2	9.78265	10.4599	9.97142	10.0858	6.61451	6.40989	6.73468	6.20506	5.33968	5.77991	5.97877	5.25733	2.54056	2.81836	2.80157	3.21992
Q8N4C8	sp|Q8N4C8|MINK1_HUMAN	MINK1	Misshapen-like kinase 1 OS=Homo sapiens OX=9606 GN=MINK1 PE=1 SV=2	13	6.20011	6.08215	6.63254	6.85601	3.33477	3.45962	3.49083	3.645	5.87173	5.51423	5.17618	5.84924	9.63976	9.43513	9.04818	9.7645
Q9UKE5	sp|Q9UKE5|TNIK_HUMAN	TNIK	TRAF2 and NCK-interacting protein kinase OS=Homo sapiens OX=9606 GN=TNIK PE=1 SV=1	27	5.37846	5.29064	5.61556	5.40321	3.85086	3.8962	3.74697	3.81812	8.45557	8.32906	8.17281	8.29834	7.16369	7.57451	7.5058	7.5002
Q66K74	sp|Q66K74|MAP1S_HUMAN	MAP1S	Microtubule-associated protein 1S OS=Homo sapiens OX=9606 GN=MAP1S PE=1 SV=2	41	5.96679	5.71842	5.58605	5.92009	6.99534	6.83914	7.11409	7.07038	5.79149	5.85695	5.68144	5.36696	6.48371	6.69534	6.60503	6.30877
O95071	sp|O95071|UBR5_HUMAN	UBR5	E3 ubiquitin-protein ligase UBR5 OS=Homo sapiens OX=9606 GN=UBR5 PE=1 SV=2	83	5.0389	5.0102	4.98599	4.68581	6.19336	6.18017	6.11117	6.20778	6.90308	7.18034	7.06258	7.02288	7.01683	6.76811	6.76139	6.87142
Q15032-2	sp|Q15032-2|R3HD1_HUMAN	R3HDM1	Isoform 2 of R3H domain-containing protein 1 OS=Homo sapiens OX=9606 GN=R3HDM1	12	6.35464	6.15366	6.05173	6.23644	5.06288	5.00629	4.89095	5.06943	7.77911	7.25367	7.77813	6.99393	6.31011	5.85915	6.46919	6.73068
B5MCG9	tr|B5MCG9|B5MCG9_HUMAN	R3HDM2	R3H domain-containing protein 2 OS=Homo sapiens OX=9606 GN=R3HDM2 PE=1 SV=2	4	7.13712	6.67063	7.1748	6.44828	5.67815	5.66956	5.40886	4.61742	6.92799	5.41913	7.37071	6.49457	5.95142	6.33922	5.72543	6.9667
Q9BYT8	sp|Q9BYT8|NEUL_HUMAN	NLN	Neurolysin, mitochondrial OS=Homo sapiens OX=9606 GN=NLN PE=1 SV=1	33	5.18355	5.06616	4.95917	4.84496	8.27619	7.68741	8.15453	7.78441	4.76434	4.89955	4.6708	4.64941	7.51858	7.2408	7.18356	7.11656
Q9NRF9	sp|Q9NRF9|DPOE3_HUMAN	POLE3	DNA polymerase epsilon subunit 3 OS=Homo sapiens OX=9606 GN=POLE3 PE=1 SV=1	9	3.60558	3.43355	4.28254	4.26728	5.42238	5.86203	5.44751	5.70038	8.70671	8.79235	9.28133	8.04653	6.33721	7.03029	6.68477	7.09954
O95470	sp|O95470|SGPL1_HUMAN	SGPL1	Sphingosine-1-phosphate lyase 1 OS=Homo sapiens OX=9606 GN=SGPL1 PE=1 SV=3	30	6.19819	6.14736	5.84746	6.03095	8.40165	9.07172	8.03502	8.53689	3.78748	3.808	4.01724	3.92374	6.61046	6.29938	6.67393	6.61055
Q14126	sp|Q14126|DSG2_HUMAN	DSG2	Desmoglein-2 OS=Homo sapiens OX=9606 GN=DSG2 PE=1 SV=2	65	5.67063	5.6407	5.61511	5.52122	2.43945	2.45086	2.53555	2.50114	7.99987	7.72991	7.66655	7.51988	9.11905	9.32442	9.17018	9.09547
Q9Y3F4-2	sp|Q9Y3F4-2|STRAP_HUMAN	STRAP	Isoform 2 of Serine-threonine kinase receptor-associated protein OS=Homo sapiens OX=9606 GN=STRAP	40	6.61918	6.72233	5.89019	5.85344	6.61528	6.15902	7.25965	6.13104	6.02554	6.45702	7.98438	6.03074	5.41056	5.74143	5.62188	5.47833
Q6ZT12-4	sp|Q6ZT12-4|UBR3_HUMAN	UBR3	Isoform 4 of E3 ubiquitin-protein ligase UBR3 OS=Homo sapiens OX=9606 GN=UBR3	20	6.39056	6.33059	6.67249	6.63481	6.83114	6.80273	6.7294	6.59178	4.70378	4.76658	4.7628	4.834	7.17843	7.05211	6.9233	6.7955
Q96MX3	sp|Q96MX3|ZNF48_HUMAN	ZNF48	Zinc finger protein 48 OS=Homo sapiens OX=9606 GN=ZNF48 PE=1 SV=2	5	4.49503	4.21034	4.24148	4.24865	3.01052	3.49924	3.40695	3.51009	9.04253	8.64908	8.61841	8.68267	8.1685	8.39382	8.62779	9.19489
Q9UJA5	sp|Q9UJA5|TRM6_HUMAN	TRMT6	tRNA (adenine(58)-N(1))-methyltransferase non-catalytic subunit TRM6 OS=Homo sapiens OX=9606 GN=TRMT6 PE=1 SV=1	25	4.58057	4.75565	4.81781	4.4305	7.3495	7.6172	6.89732	6.74075	8.89454	8.80413	7.90029	9.33401	4.43627	4.21424	4.7634	4.46382
Q8N1F8	sp|Q8N1F8|S11IP_HUMAN	STK11IP	Serine/threonine-protein kinase 11-interacting protein OS=Homo sapiens OX=9606 GN=STK11IP PE=1 SV=4	10	5.97494	6.47659	6.17742	6.18168	5.41787	5.54716	5.46999	5.25851	7.82561	8.50777	7.92297	8.67449	5.10362	5.11574	5.03077	5.31487
O95210	sp|O95210|STBD1_HUMAN	STBD1	Starch-binding domain-containing protein 1 OS=Homo sapiens OX=9606 GN=STBD1 PE=1 SV=1	12	8.76663	8.83002	8.58087	8.84116	5.18954	5.48589	5.92849	5.511	3.88117	3.97773	3.86011	4.29447	6.76112	6.42211	6.87952	6.79015
Q13263	sp|Q13263|TIF1B_HUMAN	TRIM28	Transcription intermediary factor 1-beta OS=Homo sapiens OX=9606 GN=TRIM28 PE=1 SV=5	140	4.43049	4.48097	4.51345	4.52802	3.0495	3.09501	3.16187	3.18239	8.00448	8.14945	7.65348	8.7394	9.38544	9.15252	8.98733	9.4862
Q9ULW3	sp|Q9ULW3|ABT1_HUMAN	ABT1	Activator of basal transcription 1 OS=Homo sapiens OX=9606 GN=ABT1 PE=1 SV=1	13	3.13291	3.16402	2.92821	3.19103	4.93121	4.8856	4.81431	4.52653	8.28198	8.44785	8.60236	7.89466	9.23206	8.74246	8.41286	8.81197
Q9HCL2	sp|Q9HCL2|GPAT1_HUMAN	GPAM	Glycerol-3-phosphate acyltransferase 1, mitochondrial OS=Homo sapiens OX=9606 GN=GPAM PE=1 SV=3	14	5.35809	6.27945	6.60552	6.07124	7.17663	7.36363	6.81856	6.59755	5.34055	6.20813	6.0726	6.15095	5.78487	5.97364	6.27238	5.92621
Q02952	sp|Q02952|AKA12_HUMAN	AKAP12	A-kinase anchor protein 12 OS=Homo sapiens OX=9606 GN=AKAP12 PE=1 SV=4	255	4.03543	4.09984	4.01756	4.22792	1.34909	1.31749	1.37176	1.40906	1.96176	1.89219	1.87049	1.90073	17.9261	17.4698	17.1487	18.0021
Q92747	sp|Q92747|ARC1A_HUMAN	ARPC1A	Actin-related protein 2/3 complex subunit 1A OS=Homo sapiens OX=9606 GN=ARPC1A PE=2 SV=2	18	9.82368	9.71396	9.65275	10.043	4.85512	4.7277	4.96932	4.69459	7.44415	7.92989	7.05322	7.30504	2.70527	2.98877	3.2043	2.88926
O15143	sp|O15143|ARC1B_HUMAN	ARPC1B	Actin-related protein 2/3 complex subunit 1B OS=Homo sapiens OX=9606 GN=ARPC1B PE=1 SV=3	33	9.13918	7.77411	10.6511	10.7821	6.20957	6.14897	6.12076	6.32098	2.68089	2.57004	2.63675	2.55598	6.90227	6.60866	6.40457	6.4941
O15294	sp|O15294|OGT1_HUMAN	OGT	UDP-N-acetylglucosamine--peptide N-acetylglucosaminyltransferase 110 kDa subunit OS=Homo sapiens OX=9606 GN=OGT PE=1 SV=3	49	5.07744	4.93455	5.1531	5.33074	6.07543	5.8858	6.2278	6.21348	7.51724	8.00058	8.08318	7.28464	5.96881	6.00996	6.08622	6.15101
Q96GQ5	sp|Q96GQ5|RUS1_HUMAN	C16orf58	RUS1 family protein C16orf58 OS=Homo sapiens OX=9606 GN=C16orf58 PE=1 SV=2	6	8.44582	8.64349	7.88117	7.88695	7.71003	7.56683	7.52617	7.61708	3.3993	3.34614	3.40294	3.36254	5.98976	5.86163	5.94394	5.41619
Q9HCM4	sp|Q9HCM4|E41L5_HUMAN	EPB41L5	Band 4.1-like protein 5 OS=Homo sapiens OX=9606 GN=EPB41L5 PE=1 SV=3	22	3.44728	3.4078	3.43402	3.2468	8.603	9.08043	8.48509	8.72561	8.30925	8.014	8.09111	8.2927	4.4837	4.66837	4.85811	4.85273
Q9H329	sp|Q9H329|E41LB_HUMAN	EPB41L4B	Band 4.1-like protein 4B OS=Homo sapiens OX=9606 GN=EPB41L4B PE=2 SV=2	5	3.51732	3.82677	3.70204	3.68602	7.29193	7.35568	7.05441	7.21959	5.96925	5.55387	5.93169	5.92536	8.18632	8.21963	8.05371	8.50642
Q15003	sp|Q15003|CND2_HUMAN	NCAPH	Condensin complex subunit 2 OS=Homo sapiens OX=9606 GN=NCAPH PE=1 SV=3	44	5.00968	5.25178	5.39541	5.31193	8.56649	8.24551	8.75097	8.6377	6.68362	6.77437	7.99983	6.30664	4.13533	4.35336	4.27929	4.2981
Q53GS7	sp|Q53GS7|GLE1_HUMAN	GLE1	Nucleoporin GLE1 OS=Homo sapiens OX=9606 GN=GLE1 PE=1 SV=2	22	4.62467	4.86851	5.15821	5.0477	5.56325	5.61678	5.40624	5.46321	8.21237	7.96314	7.85803	7.95219	6.34875	6.69793	6.58359	6.6354
P50454	sp|P50454|SERPH_HUMAN	SERPINH1	Serpin H1 OS=Homo sapiens OX=9606 GN=SERPINH1 PE=1 SV=2	88	7.763	7.32596	7.53075	7.73805	10.6026	11.3303	10.1532	10.2497	2.80226	2.75542	2.66177	3.06739	4.09378	3.8489	4.01825	4.05876
Q14683	sp|Q14683|SMC1A_HUMAN	SMC1A	Structural maintenance of chromosomes protein 1A OS=Homo sapiens OX=9606 GN=SMC1A PE=1 SV=2	109	5.43512	5.56355	5.29983	5.49577	5.31594	5.59331	5.40096	5.33689	8.99406	8.90307	9.02101	8.62889	5.06944	5.22962	5.37008	5.34245
Q8NDV3	sp|Q8NDV3|SMC1B_HUMAN	SMC1B	Structural maintenance of chromosomes protein 1B OS=Homo sapiens OX=9606 GN=SMC1B PE=2 SV=2	4	4.63346	4.83748	4.71512	4.89265	5.04429	5.44567	4.98155	4.82778	9.55633	9.31108	9.43434	10.2001	5.46871	5.47225	5.62627	5.55291
Q9H8G2	sp|Q9H8G2|CAAP1_HUMAN	CAAP1	Caspase activity and apoptosis inhibitor 1 OS=Homo sapiens OX=9606 GN=CAAP1 PE=1 SV=2	13	4.71446	4.79905	4.95484	4.89197	4.13556	4.25603	4.29011	4.31104	9.0436	9.18	9.17229	8.62937	6.65739	6.90346	6.76784	7.29297
Q99615	sp|Q99615|DNJC7_HUMAN	DNAJC7	DnaJ homolog subfamily C member 7 OS=Homo sapiens OX=9606 GN=DNAJC7 PE=1 SV=2	50	3.75567	3.66572	3.68985	3.73911	6.0193	6.00434	6.1712	5.84572	9.43205	9.39848	9.73749	8.99719	5.76345	5.81803	5.89751	6.0649
Q6PD74	sp|Q6PD74|AAGAB_HUMAN	AAGAB	Alpha- and gamma-adaptin-binding protein p34 OS=Homo sapiens OX=9606 GN=AAGAB PE=1 SV=1	10	4.72723	4.95129	4.97066	4.73903	6.65979	6.92442	6.72618	6.39485	9.15489	9.11396	7.70135	8.93137	4.59705	4.64304	4.82448	4.94041
P53365	sp|P53365|ARFP2_HUMAN	ARFIP2	Arfaptin-2 OS=Homo sapiens OX=9606 GN=ARFIP2 PE=1 SV=1	17	4.39112	4.56335	4.8153	4.65581	4.21516	4.44201	4.23386	4.21336	9.17164	9.38892	7.80645	9.09348	7.31095	6.86911	7.37463	7.45485
P53367	sp|P53367|ARFP1_HUMAN	ARFIP1	Arfaptin-1 OS=Homo sapiens OX=9606 GN=ARFIP1 PE=1 SV=2	14	6.66263	6.81621	6.68779	6.44106	3.37995	3.15982	3.17791	3.05073	7.45341	6.90022	6.60586	7.3557	8.11002	8.29659	7.81983	8.08227
A0A0A0MQS1	tr|A0A0A0MQS1|A0A0A0MQS1_HUMAN	PYCR3	Pyrroline-5-carboxylate reductase OS=Homo sapiens OX=9606 GN=PYCR3 PE=1 SV=1	18	5.44478	5.31823	5.55198	5.65499	7.43259	7.60752	7.40697	7.44394	7.14064	7.0728	7.93348	7.16738	4.59532	4.86877	4.82766	4.53294
Q13895	sp|Q13895|BYST_HUMAN	BYSL	Bystin OS=Homo sapiens OX=9606 GN=BYSL PE=1 SV=3	28	3.7011	3.75462	4.36374	4.14685	5.99054	6.03449	5.70221	5.78525	7.75864	7.81967	7.56964	7.56427	7.56952	7.29637	7.46646	7.47665
H0YBH7	tr|H0YBH7|H0YBH7_HUMAN	SARAF	Store-operated calcium entry-associated regulatory factor (Fragment) OS=Homo sapiens OX=9606 GN=SARAF PE=1 SV=1	1	6.49796	6.92894	6.42595	6.13451	10.5424	10.9095	12.237	9.8364	4.12007	4.4543	4.04267	4.21647	3.88341	3.42238	3.49966	2.8483
O60890	sp|O60890|OPHN1_HUMAN	OPHN1	Oligophrenin-1 OS=Homo sapiens OX=9606 GN=OPHN1 PE=1 SV=1	10	9.43209	9.49192	10.1647	9.83448	7.49804	7.54797	7.80198	7.85665	4.41028	4.38926	4.37103	4.5366	3.08094	3.26229	3.0998	3.22193
Q8N9Z2	sp|Q8N9Z2|CC71L_HUMAN	CCDC71L	Coiled-coil domain-containing protein 71L OS=Homo sapiens OX=9606 GN=CCDC71L PE=1 SV=2	5	6.84985	6.34088	9.70663	9.81402	0.824774	1.46102	1.87197	1.28015	5.35079	4.67372	6.05674	4.45272	11.0856	9.70774	9.75718	10.7663
Q96GG9	sp|Q96GG9|DCNL1_HUMAN	DCUN1D1	DCN1-like protein 1 OS=Homo sapiens OX=9606 GN=DCUN1D1 PE=1 SV=1	11	5.73127	5.44936	6.1389	5.73636	7.53262	6.93271	7.14532	7.3926	4.84172	5.00063	5.57924	4.48424	7.0078	7.67373	6.63657	6.71692
P13667	sp|P13667|PDIA4_HUMAN	PDIA4	Protein disulfide-isomerase A4 OS=Homo sapiens OX=9606 GN=PDIA4 PE=1 SV=2	127	7.37405	7.26925	6.3068	6.42148	3.44011	3.42931	3.39489	3.38944	7.01501	6.74962	6.69124	7.0082	7.85263	7.87863	7.92506	7.85428
P30101	sp|P30101|PDIA3_HUMAN	PDIA3	Protein disulfide-isomerase A3 OS=Homo sapiens OX=9606 GN=PDIA3 PE=1 SV=4	110	8.29543	8.007	7.08285	7.24837	6.45253	6.54175	6.60269	6.52589	4.45165	4.65553	4.84406	4.50267	6.08275	6.42207	6.23284	6.05192
H7BZJ3	tr|H7BZJ3|H7BZJ3_HUMAN	PDIA3	Protein disulfide-isomerase A3 (Fragment) OS=Homo sapiens OX=9606 GN=PDIA3 PE=1 SV=1	4	8.8737	10.8381	7.339	8.50995	6.35207	7.41088	6.44342	7.04417	3.2312	4.17167	4.08776	3.74252	4.80161	6.23801	5.4116	5.50431
A0A087WSV8	tr|A0A087WSV8|A0A087WSV8_HUMAN	NUCB2	Nucleobindin 2, isoform CRA_b OS=Homo sapiens OX=9606 GN=NUCB2 PE=1 SV=1	30	9.94017	10.5171	6.97551	8.11335	5.45425	5.22364	5.67358	6.1128	7.03002	7.03397	5.54034	6.58858	3.89806	4.20672	3.96084	3.73112
Q96PE2	sp|Q96PE2|ARHGH_HUMAN	ARHGEF17	Rho guanine nucleotide exchange factor 17 OS=Homo sapiens OX=9606 GN=ARHGEF17 PE=1 SV=1	16	6.95123	7.18251	7.50153	7.41045	11.0011	11.012	10.7632	11.1777	2.41488	2.32211	2.4804	2.8758	4.22686	4.05224	4.38598	4.24199
P51608-2	sp|P51608-2|MECP2_HUMAN	MECP2	Isoform B of Methyl-CpG-binding protein 2 OS=Homo sapiens OX=9606 GN=MECP2	20	5.26378	5.52381	5.22553	5.06734	5.93488	6.06047	5.90366	6.08781	9.82718	8.36498	9.12798	9.79104	4.20191	4.30309	4.86363	4.45291
A0A1B0GTV0	tr|A0A1B0GTV0|A0A1B0GTV0_HUMAN	MECP2	Methyl-CpG-binding protein 2 (Fragment) OS=Homo sapiens OX=9606 GN=MECP2 PE=1 SV=1	1	2.13045	1.19833	3.14266	3.24003	2.08927	3.16257	1.36041	2.97295	10.265	7.26897	6.90438	9.11158	11.8684	12.3491	10.3079	12.6281
Q14204	sp|Q14204|DYHC1_HUMAN	DYNC1H1	Cytoplasmic dynein 1 heavy chain 1 OS=Homo sapiens OX=9606 GN=DYNC1H1 PE=1 SV=5	457	8.77874	8.7934	9.22554	9.01558	5.20142	5.34579	5.28606	5.35278	6.1461	6.0084	5.78105	6.16281	4.78086	4.7145	4.76251	4.64445
Q8IXZ2	sp|Q8IXZ2|ZC3H3_HUMAN	ZC3H3	Zinc finger CCCH domain-containing protein 3 OS=Homo sapiens OX=9606 GN=ZC3H3 PE=1 SV=3	8	4.17777	3.94786	4.65772	4.67279	7.04616	7.03795	7.02777	6.66543	5.51936	5.45696	5.47986	5.6433	8.45219	7.65078	8.31258	8.2515
Q6IE81	sp|Q6IE81|JADE1_HUMAN	JADE1	Protein Jade-1 OS=Homo sapiens OX=9606 GN=JADE1 PE=1 SV=1	6	4.55802	4.60932	5.11336	5.0976	7.74386	7.75002	7.95866	7.642	7.12997	7.52835	7.10758	7.12648	5.12022	4.89996	5.26974	5.34485
G3XAA4	tr|G3XAA4|G3XAA4_HUMAN	JADE2	E3 ubiquitin-protein ligase Jade-2 OS=Homo sapiens OX=9606 GN=JADE2 PE=1 SV=1	4	7.97055	8.75967	9.0015	9.48173	4.14756	3.9162	4.1754	4.66847	2.30562	2.15874	2.08149	2.22632	10.1032	9.49614	9.31793	10.1895
Q8N128-2	sp|Q8N128-2|F177A_HUMAN	FAM177A1	Isoform 2 of Protein FAM177A1 OS=Homo sapiens OX=9606 GN=FAM177A1	8	7.49819	7.22469	8.30375	8.66439	5.15691	4.81196	5.4533	5.54709	5.58016	5.73527	5.9714	5.26933	6.25006	6.55656	5.98494	5.99201
P35612	sp|P35612|ADDB_HUMAN	ADD2	Beta-adducin OS=Homo sapiens OX=9606 GN=ADD2 PE=1 SV=3	24	10.1039	10.2628	10.2718	10.2274	2.17241	2.16117	2.36414	2.17675	11.9849	12.3295	11.2469	11.344	0.549061	0.785428	1.0024	1.01745
P35611-3	sp|P35611-3|ADDA_HUMAN	ADD1	Isoform 3 of Alpha-adducin OS=Homo sapiens OX=9606 GN=ADD1	38	7.5555	7.45416	7.63338	7.4351	6.62423	6.74521	6.48873	6.92875	7.34475	7.05745	7.12428	6.83886	3.51991	3.7541	3.71889	3.77669
Q9BXK5	sp|Q9BXK5|B2L13_HUMAN	BCL2L13	Bcl-2-like protein 13 OS=Homo sapiens OX=9606 GN=BCL2L13 PE=1 SV=1	23	9.32315	8.99952	9.0615	9.23468	4.05297	3.96293	4.10899	4.05506	6.93175	6.8529	6.55635	6.32112	5.09146	5.0038	5.30468	5.13914
Q15436	sp|Q15436|SC23A_HUMAN	SEC23A	Protein transport protein Sec23A OS=Homo sapiens OX=9606 GN=SEC23A PE=1 SV=2	43	9.56163	9.22893	9.26039	9.50126	5.98483	6.09874	6.00337	6.29431	5.6438	5.50881	5.47929	5.38169	3.92368	4.09852	4.01182	4.01892
Q15437	sp|Q15437|SC23B_HUMAN	SEC23B	Protein transport protein Sec23B OS=Homo sapiens OX=9606 GN=SEC23B PE=1 SV=2	47	5.94646	5.55204	6.4528	6.70915	5.80274	5.73801	5.91811	6.05676	5.48176	5.61232	5.52175	5.14975	7.61662	7.57525	7.36176	7.50472
Q96BP3	sp|Q96BP3|PPWD1_HUMAN	PPWD1	Peptidylprolyl isomerase domain and WD repeat-containing protein 1 OS=Homo sapiens OX=9606 GN=PPWD1 PE=1 SV=1	34	3.75967	3.89838	3.88765	3.72478	6.81773	6.80562	6.61945	6.58695	8.05372	7.97311	7.86696	8.09255	6.46934	6.40582	6.57578	6.46248
Q5UIP0	sp|Q5UIP0|RIF1_HUMAN	RIF1	Telomere-associated protein RIF1 OS=Homo sapiens OX=9606 GN=RIF1 PE=1 SV=2	85	5.15689	5.19024	5.61884	5.62075	4.05604	4.08241	3.97831	4.06417	10.1028	9.75186	9.88169	9.67377	5.78742	5.47217	5.71928	5.84338
Q7L266	sp|Q7L266|ASGL1_HUMAN	ASRGL1	Isoaspartyl peptidase/L-asparaginase OS=Homo sapiens OX=9606 GN=ASRGL1 PE=1 SV=2	9	2.25599	2.3087	2.35376	2.14539	5.76622	5.83127	6.3102	5.16167	8.03192	9.28251	11.6032	7.79828	7.43931	8.00185	8.00188	7.70785
Q5R3I4	sp|Q5R3I4|TTC38_HUMAN	TTC38	Tetratricopeptide repeat protein 38 OS=Homo sapiens OX=9606 GN=TTC38 PE=1 SV=1	12	5.13227	5.16409	5.05064	4.62643	5.41738	5.73321	5.52423	5.15472	8.60805	8.61782	7.55821	8.5544	6.21719	6.18685	6.23672	6.2178
A8MVW0	sp|A8MVW0|F1712_HUMAN	FAM171A2	Protein FAM171A2 OS=Homo sapiens OX=9606 GN=FAM171A2 PE=1 SV=1	6	6.4566	7.29625	5.85371	5.9765	7.33181	7.21281	6.43059	7.33645	6.11552	6.16747	6.92038	6.83844	4.56046	5.4576	5.12646	4.91896
Q15582	sp|Q15582|BGH3_HUMAN	TGFBI	Transforming growth factor-beta-induced protein ig-h3 OS=Homo sapiens OX=9606 GN=TGFBI PE=1 SV=1	8	24.0279	19.0158	17.4507	20.6752	2.71118	1.73804	2.15575	2.18098	1.1687	1.56913	1.73661	1.28499	1.34671	0.958731	0.986591	0.993081
P61927	sp|P61927|RL37_HUMAN	RPL37	60S ribosomal protein L37 OS=Homo sapiens OX=9606 GN=RPL37 PE=1 SV=2	12	6.15761	6.4986	6.09005	5.84445	5.65213	5.49511	5.42574	5.46792	6.56938	6.47701	6.34754	7.03851	6.8999	6.34657	6.77036	6.91915
Q86U90	sp|Q86U90|YRDC_HUMAN	YRDC	YrdC domain-containing protein, mitochondrial OS=Homo sapiens OX=9606 GN=YRDC PE=1 SV=1	3	5.35351	5.42226	4.19334	4.2672	6.61894	5.41148	7.74281	6.04276	4.60918	5.03583	8.92375	4.75101	8.54198	8.58115	7.06252	7.44231
P07910-2	sp|P07910-2|HNRPC_HUMAN	HNRNPC	Isoform C1 of Heterogeneous nuclear ribonucleoproteins C1/C2 OS=Homo sapiens OX=9606 GN=HNRNPC	80	4.42598	4.42009	4.53288	4.57226	5.30013	5.28259	5.13734	5.14426	8.29048	7.93412	8.26896	9.22771	6.80987	6.86378	6.76412	7.02542
B4DY08	tr|B4DY08|B4DY08_HUMAN	HNRNPC	Heterogeneous nuclear ribonucleoproteins C1/C2 OS=Homo sapiens OX=9606 GN=HNRNPC PE=1 SV=1	2	4.77721	2.70418	3.76155	4.2777	4.88478	4.97214	5.3188	5.26838	11.8618	12.1392	17.1048	7.63462	3.61125	4.34993	3.29871	4.03507
Q9UKM9-2	sp|Q9UKM9-2|RALY_HUMAN	RALY	Isoform 1 of RNA-binding protein Raly OS=Homo sapiens OX=9606 GN=RALY	1	8.92032	9.18771	6.84828	8.77244	5.07906	4.75861	5.07918	5.83541	8.40688	7.19658	6.79547	7.13631	4.04148	4.08213	4.53923	3.32092
Q9UKM9	sp|Q9UKM9|RALY_HUMAN	RALY	RNA-binding protein Raly OS=Homo sapiens OX=9606 GN=RALY PE=1 SV=1	39	5.98095	6.14453	5.69975	5.41573	10.5044	10.2698	10.2648	10.1543	4.4586	4.13814	4.46728	4.35124	4.47532	4.67332	4.59786	4.40398
P22314	sp|P22314|UBA1_HUMAN	UBA1	Ubiquitin-like modifier-activating enzyme 1 OS=Homo sapiens OX=9606 GN=UBA1 PE=1 SV=3	165	5.82732	5.8711	5.98071	5.96325	6.09903	6.13993	6.07407	5.87494	8.06064	8.282	7.77266	8.06487	4.85813	5.10073	5.13114	4.89947
Q9Y3T9	sp|Q9Y3T9|NOC2L_HUMAN	NOC2L	Nucleolar complex protein 2 homolog OS=Homo sapiens OX=9606 GN=NOC2L PE=1 SV=4	32	3.85577	3.88588	4.36609	4.26828	5.66793	5.67755	5.52314	5.52437	7.56266	7.40589	7.30895	7.57152	7.93154	7.86604	7.80465	7.77973
O75152	sp|O75152|ZC11A_HUMAN	ZC3H11A	Zinc finger CCCH domain-containing protein 11A OS=Homo sapiens OX=9606 GN=ZC3H11A PE=1 SV=3	33	3.58169	3.79019	3.65064	3.67631	7.31913	7.47478	7.45325	7.582	8.42818	8.2661	8.14717	7.77005	5.60659	5.80249	5.57475	5.8767
Q96F86	sp|Q96F86|EDC3_HUMAN	EDC3	Enhancer of mRNA-decapping protein 3 OS=Homo sapiens OX=9606 GN=EDC3 PE=1 SV=1	31	5.03723	4.98211	4.74453	4.69964	4.89419	4.9288	5.20836	4.61884	8.86773	9.56607	8.58802	8.67047	5.91756	6.20141	6.51371	6.56131
P11766	sp|P11766|ADHX_HUMAN	ADH5	Alcohol dehydrogenase class-3 OS=Homo sapiens OX=9606 GN=ADH5 PE=1 SV=4	39	5.89486	5.53689	6.42301	6.37849	6.26411	5.97676	6.18761	6.36425	5.55012	5.83166	5.32533	5.47798	7.16017	7.27021	7.05262	7.30595
Q9UKK3	sp|Q9UKK3|PARP4_HUMAN	PARP4	Poly [ADP-ribose] polymerase 4 OS=Homo sapiens OX=9606 GN=PARP4 PE=1 SV=3	45	8.66331	8.74377	8.93155	9.06343	5.86156	5.78307	5.72357	5.95924	1.60966	1.58248	1.69177	1.75434	8.90696	8.53118	8.59889	8.59522
P13804	sp|P13804|ETFA_HUMAN	ETFA	Electron transfer flavoprotein subunit alpha, mitochondrial OS=Homo sapiens OX=9606 GN=ETFA PE=1 SV=1	37	5.56335	5.66642	5.49462	5.4279	6.86425	7.07013	7.01897	6.6592	6.41043	6.70006	7.6569	6.09592	5.75202	5.95295	5.93514	5.73172
Q9NUI1	sp|Q9NUI1|DECR2_HUMAN	DECR2	Peroxisomal 2,4-dienoyl-CoA reductase OS=Homo sapiens OX=9606 GN=DECR2 PE=1 SV=1	11	10.4212	10.0753	12.5654	12.2168	3.79756	3.92839	3.70346	3.7663	5.98462	6.33751	4.84174	5.62008	3.8699	4.36123	4.43129	4.07928
Q2TAZ0-3	sp|Q2TAZ0-3|ATG2A_HUMAN	ATG2A	Isoform 2 of Autophagy-related protein 2 homolog A OS=Homo sapiens OX=9606 GN=ATG2A	11	7.00582	7.36819	7.34015	7.24767	5.43426	5.21747	4.97129	5.44056	8.95794	8.39472	8.75033	9.33872	3.46885	3.77547	3.5609	3.72765
Q96BY7	sp|Q96BY7|ATG2B_HUMAN	ATG2B	Autophagy-related protein 2 homolog B OS=Homo sapiens OX=9606 GN=ATG2B PE=1 SV=5	20	7.26289	7.28029	7.19318	7.12295	4.21057	4.33775	4.23001	4.18534	9.01563	8.62248	8.77014	9.13628	4.46441	4.6844	4.72433	4.75936
P14921	sp|P14921|ETS1_HUMAN	ETS1	Protein C-ets-1 OS=Homo sapiens OX=9606 GN=ETS1 PE=1 SV=1	8	11.2852	11.716	12.1114	13.5656	8.73437	8.83435	8.98556	8.81691	1.52484	1.4913	1.40716	2.00078	2.29311	2.5354	2.20656	2.4915
Q2VPK5	sp|Q2VPK5|CTU2_HUMAN	CTU2	Cytoplasmic tRNA 2-thiolation protein 2 OS=Homo sapiens OX=9606 GN=CTU2 PE=1 SV=1	15	2.96037	3.38881	3.67223	3.24656	5.55773	5.60886	4.71047	4.78379	4.66621	4.85696	4.97056	5.40615	11.6432	11.4194	11.8584	11.2504
P31153	sp|P31153|METK2_HUMAN	MAT2A	S-adenosylmethionine synthase isoform type-2 OS=Homo sapiens OX=9606 GN=MAT2A PE=1 SV=1	43	5.4153	5.47667	5.64982	5.64298	5.09104	4.67308	5.11202	4.99283	6.28027	6.55066	6.47234	6.35457	8.20109	7.9638	7.99586	8.12768
O00461	sp|O00461|GOLI4_HUMAN	GOLIM4	Golgi integral membrane protein 4 OS=Homo sapiens OX=9606 GN=GOLIM4 PE=1 SV=1	27	9.36822	9.14357	9.19811	9.30841	6.33544	6.61027	6.34346	6.56183	7.13866	6.98746	7.06476	7.11986	2.03565	2.23504	2.25793	2.29132
P36957	sp|P36957|ODO2_HUMAN	DLST	Dihydrolipoyllysine-residue succinyltransferase component of 2-oxoglutarate dehydrogenase complex, mitochondrial OS=Homo sapiens OX=9606 GN=DLST PE=1 SV=4	42	6.75311	7.06025	6.70987	6.60712	8.20173	8.0598	8.2669	8.55959	4.59691	4.5458	3.97243	4.42644	5.55404	5.42581	5.47801	5.78218
Q9H0X9	sp|Q9H0X9|OSBL5_HUMAN	OSBPL5	Oxysterol-binding protein-related protein 5 OS=Homo sapiens OX=9606 GN=OSBPL5 PE=1 SV=1	8	5.54157	5.57779	5.16957	4.83804	11.2195	12.2051	9.98839	11.1377	2.33798	2.20293	2.43309	2.14844	6.21107	6.62796	6.56067	5.80026
Q9BZF1	sp|Q9BZF1|OSBL8_HUMAN	OSBPL8	Oxysterol-binding protein-related protein 8 OS=Homo sapiens OX=9606 GN=OSBPL8 PE=1 SV=3	38	6.16553	5.95718	6.46822	6.46529	3.8736	4.07651	4.0466	4.0891	4.91826	4.62575	4.83513	4.15082	10.0661	10.4004	10.0044	9.85715
P10809	sp|P10809|CH60_HUMAN	HSPD1	60 kDa heat shock protein, mitochondrial OS=Homo sapiens OX=9606 GN=HSPD1 PE=1 SV=2	305	3.49355	3.60582	3.68487	3.55883	5.60583	5.5816	5.56802	5.55799	6.89906	6.58815	7.12592	7.29356	8.94168	8.77266	8.76909	8.95336
Q15814	sp|Q15814|TBCC_HUMAN	TBCC	Tubulin-specific chaperone C OS=Homo sapiens OX=9606 GN=TBCC PE=1 SV=2	14	7.57725	7.9761	6.64718	6.4691	7.95635	7.88021	8.45368	7.82794	4.67005	4.56762	4.89137	4.81367	4.75797	4.98878	5.35096	5.17175
Q14974	sp|Q14974|IMB1_HUMAN	KPNB1	Importin subunit beta-1 OS=Homo sapiens OX=9606 GN=KPNB1 PE=1 SV=2	146	6.01561	5.73057	6.37423	6.55239	6.35343	6.30522	6.47674	6.54877	6.5126	6.66323	6.59878	6.01386	6.14128	6.07001	5.78282	5.86047
Q99460	sp|Q99460|PSMD1_HUMAN	PSMD1	26S proteasome non-ATPase regulatory subunit 1 OS=Homo sapiens OX=9606 GN=PSMD1 PE=1 SV=2	111	5.29637	5.0517	5.71025	5.74026	6.71915	6.65375	6.72228	6.94677	6.05862	6.03499	6.13357	5.66344	6.98828	6.93928	6.57294	6.76834
Q14674	sp|Q14674|ESPL1_HUMAN	ESPL1	Separin OS=Homo sapiens OX=9606 GN=ESPL1 PE=1 SV=3	21	2.95907	2.78947	2.95405	2.85625	7.34461	7.5945	7.53864	7.55973	8.12101	8.08013	9.39381	8.21342	6.44705	5.83624	6.32077	5.99123
Q9UJX6	sp|Q9UJX6|ANC2_HUMAN	ANAPC2	Anaphase-promoting complex subunit 2 OS=Homo sapiens OX=9606 GN=ANAPC2 PE=1 SV=1	22	5.59845	5.83891	6.16414	6.06085	5.73865	5.49739	5.46373	5.69376	6.73866	6.73809	6.65162	6.7687	7.01609	6.58997	6.77902	6.66199
Q01844-5	sp|Q01844-5|EWS_HUMAN	EWSR1	Isoform 5 of RNA-binding protein EWS OS=Homo sapiens OX=9606 GN=EWSR1	24	5.72123	5.61781	5.28631	5.33257	5.56641	5.28866	5.80371	5.83661	7.52373	7.88289	7.21586	7.35662	6.33226	6.43681	6.23089	6.56764
H7BY36	tr|H7BY36|H7BY36_HUMAN	EWSR1	RNA-binding protein EWS (Fragment) OS=Homo sapiens OX=9606 GN=EWSR1 PE=1 SV=1	4	4.89741	3.22782	4.1753	3.66973	2.95616	3.53957	4.64752	5.15654	6.36478	5.78096	6.43821	4.42238	11.9735	12.8338	9.87136	10.045
O95684	sp|O95684|FR1OP_HUMAN	FGFR1OP	FGFR1 oncogene partner OS=Homo sapiens OX=9606 GN=FGFR1OP PE=1 SV=1	16	5.21696	5.20759	5.29712	4.94548	9.99028	9.95777	9.70803	9.94809	6.11302	6.04413	6.26012	6.24369	3.67514	3.76082	3.78158	3.85016
P46013	sp|P46013|KI67_HUMAN	MKI67	Proliferation marker protein Ki-67 OS=Homo sapiens OX=9606 GN=MKI67 PE=1 SV=2	269	6.39202	6.60086	6.82425	6.74638	4.84583	5.22408	4.98735	4.98512	4.11697	3.65885	4.11259	4.50658	9.14621	8.61158	9.35407	9.88727
Q29RF7	sp|Q29RF7|PDS5A_HUMAN	PDS5A	Sister chromatid cohesion protein PDS5 homolog A OS=Homo sapiens OX=9606 GN=PDS5A PE=1 SV=1	71	4.58541	4.59697	5.10142	5.11841	7.01017	7.10834	6.81943	7.00303	5.83704	5.67792	5.6424	5.60841	7.65761	7.46411	7.3939	7.37542
Q9NTI5	sp|Q9NTI5|PDS5B_HUMAN	PDS5B	Sister chromatid cohesion protein PDS5 homolog B OS=Homo sapiens OX=9606 GN=PDS5B PE=1 SV=1	66	5.69072	5.79754	6.17437	5.93437	6.88001	7.20708	6.73796	7.00971	7.57479	7.40172	7.09708	7.66312	4.59948	4.7006	4.71953	4.81191
Q8WUM4-2	sp|Q8WUM4-2|PDC6I_HUMAN	PDCD6IP	Isoform 2 of Programmed cell death 6-interacting protein OS=Homo sapiens OX=9606 GN=PDCD6IP	79	6.16471	6.16911	6.34526	6.36338	5.0616	5.06625	5.11844	5.14361	7.24915	7.20851	7.294	7.45259	6.1877	6.35147	6.39065	6.43358
E9PB61	tr|E9PB61|E9PB61_HUMAN	ALYREF	THO complex subunit 4 OS=Homo sapiens OX=9606 GN=ALYREF PE=1 SV=1	33	4.84771	5.0852	4.76657	4.60621	5.43691	6.08763	5.94244	6.02746	6.75473	6.67609	6.18701	7.10295	7.71982	7.26818	7.66028	7.83078
Q9NR30	sp|Q9NR30|DDX21_HUMAN	DDX21	Nucleolar RNA helicase 2 OS=Homo sapiens OX=9606 GN=DDX21 PE=1 SV=5	111	4.51576	4.55721	5.01449	4.94165	5.94751	6.0002	5.85625	6.01917	7.38331	7.10105	6.94612	8.09479	7.04592	6.56894	6.95289	7.05474
Q9BQ39	sp|Q9BQ39|DDX50_HUMAN	DDX50	ATP-dependent RNA helicase DDX50 OS=Homo sapiens OX=9606 GN=DDX50 PE=1 SV=1	30	6.18481	6.17776	6.4503	6.69566	6.81906	7.03552	6.76196	6.94139	8.30593	8.0776	8.22303	8.17754	3.44742	3.54646	3.62066	3.53491
Q9BUT1	sp|Q9BUT1|BDH2_HUMAN	BDH2	3-hydroxybutyrate dehydrogenase type 2 OS=Homo sapiens OX=9606 GN=BDH2 PE=1 SV=2	9	7.98632	7.97477	8.43349	7.71074	4.35942	4.89515	4.24278	4.05521	10.8603	11.3068	10.3047	10.7388	1.38088	1.87997	2.04951	1.8212
Q6P9B9	sp|Q6P9B9|INT5_HUMAN	INTS5	Integrator complex subunit 5 OS=Homo sapiens OX=9606 GN=INTS5 PE=1 SV=1	13	4.56022	4.5018	4.87482	4.79535	5.45063	6.15835	5.64611	5.76274	6.85985	7.15514	7.23229	7.14249	7.5987	7.31579	7.36724	7.57846
P13716-2	sp|P13716-2|HEM2_HUMAN	ALAD	Isoform 2 of Delta-aminolevulinic acid dehydratase OS=Homo sapiens OX=9606 GN=ALAD	6	8.86192	8.72679	9.5247	9.42314	5.65107	6.02003	5.89702	6.04872	5.64513	5.8208	5.22246	5.71407	4.27334	4.47111	4.30928	4.39042
Q13206	sp|Q13206|DDX10_HUMAN	DDX10	Probable ATP-dependent RNA helicase DDX10 OS=Homo sapiens OX=9606 GN=DDX10 PE=1 SV=2	37	3.79638	3.95543	4.36551	4.13388	6.11691	6.33887	6.08111	6.03646	6.76463	6.57157	6.44775	6.7448	8.45758	8.1279	8.04367	8.01753
Q13683	sp|Q13683|ITA7_HUMAN	ITGA7	Integrin alpha-7 OS=Homo sapiens OX=9606 GN=ITGA7 PE=1 SV=3	14	18.6392	18.2298	17.7645	17.2263	3.02948	3.48168	3.52257	3.91316	1.72194	1.6538	1.67459	1.82266	1.72605	2.1449	1.69995	1.74953
Q96KN1	sp|Q96KN1|FA84B_HUMAN	FAM84B	Protein FAM84B OS=Homo sapiens OX=9606 GN=FAM84B PE=1 SV=1	10	3.29297	3.40521	3.43328	2.86241	7.11387	6.6417	6.51598	6.36352	10.9912	11.083	9.68572	10.6958	4.18453	4.33882	4.63682	4.75519
Q8NB14	sp|Q8NB14|UBP38_HUMAN	USP38	Ubiquitin carboxyl-terminal hydrolase 38 OS=Homo sapiens OX=9606 GN=USP38 PE=1 SV=2	10	5.00847	4.72856	5.02192	5.2174	4.59103	3.9617	4.39031	4.75606	8.47872	8.81814	9.34897	7.26921	7.55635	7.20316	6.86632	6.78367
Q9BZE4	sp|Q9BZE4|NOG1_HUMAN	GTPBP4	Nucleolar GTP-binding protein 1 OS=Homo sapiens OX=9606 GN=GTPBP4 PE=1 SV=3	43	4.5944	4.71932	5.43976	5.33194	3.39894	3.56231	3.57739	3.45295	7.70838	7.24718	7.06392	7.37341	9.34305	8.76909	9.18864	9.22931
Q96GX9	sp|Q96GX9|MTNB_HUMAN	APIP	Methylthioribulose-1-phosphate dehydratase OS=Homo sapiens OX=9606 GN=APIP PE=1 SV=1	18	3.89687	3.55571	4.05475	3.71137	5.71528	5.66502	5.73334	5.6123	8.18763	8.71104	8.37061	8.21418	6.96503	7.39609	7.01298	7.19779
Q6P2Q9	sp|Q6P2Q9|PRP8_HUMAN	PRPF8	Pre-mRNA-processing-splicing factor 8 OS=Homo sapiens OX=9606 GN=PRPF8 PE=1 SV=2	188	4.2831	4.36182	4.60096	4.4569	4.46258	4.54753	4.34473	4.43765	8.91027	8.93781	8.47259	8.82151	7.47359	7.2829	7.31295	7.2931
O43301	sp|O43301|HS12A_HUMAN	HSPA12A	Heat shock 70 kDa protein 12A OS=Homo sapiens OX=9606 GN=HSPA12A PE=1 SV=2	21	4.85094	5.22683	4.91459	4.90242	7.57285	7.79554	7.51968	7.56309	5.65839	5.27417	5.51164	5.6757	6.64993	7.06754	6.84787	6.96881
Q9Y297	sp|Q9Y297|FBW1A_HUMAN	BTRC	F-box/WD repeat-containing protein 1A OS=Homo sapiens OX=9606 GN=BTRC PE=1 SV=1	10	4.50961	4.84243	4.62565	4.79538	6.21032	6.53634	6.19386	6.20463	6.79055	7.32209	7.48929	7.64146	6.95188	6.62612	6.66256	6.59782
Q9UKB1	sp|Q9UKB1|FBW1B_HUMAN	FBXW11	F-box/WD repeat-containing protein 11 OS=Homo sapiens OX=9606 GN=FBXW11 PE=1 SV=1	4	4.53756	4.54078	4.74536	4.5782	6.19387	5.81304	6.19277	6.05095	7.87028	7.54732	8.01194	7.56937	7.15529	6.38846	6.404	6.40082
Q6P5Z2	sp|Q6P5Z2|PKN3_HUMAN	PKN3	Serine/threonine-protein kinase N3 OS=Homo sapiens OX=9606 GN=PKN3 PE=1 SV=1	9	3.44411	3.76089	4.00578	3.87607	3.41156	3.70372	3.63225	3.21975	7.62493	6.9982	7.41188	7.72712	10.8047	9.97236	10.1768	10.2299
Q16512-2	sp|Q16512-2|PKN1_HUMAN	PKN1	Isoform 2 of Serine/threonine-protein kinase N1 OS=Homo sapiens OX=9606 GN=PKN1	28	6.19572	6.33843	6.90377	6.93467	3.85854	3.93125	3.85013	4.06867	6.43553	6.57792	6.65958	6.22576	8.10072	7.93484	8.06558	7.91889
Q9P2R3-4	sp|Q9P2R3-4|ANFY1_HUMAN	ANKFY1	Isoform 4 of Rabankyrin-5 OS=Homo sapiens OX=9606 GN=ANKFY1	35	6.42723	6.16864	6.92015	6.59164	3.90263	3.99246	3.92326	3.89557	9.18802	9.02148	9.05219	8.83169	5.4578	5.70289	5.49429	5.43004
Q16513	sp|Q16513|PKN2_HUMAN	PKN2	Serine/threonine-protein kinase N2 OS=Homo sapiens OX=9606 GN=PKN2 PE=1 SV=1	41	4.72957	4.76363	5.03524	4.99016	5.46932	5.42793	5.53289	5.44797	9.55774	9.45105	9.41324	9.12442	5.20686	5.25152	5.24641	5.35205
P39060	sp|P39060|COIA1_HUMAN	COL18A1	Collagen alpha-1(XVIII) chain OS=Homo sapiens OX=9606 GN=COL18A1 PE=1 SV=5	8	5.164	6.64045	5.54001	4.66128	3.71136	3.5443	2.53265	2.97101	6.71059	7.12064	6.15393	7.62562	8.96018	9.48224	9.98984	9.1919
Q7L8L6	sp|Q7L8L6|FAKD5_HUMAN	FASTKD5	FAST kinase domain-containing protein 5, mitochondrial OS=Homo sapiens OX=9606 GN=FASTKD5 PE=1 SV=1	15	4.73784	4.29357	4.89696	4.90381	7.79617	7.71678	7.52365	7.7835	7.88376	7.98116	7.8638	7.00311	4.95001	4.78652	4.98593	4.89343
P06733	sp|P06733|ENOA_HUMAN	ENO1	Alpha-enolase OS=Homo sapiens OX=9606 GN=ENO1 PE=1 SV=2	203	5.89189	6.25228	6.50313	6.28146	9.02489	8.41837	9.45818	8.81359	3.81736	3.79701	4.81903	4.11005	5.47326	6.0038	5.70171	5.63399
P09104	sp|P09104|ENOG_HUMAN	ENO2	Gamma-enolase OS=Homo sapiens OX=9606 GN=ENO2 PE=1 SV=3	16	10.516	11.0465	11.6057	10.9439	8.67129	7.78645	9.39715	8.31257	1.82117	1.76851	2.35548	2.12853	3.30445	3.55151	3.55617	3.23462
P13929	sp|P13929|ENOB_HUMAN	ENO3	Beta-enolase OS=Homo sapiens OX=9606 GN=ENO3 PE=1 SV=5	10	3.86881	3.93487	3.75925	4.0214	14.1595	13.4638	14.5068	13.5824	3.3595	3.61031	3.64355	3.62296	3.71627	3.56186	4.23028	2.95852
A0A3B3IRX3	tr|A0A3B3IRX3|A0A3B3IRX3_HUMAN	MED13L	Mediator of RNA polymerase II transcription subunit 13-like OS=Homo sapiens OX=9606 GN=MED13L PE=4 SV=1	14	3.92741	3.98207	4.21966	4.13913	5.41014	5.7356	5.5834	5.39816	4.4818	4.41505	4.34783	4.28611	11.1158	11.1626	11.0454	10.7498
Q9UHV7	sp|Q9UHV7|MED13_HUMAN	MED13	Mediator of RNA polymerase II transcription subunit 13 OS=Homo sapiens OX=9606 GN=MED13 PE=1 SV=3	15	4.74977	4.48582	4.53434	4.73604	7.61569	7.7436	7.70312	7.86978	5.40252	5.78896	5.8187	4.92337	7.08344	7.28897	6.93131	7.32456
P49768	sp|P49768|PSN1_HUMAN	PSEN1	Presenilin-1 OS=Homo sapiens OX=9606 GN=PSEN1 PE=1 SV=1	6	6.98455	7.00171	6.50972	6.06482	9.35061	9.18705	8.49396	9.32279	5.12153	4.77326	4.89629	5.84442	4.27088	4.16693	4.02239	3.9891
B1AP22	tr|B1AP22|B1AP22_HUMAN	PSEN2	Presenilin OS=Homo sapiens OX=9606 GN=PSEN2 PE=1 SV=1	3	6.75759	5.97502	4.81929	5.2515	5.58578	6.18885	6.37702	4.70253	9.54005	10.6455	8.45617	9.50972	4.26816	4.07444	3.80259	4.04576
Q9UMY1	sp|Q9UMY1|NOL7_HUMAN	NOL7	Nucleolar protein 7 OS=Homo sapiens OX=9606 GN=NOL7 PE=1 SV=2	9	5.75579	6.0704	4.21677	4.71527	6.35078	5.58908	6.53454	6.74069	6.69756	5.87428	6.39112	6.29975	7.34022	7.05592	7.07693	7.29091
P22033	sp|P22033|MUTA_HUMAN	MUT	Methylmalonyl-CoA mutase, mitochondrial OS=Homo sapiens OX=9606 GN=MUT PE=1 SV=4	23	5.77225	5.93112	5.55688	5.50252	7.25627	7.44934	7.36203	7.19618	7.27745	7.28458	7.7126	7.25374	4.43836	4.87255	4.6981	4.43605
Q7Z3T8	sp|Q7Z3T8|ZFY16_HUMAN	ZFYVE16	Zinc finger FYVE domain-containing protein 16 OS=Homo sapiens OX=9606 GN=ZFYVE16 PE=1 SV=3	33	5.48079	5.53831	5.4941	5.57686	5.03981	5.21632	5.1916	5.25214	8.27097	8.49405	8.52247	8.36917	5.85786	5.98386	5.7774	5.93429
Q9C091	sp|Q9C091|GRB1L_HUMAN	GREB1L	GREB1-like protein OS=Homo sapiens OX=9606 GN=GREB1L PE=1 SV=2	3	2.71828	1.79305	2.74831	3.13461	3.37791	2.4404	2.62946	3.04638	14.1031	12.4763	14.7855	11.742	6.77363	6.04224	5.99638	6.19245
G5E9I4	tr|G5E9I4|G5E9I4_HUMAN	BRMS1	Breast cancer metastasis suppressor 1, isoform CRA_c OS=Homo sapiens OX=9606 GN=BRMS1 PE=1 SV=1	5	4.73461	4.91062	4.31917	4.63003	7.59628	7.41939	6.95733	6.89695	5.05743	4.72551	5.10363	4.64257	8.31155	8.45949	8.32595	7.90952
P78346-2	sp|P78346-2|RPP30_HUMAN	RPP30	Isoform 2 of Ribonuclease P protein subunit p30 OS=Homo sapiens OX=9606 GN=RPP30	16	3.89931	3.83247	4.7304	4.91525	6.18514	6.1066	6.26497	5.96743	8.01166	8.23943	7.9303	7.94799	6.68387	6.29838	6.36316	6.62362
Q9H9L3	sp|Q9H9L3|I20L2_HUMAN	ISG20L2	Interferon-stimulated 20 kDa exonuclease-like 2 OS=Homo sapiens OX=9606 GN=ISG20L2 PE=1 SV=1	10	3.94472	3.92601	3.82992	4.01103	5.94292	6.52539	5.81821	5.75951	8.77375	7.99935	9.51646	9.48112	5.86575	6.04028	6.08476	6.48082
Q8IZT6	sp|Q8IZT6|ASPM_HUMAN	ASPM	Abnormal spindle-like microcephaly-associated protein OS=Homo sapiens OX=9606 GN=ASPM PE=1 SV=2	21	7.23338	7.55495	8.239	8.60153	5.49819	5.64148	5.56019	5.57843	7.42837	7.86749	7.39232	7.84345	3.83003	3.8641	3.93309	3.93401
P00390	sp|P00390|GSHR_HUMAN	GSR	Glutathione reductase, mitochondrial OS=Homo sapiens OX=9606 GN=GSR PE=1 SV=2	36	3.976	3.92135	3.97681	3.81823	5.35823	5.03371	5.61376	5.29569	4.23807	4.25176	4.11811	3.87976	11.8016	11.7319	11.5078	11.4772
Q15125	sp|Q15125|EBP_HUMAN	EBP	3-beta-hydroxysteroid-Delta(8),Delta(7)-isomerase OS=Homo sapiens OX=9606 GN=EBP PE=1 SV=3	2	9.00992	7.87456	5.45439	4.98538	5.80704	6.56851	6.44831	4.78958	8.94248	6.4997	7.51641	7.69859	4.10596	4.69145	5.47607	4.13163
O60294	sp|O60294|TYW4_HUMAN	LCMT2	tRNA wybutosine-synthesizing protein 4 OS=Homo sapiens OX=9606 GN=LCMT2 PE=1 SV=3	18	7.67042	7.4356	8.37672	8.24992	4.67715	4.57126	4.64598	4.6297	9.09585	8.73192	8.40651	9.08636	3.43434	3.59972	3.69992	3.68862
C9J6P4	tr|C9J6P4|C9J6P4_HUMAN	ZC3HAV1	Zinc finger CCCH-type antiviral protein 1 OS=Homo sapiens OX=9606 GN=ZC3HAV1 PE=1 SV=1	49	5.56552	5.57859	5.69734	5.76763	5.31905	5.35598	5.21775	5.42221	8.3572	8.28589	7.72252	8.12935	5.85261	5.88838	5.83854	6.00145
Q7Z2W4	sp|Q7Z2W4|ZCCHV_HUMAN	ZC3HAV1	Zinc finger CCCH-type antiviral protein 1 OS=Homo sapiens OX=9606 GN=ZC3HAV1 PE=1 SV=3	2	5.31265	5.36091	5.41654	7.33868	3.89761	5.38998	5.20377	5.88674	8.98347	7.36277	8.74342	9.42946	4.64087	6.55373	5.39045	5.08895
Q9H0J9	sp|Q9H0J9|PAR12_HUMAN	PARP12	Poly [ADP-ribose] polymerase 12 OS=Homo sapiens OX=9606 GN=PARP12 PE=1 SV=1	4	4.79371	5.20886	5.12761	5.88949	9.8306	8.3265	12.6666	12.6535	2.51395	2.29814	2.71125	2.63192	6.47714	7.06379	5.14805	6.6589
P02751-15	sp|P02751-15|FINC_HUMAN	FN1	Isoform 15 of Fibronectin OS=Homo sapiens OX=9606 GN=FN1	190	30.2828	21.6861	15.1207	18.2309	2.43255	1.4675	1.80104	2.09189	0.810452	0.883699	1.27908	0.892829	0.784092	0.739099	0.745262	0.7521
P02751	sp|P02751|FINC_HUMAN	FN1	Fibronectin OS=Homo sapiens OX=9606 GN=FN1 PE=1 SV=4	3	36.1547	23.5722	12.6768	15.3671	3.54729	1.38218	1.56863	1.70395	0.49171	0.483709	1.46873	0.460291	0.220573	0.209667	0.296468	0.39609
P46100	sp|P46100|ATRX_HUMAN	ATRX	Transcriptional regulator ATRX OS=Homo sapiens OX=9606 GN=ATRX PE=1 SV=5	44	6.79778	7.45767	6.85084	6.85004	1.36075	1.33353	1.37694	1.36114	8.61221	8.52085	8.22415	8.69721	8.12138	8.1565	8.12252	8.15649
P24752	sp|P24752|THIL_HUMAN	ACAT1	Acetyl-CoA acetyltransferase, mitochondrial OS=Homo sapiens OX=9606 GN=ACAT1 PE=1 SV=1	49	5.4342	5.55248	5.64104	5.69137	5.31884	5.36468	5.56242	5.03401	7.88424	7.91653	9.93088	7.46071	5.4392	6.09798	5.89298	5.77844
E9PKF3	tr|E9PKF3|E9PKF3_HUMAN	ACAT1	Acetyl-CoA acetyltransferase, mitochondrial (Fragment) OS=Homo sapiens OX=9606 GN=ACAT1 PE=1 SV=1	1	14.4598	18.8917	3.72941	6.56135	3.74904	3.19972	5.93411	3.26765	5.24934	5.78217	7.06903	3.69544	3.30227	6.57842	5.16425	3.3663
P51659	sp|P51659|DHB4_HUMAN	HSD17B4	Peroxisomal multifunctional enzyme type 2 OS=Homo sapiens OX=9606 GN=HSD17B4 PE=1 SV=3	58	4.69351	4.62583	4.5887	4.4918	4.94616	5.04382	4.92384	4.99468	9.61196	9.44546	8.83358	9.22897	5.89318	6.2323	6.29637	6.14983
Q5T4U5	tr|Q5T4U5|Q5T4U5_HUMAN	ACADM	Acyl-Coenzyme A dehydrogenase, C-4 to C-12 straight chain, isoform CRA_a OS=Homo sapiens OX=9606 GN=ACADM PE=1 SV=1	23	4.67442	4.91173	4.38054	4.3549	5.09735	5.02241	5.28424	5.15759	10.2535	10.5446	11.5095	9.38456	4.57743	5.05354	4.95859	4.83511
Q6KF10	sp|Q6KF10|GDF6_HUMAN	GDF6	Growth/differentiation factor 6 OS=Homo sapiens OX=9606 GN=GDF6 PE=1 SV=1	2	23.0019	21.4995	27.5296	24.1429	0.531381	1.28522	0.0458742	0	0.00286259	0.99038	0.00363766	0.965054	0	4.05413e-06	0.000870968	0.00088051
P35568	sp|P35568|IRS1_HUMAN	IRS1	Insulin receptor substrate 1 OS=Homo sapiens OX=9606 GN=IRS1 PE=1 SV=1	22	3.46836	3.65543	3.84028	3.58407	10.9315	11.3919	10.7469	11.1065	1.11126	1.05811	1.17722	1.19925	9.11053	9.33154	9.24059	9.04654
Q9H3K2	sp|Q9H3K2|GHITM_HUMAN	GHITM	Growth hormone-inducible transmembrane protein OS=Homo sapiens OX=9606 GN=GHITM PE=1 SV=2	14	6.68193	6.76359	6.72256	6.37248	6.84808	6.99849	6.84964	7.06353	5.88913	5.84211	5.82601	5.81498	5.65275	5.4127	5.59283	5.66918
O94967	sp|O94967|WDR47_HUMAN	WDR47	WD repeat-containing protein 47 OS=Homo sapiens OX=9606 GN=WDR47 PE=1 SV=1	11	7.82615	7.76289	7.99473	7.76517	5.18932	4.96489	4.97053	5.1341	6.65708	6.60246	6.64169	6.65541	5.26971	5.44362	5.48094	5.64133
O75955	sp|O75955|FLOT1_HUMAN	FLOT1	Flotillin-1 OS=Homo sapiens OX=9606 GN=FLOT1 PE=1 SV=3	33	9.59667	9.47552	9.82952	9.84457	6.57054	6.96898	6.63888	6.74586	5.49609	5.37894	5.47599	4.95224	3.14876	3.38408	3.27153	3.22186
Q15311	sp|Q15311|RBP1_HUMAN	RALBP1	RalA-binding protein 1 OS=Homo sapiens OX=9606 GN=RALBP1 PE=1 SV=3	13	4.716	4.35889	5.07324	4.95026	6.80532	6.56879	6.94267	7.34251	6.21347	6.24028	6.62778	6.08236	7.35233	7.28121	6.62745	6.81745
O15498	sp|O15498|YKT6_HUMAN	YKT6	Synaptobrevin homolog YKT6 OS=Homo sapiens OX=9606 GN=YKT6 PE=1 SV=1	13	5.9896	6.19915	6.46998	6.05229	8.40569	8.38898	7.97823	8.11954	5.46375	5.04327	5.36101	5.4117	5.47718	5.23013	5.20923	5.20028
Q8IWY9	sp|Q8IWY9|CDAN1_HUMAN	CDAN1	Codanin-1 OS=Homo sapiens OX=9606 GN=CDAN1 PE=1 SV=4	12	6.15618	5.64496	6.44254	6.43022	6.21832	5.94145	6.00175	6.35508	5.34289	5.68127	6.02831	5.42591	7.06617	7.09891	7.30463	6.86141
P05141	sp|P05141|ADT2_HUMAN	SLC25A5	ADP/ATP translocase 2 OS=Homo sapiens OX=9606 GN=SLC25A5 PE=1 SV=7	16	4.46108	4.47952	4.39346	4.27189	6.29884	6.54233	6.05427	6.24935	8.80404	8.52003	8.75408	8.72565	5.57969	5.47702	5.77796	5.61079
P12235	sp|P12235|ADT1_HUMAN	SLC25A4	ADP/ATP translocase 1 OS=Homo sapiens OX=9606 GN=SLC25A4 PE=1 SV=4	31	6.16852	6.10944	6.4855	6.10817	5.14532	5.7191	4.99608	4.93407	8.41513	8.21723	8.50103	8.41898	5.05222	5.26581	5.32549	5.13791
P12236	sp|P12236|ADT3_HUMAN	SLC25A6	ADP/ATP translocase 3 OS=Homo sapiens OX=9606 GN=SLC25A6 PE=1 SV=4	20	7.7819	7.79967	7.85119	7.67786	5.08328	4.93433	5.07287	5.12504	7.18326	7.21592	7.21229	6.56927	5.09273	5.10898	5.21482	5.07661
Q9H0C2	sp|Q9H0C2|ADT4_HUMAN	SLC25A31	ADP/ATP translocase 4 OS=Homo sapiens OX=9606 GN=SLC25A31 PE=2 SV=1	17	5.80895	5.70391	5.61788	5.6854	5.47265	5.73208	5.42336	5.36277	8.5238	8.38386	8.11683	8.34604	5.45635	5.36207	5.56113	5.44293
O00186	sp|O00186|STXB3_HUMAN	STXBP3	Syntaxin-binding protein 3 OS=Homo sapiens OX=9606 GN=STXBP3 PE=1 SV=2	22	5.86363	5.69053	6.39219	6.20593	6.26085	6.39484	6.35361	6.29683	9.25839	8.89987	8.56226	8.36241	3.5586	3.99351	3.92177	3.98476
Q14839-2	sp|Q14839-2|CHD4_HUMAN	CHD4	Isoform 2 of Chromodomain-helicase-DNA-binding protein 4 OS=Homo sapiens OX=9606 GN=CHD4	123	4.19047	4.31662	4.77011	4.46522	5.71699	5.95651	5.58198	5.7751	7.79739	7.49023	7.25375	7.78876	7.3455	7.02006	7.24406	7.28725
Q12873-3	sp|Q12873-3|CHD3_HUMAN	CHD3	Isoform 3 of Chromodomain-helicase-DNA-binding protein 3 OS=Homo sapiens OX=9606 GN=CHD3	49	6.21805	6.14527	6.14321	6.17105	5.82008	6.19329	5.91192	5.97987	7.93883	7.75444	7.36605	7.60564	5.08481	5.13638	5.27003	5.26108
P04083	sp|P04083|ANXA1_HUMAN	ANXA1	Annexin A1 OS=Homo sapiens OX=9606 GN=ANXA1 PE=1 SV=2	95	7.97988	7.9102	8.4274	8.24238	7.44108	7.68934	7.50928	7.01159	0.881681	0.781969	1.01156	1.10017	8.73213	8.14632	8.86123	8.27379
Q14019	sp|Q14019|COTL1_HUMAN	COTL1	Coactosin-like protein OS=Homo sapiens OX=9606 GN=COTL1 PE=1 SV=3	27	8.87309	8.9368	8.7766	8.2298	7.74715	7.5644	7.67506	7.66748	2.43782	2.37339	2.21876	2.42679	6.45653	6.05579	6.41883	6.14172
P22695	sp|P22695|QCR2_HUMAN	UQCRC2	Cytochrome b-c1 complex subunit 2, mitochondrial OS=Homo sapiens OX=9606 GN=UQCRC2 PE=1 SV=3	47	6.28736	6.04852	5.52847	5.67295	5.78625	6.37293	5.80673	5.59955	7.46802	7.18666	6.89213	7.16722	5.76294	6.27803	6.22336	5.91887
A0A1B0GVH5	tr|A0A1B0GVH5|A0A1B0GVH5_HUMAN	FTO	Alpha-ketoglutarate-dependent dioxygenase FTO OS=Homo sapiens OX=9606 GN=FTO PE=1 SV=1	31	5.18769	5.03835	5.21939	4.96945	6.81262	6.56002	6.7744	6.64411	7.27721	7.54509	7.14895	6.74285	6.00216	6.23001	5.97004	5.87766
P54136	sp|P54136|SYRC_HUMAN	RARS	Arginine--tRNA ligase, cytoplasmic OS=Homo sapiens OX=9606 GN=RARS PE=1 SV=2	80	4.70592	4.50606	5.17574	5.14099	6.63777	6.65804	6.60464	6.68273	7.0361	6.97431	7.10736	6.8122	6.68996	6.46502	6.40591	6.39725
P30419	sp|P30419|NMT1_HUMAN	NMT1	Glycylpeptide N-tetradecanoyltransferase 1 OS=Homo sapiens OX=9606 GN=NMT1 PE=1 SV=2	26	4.85202	4.95403	5.28596	5.05341	6.85745	6.94598	6.90842	6.89467	6.73368	6.57408	6.50065	6.92579	6.34888	6.29045	6.42653	6.448
O60551	sp|O60551|NMT2_HUMAN	NMT2	Glycylpeptide N-tetradecanoyltransferase 2 OS=Homo sapiens OX=9606 GN=NMT2 PE=1 SV=1	35	7.82782	8.1017	8.22141	7.98489	6.19259	6.33059	6.38972	6.36811	5.09243	5.16114	5.17975	5.30387	5.44727	5.58517	5.35064	5.46292
Q8NBJ5	sp|Q8NBJ5|GT251_HUMAN	COLGALT1	Procollagen galactosyltransferase 1 OS=Homo sapiens OX=9606 GN=COLGALT1 PE=1 SV=1	34	5.8053	5.71741	6.61276	6.43108	6.5449	6.56778	6.44093	6.73026	4.91584	4.92315	4.56978	5.06739	7.64606	7.39017	7.39144	7.24574
Q8IYK4	sp|Q8IYK4|GT252_HUMAN	COLGALT2	Procollagen galactosyltransferase 2 OS=Homo sapiens OX=9606 GN=COLGALT2 PE=1 SV=1	5	7.11726	6.97903	7.03444	6.95473	6.27924	6.26834	6.19827	6.34095	4.86928	4.74931	4.71427	5.0254	7.00605	6.75836	6.71291	6.99217
O15318	sp|O15318|RPC7_HUMAN	POLR3G	DNA-directed RNA polymerase III subunit RPC7 OS=Homo sapiens OX=9606 GN=POLR3G PE=1 SV=2	3	2.33432	2.34282	2.70702	2.74899	5.66015	5.38195	5.95243	5.60831	7.56902	8.2828	8.56254	7.18118	8.67529	9.11635	8.71834	9.15849
P55290-4	sp|P55290-4|CAD13_HUMAN	CDH13	Isoform 4 of Cadherin-13 OS=Homo sapiens OX=9606 GN=CDH13	12	9.4975	10.1047	9.28576	8.86908	13.9279	13.991	13.6407	14.0275	0.928168	0.731028	0.987149	0.986217	0.738729	0.820008	0.756389	0.708166
Q9Y4E8	sp|Q9Y4E8|UBP15_HUMAN	USP15	Ubiquitin carboxyl-terminal hydrolase 15 OS=Homo sapiens OX=9606 GN=USP15 PE=1 SV=3	49	5.57837	5.42455	5.11217	5.3503	7.05968	6.75377	7.16647	7.0549	6.16163	6.19362	6.29958	5.79589	6.58357	6.66739	6.2543	6.54382
P51784	sp|P51784|UBP11_HUMAN	USP11	Ubiquitin carboxyl-terminal hydrolase 11 OS=Homo sapiens OX=9606 GN=USP11 PE=1 SV=3	30	3.18032	3.15904	3.27384	3.18987	8.28997	8.63165	8.16781	8.35221	4.45324	4.33832	4.49264	4.61166	8.92992	9.18822	8.96141	8.7799
Q13107	sp|Q13107|UBP4_HUMAN	USP4	Ubiquitin carboxyl-terminal hydrolase 4 OS=Homo sapiens OX=9606 GN=USP4 PE=1 SV=3	26	6.59256	6.51323	6.71527	6.63723	6.06501	5.96858	6.13022	6.01733	6.29788	6.25095	6.14362	6.3143	6.12993	6.04234	6.16427	6.01727
O43805	sp|O43805|SSNA1_HUMAN	SSNA1	Sjoegren syndrome nuclear autoantigen 1 OS=Homo sapiens OX=9606 GN=SSNA1 PE=1 SV=2	8	4.22063	5.16968	3.53487	3.60613	2.09458	2.06905	1.70475	1.97277	12.3214	12.2497	12.3699	12.5426	6.19856	6.34413	7.05276	6.54844
Q9Y6Y8	sp|Q9Y6Y8|S23IP_HUMAN	SEC23IP	SEC23-interacting protein OS=Homo sapiens OX=9606 GN=SEC23IP PE=1 SV=1	49	7.02682	6.94262	6.58551	6.71449	4.72144	4.51201	4.66691	4.71585	5.97015	5.91029	5.82718	5.86944	7.76806	7.61755	7.49574	7.65595
O94830	sp|O94830|DDHD2_HUMAN	DDHD2	Phospholipase DDHD2 OS=Homo sapiens OX=9606 GN=DDHD2 PE=1 SV=2	13	5.39228	5.64846	6.23512	5.88267	5.15045	5.47051	5.34366	5.00353	8.45664	8.51675	8.21709	8.86104	5.46206	5.35309	5.44618	5.56046
A6NEM2	tr|A6NEM2|A6NEM2_HUMAN	HCFC1	Host cell factor 1 OS=Homo sapiens OX=9606 GN=HCFC1 PE=1 SV=2	101	4.39899	4.3345	4.38334	4.42071	6.31119	6.27123	6.341	6.41124	8.53647	8.56832	8.42842	8.17456	5.72515	5.91971	5.82039	5.95479
P51610	sp|P51610|HCFC1_HUMAN	HCFC1	Host cell factor 1 OS=Homo sapiens OX=9606 GN=HCFC1 PE=1 SV=2	3	4.66939	4.70637	4.39213	4.59826	6.31095	7.23672	6.23632	5.44278	9.37868	9.2584	7.97623	8.80262	4.73139	5.82254	5.02579	5.41143
Q9Y5Z7	sp|Q9Y5Z7|HCFC2_HUMAN	HCFC2	Host cell factor 2 OS=Homo sapiens OX=9606 GN=HCFC2 PE=1 SV=1	6	6.4765	5.73359	8.06801	7.94786	5.89676	5.53332	6.04811	6.42189	7.38326	7.02209	6.70406	7.10588	4.38585	4.7454	5.25197	5.27545
P17980	sp|P17980|PRS6A_HUMAN	PSMC3	26S proteasome regulatory subunit 6A OS=Homo sapiens OX=9606 GN=PSMC3 PE=1 SV=3	89	5.31343	5.50713	5.42712	5.43789	9.06163	8.92584	9.47305	8.89102	4.64748	4.95176	6.23164	4.96047	5.07208	5.42963	5.33444	5.33539
O95155-4	sp|O95155-4|UBE4B_HUMAN	UBE4B	Isoform 4 of Ubiquitin conjugation factor E4 B OS=Homo sapiens OX=9606 GN=UBE4B	49	6.53539	6.136	6.78361	6.68135	7.64025	7.76013	7.71287	7.65257	5.64513	5.75937	5.63424	5.64617	5.22384	5.03876	5.12253	5.02779
Q9NWB6	sp|Q9NWB6|ARGL1_HUMAN	ARGLU1	Arginine and glutamate-rich protein 1 OS=Homo sapiens OX=9606 GN=ARGLU1 PE=1 SV=1	6	5.67382	6.12918	6.10476	5.88804	5.48992	5.29548	5.06998	5.53329	5.89455	5.4818	5.58916	5.83803	7.7311	8.26444	7.76576	8.25071
P62873	sp|P62873|GBB1_HUMAN	GNB1	Guanine nucleotide-binding protein G(I)/G(S)/G(T) subunit beta-1 OS=Homo sapiens OX=9606 GN=GNB1 PE=1 SV=3	24	8.89655	7.15593	6.86715	7.47049	6.39019	6.08958	6.99437	5.70369	4.73338	5.36628	4.15105	3.84618	7.0541	6.62422	6.55638	6.10047
Q9BRK4	sp|Q9BRK4|LZTS2_HUMAN	LZTS2	Leucine zipper putative tumor suppressor 2 OS=Homo sapiens OX=9606 GN=LZTS2 PE=1 SV=2	11	8.61239	9.44531	7.31763	7.63122	5.76203	6.08836	5.75894	5.47055	4.35755	4.39673	4.44466	4.32327	6.54132	6.43219	6.85955	6.55829
P62879	sp|P62879|GBB2_HUMAN	GNB2	Guanine nucleotide-binding protein G(I)/G(S)/G(T) subunit beta-2 OS=Homo sapiens OX=9606 GN=GNB2 PE=1 SV=3	5	7.53302	6.54699	6.07604	5.66856	7.70277	7.78602	8.15856	7.05648	4.17102	4.44943	3.87637	3.12856	6.92367	7.59874	6.97165	6.35212
Q9HAV0	sp|Q9HAV0|GBB4_HUMAN	GNB4	Guanine nucleotide-binding protein subunit beta-4 OS=Homo sapiens OX=9606 GN=GNB4 PE=1 SV=3	13	8.196	7.62059	6.56549	6.60327	7.68724	7.75358	7.95313	6.69979	4.86391	4.94542	4.27234	4.42188	5.7738	5.80645	5.59732	5.23978
Q96QK1	sp|Q96QK1|VPS35_HUMAN	VPS35	Vacuolar protein sorting-associated protein 35 OS=Homo sapiens OX=9606 GN=VPS35 PE=1 SV=2	50	7.10906	7.19483	7.26326	7.42741	5.29866	5.27807	5.18823	5.26292	6.19098	5.99368	6.14249	6.05005	6.4887	6.57825	6.38115	6.15226
A0A1W2PP10	tr|A0A1W2PP10|A0A1W2PP10_HUMAN	VPS35	Vacuolar protein sorting-associated protein 35 OS=Homo sapiens OX=9606 GN=VPS35 PE=1 SV=1	7	7.57281	7.33463	6.97602	7.38087	4.94754	4.59162	5.61	5.33781	6.89822	6.85604	5.48188	4.92874	6.68423	6.32371	6.26083	6.81502
O95825	sp|O95825|QORL1_HUMAN	CRYZL1	Quinone oxidoreductase-like protein 1 OS=Homo sapiens OX=9606 GN=CRYZL1 PE=1 SV=2	9	8.0762	8.39803	7.86814	7.3811	6.85661	6.98842	7.43475	6.37355	4.54003	6.25276	6.69812	4.55528	4.08981	5.08791	4.84441	4.55488
P00558	sp|P00558|PGK1_HUMAN	PGK1	Phosphoglycerate kinase 1 OS=Homo sapiens OX=9606 GN=PGK1 PE=1 SV=3	135	5.61961	5.83647	5.03349	5.04639	8.80879	8.458	9.04267	8.45983	4.94939	5.10869	6.23648	5.40891	5.2218	5.78254	5.64035	5.3466
Q8N653	sp|Q8N653|LZTR1_HUMAN	LZTR1	Leucine-zipper-like transcriptional regulator 1 OS=Homo sapiens OX=9606 GN=LZTR1 PE=1 SV=2	10	4.90028	5.04795	5.68472	5.75472	5.26725	5.17022	5.53426	5.36815	8.6455	8.34519	8.06771	8.67016	5.75319	6.06824	5.96902	5.75344
Q9UFC0	sp|Q9UFC0|LRWD1_HUMAN	LRWD1	Leucine-rich repeat and WD repeat-containing protein 1 OS=Homo sapiens OX=9606 GN=LRWD1 PE=1 SV=2	20	4.85323	5.02738	5.22609	5.46815	7.28807	7.47003	7.62809	6.8625	4.77376	4.85943	5.93629	4.24843	7.46068	7.66387	7.61878	7.61522
Q9Y4E6	sp|Q9Y4E6|WDR7_HUMAN	WDR7	WD repeat-containing protein 7 OS=Homo sapiens OX=9606 GN=WDR7 PE=1 SV=2	21	6.73225	6.90751	7.01253	7.04116	6.04294	6.21921	6.34358	6.10572	7.07041	6.96733	6.92762	7.15696	4.72709	4.60215	5.0904	5.05313
Q69YH5	sp|Q69YH5|CDCA2_HUMAN	CDCA2	Cell division cycle-associated protein 2 OS=Homo sapiens OX=9606 GN=CDCA2 PE=1 SV=2	27	4.60509	4.43423	4.81367	5.10007	6.47899	6.4655	6.91848	6.79072	6.05744	5.70213	5.73415	5.59792	7.95255	7.41305	7.65643	8.27958
O95631	sp|O95631|NET1_HUMAN	NTN1	Netrin-1 OS=Homo sapiens OX=9606 GN=NTN1 PE=1 SV=2	6	2.3071	2.11712	2.14674	1.94044	11.7303	10.9719	12.466	13.9083	6.78539	7.4223	7.83273	6.50774	3.51865	3.46645	3.26548	3.61334
Q15326	sp|Q15326|ZMY11_HUMAN	ZMYND11	Zinc finger MYND domain-containing protein 11 OS=Homo sapiens OX=9606 GN=ZMYND11 PE=1 SV=2	5	7.69913	7.97422	8.6616	8.2776	4.96995	4.88366	5.51888	5.46196	5.05029	5.45002	5.20444	5.00929	6.56286	6.50943	6.44634	6.32035
O00469-2	sp|O00469-2|PLOD2_HUMAN	PLOD2	Isoform 2 of Procollagen-lysine,2-oxoglutarate 5-dioxygenase 2 OS=Homo sapiens OX=9606 GN=PLOD2	50	14.552	13.8072	13.1348	13.4548	6.59162	6.51314	6.58735	6.85099	3.08203	3.08899	3.18742	3.1073	1.40589	1.56901	1.56212	1.50534
J3KNN5	tr|J3KNN5|J3KNN5_HUMAN	DDX41	Probable ATP-dependent RNA helicase DDX41 (Fragment) OS=Homo sapiens OX=9606 GN=DDX41 PE=1 SV=1	22	3.76645	3.65457	4.35124	4.17778	3.99553	4.04636	4.03336	4.04377	9.39126	9.26982	9.04343	9.88705	7.55321	7.44982	7.6072	7.72916
P48449	sp|P48449|ERG7_HUMAN	LSS	Lanosterol synthase OS=Homo sapiens OX=9606 GN=LSS PE=1 SV=1	20	5.98208	5.78265	5.81712	5.90438	7.50984	7.71651	7.37211	7.77901	6.38394	6.10483	6.09847	6.36188	5.09404	5.3497	5.48263	5.26081
Q96BR5	sp|Q96BR5|COA7_HUMAN	COA7	Cytochrome c oxidase assembly factor 7 OS=Homo sapiens OX=9606 GN=COA7 PE=1 SV=2	11	3.50276	3.20084	3.45482	3.68551	6.39055	6.04794	6.78651	6.38313	6.97158	7.98612	11.0008	6.10701	7.01587	7.43966	6.86721	7.15976
H7BXI1	tr|H7BXI1|H7BXI1_HUMAN	ESYT2	Extended synaptotagmin-2 (Fragment) OS=Homo sapiens OX=9606 GN=ESYT2 PE=1 SV=1	30	5.93122	5.92748	6.36537	6.39028	3.11913	3.22601	3.09845	3.20348	6.90128	6.49237	7.17969	6.41004	8.79605	8.61823	9.21513	9.12579
Q86WX3	sp|Q86WX3|AROS_HUMAN	RPS19BP1	Active regulator of SIRT1 OS=Homo sapiens OX=9606 GN=RPS19BP1 PE=1 SV=1	9	4.42532	4.38325	3.54877	4.01661	6.49282	6.88685	6.43459	6.5692	6.62943	5.20691	7.01136	5.96594	7.86971	7.9722	8.09073	8.4963
P04035-3	sp|P04035-3|HMDH_HUMAN	HMGCR	Isoform 3 of 3-hydroxy-3-methylglutaryl-coenzyme A reductase OS=Homo sapiens OX=9606 GN=HMGCR	8	4.82601	4.13074	4.35136	3.79344	7.04543	6.68003	6.56235	6.93191	7.22005	7.49811	7.87959	6.96146	5.98445	6.81336	6.61257	6.70914
Q96T76-8	sp|Q96T76-8|MMS19_HUMAN	MMS19	Isoform 5 of MMS19 nucleotide excision repair protein homolog OS=Homo sapiens OX=9606 GN=MMS19	44	6.52166	6.14196	7.41587	7.29903	6.44245	6.56776	6.5449	6.65653	4.93572	4.8697	4.81986	4.65675	6.88203	6.99446	6.70269	6.54862
Q9Y575-3	sp|Q9Y575-3|ASB3_HUMAN	ASB3	Isoform 3 of Ankyrin repeat and SOCS box protein 3 OS=Homo sapiens OX=9606 GN=ASB3	4	4.58313	4.29477	4.94402	5.03756	4.04092	4.04082	4.16167	4.22779	8.89814	9.14922	9.32885	8.81863	7.31051	7.07188	6.70067	7.39141
P22415	sp|P22415|USF1_HUMAN	USF1	Upstream stimulatory factor 1 OS=Homo sapiens OX=9606 GN=USF1 PE=1 SV=1	2	5.51909	3.31814	3.66962	6.17779	5.09541	5.25634	6.32685	6.30789	8.10363	7.14624	7.92612	5.26401	6.11704	8.92459	7.74766	7.09959
Q15853	sp|Q15853|USF2_HUMAN	USF2	Upstream stimulatory factor 2 OS=Homo sapiens OX=9606 GN=USF2 PE=1 SV=1	8	5.13229	4.91477	4.66686	4.87413	5.49755	5.50519	5.49958	5.60031	7.17465	6.78546	6.99944	6.85417	7.44673	7.51034	7.65099	7.88753
Q9H939	sp|Q9H939|PPIP2_HUMAN	PSTPIP2	Proline-serine-threonine phosphatase-interacting protein 2 OS=Homo sapiens OX=9606 GN=PSTPIP2 PE=1 SV=4	11	3.40477	3.88043	3.04787	3.1047	8.61583	9.00371	9.15056	8.87594	5.40884	4.94549	7.03298	5.1976	7.08956	7.58857	6.98738	6.66576
P36915	sp|P36915|GNL1_HUMAN	GNL1	Guanine nucleotide-binding protein-like 1 OS=Homo sapiens OX=9606 GN=GNL1 PE=1 SV=2	29	4.01425	3.53068	4.58873	4.61192	7.96941	8.12147	8.42402	8.58095	4.86237	4.93296	5.39032	4.70976	7.86355	7.69383	7.23907	7.46672
Q9UEG4	sp|Q9UEG4|ZN629_HUMAN	ZNF629	Zinc finger protein 629 OS=Homo sapiens OX=9606 GN=ZNF629 PE=1 SV=2	10	4.02759	4.49109	4.59727	4.3959	3.13099	3.32977	3.1063	2.7037	11.6812	10.7921	10.2397	11.372	6.02896	6.49785	6.88178	6.72374
P01024	sp|P01024|CO3_HUMAN	C3	Complement C3 OS=Homo sapiens OX=9606 GN=C3 PE=1 SV=2	5	10.087	7.5469	6.7204	6.62893	6.05917	7.11352	5.45504	4.18705	7.78593	10.2542	8.14684	9.91856	3.28136	2.58637	2.22238	2.00638
Q92896-2	sp|Q92896-2|GSLG1_HUMAN	GLG1	Isoform 2 of Golgi apparatus protein 1 OS=Homo sapiens OX=9606 GN=GLG1	62	9.21419	7.50778	8.25993	8.70336	4.1777	4.06924	4.14818	4.61114	3.77653	3.7136	4.25819	3.09769	8.72936	9.36613	8.21696	8.15003
Q8WWI1	sp|Q8WWI1|LMO7_HUMAN	LMO7	LIM domain only protein 7 OS=Homo sapiens OX=9606 GN=LMO7 PE=1 SV=3	79	19.9343	20.1268	18.9665	19.9792	2.64847	2.33718	2.97504	3.02815	1.47429	1.4318	1.54656	1.66734	0.973148	1.02488	0.965774	0.920655
E9PMS6	tr|E9PMS6|E9PMS6_HUMAN	LMO7	LIM domain only protein 7 OS=Homo sapiens OX=9606 GN=LMO7 PE=1 SV=1	2	19.8849	20.4043	20.4174	20.9138	1.77906	1.87805	2.80508	2.93696	1.11322	1.39852	1.06238	1.3059	1.1112	0.543619	1.52036	0.925369
Q9Y2G5	sp|Q9Y2G5|OFUT2_HUMAN	POFUT2	GDP-fucose protein O-fucosyltransferase 2 OS=Homo sapiens OX=9606 GN=POFUT2 PE=1 SV=3	13	10.2596	9.86217	9.08407	9.372	4.80092	4.86631	4.73726	5.02291	5.16211	5.31688	5.22235	5.34028	5.20959	5.25768	5.09066	5.39521
Q6PD62	sp|Q6PD62|CTR9_HUMAN	CTR9	RNA polymerase-associated protein CTR9 homolog OS=Homo sapiens OX=9606 GN=CTR9 PE=1 SV=1	38	4.26922	4.1558	5.1262	5.05641	4.50075	4.45918	4.54228	4.55823	6.94751	7.13069	7.16539	6.65287	9.09796	9.12879	8.45849	8.7502
Q8N6H7	sp|Q8N6H7|ARFG2_HUMAN	ARFGAP2	ADP-ribosylation factor GTPase-activating protein 2 OS=Homo sapiens OX=9606 GN=ARFGAP2 PE=1 SV=1	22	6.14785	6.36834	6.92386	6.88661	6.01949	6.26201	6.32017	6.22241	5.19754	5.20786	5.54224	5.30884	6.8074	6.92607	6.62203	7.2373
E9PN48	tr|E9PN48|E9PN48_HUMAN	ARFGAP2	ADP-ribosylation factor GTPase-activating protein 2 (Fragment) OS=Homo sapiens OX=9606 GN=ARFGAP2 PE=1 SV=1	1	3.06803	3.57688	2.36349	2.562	1.11845	1.55073	1.01012	1.78495	1.42134	0.77174	0.332383	0.854584	19.9129	19.59	19.087	20.9955
Q8WXH0-2	sp|Q8WXH0-2|SYNE2_HUMAN	SYNE2	Isoform 2 of Nesprin-2 OS=Homo sapiens OX=9606 GN=SYNE2	151	6.14875	6.45673	6.71076	6.35511	7.47601	7.86856	7.1882	7.65825	6.61657	6.21139	6.34226	6.24588	4.42763	4.85821	4.84226	4.59343
Q9NVN8	sp|Q9NVN8|GNL3L_HUMAN	GNL3L	Guanine nucleotide-binding protein-like 3-like protein OS=Homo sapiens OX=9606 GN=GNL3L PE=1 SV=1	24	4.27891	4.35018	4.42025	4.56998	4.11571	4.22051	4.27133	4.02895	8.53609	8.79943	8.65477	8.68261	7.74028	7.49239	7.83375	8.00486
Q9BVP2	sp|Q9BVP2|GNL3_HUMAN	GNL3	Guanine nucleotide-binding protein-like 3 OS=Homo sapiens OX=9606 GN=GNL3 PE=1 SV=2	47	3.91269	3.79482	4.16782	4.033	4.18771	4.2575	4.22871	4.10991	8.35178	8.02406	8.94707	7.94868	8.5844	8.31012	8.6509	8.49081
Q9NR09	sp|Q9NR09|BIRC6_HUMAN	BIRC6	Baculoviral IAP repeat-containing protein 6 OS=Homo sapiens OX=9606 GN=BIRC6 PE=1 SV=2	91	5.44038	5.3939	5.59411	5.34882	6.27369	6.35495	6.294	6.33	7.62804	7.65543	7.64274	7.36508	5.77722	5.67428	5.62614	5.60121
Q14847	sp|Q14847|LASP1_HUMAN	LASP1	LIM and SH3 domain protein 1 OS=Homo sapiens OX=9606 GN=LASP1 PE=1 SV=2	43	7.34124	7.00744	7.73639	7.4986	10.6287	10.6185	11.0347	11.4308	1.19594	1.07865	1.25387	1.41062	5.58371	5.595	5.2466	5.33914
A0A087X1N7	tr|A0A087X1N7|A0A087X1N7_HUMAN	NEB	Nebulin OS=Homo sapiens OX=9606 GN=NEB PE=1 SV=1	1	5.0634	4.97745	5.0155	3.98971	4.72956	4.87799	4.24633	4.45161	8.02983	8.64324	7.67658	8.06073	7.57237	8.12116	7.11834	7.4262
O76041	sp|O76041|NEBL_HUMAN	NEBL	Nebulette OS=Homo sapiens OX=9606 GN=NEBL PE=1 SV=1	2	4.88977	6.58618	5.00162	4.59675	7.1229	6.33178	6.80793	6.01166	6.96861	6.59608	7.1092	6.21211	6.57289	6.30572	6.33983	6.54698
O76041-2	sp|O76041-2|NEBL_HUMAN	NEBL	Isoform 2 of Nebulette OS=Homo sapiens OX=9606 GN=NEBL	4	7.17363	6.08039	5.94803	6.18102	9.42824	8.92737	10.2903	10.6039	2.86989	2.69863	3.03757	3.22548	5.8676	6.23105	5.27318	6.16367
O14787	sp|O14787|TNPO2_HUMAN	TNPO2	Transportin-2 OS=Homo sapiens OX=9606 GN=TNPO2 PE=1 SV=3	22	5.74055	5.35417	6.69687	6.76629	4.39037	4.44213	4.32533	4.13501	6.71856	6.49883	6.97851	6.06445	7.99239	8.45748	7.79298	7.64608
Q92973	sp|Q92973|TNPO1_HUMAN	TNPO1	Transportin-1 OS=Homo sapiens OX=9606 GN=TNPO1 PE=1 SV=2	82	5.51149	5.3533	6.54414	6.50499	7.16284	7.19889	7.16314	7.22991	6.32153	6.2865	6.33301	6.01564	5.70941	5.60144	5.49271	5.57106
Q9H9P8	sp|Q9H9P8|L2HDH_HUMAN	L2HGDH	L-2-hydroxyglutarate dehydrogenase, mitochondrial OS=Homo sapiens OX=9606 GN=L2HGDH PE=1 SV=3	15	2.86586	2.77036	3.04495	2.61869	10.8408	10.6509	10.1483	10.7884	6.4319	6.27152	5.63561	5.72052	5.56018	5.36031	5.39547	5.89625
P35573	sp|P35573|GDE_HUMAN	AGL	Glycogen debranching enzyme OS=Homo sapiens OX=9606 GN=AGL PE=1 SV=3	82	3.1454	3.07066	3.2782	3.28755	3.9321	3.95261	3.74455	3.78444	11.792	11.8028	11.3138	11.0938	6.27858	6.69299	6.5008	6.32975
Q9Y5J1	sp|Q9Y5J1|UTP18_HUMAN	UTP18	U3 small nucleolar RNA-associated protein 18 homolog OS=Homo sapiens OX=9606 GN=UTP18 PE=1 SV=3	34	3.7157	3.8065	4.07534	3.89713	5.89708	5.93136	6.01354	5.7128	7.02413	7.22011	6.47592	6.47618	8.39575	8.09422	8.59178	8.67244
Q9Y2L5	sp|Q9Y2L5|TPPC8_HUMAN	TRAPPC8	Trafficking protein particle complex subunit 8 OS=Homo sapiens OX=9606 GN=TRAPPC8 PE=1 SV=2	41	6.25842	6.02909	6.7217	6.86693	4.72042	4.78263	4.8629	4.92941	8.63795	8.58069	8.51138	8.40693	5.09755	5.21804	5.12824	5.24773
G3V5N8	tr|G3V5N8|G3V5N8_HUMAN	ZFYVE1	Zinc finger FYVE domain-containing protein 1 OS=Homo sapiens OX=9606 GN=ZFYVE1 PE=1 SV=1	10	7.06226	7.16301	6.79043	6.93247	8.71986	8.68129	8.75924	9.35503	5.68646	5.5987	5.69717	5.77703	3.26696	3.68722	3.45628	3.3666
Q86V87	sp|Q86V87|F16B2_HUMAN	FAM160B2	Protein FAM160B2 OS=Homo sapiens OX=9606 GN=FAM160B2 PE=2 SV=2	6	7.84429	7.65942	7.81159	7.36902	6.63864	6.78173	6.50929	6.64753	3.78073	3.50107	3.87924	3.65829	7.92575	6.45417	6.9066	6.63265
Q5W0V3	sp|Q5W0V3|F16B1_HUMAN	FAM160B1	Protein FAM160B1 OS=Homo sapiens OX=9606 GN=FAM160B1 PE=1 SV=1	21	12.3535	11.5889	14.0274	13.9775	3.24511	3.45028	3.72166	3.54139	3.31179	3.27513	3.41748	3.23246	5.17962	5.60804	5.01945	5.05022
Q96RG2	sp|Q96RG2|PASK_HUMAN	PASK	PAS domain-containing serine/threonine-protein kinase OS=Homo sapiens OX=9606 GN=PASK PE=1 SV=3	15	4.16709	4.06768	4.07217	4.57701	4.74067	4.49207	4.83059	4.77754	7.77094	7.90859	8.10664	7.26875	8.23489	8.26303	8.07176	8.65057
Q99536	sp|Q99536|VAT1_HUMAN	VAT1	Synaptic vesicle membrane protein VAT-1 homolog OS=Homo sapiens OX=9606 GN=VAT1 PE=1 SV=2	37	5.48081	5.27602	5.825	5.90388	7.09219	7.37672	7.20788	7.29376	6.43369	6.39097	6.21726	6.26188	5.7078	5.95507	5.89284	5.68423
Q9HCJ6	sp|Q9HCJ6|VAT1L_HUMAN	VAT1L	Synaptic vesicle membrane protein VAT-1 homolog-like OS=Homo sapiens OX=9606 GN=VAT1L PE=1 SV=2	13	2.37533	2.59205	2.38775	2.17499	18.3555	18.3755	18.0802	18.7005	1.87084	1.4895	2.0997	2.16516	2.40951	2.11404	2.46299	2.34633
P22234-2	sp|P22234-2|PUR6_HUMAN	PAICS	Isoform 2 of Multifunctional protein ADE2 OS=Homo sapiens OX=9606 GN=PAICS	58	3.61978	3.53084	4.35705	4.08077	7.12138	6.87944	6.86952	6.82761	6.6756	6.64041	6.58257	6.96159	7.65616	7.4985	7.45532	7.24347
P49903	sp|P49903|SPS1_HUMAN	SEPHS1	Selenide, water dikinase 1 OS=Homo sapiens OX=9606 GN=SEPHS1 PE=1 SV=2	18	6.46133	6.89369	5.56211	5.51163	8.93714	8.78999	9.47549	7.82608	5.4263	6.53155	6.18604	5.72737	3.98979	4.05271	4.62264	4.00613
P32121-4	sp|P32121-4|ARRB2_HUMAN	ARRB2	Isoform 4 of Beta-arrestin-2 OS=Homo sapiens OX=9606 GN=ARRB2	14	2.51378	2.61525	2.72673	2.67535	4.91002	5.05625	4.62558	4.54564	9.74488	9.85719	9.51518	9.71352	7.72933	7.90793	8.06092	7.80245
P49407	sp|P49407|ARRB1_HUMAN	ARRB1	Beta-arrestin-1 OS=Homo sapiens OX=9606 GN=ARRB1 PE=1 SV=2	12	2.76408	2.73017	2.5345	2.59523	8.65656	8.64135	8.8043	9.02831	5.21886	5.11786	5.524	5.62308	8.0659	8.24758	8.35045	8.09776
P49407-2	sp|P49407-2|ARRB1_HUMAN	ARRB1	Isoform 1B of Beta-arrestin-1 OS=Homo sapiens OX=9606 GN=ARRB1	2	2.68804	3.34067	3.08226	3.03183	8.06465	8.36933	8.2469	8.10241	5.2881	5.68065	4.64245	5.60599	8.62426	8.08582	9.46083	7.68581
A0A3B3IUA2	tr|A0A3B3IUA2|A0A3B3IUA2_HUMAN	SNU13	NHP2-like protein 1 OS=Homo sapiens OX=9606 GN=SNU13 PE=4 SV=1	15	4.35262	4.49315	4.80405	5.04113	6.31346	6.35404	6.47737	5.80317	5.37732	5.64408	8.59994	4.98683	7.84565	8.52261	7.38721	7.99737
A0A0A0MSJ9	tr|A0A0A0MSJ9|A0A0A0MSJ9_HUMAN	RASA2	Ras GTPase-activating protein 2 OS=Homo sapiens OX=9606 GN=RASA2 PE=1 SV=1	23	8.31863	8.63821	9.13954	9.49118	5.11013	5.52644	5.57143	5.47459	5.90342	5.91415	5.89986	5.81899	4.74335	4.92343	4.81131	4.71533
Q14644	sp|Q14644|RASA3_HUMAN	RASA3	Ras GTPase-activating protein 3 OS=Homo sapiens OX=9606 GN=RASA3 PE=1 SV=3	11	13.3063	13.9403	14.492	14.6629	3.41643	3.38133	3.93663	3.84941	2.5221	2.46436	2.32943	2.51745	4.91334	4.84554	4.5741	4.8484
Q9C0C7-5	sp|Q9C0C7-5|AMRA1_HUMAN	AMBRA1	Isoform 5 of Activating molecule in BECN1-regulated autophagy protein 1 OS=Homo sapiens OX=9606 GN=AMBRA1	11	4.2988	4.50866	4.55502	4.66687	6.6474	6.45703	6.39198	6.26359	7.79399	8.02476	7.30462	7.84789	6.70964	6.26017	6.15319	6.11641
Q9H496	sp|Q9H496|IFG15_HUMAN	TOR1AIP2	Torsin-1A-interacting protein 2, isoform IFRG15 OS=Homo sapiens OX=9606 GN=TOR1AIP2 PE=1 SV=1	3	4.60023	4.04083	4.50527	3.79486	8.05713	7.46183	9.58996	7.52448	6.62945	8.03423	8.97097	5.17554	4.53644	6.8441	5.42957	4.8051
Q9BU64	sp|Q9BU64|CENPO_HUMAN	CENPO	Centromere protein O OS=Homo sapiens OX=9606 GN=CENPO PE=1 SV=1	10	4.33064	4.56052	5.97935	5.81602	8.176	7.91853	8.46632	8.41655	6.41867	6.34738	6.55014	5.4666	5.60916	5.23333	5.24964	5.46117
Q5VZU9	tr|Q5VZU9|Q5VZU9_HUMAN	TPP2	Tripeptidyl-peptidase 2 OS=Homo sapiens OX=9606 GN=TPP2 PE=1 SV=1	71	7.84102	7.63551	8.31746	8.18081	5.68136	5.60121	5.62774	5.61569	6.11785	6.32452	6.09828	6.28885	5.11348	5.11381	5.18091	5.2615
Q8NBX0	sp|Q8NBX0|SCPDL_HUMAN	SCCPDH	Saccharopine dehydrogenase-like oxidoreductase OS=Homo sapiens OX=9606 GN=SCCPDH PE=1 SV=1	13	9.94136	10.0124	11.0285	11.3502	7.04058	7.67106	7.2686	7.52924	5.64583	5.68908	5.94146	5.71933	1.10962	1.3372	1.53563	1.17992
A0A3B3IUD7	tr|A0A3B3IUD7|A0A3B3IUD7_HUMAN	PDCD11	Programmed cell death 11, isoform CRA_a OS=Homo sapiens OX=9606 GN=PDCD11 PE=4 SV=1	122	4.21216	4.15109	4.55683	4.49295	5.45728	5.47793	5.4566	5.43429	6.75381	6.41548	6.56103	6.6154	8.79566	8.49561	8.59802	8.52586
Q14690	sp|Q14690|RRP5_HUMAN	PDCD11	Protein RRP5 homolog OS=Homo sapiens OX=9606 GN=PDCD11 PE=1 SV=3	1	4.04335	4.25515	4.425	4.04025	4.93215	5.48766	6.40531	6.50405	7.34004	7.12906	6.00584	4.73568	8.48354	9.19282	7.66255	9.35757
Q8WVB6	sp|Q8WVB6|CTF18_HUMAN	CHTF18	Chromosome transmission fidelity protein 18 homolog OS=Homo sapiens OX=9606 GN=CHTF18 PE=1 SV=1	19	3.87425	3.97364	4.54426	4.38352	5.9132	6.20935	5.81918	5.72983	6.40287	6.09831	6.08622	6.44321	8.6826	8.71355	8.57821	8.5478
Q15813-2	sp|Q15813-2|TBCE_HUMAN	TBCE	Isoform 2 of Tubulin-specific chaperone E OS=Homo sapiens OX=9606 GN=TBCE	34	5.35985	5.45467	5.52393	5.4104	5.77432	5.94784	5.79407	5.42439	9.95728	10.2311	9.74367	9.89354	3.52573	3.90989	4.13488	3.91445
Q6YN16	sp|Q6YN16|HSDL2_HUMAN	HSDL2	Hydroxysteroid dehydrogenase-like protein 2 OS=Homo sapiens OX=9606 GN=HSDL2 PE=1 SV=1	34	6.35713	6.60916	6.02779	6.40035	6.98754	6.84096	6.80228	7.05867	7.53127	7.51335	7.95373	7.59401	3.83505	4.21575	4.1592	4.11377
P52564	sp|P52564|MP2K6_HUMAN	MAP2K6	Dual specificity mitogen-activated protein kinase kinase 6 OS=Homo sapiens OX=9606 GN=MAP2K6 PE=1 SV=1	8	1.23767	1.40082	1.43622	1.14123	2.75767	2.9877	2.41927	2.18417	21.1559	20.0888	19.4243	19.9596	0.546509	0.952025	1.18658	1.12149
P46734-3	sp|P46734-3|MP2K3_HUMAN	MAP2K3	Isoform 2 of Dual specificity mitogen-activated protein kinase kinase 3 OS=Homo sapiens OX=9606 GN=MAP2K3	32	5.50375	5.14051	5.60857	5.71521	7.18672	7.53819	7.34483	7.33339	4.82985	4.74388	4.81411	4.75045	7.56529	7.23354	7.26984	7.42187
P45985-2	sp|P45985-2|MP2K4_HUMAN	MAP2K4	Isoform 2 of Dual specificity mitogen-activated protein kinase kinase 4 OS=Homo sapiens OX=9606 GN=MAP2K4	24	4.72128	4.66758	4.9317	4.97421	5.06565	5.11314	5.05612	5.04168	7.23397	7.14605	6.78254	6.72084	8.42602	7.98566	8.01321	8.12036
A0A3B3IRZ4	tr|A0A3B3IRZ4|A0A3B3IRZ4_HUMAN	IQSEC1	IQ motif and SEC7 domain-containing protein 1 OS=Homo sapiens OX=9606 GN=IQSEC1 PE=4 SV=1	17	5.6996	5.71128	5.47132	5.54319	5.64324	5.44241	5.77197	5.48754	7.98171	7.96088	8.03779	7.55944	5.98962	6.20969	5.70202	5.78829
Q5JU85	sp|Q5JU85|IQEC2_HUMAN	IQSEC2	IQ motif and SEC7 domain-containing protein 2 OS=Homo sapiens OX=9606 GN=IQSEC2 PE=1 SV=2	4	5.36676	5.07942	4.83507	5.36654	7.16845	6.96642	6.05184	7.0511	4.70586	4.49453	4.67767	5.36439	7.96929	8.99343	7.99865	7.91058
P53801	sp|P53801|PTTG_HUMAN	PTTG1IP	Pituitary tumor-transforming gene 1 protein-interacting protein OS=Homo sapiens OX=9606 GN=PTTG1IP PE=1 SV=1	4	14.6559	9.33136	10.2132	11.1977	5.32713	4.30963	5.19787	6.34246	4.51202	4.75285	5.27599	3.8763	4.00986	3.91871	3.26099	3.81797
Q93063-3	sp|Q93063-3|EXT2_HUMAN	EXT2	Isoform 3 of Exostosin-2 OS=Homo sapiens OX=9606 GN=EXT2	16	6.80157	7.00125	7.06837	6.6303	7.59852	7.91206	7.68449	7.83836	4.79972	5.04303	5.12546	4.79734	5.39925	4.96618	5.60422	5.72988
Q96HD1-2	sp|Q96HD1-2|CREL1_HUMAN	CRELD1	Isoform 2 of Cysteine-rich with EGF-like domain protein 1 OS=Homo sapiens OX=9606 GN=CRELD1	19	6.32094	5.17211	4.92411	5.36056	11.546	11.5713	11.8312	13.2342	4.43936	4.38355	4.86315	3.76044	2.97922	3.40931	3.06431	3.1402
P35998	sp|P35998|PRS7_HUMAN	PSMC2	26S proteasome regulatory subunit 7 OS=Homo sapiens OX=9606 GN=PSMC2 PE=1 SV=3	47	6.11603	6.07047	6.3	6.13083	6.83606	6.49499	6.77822	6.65135	5.36001	5.45383	4.95953	5.2132	6.86159	6.85274	6.99811	6.92305
P43686	sp|P43686|PRS6B_HUMAN	PSMC4	26S proteasome regulatory subunit 6B OS=Homo sapiens OX=9606 GN=PSMC4 PE=1 SV=2	45	5.59559	5.98854	5.61431	5.80151	6.97653	6.91693	7.03206	6.9606	5.77492	5.83449	5.99406	6.09453	6.327	6.43405	6.34475	6.31013
P62191	sp|P62191|PRS4_HUMAN	PSMC1	26S proteasome regulatory subunit 4 OS=Homo sapiens OX=9606 GN=PSMC1 PE=1 SV=1	54	6.36079	6.69131	5.54646	6.20195	6.16532	6.9744	5.84427	5.95677	4.72585	4.07896	5.80349	5.09102	7.75209	7.78135	7.53481	7.49115
Q8NB90	sp|Q8NB90|AFG2H_HUMAN	SPATA5	ATPase family protein 2 homolog OS=Homo sapiens OX=9606 GN=SPATA5 PE=1 SV=3	39	6.12089	6.55279	6.29597	6.40093	5.26674	5.42654	5.48935	5.12475	5.08823	5.61623	5.50964	5.46757	7.83654	7.93897	7.83211	8.03275
P62195	sp|P62195|PRS8_HUMAN	PSMC5	26S proteasome regulatory subunit 8 OS=Homo sapiens OX=9606 GN=PSMC5 PE=1 SV=1	59	5.63681	5.98075	5.68111	5.83812	7.66099	7.47565	7.70844	7.15419	5.26429	5.57389	6.18792	6.00668	5.86901	6.04436	6.01088	5.90691
Q9P275	sp|Q9P275|UBP36_HUMAN	USP36	Ubiquitin carboxyl-terminal hydrolase 36 OS=Homo sapiens OX=9606 GN=USP36 PE=1 SV=4	29	3.63538	3.71134	4.03569	3.74814	6.44328	6.47544	6.55811	6.60702	6.18424	5.86642	6.03781	6.12087	8.76038	8.4448	8.68607	8.685
Q9BZF3-5	sp|Q9BZF3-5|OSBL6_HUMAN	OSBPL6	Isoform 5 of Oxysterol-binding protein-related protein 6 OS=Homo sapiens OX=9606 GN=OSBPL6	25	4.56042	4.62378	5.05312	4.89634	5.96402	5.75049	5.98854	5.66375	8.44286	8.65833	8.47501	8.5585	5.89196	5.77321	5.88517	5.81451
Q9H4L5	sp|Q9H4L5|OSBL3_HUMAN	OSBPL3	Oxysterol-binding protein-related protein 3 OS=Homo sapiens OX=9606 GN=OSBPL3 PE=1 SV=1	31	5.02777	5.01947	5.31047	5.07043	7.9055	7.91862	7.90611	8.0293	4.00404	3.88687	4.05244	4.00909	8.19308	7.9724	7.92004	7.77438
O15091	sp|O15091|MRPP3_HUMAN	KIAA0391	Mitochondrial ribonuclease P catalytic subunit OS=Homo sapiens OX=9606 GN=KIAA0391 PE=1 SV=2	25	4.90582	4.80717	4.98971	4.79101	5.49669	5.79918	5.31911	5.42058	6.27103	6.21468	6.08414	6.31267	8.50734	8.19967	8.44798	8.43323
O43379-4	sp|O43379-4|WDR62_HUMAN	WDR62	Isoform 4 of WD repeat-containing protein 62 OS=Homo sapiens OX=9606 GN=WDR62	23	5.62525	6.02196	6.68028	6.55	6.69208	6.62665	6.94032	6.96382	7.12767	7.11752	7.25588	7.23447	4.84198	4.63434	4.72721	4.96058
O43379	sp|O43379|WDR62_HUMAN	WDR62	WD repeat-containing protein 62 OS=Homo sapiens OX=9606 GN=WDR62 PE=1 SV=4	1	6.44132	7.25181	9.24793	6.60161	6.54921	6.50231	6.17607	5.68454	5.99474	6.27333	6.19348	6.52311	5.53283	4.81467	5.66303	4.55003
Q9NS87	sp|Q9NS87|KIF15_HUMAN	KIF15	Kinesin-like protein KIF15 OS=Homo sapiens OX=9606 GN=KIF15 PE=1 SV=1	47	5.66145	5.76178	5.85994	5.83783	6.99098	6.82227	6.70332	6.88119	6.80997	6.7904	6.81197	6.87733	5.61338	5.42633	5.53717	5.61471
Q7Z4S6-4	sp|Q7Z4S6-4|KI21A_HUMAN	KIF21A	Isoform 4 of Kinesin-like protein KIF21A OS=Homo sapiens OX=9606 GN=KIF21A	44	3.51418	3.68491	3.73367	3.73849	6.48025	6.49817	6.46026	6.50478	6.74457	6.71213	7.13858	6.67583	8.18078	7.96272	7.955	8.01568
Q2M1P5	sp|Q2M1P5|KIF7_HUMAN	KIF7	Kinesin-like protein KIF7 OS=Homo sapiens OX=9606 GN=KIF7 PE=1 SV=2	13	3.76241	4.03455	4.17604	4.04862	6.71383	6.61029	6.52446	6.74905	12.6165	13.2681	13.0791	13.2292	0.940724	1.41882	1.45044	1.3779
Q86Y56	sp|Q86Y56|DAAF5_HUMAN	DNAAF5	Dynein assembly factor 5, axonemal OS=Homo sapiens OX=9606 GN=DNAAF5 PE=1 SV=4	60	3.68319	3.73523	4.25415	4.20572	4.68148	4.77761	4.52795	4.55564	8.25556	8.41228	8.30307	8.02553	8.43201	8.18568	7.90021	8.06469
A0A1B0GV02	tr|A0A1B0GV02|A0A1B0GV02_HUMAN	ZEB2	Zinc finger E-box-binding homeobox 2 OS=Homo sapiens OX=9606 GN=ZEB2 PE=1 SV=1	3	11.0088	11.8005	11.2387	12.1614	1.82438	1.69099	1.7492	1.89203	10.432	9.68082	9.49629	10.1232	1.76238	1.61015	1.70008	1.82916
P37275-2	sp|P37275-2|ZEB1_HUMAN	ZEB1	Isoform 2 of Zinc finger E-box-binding homeobox 1 OS=Homo sapiens OX=9606 GN=ZEB1	10	6.77218	6.69478	7.13261	6.75826	9.46253	9.66466	9.55924	9.98953	6.90247	6.52836	7.19288	6.86154	1.48131	1.58909	1.73181	1.67874
P42356	sp|P42356|PI4KA_HUMAN	PI4KA	Phosphatidylinositol 4-kinase alpha OS=Homo sapiens OX=9606 GN=PI4KA PE=1 SV=4	47	4.92664	4.84076	5.30908	5.15572	5.76504	6.03577	5.66223	5.861	8.65565	8.84355	8.78766	8.47899	5.36671	5.41951	5.43351	5.45818
O60287	sp|O60287|NPA1P_HUMAN	URB1	Nucleolar pre-ribosomal-associated protein 1 OS=Homo sapiens OX=9606 GN=URB1 PE=1 SV=4	56	3.87391	3.83619	4.33719	4.11785	5.36592	5.41091	5.38261	5.3746	7.91646	7.87249	7.79096	7.75717	8.01227	7.52721	7.69826	7.72599
Q9BZH6	sp|Q9BZH6|WDR11_HUMAN	WDR11	WD repeat-containing protein 11 OS=Homo sapiens OX=9606 GN=WDR11 PE=1 SV=1	36	6.98709	7.0094	6.93761	7.18816	5.818	5.73492	6.19445	6.00868	6.22271	6.55059	6.74498	5.82832	5.71421	5.79932	5.72262	5.53893
Q9BW27	sp|Q9BW27|NUP85_HUMAN	NUP85	Nuclear pore complex protein Nup85 OS=Homo sapiens OX=9606 GN=NUP85 PE=1 SV=1	37	4.02079	3.84772	4.24642	4.05974	7.2771	7.20106	7.0265	7.29618	6.11678	6.00297	6.16855	6.00914	7.95829	7.78881	7.47575	7.5042
Q99996-1	sp|Q99996-1|AKAP9_HUMAN	AKAP9	Isoform 1 of A-kinase anchor protein 9 OS=Homo sapiens OX=9606 GN=AKAP9	110	6.9408	7.10245	6.78479	6.71205	5.30078	5.245	5.27836	5.46645	7.59486	7.59437	7.4277	7.38664	5.13339	5.44952	5.262	5.32083
A0A0A0MRE9	tr|A0A0A0MRE9|A0A0A0MRE9_HUMAN	AKAP9	A-kinase anchor protein 9 OS=Homo sapiens OX=9606 GN=AKAP9 PE=1 SV=1	2	1.27386	1.6016	1.26404	0.428695	0.538289	0.533611	0.988137	1.10113	13.6688	14.3692	11.4501	15.1414	8.68281	9.26637	9.75507	9.93686
Q8NEG4	sp|Q8NEG4|FA83F_HUMAN	FAM83F	Protein FAM83F OS=Homo sapiens OX=9606 GN=FAM83F PE=1 SV=1	1	0.877441	1.11882	1.3261	1.37786	1.23982	0.982337	0.962364	0.912677	0.819537	1.21375	1.22583	1.14637	22.815	19.8713	22.6095	21.5013
A6ND36	sp|A6ND36|FA83G_HUMAN	FAM83G	Protein FAM83G OS=Homo sapiens OX=9606 GN=FAM83G PE=1 SV=2	6	6.14229	6.13205	6.7724	6.39064	5.9666	6.15094	6.01802	6.21695	3.25915	3.25699	3.30979	3.25744	9.47468	9.19095	9.30276	9.15836
Q9BQ67	sp|Q9BQ67|GRWD1_HUMAN	GRWD1	Glutamate-rich WD repeat-containing protein 1 OS=Homo sapiens OX=9606 GN=GRWD1 PE=1 SV=1	32	5.63815	6.22338	5.4353	5.3382	6.19401	5.64065	7.01797	5.48508	6.39899	7.11747	10.0549	6.13058	5.5749	6.10326	5.696	5.95119
C9JFV4	tr|C9JFV4|C9JFV4_HUMAN	PELP1	Proline-, glutamic acid- and leucine-rich protein 1 OS=Homo sapiens OX=9606 GN=PELP1 PE=1 SV=2	50	4.94835	4.89199	5.07628	5.19623	6.35551	6.32342	6.43765	6.36432	8.69688	8.56788	8.41813	8.43211	4.88227	5.11896	5.06853	5.22152
Q13772-4	sp|Q13772-4|NCOA4_HUMAN	NCOA4	Isoform 4 of Nuclear receptor coactivator 4 OS=Homo sapiens OX=9606 GN=NCOA4	6	7.09558	6.24007	6.53263	6.7444	7.72038	7.20699	8.49868	8.64883	5.07064	5.28576	6.15974	4.0874	5.16139	5.09514	5.00261	5.44976
Q7LBC6	sp|Q7LBC6|KDM3B_HUMAN	KDM3B	Lysine-specific demethylase 3B OS=Homo sapiens OX=9606 GN=KDM3B PE=1 SV=2	68	4.16484	4.18063	4.26189	4.13153	4.73785	4.76381	4.79203	4.68416	7.74339	7.90456	7.98645	7.25585	8.21514	8.56675	8.18384	8.4273
Q15652	sp|Q15652|JHD2C_HUMAN	JMJD1C	Probable JmjC domain-containing histone demethylation protein 2C OS=Homo sapiens OX=9606 GN=JMJD1C PE=1 SV=2	32	5.0777	5.0759	5.14669	5.26039	6.42263	6.3448	6.51395	6.32617	5.27407	5.85277	5.65422	5.62331	7.67127	7.93562	7.88488	7.93565
Q9Y4C1	sp|Q9Y4C1|KDM3A_HUMAN	KDM3A	Lysine-specific demethylase 3A OS=Homo sapiens OX=9606 GN=KDM3A PE=1 SV=4	15	3.80902	4.16245	3.70428	3.78178	4.66513	4.98534	4.65979	4.54621	9.05522	9.56826	8.93497	8.99821	6.45183	7.18587	7.90964	7.58201
Q8NHP8	sp|Q8NHP8|PLBL2_HUMAN	PLBD2	Putative phospholipase B-like 2 OS=Homo sapiens OX=9606 GN=PLBD2 PE=1 SV=2	13	8.56856	8.46694	7.73587	7.62079	6.5273	6.18354	6.22517	6.28431	5.5092	5.28801	5.25051	5.67193	5.04318	5.21046	5.2676	5.14662
Q86UL3	sp|Q86UL3|GPAT4_HUMAN	GPAT4	Glycerol-3-phosphate acyltransferase 4 OS=Homo sapiens OX=9606 GN=GPAT4 PE=1 SV=1	11	7.25563	7.35901	6.7839	6.95397	5.92666	6.23487	5.80085	5.88627	6.19793	6.23458	6.23617	6.45243	5.62361	5.48253	5.82985	5.74174
Q53EU6	sp|Q53EU6|GPAT3_HUMAN	GPAT3	Glycerol-3-phosphate acyltransferase 3 OS=Homo sapiens OX=9606 GN=GPAT3 PE=1 SV=2	8	6.45668	6.29816	6.33339	6.60341	6.28296	6.41605	6.07666	6.09942	2.30482	2.46831	2.74729	2.46923	10.2415	9.36902	9.99253	9.84055
Q15004	sp|Q15004|PAF15_HUMAN	PCLAF	PCNA-associated factor OS=Homo sapiens OX=9606 GN=PCLAF PE=1 SV=1	9	3.95342	3.85869	4.70896	4.64086	9.59946	9.23373	9.88179	9.73629	4.79309	4.54857	4.90669	4.67645	6.44381	6.05987	6.40542	6.5529
P11717	sp|P11717|MPRI_HUMAN	IGF2R	Cation-independent mannose-6-phosphate receptor OS=Homo sapiens OX=9606 GN=IGF2R PE=1 SV=3	108	7.38254	6.91319	7.26845	7.05924	6.73855	6.52818	6.69451	6.87399	5.6751	5.54518	6.23317	5.12224	5.60732	5.65561	5.44804	5.2547
Q14146	sp|Q14146|URB2_HUMAN	URB2	Unhealthy ribosome biogenesis protein 2 homolog OS=Homo sapiens OX=9606 GN=URB2 PE=1 SV=2	32	3.81966	3.75482	4.32144	4.07125	5.50744	5.55962	5.34738	5.25075	8.13257	7.87695	8.02947	7.94094	7.8832	7.39141	7.65295	7.46013
Q8TBE0	sp|Q8TBE0|BAHD1_HUMAN	BAHD1	Bromo adjacent homology domain-containing 1 protein OS=Homo sapiens OX=9606 GN=BAHD1 PE=1 SV=2	3	3.4562	4.45945	4.76656	4.83625	4.93481	5.15242	5.2625	4.96714	8.00479	7.94759	8.62643	8.00678	6.96001	7.76274	7.50004	7.35629
P15927-2	sp|P15927-2|RFA2_HUMAN	RPA2	Isoform 2 of Replication protein A 32 kDa subunit OS=Homo sapiens OX=9606 GN=RPA2	24	4.07882	4.0803	4.17065	4.04774	4.46175	4.66741	4.28756	4.22401	10.651	10.2975	10.1734	11.5157	5.6829	5.95048	6.03074	5.67997
Q16610-4	sp|Q16610-4|ECM1_HUMAN	ECM1	Isoform 4 of Extracellular matrix protein 1 OS=Homo sapiens OX=9606 GN=ECM1	6	12.789	12.2575	12.1298	11.458	10.7013	9.49331	9.77458	9.84061	1.11996	1.11114	2.27799	1.25084	1.67583	1.43025	1.27104	1.41881
Q9UBF8-2	sp|Q9UBF8-2|PI4KB_HUMAN	PI4KB	Isoform 2 of Phosphatidylinositol 4-kinase beta OS=Homo sapiens OX=9606 GN=PI4KB	16	6.08026	6.35227	5.75774	5.79855	4.69544	4.88616	4.85231	4.84094	9.76565	10.2018	9.75359	10.3472	4.24919	4.123	4.11133	4.1846
Q9BXI6	sp|Q9BXI6|TB10A_HUMAN	TBC1D10A	TBC1 domain family member 10A OS=Homo sapiens OX=9606 GN=TBC1D10A PE=1 SV=1	9	6.46511	6.03674	5.7321	6.26171	6.8211	6.66156	6.17218	6.99922	6.63844	6.74315	6.81721	6.07904	5.57332	5.94766	5.79915	5.2523
P26358-2	sp|P26358-2|DNMT1_HUMAN	DNMT1	Isoform 2 of DNA (cytosine-5)-methyltransferase 1 OS=Homo sapiens OX=9606 GN=DNMT1	106	5.49371	5.35553	5.5326	5.834	4.5808	4.60917	4.77867	4.84829	6.64168	6.85606	6.58693	6.70134	8.07408	8.00006	7.87994	8.22715
Q6ZRI6	sp|Q6ZRI6|CO039_HUMAN	C15orf39	Uncharacterized protein C15orf39 OS=Homo sapiens OX=9606 GN=C15orf39 PE=1 SV=3	11	3.37957	3.65221	3.78522	3.68835	4.55508	4.55451	4.72999	4.80982	10.7212	11.3953	12.9776	9.60151	5.03158	6.07417	5.38219	5.66167
Q8TEX9-2	sp|Q8TEX9-2|IPO4_HUMAN	IPO4	Isoform 2 of Importin-4 OS=Homo sapiens OX=9606 GN=IPO4	56	4.89871	4.5537	5.52472	5.60533	6.72414	6.57768	6.77305	6.76983	7.92705	8.0067	8.18889	7.4845	5.32676	5.36886	5.1359	5.13419
P61247	sp|P61247|RS3A_HUMAN	RPS3A	40S ribosomal protein S3a OS=Homo sapiens OX=9606 GN=RPS3A PE=1 SV=2	82	5.80756	5.55909	5.84175	5.98341	5.24571	5.32616	5.23186	5.21649	7.01803	6.56851	7.07003	7.11811	7.11227	7.05719	6.89904	6.94479
Q6ZRQ5	sp|Q6ZRQ5|MMS22_HUMAN	MMS22L	Protein MMS22-like OS=Homo sapiens OX=9606 GN=MMS22L PE=1 SV=3	15	4.87837	5.1217	5.59523	5.72728	4.98169	5.25119	5.183	5.16499	7.41354	7.60812	7.50912	7.23763	7.09826	7.0638	6.93121	7.23486
O94761	sp|O94761|RECQ4_HUMAN	RECQL4	ATP-dependent DNA helicase Q4 OS=Homo sapiens OX=9606 GN=RECQL4 PE=1 SV=2	26	1.99525	2.17976	2.15921	2.12031	8.60628	8.75287	8.30796	8.39752	5.49823	5.0758	5.30182	5.25734	9.3573	8.93236	8.88489	9.1731
Q9P206-2	sp|Q9P206-2|K1522_HUMAN	KIAA1522	Isoform 2 of Uncharacterized protein KIAA1522 OS=Homo sapiens OX=9606 GN=KIAA1522	21	7.87692	7.8332	7.92025	7.98663	7.40784	7.98125	7.44537	7.38011	4.14011	3.97994	4.09142	4.21195	5.16641	5.46508	5.53789	5.57563
Q6PI48	sp|Q6PI48|SYDM_HUMAN	DARS2	Aspartate--tRNA ligase, mitochondrial OS=Homo sapiens OX=9606 GN=DARS2 PE=1 SV=1	37	4.69496	4.64389	4.49789	4.63885	5.8655	6.00428	5.65267	5.77416	10.5318	10.2079	9.9418	9.51749	4.32079	4.47741	4.6353	4.59529
Q9NSU2-1	sp|Q9NSU2-1|TREX1_HUMAN	TREX1	Isoform 1 of Three-prime repair exonuclease 1 OS=Homo sapiens OX=9606 GN=TREX1	2	7.8645	6.9063	10.4528	10.7466	8.61219	7.02144	8.10494	7.95627	1.25835	0.759208	1.58141	1.51948	7.33112	6.68131	6.12663	7.07747
Q99797	sp|Q99797|MIPEP_HUMAN	MIPEP	Mitochondrial intermediate peptidase OS=Homo sapiens OX=9606 GN=MIPEP PE=1 SV=2	30	5.57978	5.53875	5.24798	5.01334	4.17442	4.22596	3.98537	3.85909	7.02996	6.98395	6.81756	6.74543	8.73593	8.67906	8.73548	8.64795
Q9HBU6	sp|Q9HBU6|EKI1_HUMAN	ETNK1	Ethanolamine kinase 1 OS=Homo sapiens OX=9606 GN=ETNK1 PE=1 SV=1	18	4.56376	4.34438	5.25578	5.3399	4.46585	4.43132	4.40934	4.44403	6.43343	6.92453	6.92648	6.72584	9.38217	9.07377	8.57009	8.70932
Q96RL1	sp|Q96RL1|UIMC1_HUMAN	UIMC1	BRCA1-A complex subunit RAP80 OS=Homo sapiens OX=9606 GN=UIMC1 PE=1 SV=2	17	4.43838	4.25588	4.44145	4.66537	7.11519	7.05717	7.01654	7.62917	9.02612	8.83401	9.58489	7.45074	4.55598	4.7345	4.49544	4.69919
Q16854	sp|Q16854|DGUOK_HUMAN	DGUOK	Deoxyguanosine kinase, mitochondrial OS=Homo sapiens OX=9606 GN=DGUOK PE=1 SV=2	5	4.96659	5.41083	4.88975	4.9089	9.38293	8.16626	8.48812	8.52846	5.71788	5.00513	4.93697	5.23377	6.19194	5.78683	5.90483	6.4808
P42898-2	sp|P42898-2|MTHR_HUMAN	MTHFR	Isoform 2 of Methylenetetrahydrofolate reductase OS=Homo sapiens OX=9606 GN=MTHFR	7	3.01882	3.0375	3.26579	3.14261	5.69103	6.13483	5.82618	5.9425	11.3233	11.0708	11.2854	11.4539	4.41128	4.52133	4.8062	5.06862
P49368	sp|P49368|TCPG_HUMAN	CCT3	T-complex protein 1 subunit gamma OS=Homo sapiens OX=9606 GN=CCT3 PE=1 SV=4	146	4.45088	4.53722	4.63115	4.65994	5.52578	5.52275	5.66641	5.49752	7.09268	7.28853	6.93783	7.31185	7.85203	7.71665	7.59262	7.71616
Q16878	sp|Q16878|CDO1_HUMAN	CDO1	Cysteine dioxygenase type 1 OS=Homo sapiens OX=9606 GN=CDO1 PE=1 SV=2	2	5.23151	4.68727	4.46172	4.4708	8.57302	7.59744	8.49061	8.28666	10.0251	9.44079	9.76227	9.62857	2.2358	2.46769	2.38727	2.25351
Q6KC79	sp|Q6KC79|NIPBL_HUMAN	NIPBL	Nipped-B-like protein OS=Homo sapiens OX=9606 GN=NIPBL PE=1 SV=2	56	4.92733	5.21488	5.34981	5.12579	5.90221	6.01695	5.65114	5.86896	8.08907	7.98488	7.84539	7.86026	5.99304	5.97152	6.12052	6.07827
Q15043-3	sp|Q15043-3|S39AE_HUMAN	SLC39A14	Isoform 3 of Zinc transporter ZIP14 OS=Homo sapiens OX=9606 GN=SLC39A14	8	6.59892	6.17903	5.9352	6.20957	7.17771	7.08313	6.94185	6.78612	4.3401	4.24417	4.50647	3.92392	8.30032	7.33324	6.87963	7.56062
P49915	sp|P49915|GUAA_HUMAN	GMPS	GMP synthase [glutamine-hydrolyzing] OS=Homo sapiens OX=9606 GN=GMPS PE=1 SV=1	60	5.37706	5.24135	5.57508	5.61082	5.46142	5.36287	5.63356	5.186	7.7546	8.35565	7.18561	7.63416	6.30937	6.31828	6.51768	6.4765
A6NHR9	sp|A6NHR9|SMHD1_HUMAN	SMCHD1	Structural maintenance of chromosomes flexible hinge domain-containing protein 1 OS=Homo sapiens OX=9606 GN=SMCHD1 PE=1 SV=2	92	5.30749	5.45136	5.50937	5.53511	7.56556	7.61793	7.58654	7.43208	5.45657	5.43393	5.42339	5.51644	6.63058	6.50025	6.50196	6.53143
Q9UKX7	sp|Q9UKX7|NUP50_HUMAN	NUP50	Nuclear pore complex protein Nup50 OS=Homo sapiens OX=9606 GN=NUP50 PE=1 SV=2	56	4.15803	4.16751	4.50887	4.59374	6.78032	6.6576	6.93389	6.94188	6.26835	6.37614	6.62404	6.34782	7.48951	7.23033	7.22542	7.69656
Q9BW19	sp|Q9BW19|KIFC1_HUMAN	KIFC1	Kinesin-like protein KIFC1 OS=Homo sapiens OX=9606 GN=KIFC1 PE=1 SV=2	36	5.41576	5.39599	5.42396	5.54356	8.04246	7.95242	8.16092	8.26527	5.29294	4.97262	5.06553	5.1051	6.47065	6.07057	6.42712	6.39512
O95544	sp|O95544|NADK_HUMAN	NADK	NAD kinase OS=Homo sapiens OX=9606 GN=NADK PE=1 SV=1	10	7.65537	8.39739	7.98866	8.40748	3.75116	3.79321	3.90239	3.86886	6.14269	6.26596	5.71167	6.26078	7.32499	6.64487	6.82578	7.05873
P00491	sp|P00491|PNPH_HUMAN	PNP	Purine nucleoside phosphorylase OS=Homo sapiens OX=9606 GN=PNP PE=1 SV=2	34	5.41121	5.73757	5.68305	5.7984	5.0972	5.11337	5.3105	5.43511	7.07715	7.3462	6.30676	7.22982	7.04266	7.15006	6.86639	7.39457
Q9BWS9-2	sp|Q9BWS9-2|CHID1_HUMAN	CHID1	Isoform 2 of Chitinase domain-containing protein 1 OS=Homo sapiens OX=9606 GN=CHID1	12	4.79902	4.87876	4.96026	4.79947	5.64181	5.78975	5.70397	5.72562	9.22639	9.66735	9.26139	9.0774	5.07428	5.22396	5.09881	5.07175
O95373	sp|O95373|IPO7_HUMAN	IPO7	Importin-7 OS=Homo sapiens OX=9606 GN=IPO7 PE=1 SV=1	70	5.84464	5.48792	6.67977	6.55253	7.04562	6.99042	6.89346	7.04706	5.97759	6.21099	6.39278	6.27076	5.7528	5.75002	5.53319	5.57045
O15397	sp|O15397|IPO8_HUMAN	IPO8	Importin-8 OS=Homo sapiens OX=9606 GN=IPO8 PE=1 SV=2	27	5.33743	5.47009	5.67538	5.65329	4.36118	4.2825	4.26421	4.28926	9.59851	9.97154	9.6316	9.29763	5.75276	5.42903	5.50048	5.48509
P23396	sp|P23396|RS3_HUMAN	RPS3	40S ribosomal protein S3 OS=Homo sapiens OX=9606 GN=RPS3 PE=1 SV=2	124	5.34064	5.40942	6.48184	6.33904	5.43712	5.43892	5.2596	5.37615	6.73473	6.91077	6.70942	6.99871	6.96138	6.79385	6.91728	6.89113
Q9HDC5	sp|Q9HDC5|JPH1_HUMAN	JPH1	Junctophilin-1 OS=Homo sapiens OX=9606 GN=JPH1 PE=1 SV=2	5	0.86941	0.901386	1.07491	0.792702	3.01365	2.94649	2.80024	3.09002	12.7165	11.7316	11.3601	10.8166	9.19281	9.18568	9.1485	10.3594
H0Y3L9	tr|H0Y3L9|H0Y3L9_HUMAN	CBLB	E3 ubiquitin-protein ligase CBL-B OS=Homo sapiens OX=9606 GN=CBLB PE=1 SV=1	12	8.80155	8.47228	8.62838	8.87838	5.24711	5.19432	5.08985	5.48547	7.05401	7.03318	7.12317	6.47493	4.36858	4.44744	3.98562	3.71573
P22681	sp|P22681|CBL_HUMAN	CBL	E3 ubiquitin-protein ligase CBL OS=Homo sapiens OX=9606 GN=CBL PE=1 SV=2	31	6.93663	6.73371	6.41572	6.62024	5.08369	5.01066	5.0075	5.15995	6.72702	6.65505	6.72655	6.33441	6.68036	6.87073	6.49843	6.53936
Q9H8Y8-3	sp|Q9H8Y8-3|GORS2_HUMAN	GORASP2	Isoform 3 of Golgi reassembly-stacking protein 2 OS=Homo sapiens OX=9606 GN=GORASP2	22	8.88816	9.25803	7.28233	7.18357	5.28482	5.48209	5.2048	4.95262	5.97974	7.00974	5.12144	6.41658	5.27552	5.38386	5.89537	5.38133
Q9NWZ5	sp|Q9NWZ5|UCKL1_HUMAN	UCKL1	Uridine-cytidine kinase-like 1 OS=Homo sapiens OX=9606 GN=UCKL1 PE=1 SV=2	8	4.61534	5.36748	5.66367	5.11667	5.14187	5.08328	4.23672	4.85749	7.57735	7.82738	7.44596	8.24361	7.1678	7.17872	7.28087	7.19579
P50281	sp|P50281|MMP14_HUMAN	MMP14	Matrix metalloproteinase-14 OS=Homo sapiens OX=9606 GN=MMP14 PE=1 SV=3	18	15.4895	15.8347	14.1752	13.8468	5.42851	5.71822	5.26374	5.54641	1.60805	1.53108	1.61457	1.74399	3.11717	3.05613	3.08712	2.93883
Q96ES7	sp|Q96ES7|SGF29_HUMAN	SGF29	SAGA-associated factor 29 OS=Homo sapiens OX=9606 GN=SGF29 PE=1 SV=1	11	4.64439	4.27894	3.96962	4.1264	5.88613	5.94338	6.09106	5.62792	8.77828	9.69199	9.34638	8.26031	5.39841	5.84248	6.06143	6.05287
O94905	sp|O94905|ERLN2_HUMAN	ERLIN2	Erlin-2 OS=Homo sapiens OX=9606 GN=ERLIN2 PE=1 SV=1	25	8.08499	8.04712	8.41393	8.17808	3.95506	4.12228	3.97974	4.0837	8.38565	8.10376	8.10038	7.61624	4.62014	4.80073	4.77597	4.73222
O75477	sp|O75477|ERLN1_HUMAN	ERLIN1	Erlin-1 OS=Homo sapiens OX=9606 GN=ERLIN1 PE=1 SV=1	22	10.1341	10.229	10.053	9.74428	5.79021	5.78098	5.64601	5.97275	3.54874	3.22176	3.40264	3.33406	5.82199	5.76384	5.81965	5.73701
Q13409-2	sp|Q13409-2|DC1I2_HUMAN	DYNC1I2	Isoform 2B of Cytoplasmic dynein 1 intermediate chain 2 OS=Homo sapiens OX=9606 GN=DYNC1I2	41	8.7642	9.06702	9.84296	9.26108	5.99167	5.94616	5.77264	5.72428	6.3041	5.93098	5.59681	7.48675	3.61672	3.43694	3.629	3.62871
Q9BYX2	sp|Q9BYX2|TBD2A_HUMAN	TBC1D2	TBC1 domain family member 2A OS=Homo sapiens OX=9606 GN=TBC1D2 PE=1 SV=3	18	13.6216	13.822	15.1822	15.8645	3.49418	3.31712	3.62703	3.86956	1.84037	1.86038	1.91744	1.97068	5.30357	4.72385	4.79599	4.78948
P52298	sp|P52298|NCBP2_HUMAN	NCBP2	Nuclear cap-binding protein subunit 2 OS=Homo sapiens OX=9606 GN=NCBP2 PE=1 SV=1	10	5.12864	5.2008	5.1872	5.36672	5.6257	5.79955	5.83071	5.76806	7.04693	7.32305	6.45288	6.77488	7.07165	7.11129	7.20759	7.10433
Q9H8V3	sp|Q9H8V3|ECT2_HUMAN	ECT2	Protein ECT2 OS=Homo sapiens OX=9606 GN=ECT2 PE=1 SV=4	29	5.2024	5.30225	5.64677	5.92193	5.34757	5.6057	5.45469	5.45437	7.12896	6.96741	6.91649	6.86601	7.08469	6.84523	7.09744	7.15807
O95243	sp|O95243|MBD4_HUMAN	MBD4	Methyl-CpG-binding domain protein 4 OS=Homo sapiens OX=9606 GN=MBD4 PE=1 SV=1	4	6.25055	6.90755	6.30574	6.66449	6.10123	6.30325	6.2435	5.65483	7.2711	7.31425	7.05792	7.93698	5.31282	4.70969	5.22265	4.74346
O14936-3	sp|O14936-3|CSKP_HUMAN	CASK	Isoform 3 of Peripheral plasma membrane protein CASK OS=Homo sapiens OX=9606 GN=CASK	29	4.60591	4.57924	4.67346	4.48036	8.34209	8.7481	8.27478	8.3596	6.49372	6.29388	6.11031	6.25311	5.6409	5.7578	5.64961	5.73712
Q13424	sp|Q13424|SNTA1_HUMAN	SNTA1	Alpha-1-syntrophin OS=Homo sapiens OX=9606 GN=SNTA1 PE=1 SV=1	3	5.93155	5.43606	6.02296	6.75112	6.12255	7.13647	7.47724	7.04134	7.95554	8.65662	6.96716	8.25885	4.11972	3.78799	4.58205	3.75278
Q9Y657	sp|Q9Y657|SPIN1_HUMAN	SPIN1	Spindlin-1 OS=Homo sapiens OX=9606 GN=SPIN1 PE=1 SV=3	16	8.01959	8.1137	6.67046	6.76703	6.32333	6.56083	6.71759	6.08482	5.91522	6.16796	5.89808	5.38878	5.20322	5.42224	5.42829	5.31885
O00479	sp|O00479|HMGN4_HUMAN	HMGN4	High mobility group nucleosome-binding domain-containing protein 4 OS=Homo sapiens OX=9606 GN=HMGN4 PE=1 SV=3	4	5.48216	5.80343	6.00951	5.32484	4.98372	5.73579	5.26549	5.16942	7.23793	6.3813	7.54696	7.55533	6.72135	6.89527	7.36379	6.52373
Q7Z2K8	sp|Q7Z2K8|GRIN1_HUMAN	GPRIN1	G protein-regulated inducer of neurite outgrowth 1 OS=Homo sapiens OX=9606 GN=GPRIN1 PE=1 SV=2	34	4.65569	4.83408	4.73361	4.70677	6.40598	6.17396	6.10875	6.19971	8.09529	7.98662	7.90216	7.65413	6.06938	6.10626	6.09429	6.27333
Q567U6	sp|Q567U6|CCD93_HUMAN	CCDC93	Coiled-coil domain-containing protein 93 OS=Homo sapiens OX=9606 GN=CCDC93 PE=1 SV=2	29	6.43734	6.46896	6.38685	6.49916	7.8038	7.75473	7.74432	7.90723	6.11546	5.86196	6.21168	6.03207	4.74008	4.83595	4.68847	4.51194
Q8NFQ8	sp|Q8NFQ8|TOIP2_HUMAN	TOR1AIP2	Torsin-1A-interacting protein 2 OS=Homo sapiens OX=9606 GN=TOR1AIP2 PE=1 SV=1	21	7.33349	6.92222	6.81924	6.70278	6.64776	6.67884	6.79039	6.6856	6.15208	5.66685	5.84941	5.8833	5.45468	5.2479	5.57018	5.59528
Q5JTV8-3	sp|Q5JTV8-3|TOIP1_HUMAN	TOR1AIP1	Isoform 3 of Torsin-1A-interacting protein 1 OS=Homo sapiens OX=9606 GN=TOR1AIP1	33	5.23608	5.44745	5.29071	5.19893	7.44674	7.80792	7.13978	7.48091	7.51456	7.15405	7.29164	7.17871	5.00672	4.86933	5.02701	4.90949
Q5JTV8	sp|Q5JTV8|TOIP1_HUMAN	TOR1AIP1	Torsin-1A-interacting protein 1 OS=Homo sapiens OX=9606 GN=TOR1AIP1 PE=1 SV=2	1	9.09451	10.3224	9.30073	8.91146	6.55179	6.72757	6.72545	6.94976	0.66636	0	0.537681	0	9.58826	9.15457	6.60236	8.86714
O60566-3	sp|O60566-3|BUB1B_HUMAN	BUB1B	Isoform 3 of Mitotic checkpoint serine/threonine-protein kinase BUB1 beta OS=Homo sapiens OX=9606 GN=BUB1B	42	5.23867	5.09755	5.49693	5.6008	5.40609	5.22355	5.30614	5.31936	6.89707	6.97934	6.77911	6.82281	7.78282	6.95952	7.30458	7.78564
A0A3B3ISF9	tr|A0A3B3ISF9|A0A3B3ISF9_HUMAN	ECE1	Endothelin-converting enzyme 1 OS=Homo sapiens OX=9606 GN=ECE1 PE=4 SV=1	36	14.073	13.446	12.4345	13.1219	5.54696	5.48335	5.61008	5.89859	2.49016	2.57181	2.55201	2.55734	3.66129	3.55487	3.47686	3.52136
L7N2F9	tr|L7N2F9|L7N2F9_HUMAN	NA	Uncharacterized protein (Fragment) OS=Homo sapiens OX=9606 PE=4 SV=1	9	8.29337	8.53033	7.96767	7.92608	3.86963	3.81681	3.66374	3.67417	7.73319	7.06993	6.81863	7.53937	6.04236	5.53282	5.96125	5.56065
Q15836	sp|Q15836|VAMP3_HUMAN	VAMP3	Vesicle-associated membrane protein 3 OS=Homo sapiens OX=9606 GN=VAMP3 PE=1 SV=3	2	7.6044	7.9404	8.64909	7.16162	4.45369	4.74701	5.22346	4.40875	6.09219	5.71836	6.42437	5.29848	6.27356	7.05007	6.77402	6.18053
Q6NYC1-3	sp|Q6NYC1-3|JMJD6_HUMAN	JMJD6	Isoform 3 of Bifunctional arginine demethylase and lysyl-hydroxylase JMJD6 OS=Homo sapiens OX=9606 GN=JMJD6	20	4.18527	4.0703	3.76286	3.90259	6.36937	6.27322	6.19524	5.99477	6.46873	7.10701	6.08282	6.76024	8.19029	8.12664	8.00395	8.50671
O75792	sp|O75792|RNH2A_HUMAN	RNASEH2A	Ribonuclease H2 subunit A OS=Homo sapiens OX=9606 GN=RNASEH2A PE=1 SV=2	11	6.62107	7.83358	6.89271	7.43689	6.13089	6.28598	7.58051	5.91287	5.5971	6.36883	12.7863	5.32702	3.3073	4.08596	3.99566	3.83732
Q8NC60	sp|Q8NC60|NOA1_HUMAN	NOA1	Nitric oxide-associated protein 1 OS=Homo sapiens OX=9606 GN=NOA1 PE=1 SV=2	28	6.07623	6.40656	5.95098	5.94737	7.36064	7.33007	7.11724	7.0789	4.9017	5.06935	4.8288	5.14279	6.76658	6.68256	6.80152	6.53871
Q9BQ52	sp|Q9BQ52|RNZ2_HUMAN	ELAC2	Zinc phosphodiesterase ELAC protein 2 OS=Homo sapiens OX=9606 GN=ELAC2 PE=1 SV=2	51	3.67546	3.52357	4.05597	3.91961	4.25984	4.13784	4.48235	4.28206	8.81565	8.65903	8.6045	7.93104	8.60685	8.29695	8.37633	8.37293
O95433	sp|O95433|AHSA1_HUMAN	AHSA1	Activator of 90 kDa heat shock protein ATPase homolog 1 OS=Homo sapiens OX=9606 GN=AHSA1 PE=1 SV=1	60	4.34858	4.50226	4.34528	4.20383	6.74811	6.66413	6.5382	6.51493	6.10103	6.31602	5.99422	6.78201	7.92682	7.49819	7.65273	7.86366
P49411	sp|P49411|EFTU_HUMAN	TUFM	Elongation factor Tu, mitochondrial OS=Homo sapiens OX=9606 GN=TUFM PE=1 SV=2	81	4.67222	4.81956	4.46695	4.43963	5.9605	5.70485	6.18583	5.87813	6.14622	6.50107	6.64643	5.62896	8.05668	8.31456	8.12556	8.45284
P42704	sp|P42704|LPPRC_HUMAN	LRPPRC	Leucine-rich PPR motif-containing protein, mitochondrial OS=Homo sapiens OX=9606 GN=LRPPRC PE=1 SV=3	189	3.99908	3.98403	4.14716	4.07402	6.69899	6.85002	6.66356	6.79375	6.40034	6.22489	6.4018	6.08225	8.10639	8.04738	7.84593	7.68043
Q9NP80	sp|Q9NP80|PLPL8_HUMAN	PNPLA8	Calcium-independent phospholipase A2-gamma OS=Homo sapiens OX=9606 GN=PNPLA8 PE=1 SV=1	7	6.55071	6.46256	5.87765	6.83151	7.48134	7.83459	7.69038	7.36276	5.76659	5.48579	5.64781	5.58744	5.12979	5.73468	5.0827	5.47371
Q9NX00	sp|Q9NX00|TM160_HUMAN	TMEM160	Transmembrane protein 160 OS=Homo sapiens OX=9606 GN=TMEM160 PE=1 SV=1	3	5.04539	4.67595	5.09636	5.15883	5.50181	5.82939	5.98963	4.73317	9.60282	8.59412	8.49136	9.04886	6.6671	4.75811	5.94876	4.85834
O75843	sp|O75843|AP1G2_HUMAN	AP1G2	AP-1 complex subunit gamma-like 2 OS=Homo sapiens OX=9606 GN=AP1G2 PE=1 SV=1	13	3.49279	3.47176	4.21156	3.73591	8.17874	8.35787	8.31032	8.21382	4.48577	4.77948	4.65258	4.5748	8.86433	8.27662	8.36146	8.03218
Q92585	sp|Q92585|MAML1_HUMAN	MAML1	Mastermind-like protein 1 OS=Homo sapiens OX=9606 GN=MAML1 PE=1 SV=3	10	4.93557	4.53921	4.29528	4.29224	4.47383	4.47624	4.41652	4.36837	9.49524	9.53971	9.06663	9.54836	6.77976	6.35925	6.46064	6.95313
Q8IY37	sp|Q8IY37|DHX37_HUMAN	DHX37	Probable ATP-dependent RNA helicase DHX37 OS=Homo sapiens OX=9606 GN=DHX37 PE=1 SV=1	41	3.61987	3.70688	3.98947	3.96199	4.69584	4.75083	4.58424	4.5127	8.35263	8.27308	8.0641	8.22836	8.37561	8.03973	8.40697	8.4377
Q9NZM1	sp|Q9NZM1|MYOF_HUMAN	MYOF	Myoferlin OS=Homo sapiens OX=9606 GN=MYOF PE=1 SV=1	174	15.7043	15.4393	15.7293	15.638	2.16391	2.10278	2.50574	2.52812	0.800944	0.751228	0.824545	0.904722	6.58997	6.05452	6.15752	6.10514
O75923-13	sp|O75923-13|DYSF_HUMAN	DYSF	Isoform 13 of Dysferlin OS=Homo sapiens OX=9606 GN=DYSF	58	17.8576	17.3698	17.2978	17.1497	4.63741	4.97147	5.09875	5.39658	0.909121	0.89887	1.02811	1.06261	1.60301	1.57976	1.57319	1.56631
S4R3N1	tr|S4R3N1|S4R3N1_HUMAN	HSPE1-MOB4	HSPE1-MOB4 readthrough OS=Homo sapiens OX=9606 GN=HSPE1-MOB4 PE=3 SV=1	40	4.13749	4.45816	4.4728	4.46906	7.00779	6.7825	6.90104	6.37391	5.75467	6.16919	6.88746	6.04311	7.55419	7.75206	7.82106	7.4155
P61604	sp|P61604|CH10_HUMAN	HSPE1	10 kDa heat shock protein, mitochondrial OS=Homo sapiens OX=9606 GN=HSPE1 PE=1 SV=2	16	3.52313	4.40545	3.80845	3.66556	7.48182	8.27839	8.45779	6.90533	4.35299	5.84089	7.19529	5.97187	6.66018	7.95368	8.75008	6.74909
P22307	sp|P22307|NLTP_HUMAN	SCP2	Non-specific lipid-transfer protein OS=Homo sapiens OX=9606 GN=SCP2 PE=1 SV=2	35	7.85104	8.36817	7.64635	7.89009	5.67658	5.85502	6.08811	5.85677	5.54741	5.67816	7.56129	5.69266	4.73992	5.49382	5.07807	4.97653
P02452	sp|P02452|CO1A1_HUMAN	COL1A1	Collagen alpha-1(I) chain OS=Homo sapiens OX=9606 GN=COL1A1 PE=1 SV=5	43	2.16035	1.73001	1.3003	1.14507	22.0529	19.9505	20.5976	23.5052	1.02104	0.794243	1.15642	1.24337	0.869345	0.847763	0.879114	0.746647
P02458	sp|P02458|CO2A1_HUMAN	COL2A1	Collagen alpha-1(II) chain OS=Homo sapiens OX=9606 GN=COL2A1 PE=1 SV=3	5	7.91359	6.65966	5.35823	6.52356	14.6269	12.8693	13.7703	15.6825	3.38403	2.85037	3.53944	2.43357	1.26936	1.2048	1.04213	0.872225
Q9UK97	sp|Q9UK97|FBX9_HUMAN	FBXO9	F-box only protein 9 OS=Homo sapiens OX=9606 GN=FBXO9 PE=1 SV=1	10	5.69547	5.76281	6.38355	6.36656	6.49558	6.20191	6.43497	6.82315	6.71562	6.83034	6.78564	7.01432	5.75209	5.6827	5.42418	5.63112
O75147	sp|O75147|OBSL1_HUMAN	OBSL1	Obscurin-like protein 1 OS=Homo sapiens OX=9606 GN=OBSL1 PE=1 SV=4	27	9.13671	9.36082	10.354	10.531	5.34635	5.71315	5.36499	5.32124	7.92984	8.16965	9.05979	8.29008	1.09841	1.35883	1.45335	1.51175
Q14152	sp|Q14152|EIF3A_HUMAN	EIF3A	Eukaryotic translation initiation factor 3 subunit A OS=Homo sapiens OX=9606 GN=EIF3A PE=1 SV=1	156	5.31143	5.33029	5.79386	5.66041	5.40059	5.35694	5.34397	5.38544	6.21248	6.24892	5.95403	6.46192	8.13552	7.75003	7.77151	7.88266
Q9NS00	sp|Q9NS00|C1GLT_HUMAN	C1GALT1	Glycoprotein-N-acetylgalactosamine 3-beta-galactosyltransferase 1 OS=Homo sapiens OX=9606 GN=C1GALT1 PE=1 SV=1	10	8.76088	8.49283	9.32158	9.16341	6.87184	6.95708	6.72012	7.44669	4.87006	5.01478	5.32906	4.95973	3.83242	4.02945	4.05975	4.1703
Q9P299	sp|Q9P299|COPZ2_HUMAN	COPZ2	Coatomer subunit zeta-2 OS=Homo sapiens OX=9606 GN=COPZ2 PE=2 SV=1	2	18.4894	17.9632	16.2008	18.9195	5.82001	4.8568	5.68157	5.87389	0.913115	0.705252	0.726771	0.761412	0.718588	0.83	0.767858	0.77189
P10646	sp|P10646|TFPI1_HUMAN	TFPI	Tissue factor pathway inhibitor OS=Homo sapiens OX=9606 GN=TFPI PE=1 SV=1	2	10.4696	10.4154	10.4343	11.8403	9.245	9.13878	9.33701	9.5516	1.26836	1.03774	1.04049	1.37913	4.15023	4.61967	2.88337	3.18909
Q9BS31	sp|Q9BS31|ZN649_HUMAN	ZNF649	Zinc finger protein 649 OS=Homo sapiens OX=9606 GN=ZNF649 PE=1 SV=1	1	5.89165	5.98116	5.94675	5.6971	4.52771	3.93622	3.90561	3.86774	8.16144	8.49384	8.50047	9.24345	6.05432	6.54952	6.84022	6.40279
Q13137-4	sp|Q13137-4|CACO2_HUMAN	CALCOCO2	Isoform 4 of Calcium-binding and coiled-coil domain-containing protein 2 OS=Homo sapiens OX=9606 GN=CALCOCO2	17	5.10411	5.15571	5.1033	5.16299	6.64124	6.27301	6.85155	7.11317	5.9901	6.39019	6.45382	6.02758	6.83586	6.94915	6.92608	7.02215
J3KNI1	tr|J3KNI1|J3KNI1_HUMAN	COG4	Conserved oligomeric Golgi complex subunit 4 OS=Homo sapiens OX=9606 GN=COG4 PE=1 SV=1	23	6.38749	6.69592	6.92615	6.67817	4.9672	4.86447	4.90114	5.0611	6.4393	6.78544	6.44848	6.89449	7.00059	6.81677	6.76302	6.37028
Q9Y6R4	sp|Q9Y6R4|M3K4_HUMAN	MAP3K4	Mitogen-activated protein kinase kinase kinase 4 OS=Homo sapiens OX=9606 GN=MAP3K4 PE=1 SV=2	42	5.69994	6.03086	6.03276	6.01808	7.64096	7.85639	7.31049	7.6548	6.87632	6.74331	6.9207	7.1856	4.47153	4.4469	4.56657	4.54478
P06213	sp|P06213|INSR_HUMAN	INSR	Insulin receptor OS=Homo sapiens OX=9606 GN=INSR PE=1 SV=4	11	4.56019	4.3072	4.93693	4.5904	3.72294	3.84747	3.57842	3.80248	8.26715	7.95832	8.57592	6.68252	8.54143	9.54159	8.42658	8.66045
P08069	sp|P08069|IGF1R_HUMAN	IGF1R	Insulin-like growth factor 1 receptor OS=Homo sapiens OX=9606 GN=IGF1R PE=1 SV=1	10	5.24776	5.24314	5.35009	5.03849	9.41387	9.94893	9.13316	9.59927	7.51988	6.69158	7.38615	7.42875	2.962	2.99868	3.10296	2.93528
O43290	sp|O43290|SNUT1_HUMAN	SART1	U4/U6.U5 tri-snRNP-associated protein 1 OS=Homo sapiens OX=9606 GN=SART1 PE=1 SV=1	40	4.54716	4.63067	4.50991	4.50331	6.4311	6.38637	6.40571	6.45751	6.61405	6.28447	6.3018	7.14787	7.3146	7.34761	7.4782	7.63965
Q13111	sp|Q13111|CAF1A_HUMAN	CHAF1A	Chromatin assembly factor 1 subunit A OS=Homo sapiens OX=9606 GN=CHAF1A PE=1 SV=3	31	4.21394	4.1784	4.51496	4.5678	3.86566	3.94897	3.95886	3.87973	8.62856	8.34017	9.3005	7.416	8.38389	8.1777	8.0154	8.60946
O75821	sp|O75821|EIF3G_HUMAN	EIF3G	Eukaryotic translation initiation factor 3 subunit G OS=Homo sapiens OX=9606 GN=EIF3G PE=1 SV=2	45	5.04297	5.17916	4.68738	4.68801	5.06578	4.96221	5.17535	5.06535	7.99992	7.64777	7.57158	7.45056	7.36411	7.24042	7.31913	7.5403
K7ER90	tr|K7ER90|K7ER90_HUMAN	EIF3G	Eukaryotic translation initiation factor 3 subunit G (Fragment) OS=Homo sapiens OX=9606 GN=EIF3G PE=1 SV=1	4	8.78201	9.81884	7.65193	5.65595	5.39513	5.33071	4.6718	4.65788	6.28731	6.44833	5.76151	6.95166	5.55819	5.3961	5.72572	5.90693
P51957	sp|P51957|NEK4_HUMAN	NEK4	Serine/threonine-protein kinase Nek4 OS=Homo sapiens OX=9606 GN=NEK4 PE=1 SV=2	9	4.46049	4.82224	5.00829	4.702	3.04955	3.11429	3.72244	3.7301	11.2672	10.9916	11.2221	11.3133	5.59165	5.47561	5.86152	5.66757
A0A087WVQ6	tr|A0A087WVQ6|A0A087WVQ6_HUMAN	CLTC	Clathrin heavy chain OS=Homo sapiens OX=9606 GN=CLTC PE=1 SV=1	285	6.17304	5.84415	6.16392	6.12012	7.8783	7.87636	7.68988	7.84877	5.26096	5.22243	5.35537	5.16492	6.06552	5.85827	5.76748	5.71051
P53675	sp|P53675|CLH2_HUMAN	CLTCL1	Clathrin heavy chain 2 OS=Homo sapiens OX=9606 GN=CLTCL1 PE=1 SV=2	5	10.4527	10.5073	9.01849	8.33038	6.34994	5.78812	6.80841	6.50393	7.09867	6.82465	6.59814	6.63464	2.10134	2.39167	2.40293	2.18868
Q15370	sp|Q15370|ELOB_HUMAN	ELOB	Elongin-B OS=Homo sapiens OX=9606 GN=ELOB PE=1 SV=1	14	6.97454	7.52173	6.25174	7.12274	7.12421	6.78259	8.02521	7.23968	4.46854	4.62694	6.60501	4.30116	5.3437	6.1939	5.83435	5.58396
Q9Y2W2	sp|Q9Y2W2|WBP11_HUMAN	WBP11	WW domain-binding protein 11 OS=Homo sapiens OX=9606 GN=WBP11 PE=1 SV=1	34	4.99901	5.01871	4.82133	4.79179	8.47812	8.4335	8.34696	8.59421	7.12941	6.85545	6.79424	7.04613	4.57197	4.4583	4.86583	4.79503
F5GYQ1	tr|F5GYQ1|F5GYQ1_HUMAN	ATP6V0D1	V-type proton ATPase subunit OS=Homo sapiens OX=9606 GN=ATP6V0D1 PE=1 SV=1	19	6.03863	6.08302	6.91544	6.59365	5.39968	5.40589	5.69804	5.69631	7.33593	6.7626	7.47099	6.89999	6.13196	5.93177	5.74737	5.88875
Q9Y3Z3	sp|Q9Y3Z3|SAMH1_HUMAN	SAMHD1	Deoxynucleoside triphosphate triphosphohydrolase SAMHD1 OS=Homo sapiens OX=9606 GN=SAMHD1 PE=1 SV=2	29	4.609	4.61819	4.07983	4.16531	5.31244	5.6005	5.6511	4.69518	10.9557	11.7052	9.01377	10.9475	4.44435	4.39926	5.13886	4.66379
F8W7S1	tr|F8W7S1|F8W7S1_HUMAN	MIGA1	Mitoguardin 1 OS=Homo sapiens OX=9606 GN=MIGA1 PE=1 SV=2	6	6.67528	6.90669	6.90915	7.03261	4.14572	3.91003	4.15397	4.38766	8.30018	8.11047	8.26679	8.66162	5.40806	5.99879	5.59299	5.54
Q9ULE6	sp|Q9ULE6|PALD_HUMAN	PALD1	Paladin OS=Homo sapiens OX=9606 GN=PALD1 PE=1 SV=3	24	3.02909	3.01782	3.00585	2.80887	5.54838	5.50309	5.40408	5.55625	5.41338	5.40653	5.2782	5.41279	11.4954	11.2143	11.0271	10.8788
P48739-3	sp|P48739-3|PIPNB_HUMAN	PITPNB	Isoform 3 of Phosphatidylinositol transfer protein beta isoform OS=Homo sapiens OX=9606 GN=PITPNB	42	4.22465	4.28516	4.44141	4.28442	9.36159	9.14152	9.00279	9.23082	7.0319	7.0363	6.8802	7.2116	4.37173	4.43857	4.55164	4.5057
Q00169	sp|Q00169|PIPNA_HUMAN	PITPNA	Phosphatidylinositol transfer protein alpha isoform OS=Homo sapiens OX=9606 GN=PITPNA PE=1 SV=2	13	6.85325	6.82145	6.89952	6.81003	4.82278	4.43395	4.33113	4.70508	7.51721	7.73872	7.60928	7.65702	5.89735	6.00236	5.92883	5.97204
P61970	sp|P61970|NTF2_HUMAN	NUTF2	Nuclear transport factor 2 OS=Homo sapiens OX=9606 GN=NUTF2 PE=1 SV=1	13	9.11644	9.00177	5.41074	4.78318	6.80371	6.17018	7.38242	6.29659	7.63884	8.1673	3.50072	7.00489	4.61532	4.48352	5.02913	4.59526
Q9NPD8	sp|Q9NPD8|UBE2T_HUMAN	UBE2T	Ubiquitin-conjugating enzyme E2 T OS=Homo sapiens OX=9606 GN=UBE2T PE=1 SV=1	11	4.76189	4.85764	5.34616	5.6453	7.79336	7.03418	9.74772	6.68837	4.65495	6.775	10.5308	4.31858	4.89944	5.68885	5.44136	5.81644
Q96AT1	sp|Q96AT1|K1143_HUMAN	KIAA1143	Uncharacterized protein KIAA1143 OS=Homo sapiens OX=9606 GN=KIAA1143 PE=1 SV=2	12	4.60206	4.92557	4.29904	4.23088	6.00953	6.09805	5.84755	6.49853	8.17909	8.18904	7.55021	9.07658	6.20747	6.05004	5.92178	6.31458
Q06830	sp|Q06830|PRDX1_HUMAN	PRDX1	Peroxiredoxin-1 OS=Homo sapiens OX=9606 GN=PRDX1 PE=1 SV=1	83	4.13898	4.31309	3.92961	3.81591	7.11754	7.47272	7.15922	6.49243	5.78154	6.08906	5.2231	6.50086	7.88052	7.74899	8.41739	7.91902
P32119	sp|P32119|PRDX2_HUMAN	PRDX2	Peroxiredoxin-2 OS=Homo sapiens OX=9606 GN=PRDX2 PE=1 SV=5	41	5.95619	5.71921	5.53088	5.23573	4.08293	3.89831	4.08904	3.71879	9.68746	10.3116	7.96431	8.47974	6.19143	6.39796	6.5591	6.17731
Q13162	sp|Q13162|PRDX4_HUMAN	PRDX4	Peroxiredoxin-4 OS=Homo sapiens OX=9606 GN=PRDX4 PE=1 SV=1	43	4.8422	4.43524	4.4097	4.4838	5.69442	5.65003	5.94407	5.68659	8.44624	8.51209	8.23801	7.4612	6.4408	6.90604	6.50453	6.34505
Q96BI3	sp|Q96BI3|APH1A_HUMAN	APH1A	Gamma-secretase subunit APH-1A OS=Homo sapiens OX=9606 GN=APH1A PE=1 SV=1	2	9.68267	8.76972	6.00717	5.44018	6.96947	6.71814	5.41201	5.23837	7.67283	6.02246	8.98001	7.51837	3.5058	3.73296	4.18097	4.14886
Q6ZU80	sp|Q6ZU80|CE128_HUMAN	CEP128	Centrosomal protein of 128 kDa OS=Homo sapiens OX=9606 GN=CEP128 PE=1 SV=2	11	6.32978	6.46352	6.58907	6.31782	5.509	5.41213	5.25906	5.70347	6.94114	6.82747	6.76682	7.16313	6.3638	6.18975	5.93467	6.22936
[truncated: 7,775 more rows]

## Sheet: 2600 peptides
Peptide	GeneSymbol	RPE1_BioRep1_TechRep1	RPE1_BioRep1_TechRep2	RPE1_BioRep1_TechRep3	RPE1_BioRep1_TechRep4	RPE1_BioRep1_TechRep5	RPE1_BioRep2_TechRep1	RPE1_BioRep2_TechRep2	RPE1_BioRep2_TechRep3	RPE1_BioRep2_TechRep4	RPE1_BioRep2_TechRep5	RPE1_BioRep3_TechRep1	RPE1_BioRep3_TechRep2	RPE1_BioRep3_TechRep3	RPE1_BioRep3_TechRep4	RPE1_BioRep3_TechRep5	RPE1_BioRep4_TechRep1	RPE1_BioRep4_TechRep2	RPE1_BioRep4_TechRep3	RPE1_BioRep4_TechRep4	RPE1_BioRep4_TechRep5	U2OS_BioRep1_TechRep1	U2OS_BioRep1_TechRep2	U2OS_BioRep1_TechRep3	U2OS_BioRep1_TechRep4	U2OS_BioRep1_TechRep5	U2OS_BioRep2_TechRep1	U2OS_BioRep2_TechRep2	U2OS_BioRep2_TechRep3	U2OS_BioRep2_TechRep4	U2OS_BioRep2_TechRep5	U2OS_BioRep3_TechRep1	U2OS_BioRep3_TechRep2	U2OS_BioRep3_TechRep3	U2OS_BioRep3_TechRep4	U2OS_BioRep3_TechRep5	U2OS_BioRep4_TechRep1	U2OS_BioRep4_TechRep2	U2OS_BioRep4_TechRep3	U2OS_BioRep4_TechRep4	U2OS_BioRep4_TechRep5	HEK293T_BioRep1_TechRep1	HEK293T_BioRep1_TechRep2	HEK293T_BioRep1_TechRep3	HEK293T_BioRep1_TechRep4	HEK293T_BioRep1_TechRep5	HEK293T_BioRep2_TechRep1	HEK293T_BioRep2_TechRep2	HEK293T_BioRep2_TechRep3
[truncated: 2,600 more rows]
[truncated: 32 more columns]

[truncated: 3 more sheets: 4 targeted categories, 254 protein kinases, random 4000]
