# Supplementary material for: Sample multiplexing-based targeted pathway proteomics with real-time analytics reveals the impact of genetic variation on protein expression
Source: Nat Commun. 2023 Feb 2;14:555. doi: 10.1038/s41467-023-36269-7 (PMC9894840; doi:10.1038/s41467-023-36269-7)
Supplement: Supplementary file 4 — Dataset 2 [file 41467_2023_36269_MOESM4_ESM.xlsx]

## Sheet: Description
Table S2. Scaled protein abundance in 8 founder strains. Data were acquired with real-time search.Protein abundance was modeled with linear regression with strain and sex as covariates. Benjamini-Hochberg adjusted p-values were obtained. Related to Figure 4-7 and Figure S5-S7.

## Sheet: Table S2
Protein_Id								Biological Replicate 1																Biological Replicate 2																Biological Replicate 3
								F	F	F	F	F	F	F	F	M	M	M	M	M	M	M	M	F	F	F	F	F	F	F	F	M	M	M	M	M	M	M	M	F	F	F	F	F	F	F	F	M	M
	Gene_Symbol	Description	BioRep1_Peptides	BioRep2_Peptides	BioRep3_Peptides	BioRep4_Peptides	Parsimony	AJ	B6	CAST	NOD	NZO	PWK	WSB	129S	AJ	B6	CAST	NOD	NZO	PWK	WSB	129S	AJ	B6	CAST	NOD	NZO	PWK	WSB	129S	AJ	B6	CAST	NOD	NZO	PWK	WSB	129S	AJ	B6	CAST	NOD	NZO	PWK	WSB	129S	AJ	B6
ENSMUSP00000152868.2	Nnt	nicotinamide nucleotide transhydrogenase [Source:MGI Symbol;Acc:MGI:109279]	29	23	37	28	UR	9.13061	0.255842	6.93534	7.28463	7.46325	7.89828	7.78551	7.7615	10.0524	0.214458	4.41638	6.55878	6.17869	5.66376	5.4715	6.92905	9.61645	0.832107	6.11611	7.63921	7.19436	7.90881	7.88765	8.85616	10.8121	0.19739	3.52697	6.15946	6.80992	4.83157	5.37869	6.23307	9.50899	0.496522	5.42558	8.57259	7.41803	7.26231	7.89303	8.58408	10.4561	0.390149
ENSMUSP00000131584.2	Cox7a2l	cytochrome c oxidase subunit 7A2 like [Source:MGI Symbol;Acc:MGI:106015]	5	5	8	3	UR	8.10971	1.28474	6.3139	7.31872	5.57421	4.16941	8.54052	6.88263	8.31911	1.61319	6.01398	8.09012	7.97008	3.91116	8.6747	7.21381	9.00479	1.35775	6.71233	7.59486	5.49059	4.61039	6.28896	6.05474	10.3254	1.19647	5.66097	9.15869	7.89676	4.52843	6.96669	7.15219	9.19137	1.02244	6.49359	7.97636	6.39942	4.21847	8.56225	6.28995	7.98954	0.918933
ENSMUSP00000024492.9	Acbd4	acyl-Coenzyme A binding domain containing 4 [Source:MGI Symbol;Acc:MGI:1914381]	4	7	6	8	UR	7.70963	1.3617	4.4756	7.72072	4.47765	6.17176	9.28774	6.35825	9.67097	1.32328	4.53554	9.48958	3.19202	6.50911	8.93526	8.78118	8.01465	0.887885	3.91381	7.82316	4.85708	6.41172	9.03333	6.86106	9.40601	1.05676	3.3083	9.43374	3.60861	7.70633	10.3075	7.37004	7.09956	1.24245	4.59893	9.05194	4.36214	7.26581	8.74847	6.76527	8.4373	1.13171
ENSMUSP00000031412.6	Acad10	acyl-Coenzyme A dehydrogenase family, member 10 [Source:MGI Symbol;Acc:MGI:1919235]	31	27	34	25	UR	9.04324	4.03491	6.16041	5.30841	3.94334	6.04058	9.57625	8.0905	9.93729	4.18655	5.56459	4.54944	3.5912	5.42522	7.45743	7.09065	10.8243	4.13683	7.22415	5.08553	4.00305	5.9251	9.68181	7.56845	9.75809	3.73083	4.85321	4.02214	4.54547	4.99548	6.6746	6.97098	10.4933	4.41219	5.69974	5.48858	4.46974	5.21341	9.59337	8.20981	10.077	4.4226
ENSMUSP00000106518.4	Tatdn3	TatD DNase domain containing 3 [Source:MGI Symbol;Acc:MGI:1916222]	1	2	1	1	UR	8.22845	1.57695	1.17686	6.03817	8.91006	8.77215	5.70546	8.43804	6.70456	1.73378	1.08175	5.45528	12.3631	8.09784	7.22989	8.48764	7.96273	1.41325	1.93675	6.3628	9.6919	8.26147	7.16261	7.10537	8.0099	1.75018	1.39908	5.99727	11.4499	7.05631	6.63938	7.8011	9.23737	1.7054	1.48765	5.29059	10.6815	8.6247	7.18779	7.61521	6.80102	1.68601
ENSMUSP00000023285.5	Tymp	thymidine phosphorylase [Source:MGI Symbol;Acc:MGI:1920212]	27	21	19	18	UR	11.7274	1.08792	4.24545	7.40131	9.03814	0.426681	5.65235	7.54592	13.5535	1.88847	4.15689	10.1102	10.2288	0.937813	3.43212	8.56708	12.0875	1.46904	4.38938	6.10588	6.84077	0.623634	6.08663	7.56392	14.3635	2.08699	4.92328	8.59954	12.2647	0.808303	4.30373	7.48317	10.7911	1.56496	4.31724	6.15104	6.78186	0.537569	5.57942	8.28577	15.0177	2.14218
ENSMUSP00000068939.5	Fpgt	fucose-1-phosphate guanylyltransferase [Source:MGI Symbol;Acc:MGI:1922790]	9	5	4	5	UR	7.28605	1.56675	8.29029	8.88417	6.01861	9.3982	6.45501	1.0221	7.90899	1.60837	7.53661	8.00455	6.59506	9.66596	8.70714	1.05215	7.64546	1.72225	9.13621	6.94757	7.33442	8.2504	7.78833	4.23391	7.74784	1.56111	8.53696	6.80793	6.23323	8.05228	6.12999	1.87211	8.02673	1.11338	9.44339	8.85073	7.68269	9.39509	6.68423	0.777343	5.59427	1.41854
ENSMUSP00000028307.9	Fcna	ficolin A [Source:MGI Symbol;Acc:MGI:1340905]	2	5	2	2	UR	5.41661	15.544	6.84379	6.11701	5.42097	3.44499	5.9616	8.6452	3.51556	11.4159	3.227	5.02012	4.06422	4.43804	5.18164	5.74329	4.5317	13.7606	4.12402	4.70121	5.60751	5.11345	4.52262	8.07344	4.50823	11.1148	4.11921	6.11885	4.33969	4.83565	6.01693	8.5121	5.15161	14.8357	4.75838	5.56886	5.00935	4.11986	5.17814	8.04838	3.04675	10.486
ENSMUSP00000015941.8	Bhmt2	betaine-homocysteine methyltransferase 2 [Source:MGI Symbol;Acc:MGI:1891379]	20	21	17	20	UR	7.1824	0.465348	8.99462	0.480326	8.79747	7.8314	9.32799	8.26025	6.68246	0.473635	8.72021	0.572576	9.09759	7.24768	7.46585	8.40019	7.37935	0.256922	10.2938	0.260238	9.27568	6.24738	8.70391	7.6712	7.05775	0.293894	8.6976	0.38473	11.1327	5.75188	7.11279	9.48022	6.02952	0.447647	8.81842	0.408809	8.91432	6.04349	8.80797	9.25644	9.62063	0.434821
ENSMUSP00000157858.2	Glo1	glyoxalase 1 [Source:MGI Symbol;Acc:MGI:95742]	18	15	16	11	UR	13.2664	3.7582	4.12198	2.09128	4.96517	3.74199	2.05635	8.5309	18.2282	5.13214	4.54904	3.40107	4.2907	4.06358	3.9126	13.8905	10.7525	4.51014	5.69272	2.38093	3.62118	2.52268	2.64071	9.52286	19.0981	5.69138	4.95396	4.43169	4.14159	4.99541	3.59369	11.4504	11.9862	3.76211	4.77679	1.79423	3.89247	3.56784	2.38963	9.99591	19.4694	5.23067
ENSMUSP00000109140.2	Wdfy1	WD repeat and FYVE domain containing 1 [Source:MGI Symbol;Acc:MGI:1916618]	7	4	9	11	UR	7.62166	0.670211	8.70705	5.76164	4.53101	6.50677	8.48833	7.34455	4.51858	0.631684	9.4865	7.65359	5.65024	6.28108	10.3886	5.7585	6.24726	0.401251	8.8625	5.66641	5.67564	6.6734	8.6053	5.88629	5.08058	0.245075	8.30937	6.57496	6.72489	6.97789	9.447	8.62219	4.87795	0.574512	8.45197	6.288	4.82931	4.96556	8.69323	7.71998	6.26556	0.478726
ENSMUSP00000021806.4	Tpmt	thiopurine methyltransferase [Source:MGI Symbol;Acc:MGI:98812]	23	15	16	20	UR	8.5387	2.46603	1.95067	6.73454	8.61996	2.25282	1.64872	7.1089	11.6012	4.47199	3.3251	11.8701	9.93756	4.37511	3.64814	11.4504	8.89433	2.31201	2.57144	6.67328	9.12446	2.11976	1.86692	6.93007	11.2022	4.86797	2.3505	11.0593	11.7884	4.04121	3.79885	10.3993	8.74764	2.31829	2.37871	6.86425	9.19698	1.94274	1.69195	8.24973	11.1087	4.65722
ENSMUSP00000024887.5	Ndufaf7	NADH:ubiquinone oxidoreductase complex assembly factor 7 [Source:MGI Symbol;Acc:MGI:1920944]	10	8	10	12	UR	3.83898	6.68992	6.06726	3.6928	9.48607	8.28549	9.09421	3.24723	4.03089	7.17697	6.34713	3.65245	8.40914	6.93482	9.50272	3.54393	3.94295	6.4935	6.52063	2.95008	8.94572	8.09798	9.90853	3.4468	3.46075	7.30078	6.47614	3.18118	9.92932	7.54225	9.39134	2.41204	4.66982	6.71727	6.6166	4.16725	9.12776	7.79422	9.14977	3.03848	3.69236	6.72133
ENSMUSP00000073102.7	Afmid	arylformamidase [Source:MGI Symbol;Acc:MGI:2448704]	17	19	17	14	UR	9.92318	2.88212	4.11352	9.80639	7.32941	2.74511	9.39562	8.76906	9.9183	2.71961	1.87224	6.87629	4.87766	2.31928	8.07758	8.37465	9.23788	3.08924	5.05657	9.98051	7.39962	2.43728	8.601	9.2393	10.1503	2.44513	1.36435	6.16708	7.47359	2.00707	8.69635	6.65471	9.53622	2.72169	4.5937	9.65558	7.82243	3.149	8.14619	8.48413	10.2445	2.47384
ENSMUSP00000056219.7	Nudt6	nudix (nucleoside diphosphate linked moiety X)-type motif 6 [Source:MGI Symbol;Acc:MGI:2387618]	4	4	5	3	UR	12.0187	5.13648	3.26703	5.46177	3.73659	5.28943	8.97813	4.2557	13.6013	5.47332	4.37897	4.76102	3.23415	4.52613	10.8672	5.0141	9.75184	4.4441	3.18184	6.90696	6.5357	4.57949	7.97056	4.58576	12.8464	5.27715	3.68343	6.28924	4.5644	7.48135	7.89378	4.00797	12.7409	4.37744	3.11529	4.98666	4.17761	5.67719	10.1784	4.66104	14.6258	4.89294
ENSMUSP00000102229.2	Ttc39a	tetratricopeptide repeat domain 39A [Source:MGI Symbol;Acc:MGI:2444350]	6	5	3	8	UR	12.6737	1.98066	0.570907	8.68645	4.53391	1.29814	11.3565	7.68544	12.3251	1.16915	0.691085	4.14326	6.29878	0.962765	16.3791	9.24508	11.3667	2.99893	0.990511	8.42636	3.71892	1.18074	14.0619	8.02584	11.2876	2.34998	0.800873	4.29268	3.26518	1.07618	15.004	11.1537	13.983	2.74172	0.69942	5.58628	4.1221	1.04098	15.9645	6.30409	11.2241	1.46294
ENSMUSP00000112688.2	Samd9l	sterile alpha motif domain containing 9-like [Source:MGI Symbol;Acc:MGI:1343184]	5	7	3	4	UR	5.38332	13.4853	3.1209	5.32664	12.9769	8.17713	3.89838	5.66312	5.13247	11.5373	3.67694	2.86867	9.10702	3.66479	2.34168	3.63937	6.13858	15.1361	2.66257	4.48099	12.9988	7.10141	4.55075	7.48549	5.97954	13.9544	2.85985	2.67317	5.67531	3.36801	1.7715	3.16353	7.6623	13.0777	3.65608	5.53101	11.8401	7.14513	4.95969	6.08853	4.14141	10.7582
ENSMUSP00000084450.4	Gnl1	guanine nucleotide binding protein-like 1 [Source:MGI Symbol;Acc:MGI:95764]	12	8	12	9	UR	4.86461	6.92445	5.36952	5.29691	6.58728	7.0342	5.99149	6.36336	5.69663	7.44275	6.56645	5.35166	6.489	6.27439	6.03603	7.71127	4.82753	7.72904	5.65013	5.0123	6.45304	6.53973	5.87944	7.2273	5.55708	7.39819	5.70517	5.46444	6.41096	7.03389	6.21166	6.9001	5.00036	7.15383	5.81637	5.43969	6.81075	7.05421	6.0608	5.90642	5.05156	7.37735
ENSMUSP00000046584.7	Plcl2	phospholipase C-like 2 [Source:MGI Symbol;Acc:MGI:1352756]	5	6	5	6	UR	3.98871	8.62909	7.44535	3.80511	8.44153	5.4456	5.2849	9.47007	4.45905	8.36294	7.14236	2.85709	7.79498	3.81371	4.36602	8.6935	4.57542	9.42134	7.7595	3.72493	9.11719	5.8418	5.5677	9.86501	4.28505	7.85366	7.90704	2.64084	6.7469	2.63836	4.23564	7.81961	5.81048	8.37585	7.1258	4.55061	8.1801	5.59465	5.52866	9.67491	4.61999	6.98762
ENSMUSP00000075825.4	Pyroxd2	pyridine nucleotide-disulphide oxidoreductase domain 2 [Source:MGI Symbol;Acc:MGI:1921830]	10	11	18	12	UR	8.35007	1.23527	2.13219	7.87605	6.05859	14.4884	6.35782	9.64872	6.92508	1.14011	3.09305	6.53847	2.58619	13.9551	4.01772	5.59718	9.23911	1.71841	2.06664	6.38406	5.78568	13.1957	6.42521	9.11475	8.24839	1.5305	2.79133	5.73214	2.7632	13.9641	4.93762	6.10322	9.53615	1.14509	1.30937	6.88202	4.84934	11.687	6.40645	10.5565	8.4979	0.954151
ENSMUSP00000076090.7	Iah1	isoamyl acetate-hydrolyzing esterase 1 homolog [Source:MGI Symbol;Acc:MGI:1914982]	12	10	13	12	UR	2.84417	8.33987	7.42185	5.68869	6.8617	6.87319	7.26375	7.71796	2.65067	6.23236	5.14193	6.4106	7.10396	5.81707	6.07053	7.5617	2.54374	12.1391	7.24569	5.65068	6.90871	6.6149	7.86838	8.01465	2.64061	6.98748	4.31674	4.59406	7.1893	4.64247	5.35502	7.28844	1.93053	8.76841	6.79623	6.97025	6.80076	4.40098	8.11075	10.1864	2.05686	8.1486
ENSMUSP00000049977.8	Slk	STE20-like kinase [Source:MGI Symbol;Acc:MGI:103241]	13	14	16	17	UR	8.00132	5.75915	5.15044	5.06365	5.60641	6.46698	4.55232	9.28606	8.46705	5.09198	5.79024	5.63584	5.91415	6.03165	4.60369	8.57907	8.47196	6.14168	5.08594	5.35879	5.82966	6.60442	4.89193	9.0954	8.10945	5.12201	5.54868	5.59129	5.59394	5.8973	4.82173	7.83582	8.98753	5.86839	5.1453	5.1919	5.56202	6.49515	4.83329	9.4807	8.21048	4.65433
ENSMUSP00000052639.7	Stxbp6	syntaxin binding protein 6 (amisyn) [Source:MGI Symbol;Acc:MGI:2384963]	1	2	5	3	UR	9.87191	5.40166	5.01326	4.70243	4.76423	5.01159	6.36327	5.71056	10.9045	4.64813	4.39824	6.33309	6.3665	5.39394	7.32592	7.79076	9.13073	6.20598	5.14408	4.67647	6.00587	4.57045	7.88141	7.20466	10.3123	4.28545	4.72146	4.80264	7.11285	4.56894	7.35347	6.02329	7.89998	5.20536	5.88254	5.73222	5.78291	4.39289	7.04653	6.87235	10.8034	5.28008
ENSMUSP00000022597.8	Naa16	N(alpha)-acetyltransferase 16, NatA auxiliary subunit [Source:MGI Symbol;Acc:MGI:1914147]	12	11	9	12	UR	5.49209	8.22161	5.59264	7.08072	4.73936	5.91707	6.40236	5.88829	5.66835	8.40633	5.38062	7.5827	4.84119	6.00122	6.27701	6.50843	5.74234	6.9871	5.75767	7.46465	5.36953	6.08517	6.37532	5.64984	5.59923	8.01151	5.29873	7.7317	5.9262	5.80099	6.63748	5.56252	5.16631	7.6324	5.84889	8.0038	4.74529	5.82546	6.57551	5.83027	5.1693	8.23749
ENSMUSP00000129999.2	Camk2d	calcium/calmodulin-dependent protein kinase II, delta [Source:MGI Symbol;Acc:MGI:1341265]	7	1	8	5	UR	4.3757	8.73261	6.30495	7.27918	6.9046	9.88942	6.2788	5.72942	2.51916	6.61429	4.30148	5.07861	8.13017	8.29718	5.57654	3.98789	4.22694	7.52457	6.80291	7.06028	5.60732	8.87802	5.07904	5.97005	3.37348	6.94471	6.3687	7.21879	7.03267	8.54815	5.24537	4.119	4.18223	8.26229	5.31972	7.18117	8.48967	9.98611	6.06256	4.00114	2.20554	7.01909
ENSMUSP00000030090.4	Alad	aminolevulinate, delta-, dehydratase [Source:MGI Symbol;Acc:MGI:96853]	29	31	28	33	UR	10.8867	4.06493	3.53362	7.55887	12.102	2.94455	3.60299	7.55515	10.3198	4.16059	2.78874	6.99593	8.27491	2.77628	3.25138	9.18362	11.007	4.80246	4.20542	7.22906	7.27798	2.69836	3.83033	9.06082	12.0527	4.14479	2.72844	7.82849	8.12511	3.00427	3.04685	8.95797	11.5748	4.59422	2.81733	6.47606	7.37892	2.18499	2.77258	9.47392	14.1191	4.37166
ENSMUSP00000106983.4	Uap1	UDP-N-acetylglucosamine pyrophosphorylase 1 [Source:MGI Symbol;Acc:MGI:1334459]	23	21	19	28	UR	7.07662	4.46865	5.17804	4.88565	4.63865	5.04709	6.23375	6.53737	9.91727	5.87285	7.82986	6.17256	5.98385	6.67483	6.82496	6.65799	6.61086	4.13534	6.21281	4.93257	5.53935	5.75188	5.91208	5.90002	7.95438	5.32082	9.04397	5.61993	6.50356	6.85667	6.8157	6.89007	7.2917	4.25803	7.75607	4.97672	5.57873	6.06492	5.6735	5.49726	8.18811	5.06852
ENSMUSP00000117509.2	Gpd1l	glycerol-3-phosphate dehydrogenase 1-like [Source:MGI Symbol;Acc:MGI:1289257]	10	12	14	13	UR	8.9894	5.91425	2.74076	7.2306	7.70691	4.11312	5.12744	6.42571	11.0484	6.68117	3.67262	7.35021	7.09945	3.74478	4.19377	7.96143	9.62362	6.81295	3.11887	7.06779	7.40741	4.36575	5.581	7.24494	10.2674	5.97276	3.13481	6.87783	8.0603	4.03837	4.28711	6.13906	8.38449	6.35016	3.28038	6.80226	7.51574	4.25428	5.6193	7.62907	11.2986	6.03306
ENSMUSP00000021313.3	Dcakd	dephospho-CoA kinase domain containing [Source:MGI Symbol;Acc:MGI:1915337]	11	10	8	8	UR	7.11431	4.81016	4.91637	5.69543	6.65105	6.04303	8.50271	5.37944	7.23586	4.95938	4.26213	7.27698	6.66882	5.65311	8.29952	6.5317	7.21292	4.56114	4.86033	6.06767	5.96932	5.03676	8.14957	7.26978	8.21781	4.67258	4.33934	6.58334	6.56849	5.96197	7.31895	7.21004	7.74456	4.54312	4.26941	6.34647	6.60221	5.80196	9.29375	6.67195	7.43578	3.68738
ENSMUSP00000042232.8	Hebp1	heme binding protein 1 [Source:MGI Symbol;Acc:MGI:1333880]	18	18	12	12	UR	6.35032	1.66466	4.50716	8.2159	8.63256	5.50701	8.08291	9.36295	7.46845	2.06147	2.40485	6.78083	9.42384	4.45814	5.93918	9.13978	7.14729	1.79681	6.26514	6.45187	7.53837	5.91259	6.4146	8.38218	7.24384	1.78013	4.38412	8.93144	8.21081	4.48778	5.84457	9.20846	7.47242	1.68014	5.96281	8.03852	7.37867	5.21906	6.30129	8.26075	7.89954	1.66636
ENSMUSP00000070759.5	Sugct	succinyl-CoA glutarate-CoA transferase [Source:MGI Symbol;Acc:MGI:1923221]	14	13	14	19	UR	14.1448	5.20654	0.868672	7.64308	8.23862	3.96291	3.38394	0.323259	15.7853	8.73682	1.4231	13.3334	7.79555	4.73064	3.95576	0.4676	13.8869	4.70967	0.994096	7.57551	8.61449	4.01065	3.0681	0.725435	16.736	9.30827	1.22653	11.0708	9.73395	3.6585	3.82721	0.853849	9.9376	5.36663	1.42313	8.55288	7.70721	4.0382	3.06703	0.696871	19.8528	8.31591
ENSMUSP00000127566.3	Guk1	guanylate kinase 1 [Source:MGI Symbol;Acc:MGI:95871]	5	7	5	4	UR	4.8635	7.59813	6.92241	5.07241	7.90408	7.14589	4.22091	5.26547	5.30392	8.80053	6.73945	4.21957	8.38763	7.3342	4.49301	5.72891	4.90954	7.50255	7.5016	5.28732	7.38639	6.98782	3.5911	5.24023	5.4887	11.2533	5.77216	4.72325	7.0349	7.94307	3.78462	5.59341	4.64511	8.0378	8.00104	4.55816	6.06217	6.15697	3.2961	5.20854	5.53742	11.5329
ENSMUSP00000020311.7	Micu1	mitochondrial calcium uptake 1 [Source:MGI Symbol;Acc:MGI:2384909]	9	6	8	7	UR	7.92405	5.17507	5.98717	6.43483	6.90029	6.96866	7.81749	7.45398	7.05404	4.87066	4.90459	5.62829	5.31349	5.28199	5.11243	7.17298	7.77755	5.61068	5.77622	6.25186	6.29248	6.73868	7.43878	8.45603	7.61433	4.65812	4.69787	6.01985	5.54497	5.74746	5.31428	6.06084	8.2406	5.22235	5.64819	7.66017	6.66625	6.63701	7.8673	8.17735	6.91879	4.18951
ENSMUSP00000108098.3	Parp3	poly (ADP-ribose) polymerase family, member 3 [Source:MGI Symbol;Acc:MGI:1891258]	13	9	12	10	UR	8.39232	3.91909	7.34734	7.60444	7.81969	2.85101	2.68162	7.91674	7.72867	3.87894	9.43716	9.38414	8.27868	3.1119	2.84756	6.80071	9.11671	3.86452	7.11321	8.07842	8.69189	2.37508	1.98721	7.5323	7.96668	4.09975	10.7711	8.92549	7.68756	2.41887	2.1952	7.17605	9.12809	3.85097	6.22885	9.69468	8.95185	2.6442	2.25066	7.56514	7.04226	4.3455
ENSMUSP00000033198.6	Crym	crystallin, mu [Source:MGI Symbol;Acc:MGI:102675]	4	3	2	3	UR	10.779	0.96119	2.27099	0.261515	8.42927	17.6123	10.6708	0.852248	12.5334	1.07554	3.39373	0.286315	10.3043	12.0472	7.74553	0.776703	11.0874	1.09401	2.83784	0.0453321	10.1505	19.0685	11.7663	0.773769	12.3905	0.556831	1.73062	0.129624	7.29861	12.3855	8.1517	0.532921	10.4523	2.58445	4.09419	1.71531	7.78922	13.1754	9.95257	2.3363	8.98608	1.92985
ENSMUSP00000145292.2	Dysf	dysferlin [Source:MGI Symbol;Acc:MGI:1349385]	22	17	26	28	UR	0.63511	6.06002	10.0858	7.01982	2.8474	7.02786	7.56312	9.23131	0.650027	5.22292	10.6995	7.26504	2.77216	6.39844	8.06009	8.46137	1.47921	5.13508	8.38515	7.69543	3.4921	7.15329	9.2575	9.31064	1.03962	4.84949	10.2416	6.90186	2.67962	6.63785	7.78182	7.95974	0.785413	5.80529	7.58194	8.78683	3.33828	7.46865	8.82026	10.2941	0.447064	4.65016
ENSMUSP00000099841.2	Ak4	adenylate kinase 4 [Source:MGI Symbol;Acc:MGI:87979]	20	14	22	21	UR	8.68393	4.04946	4.43609	5.8091	5.28458	6.9014	8.87397	7.52765	9.37142	4.67683	4.9001	4.89212	6.39141	8.30106	5.312	4.58889	9.5026	4.01977	6.21364	5.81166	4.70996	7.41323	6.10529	5.79106	8.54701	4.56894	5.281	4.68187	7.85539	6.29616	7.4439	5.75852	9.57166	4.78496	5.11375	4.9607	4.23865	7.91076	6.61868	5.81823	9.4326	4.55739
ENSMUSP00000048190.9	Metap1d	methionyl aminopeptidase type 1D (mitochondrial) [Source:MGI Symbol;Acc:MGI:1913809]	3	4	2	2	UR	9.08568	4.73229	2.30971	4.77241	6.23958	8.39796	3.72387	5.97536	10.8742	5.54097	4.56577	6.89745	5.54004	8.62751	5.79612	6.92106	8.95601	4.51985	1.67021	5.89145	6.58423	9.60645	3.02369	7.16909	10.3767	5.78105	5.53782	5.7589	5.75521	8.78836	5.1231	5.45786	12.1077	5.28209	1.89156	7.02543	5.79261	9.06171	3.48912	5.28429	11.1077	5.28167
ENSMUSP00000020969.4	Cmpk2	cytidine monophosphate (UMP-CMP) kinase 2, mitochondrial [Source:MGI Symbol;Acc:MGI:99830]	9	11	9	10	UR	5.17871	11.4432	2.99675	4.65599	8.42993	14.8892	4.69396	4.72663	4.04193	9.82492	3.29047	3.19761	8.7673	7.30927	3.38734	3.16679	4.39114	16.4729	2.86819	4.37105	9.76219	12.3461	4.53696	5.77949	4.91131	10.2218	2.841	2.4648	5.72004	6.32781	3.30392	3.68125	6.2539	14.0824	2.51046	4.96582	11.1568	12.0785	4.59908	4.8807	3.39056	10.5079
ENSMUSP00000004560.6	Bid	BH3 interacting domain death agonist [Source:MGI Symbol;Acc:MGI:108093]	4	2	3	3	UR	4.03495	9.95206	3.03784	4.7479	7.44249	4.67894	8.94153	4.13112	6.54088	12.3225	4.41228	4.04443	10.678	5.5346	5.24558	4.25488	4.58607	9.7905	2.64163	4.17536	11.3571	5.89662	6.7526	2.67014	5.49997	9.88202	3.05398	4.66104	11.4183	5.07252	8.82823	3.714	3.56484	9.85534	2.94819	4.11828	8.71271	6.84727	9.16903	2.69748	4.98818	10.225
ENSMUSP00000004232.10	Adh1	alcohol dehydrogenase 1 (class I) [Source:MGI Symbol;Acc:MGI:87921]	64	54	57	53	UR	5.97462	10.2406	4.82927	6.2304	9.39652	5.89386	6.07811	6.10171	5.4751	8.04842	4.98497	5.67317	5.5145	4.82549	5.61731	5.11598	6.22819	10.082	5.99919	6.31293	7.25566	5.60863	7.34858	6.49092	5.46604	8.09459	4.4283	5.01458	6.04045	4.99273	5.42647	5.21073	6.02832	10.2026	5.63378	6.34916	6.82661	5.40912	7.77774	6.15141	5.37949	8.23974
ENSMUSP00000102393.2	Pars2	prolyl-tRNA synthetase (mitochondrial)(putative) [Source:MGI Symbol;Acc:MGI:2386296]	5	8	8	7	UR	6.29648	3.49924	7.06117	7.14877	4.04095	6.83905	8.13502	5.86856	5.77224	3.21754	9.00561	7.03195	4.14514	6.59951	9.16704	6.17174	6.2158	3.65101	7.39312	6.62281	4.10345	7.26643	8.7154	6.50258	6.39534	3.46517	6.52724	6.38291	4.61885	7.53798	8.8513	5.75061	6.0374	3.66932	6.65646	7.85961	4.00988	6.70018	8.71219	6.83691	5.79393	3.31517
ENSMUSP00000017332.4	Coa3	cytochrome C oxidase assembly factor 3 [Source:MGI Symbol;Acc:MGI:1098757]	4	4	6	5	UR	8.98332	4.4696	6.8428	5.24525	5.26038	8.93549	8.08854	5.72989	8.7775	4.00762	4.50858	5.3133	5.55056	7.08343	5.78114	5.42259	7.72446	5.8637	6.27996	5.29085	4.9076	9.3755	5.86073	5.60511	9.6785	5.16536	5.22082	4.04077	5.28448	6.531	7.05444	6.11672	8.8746	5.503	7.74041	5.05033	5.22518	6.75242	8.16382	6.45252	7.48753	4.18736
ENSMUSP00000045285.9	Abca3	ATP-binding cassette, sub-family A (ABC1), member 3 [Source:MGI Symbol;Acc:MGI:1351617]	11	9	6	6	UR	8.92501	3.47071	3.68656	6.18537	8.22427	2.69147	8.04284	8.82895	9.34963	2.26244	1.88672	7.7793	7.25374	2.31978	7.71006	11.3832	8.1666	3.55016	5.98242	5.9503	7.7967	2.62403	10.1592	10.4726	8.45675	2.53415	2.25692	7.14519	8.02998	2.71679	7.38459	6.77358	9.55068	2.94191	6.16428	6.30942	8.54709	2.2671	8.27448	10.3922	8.03819	1.93844
ENSMUSP00000026094.6	Hdgfl3	HDGF like 3 [Source:MGI Symbol;Acc:MGI:1352760]	6	6	6	4	UR	3.29816	8.23708	8.40579	3.98319	6.92043	7.0126	7.75457	5.44616	3.67934	8.07252	9.98076	4.45591	4.42688	5.00424	7.4168	5.90557	3.42179	11.4559	6.85801	4.5895	6.10805	6.82493	7.69113	7.04451	3.49435	7.21481	8.07881	4.47257	4.56492	5.90198	6.8064	5.47238	3.83659	10.2747	6.58659	5.27027	6.33131	7.10968	7.24885	7.00544	3.91152	7.32221
ENSMUSP00000089459.6	Akr1e1	aldo-keto reductase family 1, member E1 [Source:MGI Symbol;Acc:MGI:1914758]	10	11	10	15	UR	8.24042	11.8267	4.30364	1.34104	6.71608	2.13256	4.49849	9.21878	8.10862	13.5324	4.90728	2.34802	8.09766	1.39541	3.5182	9.81474	9.23183	11.8837	5.25343	0.561125	6.4936	3.31649	3.20818	9.74842	9.23408	13.9952	4.63387	1.70953	4.41503	2.80878	3.56986	9.93691	9.21859	12.8498	4.85733	0.818139	5.66308	3.96044	3.50143	10.1283	9.24418	13.0426
ENSMUSP00000043061.7	Mpst	mercaptopyruvate sulfurtransferase [Source:MGI Symbol;Acc:MGI:2179733]	17	20	27	17	UR	6.38034	2.64248	8.05227	6.11401	5.95904	3.77489	8.86303	6.07703	6.74542	3.18945	7.46133	7.55217	5.87354	4.61036	10.369	6.33565	6.46773	1.91235	8.4178	6.44977	5.78777	3.83078	8.58376	6.02425	6.41498	3.94604	5.87338	7.2866	7.1343	5.41665	9.66685	6.78698	6.38005	2.78239	8.15615	5.79556	6.43908	4.07112	8.66971	5.65708	7.10812	3.62843
ENSMUSP00000029888.4	Rmdn1	regulator of microtubule dynamics 1 [Source:MGI Symbol;Acc:MGI:1913552]	15	18	18	15	UR	8.41728	6.19581	4.64678	7.0222	5.45199	4.16658	7.28683	7.45068	8.76072	7.18844	3.70818	7.19108	4.65633	3.66619	6.43476	7.75614	8.4068	5.88291	5.06258	6.9528	5.41569	4.05569	7.71775	8.09194	9.42248	6.08574	4.53711	6.9015	5.10144	3.31965	5.71241	7.33351	8.78357	6.01357	4.66441	7.1084	5.44592	4.19896	7.75148	8.05085	8.5424	6.24607
ENSMUSP00000011896.7	Pgam1	phosphoglycerate mutase 1 [Source:MGI Symbol;Acc:MGI:97552]	10	6	9	12	UR	8.63303	5.79693	5.90132	5.02473	5.77497	5.86393	5.03378	5.23021	9.59264	6.74398	6.84499	5.65595	5.81004	7.12167	5.39618	5.57566	9.02433	5.33548	6.02037	4.99159	6.37867	5.64925	4.44621	4.74333	9.83608	7.34973	6.71417	5.58719	6.44127	7.14254	5.40598	4.93382	9.27581	5.72768	6.44641	4.66007	5.43856	5.16603	5.3054	4.85741	10.1397	7.14074
ENSMUSP00000043041.9	Abhd11	abhydrolase domain containing 11 [Source:MGI Symbol;Acc:MGI:1916008]	10	7	5	7	UR	7.40001	5.377	6.65323	6.32182	5.72852	3.49286	10.4239	5.26955	7.19071	4.69383	6.19894	7.27694	5.65342	3.21359	9.83212	5.27352	7.21604	4.45522	6.59251	6.89111	5.30566	3.92235	9.5043	5.84955	8.67005	4.4709	4.97504	7.42884	7.14447	3.22883	8.29824	6.04688	8.33144	4.9642	6.38632	7.14832	5.04931	3.34018	10.7263	5.33588	7.48453	4.51846
ENSMUSP00000021726.7	Adssl1	adenylosuccinate synthetase like 1 [Source:MGI Symbol;Acc:MGI:87947]	30	24	25	21	UR	9.33139	4.41769	7.10136	6.00299	3.71605	6.71062	9.82807	6.58724	7.87401	3.63194	6.014	4.76468	4.80432	7.00646	7.43792	4.77126	9.01066	5.89578	6.00849	5.81477	4.1747	7.37507	9.79244	6.51821	8.29608	3.70893	5.77768	4.01515	4.87844	5.77266	8.02299	4.93797	9.36371	4.80868	5.18774	5.78459	4.21497	7.50734	10.6744	7.70229	8.64373	3.23454
ENSMUSP00000072717.5	Acox1	acyl-Coenzyme A oxidase 1, palmitoyl [Source:MGI Symbol;Acc:MGI:1330812]	60	52	43	53	UR	3.54178	7.30705	5.64142	4.5386	11.7029	7.09822	6.57969	6.37515	3.21257	9.25976	5.75323	4.53728	9.26293	4.67537	5.37438	5.13964	3.45182	8.68569	6.18252	4.33081	8.26533	6.03882	8.31663	6.89986	3.0011	11.0291	8.24359	3.40742	6.84231	4.32141	6.35722	4.62633	3.36407	8.22489	6.6148	5.54135	8.07406	6.30055	8.53115	6.55157	3.75725	10.2887
ENSMUSP00000027826.6	Dusp23	dual specificity phosphatase 23 [Source:MGI Symbol;Acc:MGI:1915690]	2	3	2	3	UR	5.65151	9.52171	6.5351	4.90546	4.70893	11.1623	3.90779	5.68045	5.97444	9.70305	7.5368	4.35267	2.66547	9.9273	3.6707	4.09631	6.02898	9.40643	7.95194	5.37546	5.85359	11.4621	4.81329	4.6365	3.25076	9.50806	6.21435	3.85583	4.73887	8.81725	3.71671	4.36987	5.99806	10.9748	6.86862	4.47358	4.88422	11.5891	3.94027	5.85292	5.52303	10.1123
ENSMUSP00000074775.7	Hdhd5	haloacid dehalogenase like hydrolase domain containing 5 [Source:MGI Symbol;Acc:MGI:2136976]	11	11	7	12	UR	8.06213	5.09395	5.01814	6.69716	5.44643	5.72765	7.61131	7.24511	8.40102	5.34519	5.29964	7.73291	4.33981	4.1599	7.01005	6.80961	8.55268	5.3988	5.8291	6.81513	5.47214	5.79953	7.56311	7.54739	8.35172	5.20192	5.10339	7.45096	4.58104	4.35827	6.62433	5.3505	7.7449	5.83348	5.21529	9.06185	5.83542	5.5349	6.84281	7.39384	7.29639	5.14841
ENSMUSP00000099576.4	Ece1	endothelin converting enzyme 1 [Source:MGI Symbol;Acc:MGI:1101357]	21	22	15	19	UR	9.29248	6.67214	4.40425	7.18314	5.06313	5.91485	7.18955	5.9838	8.26725	5.4555	4.13289	6.72143	4.86898	6.33109	6.8858	5.63373	8.16465	5.22746	6.08364	6.46511	4.96452	6.59614	7.33031	5.7336	8.75632	5.08956	4.9293	6.31203	5.97822	6.81927	5.97223	5.57762	9.28782	5.56685	6.14487	6.17201	5.31229	5.7619	6.22054	6.10774	8.61415	5.11494
ENSMUSP00000075579.7	Herc2	HECT and RLD domain containing E3 ubiquitin protein ligase 2 [Source:MGI Symbol;Acc:MGI:103234]	9	10	5	11	UR	6.81112	4.51902	6.87209	7.04407	6.42849	5.97465	6.69066	6.62757	7.73312	4.99892	6.20737	6.71197	5.62313	4.82621	5.57663	7.35498	7.08363	3.90099	7.21583	7.31713	5.88485	5.73909	6.23141	6.8511	7.78404	4.48163	7.93786	6.6759	5.5083	5.29818	6.04532	6.04472	6.80021	4.77968	7.26486	6.88727	5.70743	5.56994	6.45276	6.88003	6.87504	5.30695
ENSMUSP00000131735.2	Eci2	enoyl-Coenzyme A delta isomerase 2 [Source:MGI Symbol;Acc:MGI:1346064]	16	13	13	12	UR	8.24343	5.55613	4.70108	5.63198	5.60821	5.3198	4.90852	7.60129	8.79751	6.81314	4.17445	8.32971	6.6511	6.57152	3.65978	7.43233	9.80347	5.57234	5.10207	5.23928	5.85041	5.79279	5.38966	7.25194	9.13491	6.34494	4.84968	7.22288	6.55534	5.51186	3.42896	6.94947	9.24581	5.70786	4.73125	6.17628	5.64965	5.68737	4.99268	7.65517	9.38714	6.16706
ENSMUSP00000020312.7	Mcu	mitochondrial calcium uniporter [Source:MGI Symbol;Acc:MGI:3026965]	11	4	6	10	UR	8.23855	5.00365	6.3858	6.88097	5.96945	6.39984	9.4654	7.49697	6.42104	4.27752	4.7155	5.76648	4.94507	4.78299	5.77587	7.47488	8.02392	4.17174	5.93843	6.98935	6.33956	6.68716	9.33602	7.83888	6.75493	4.10003	4.70559	5.53512	5.53324	5.8731	6.17123	6.0017	8.02891	4.92833	5.74304	8.05852	6.59744	5.93562	9.45056	8.39245	6.53357	3.78615
ENSMUSP00000020149.6	Ikbip	IKBKB interacting protein [Source:MGI Symbol;Acc:MGI:1914704]	0	1	1	1	UR	0	0	0	0	0	0	0	0	0	0	0	0	0	0	0	0	2.51082	20.3087	5.22166	1.3919	2.63198	17.5905	4.59301	1.91578	0.32668	15.5224	2.80025	0.750242	2.54967	15.2518	3.13257	3.50194	3.07374	13.3268	4.19734	2.81838	3.76697	10.4832	6.32827	4.1637	4.47816	11.1121
ENSMUSP00000028167.3	Gpd2	glycerol phosphate dehydrogenase 2, mitochondrial [Source:MGI Symbol;Acc:MGI:99778]	49	54	50	49	UR	7.4792	4.32387	6.48061	5.09695	8.82809	8.01342	3.39179	5.00806	6.10894	4.15692	6.67011	6.55742	8.68585	10.129	3.99271	5.07704	8.9504	2.98666	6.55258	4.3074	8.22728	7.76537	4.46748	5.67894	7.69454	4.98065	7.70983	6.7354	7.87738	8.05417	3.24971	4.76219	8.57474	4.12443	6.08778	5.41334	8.23576	7.38034	3.86138	5.58549	7.78671	4.29161
ENSMUSP00000068890.9	Pfn2	profilin 2 [Source:MGI Symbol;Acc:MGI:97550]	3	4	4	4	UR	11.5003	5.61041	4.31996	4.7347	9.05099	5.11175	3.55928	6.17313	10.8984	5.58549	4.15207	5.28859	5.46281	5.71956	5.10801	7.72453	10.8129	5.60487	2.65119	4.01584	8.31185	4.60405	3.06393	6.39114	12.8423	5.40491	4.75537	9.24814	4.24965	6.27055	4.81393	6.95939	11.5057	4.84406	3.39763	3.57471	4.26417	3.33796	2.27883	5.32357	15.5433	6.47475
ENSMUSP00000031399.7	Psph	phosphoserine phosphatase [Source:MGI Symbol;Acc:MGI:97788]	5	3	2	6	UR	9.52699	6.04623	6.28996	3.81658	5.416	6.37326	4.42917	5.78733	9.73059	6.2806	9.21806	5.22932	4.76102	6.00445	5.39211	5.69832	10.4722	6.12894	6.36789	3.4137	6.02664	6.52256	4.6172	6.27299	9.6598	6.90617	9.34213	4.45276	4.99449	5.47176	4.42243	4.92827	12.323	6.15556	7.20085	5.18337	5.48657	6.13237	4.45711	6.79091	9.39867	6.33525
ENSMUSP00000099702.3	Ube2l6	ubiquitin-conjugating enzyme E2L 6 [Source:MGI Symbol;Acc:MGI:1914500]	2	2	2	2	UR	4.28466	8.21385	2.80181	6.55648	10.776	7.56889	4.54008	6.12736	4.8543	7.63116	3.09963	5.37263	11.948	6.93938	3.37213	5.91368	3.03923	11.675	2.77457	6.66761	12.4263	8.5528	4.56249	7.79855	3.88379	8.51459	2.17906	5.55781	7.46873	5.67389	3.6905	5.53502	4.40702	9.03745	3.29323	8.23414	10.1375	8.04055	4.01206	5.67639	3.63692	8.04716
ENSMUSP00000055827.5	Fahd1	fumarylacetoacetate hydrolase domain containing 1 [Source:MGI Symbol;Acc:MGI:1915886]	16	19	19	21	UR	7.54948	4.89533	5.275	6.43283	5.08614	8.6141	5.42548	5.15932	10.319	5.59649	4.05752	7.14378	6.76181	8.00805	4.24764	5.42801	7.91548	5.05856	6.19547	7.36241	4.86752	8.4499	5.4731	5.51185	10.3918	4.74829	3.559	7.60983	5.88716	8.22393	3.72773	5.01793	7.19219	4.75766	5.52479	8.13201	5.17919	8.48838	5.49788	5.56064	10.1038	5.01368
ENSMUSP00000031524.8	Acads	acyl-Coenzyme A dehydrogenase, short chain [Source:MGI Symbol;Acc:MGI:87868]	42	44	47	52	UR	7.20399	5.12874	3.97994	6.25899	5.94807	5.7417	7.26353	5.4846	8.42399	6.50889	4.1017	8.26018	5.40348	6.38698	7.15679	6.74842	7.80998	5.139	4.41355	6.57271	5.79241	5.51229	6.67151	5.95003	8.56329	6.46146	3.83178	8.15684	6.30631	6.61267	6.70388	5.5023	7.63665	5.32914	3.88583	7.36944	5.91403	5.75749	6.39549	6.34416	8.90717	6.22719
ENSMUSP00000112666.2	Akr1c19	aldo-keto reductase family 1, member C19 [Source:MGI Symbol;Acc:MGI:2653678]	24	22	26	26	UR	1.12723	7.09301	2.90403	9.04333	14.0297	8.37588	2.7329	1.19919	1.22058	8.66536	3.61349	7.15236	17.804	8.9667	4.84193	1.23038	1.16489	6.55104	2.90915	9.68444	12.5867	7.16875	3.19	1.06027	1.13823	9.18292	3.37408	5.90423	16.4365	13.4639	4.88384	1.30106	0.997645	7.71861	2.8081	6.65846	14.7059	8.6896	3.59661	0.9098	1.02149	8.97676
ENSMUSP00000036337.3	Hdhd3	haloacid dehalogenase-like hydrolase domain containing 3 [Source:MGI Symbol;Acc:MGI:1919998]	6	4	5	9	UR	8.08232	4.21082	2.81275	6.47633	5.2817	4.94234	4.13766	8.25437	9.17399	3.67525	4.42392	12.5968	5.13403	6.31679	4.95458	9.52638	8.86675	4.29425	4.59333	6.62629	6.19545	4.98614	5.10417	7.81866	8.07293	3.93513	3.39362	9.64307	7.21112	6.48884	4.7754	7.99485	8.74091	4.49502	3.70687	6.54179	6.74019	4.86249	4.35416	7.28072	10.3727	3.46746
ENSMUSP00000031741.8	Cyp3a13	cytochrome P450, family 3, subfamily a, polypeptide 13 [Source:MGI Symbol;Acc:MGI:88610]	24	18	19	18	UR	2.14151	8.26279	5.32008	1.06531	7.9984	8.33356	10.274	8.23821	1.95957	6.59188	6.0329	1.48824	8	7.17514	8.82271	8.2957	2.23479	8.00498	4.63883	1.26947	8.40837	7.31467	9.44647	10.3897	1.88724	6.25739	8.05446	1.26666	6.94885	7.04031	10.4654	6.37238	2.19097	8.33249	5.41623	1.49569	10.2539	7.52335	10.1713	9.00903	1.93913	7.37725
ENSMUSP00000094528.5	Eml4	echinoderm microtubule associated protein like 4 [Source:MGI Symbol;Acc:MGI:1926048]	15	19	19	15	UR	7.71373	4.79251	5.96819	7.19682	6.17454	5.27745	3.71126	7.20802	7.75798	4.94625	7.0771	8.11044	5.67614	4.80169	4.88619	8.70171	7.45637	5.36092	5.46171	8.26403	6.81688	4.69996	4.36662	8.19289	7.57717	4.80434	6.18356	7.99817	6.20497	5.06281	4.53242	7.01718	6.36064	5.19277	5.19082	7.70145	6.55987	4.85284	4.72907	8.14575	8.76778	5.22868
ENSMUSP00000088964.5	Arsb	arylsulfatase B [Source:MGI Symbol;Acc:MGI:88075]	3	9	5	7	UR	2.96176	5.90882	9.1539	5.94275	4.26318	3.67577	8.79467	5.72855	2.6007	7.87979	10.4709	8.53428	3.92066	4.01006	11.1399	5.01433	2.81142	7.01366	9.76049	5.6146	3.75535	4.29336	10.0119	5.86359	2.42083	7.18278	10.6759	7.65573	2.86074	4.72366	10.714	4.64205	3.04451	6.93947	8.31898	6.3828	3.88401	3.80327	9.56188	6.46758	2.48742	7.23143
ENSMUSP00000093972.6	Uqcc3	ubiquinol-cytochrome c reductase complex assembly factor 3 [Source:MGI Symbol;Acc:MGI:2147553]	4	3	2	4	UR	8.90156	3.7727	1.35856	8.83508	1.22923	2.64641	17.2674	7.02077	11.2084	6.43052	1.09983	12.1392	1.14719	1.61986	8.94772	6.37552	13.9833	2.34274	1.31115	8.58439	1.27627	4.40647	12.7233	7.40453	11.6146	3.07314	1.01364	10.7046	1.68662	1.5156	11.6723	6.68735	10.1911	3.62339	1.91161	13.8603	1.28731	3.08484	13.7117	5.84126	10.8207	3.81795
ENSMUSP00000020190.8	Vnn3	vanin 3 [Source:MGI Symbol;Acc:MGI:1347055]	7	3	6	10	UR	4.5791	13.0194	2.9157	6.91423	18.8747	2.04716	1.27263	11.4109	3.82637	10.5923	1.82933	2.43166	9.28563	1.75251	1.59433	7.65402	4.72694	14.1385	1.92504	5.18421	20.3126	1.60812	0.797211	13.153	3.57634	10.7991	2.61654	1.95299	9.82375	1.56741	0.91244	6.90577	4.83431	15.6446	1.85303	4.73001	19.0508	1.67121	0.602381	12.6202	4.09543	11.2048
ENSMUSP00000033241.6	Lhpp	phospholysine phosphohistidine inorganic pyrophosphate phosphatase [Source:MGI Symbol;Acc:MGI:1923679]	7	5	5	5	UR	4.18936	9.40979	7.79477	6.41623	7.74076	1.79558	1.66149	7.91104	4.97634	9.03772	8.72991	4.96472	9.2262	1.43936	3.63293	11.0738	5.28257	8.57817	8.86547	7.34167	8.20475	1.72557	2.29212	9.38771	4.53047	10.1731	9.09477	4.33984	8.82606	1.45846	2.69061	7.20863	3.27265	9.86732	8.81246	6.66545	6.86141	1.61294	2.37052	10.6222	5.33139	9.21772
ENSMUSP00000041851.4	Dars2	aspartyl-tRNA synthetase 2 (mitochondrial) [Source:MGI Symbol;Acc:MGI:2442510]	7	6	10	5	UR	4.49381	6.14561	6.69597	6.90112	7.28972	4.96437	7.44997	6.29879	4.81617	6.67597	7.06076	6.36417	5.95355	4.3104	7.37295	7.20668	4.93507	6.60461	7.17861	6.50568	7.80751	4.59017	6.63609	6.9514	4.62676	6.68633	5.80759	5.74682	8.15511	4.96924	6.65334	6.14568	5.02702	6.83496	6.40502	7.11005	7.73798	4.60904	7.35512	6.59128	4.68445	6.3994
ENSMUSP00000154083.2	Tmem260	transmembrane protein 260 [Source:MGI Symbol;Acc:MGI:2443219]	2	2	2	2	UR	3.93347	9.92824	8.36141	5.16695	7.34609	6.12515	5.82232	4.36853	3.8608	11.5579	6.91105	5.51221	5.85833	6.0745	4.50414	4.66894	4.76452	6.39794	13.5358	7.48633	6.705	5.39117	5.84596	1.73495	2.22017	9.912	6.09333	7.54029	7.04048	7.10598	5.12474	3.10134	3.43615	9.77733	10.1566	5.95517	7.15689	4.91382	5.17693	3.07387	4.26521	9.95152
ENSMUSP00000030140.3	Elp1	elongator complex protein 1 [Source:MGI Symbol;Acc:MGI:1914544]	20	27	24	23	UR	4.74392	6.93886	6.19188	6.00687	5.10379	7.99454	5.89308	4.51785	4.16045	6.42522	7.79242	6.94977	5.39802	9.24129	7.24174	5.4003	4.98014	6.83148	7.32164	5.90968	5.69046	8.13422	6.56844	4.47372	4.00388	6.16283	7.20118	6.11335	6.25417	8.62907	6.90984	4.81591	5.35371	6.47046	7.40158	6.1761	5.63393	8.07703	6.15036	4.82247	4.27485	6.16221
ENSMUSP00000138250.2	Xpnpep1	X-prolyl aminopeptidase (aminopeptidase P) 1, soluble [Source:MGI Symbol;Acc:MGI:2180003]	26	25	21	27	UR	6.30941	5.25014	4.67616	5.79091	7.16525	5.382	5.03009	6.45031	7.77715	6.10534	6.95095	6.62928	7.81037	5.49463	5.30435	7.87365	6.68111	5.04405	5.56973	5.52739	7.729	5.35057	5.42542	7.16763	7.47905	5.90512	6.47349	6.26748	7.83793	5.1559	5.20652	7.17962	6.71949	5.44946	5.1558	5.11169	7.53166	5.24947	5.4139	6.87285	7.76655	5.81283
ENSMUSP00000021339.8	Dtd2	D-tyrosyl-tRNA deacylase 2 [Source:MGI Symbol;Acc:MGI:1923485]	6	4	9	6	UR	7.69026	6.49506	2.85279	9.21583	4.36837	4.81983	7.70173	4.47056	8.43953	6.41015	2.95084	10.6091	6.08674	5.44863	7.79229	4.64832	8.28198	4.41568	3.25393	8.78099	6.41112	5.22383	6.96607	4.54997	8.38542	5.92732	2.71134	11.4176	6.44442	5.82742	6.62853	4.77441	8.64888	5.83432	3.02333	8.57915	6.47321	5.02734	5.73569	5.26185	9.46872	6.29038
ENSMUSP00000096954.5	Sfr1	SWI5 dependent recombination repair 1 [Source:MGI Symbol;Acc:MGI:1915038]	2	1	2	3	UR	11.4073	4.38945	6.38708	6.6212	7.20323	3.54442	2.26768	8.49389	11.2707	4.40085	8.15726	4.95561	4.39406	3.12484	4.09207	9.29035	9.34637	3.83063	7.75986	6.70049	6.88999	3.75097	4.53821	10.3732	9.52801	3.58608	10.3962	5.64549	5.73038	1.25326	3.87976	6.7911	9.77212	5.81839	4.82394	7.27835	5.21227	4.80143	4.46946	7.54317	10.1713	5.08889
ENSMUSP00000001127.5	Poldip2	polymerase (DNA-directed), delta interacting protein 2 [Source:MGI Symbol;Acc:MGI:1915061]	31	20	26	18	UR	7.04066	5.0698	7.61971	5.65315	5.26137	5.85941	6.99246	6.31139	7.14515	5.2901	7.14364	6.86274	5.88427	5.39301	6.25519	6.21794	7.15664	5.16926	8.18308	5.70984	5.07327	5.83629	6.63215	6.4222	7.32755	5.24713	7.07035	6.5167	6.39994	4.79985	6.38885	6.06689	7.39068	5.21027	7.84344	6.35975	5.46014	5.43198	6.84043	6.21304	6.91056	5.34841
ENSMUSP00000068895.9	Capn2	calpain 2 [Source:MGI Symbol;Acc:MGI:88264]	27	24	26	21	UR	5.59712	6.9212	4.02254	6.15686	8.59771	5.66571	3.94221	6.8944	5.56259	7.98059	4.43743	6.99953	7.88838	6.11711	4.90931	8.30729	6.35595	7.47832	3.81078	5.8995	9.07842	5.10469	4.27556	7.52287	5.72924	8.55153	4.09229	5.88445	7.59374	6.20796	4.6443	7.7704	5.79164	7.9615	4.13247	6.20005	7.51818	5.17127	4.50955	7.7595	5.8686	8.32
ENSMUSP00000127254.2	Adck1	aarF domain containing kinase 1 [Source:MGI Symbol;Acc:MGI:1919363]	10	8	9	12	UR	8.27208	6.21576	7.35412	5.07192	6.64123	4.36051	7.77982	6.80401	7.15548	5.96907	5.47716	5.73486	6.69744	2.97326	7.17	6.32328	8.43587	5.98939	7.75396	5.08974	6.82845	3.98481	8.48227	6.77253	7.98029	5.448	5.88878	5.2959	6.41493	3.03283	6.3658	6.23644	9.13104	6.27365	6.74455	6.3222	7.40142	3.7	8.10883	7.26853	7.09361	5.12016
ENSMUSP00000020947.6	Rdh14	retinol dehydrogenase 14 (all-trans and 9-cis) [Source:MGI Symbol;Acc:MGI:1920402]	11	14	15	10	UR	6.952	4.94019	5.46175	7.02916	7.14104	6.1055	7.99795	5.73486	7.46327	4.81505	4.89428	7.05008	6.30423	4.92507	6.86446	6.32112	7.12036	5.11079	5.51817	7.38351	7.07477	5.49203	7.86375	6.73701	7.78526	4.86869	5.71132	6.17032	5.36481	5.68837	6.55821	5.55263	7.26958	4.66198	5.28327	7.78151	7.67517	5.69095	8.00717	6.45023	7.58886	4.7181
ENSMUSP00000106481.4	Dld	dihydrolipoamide dehydrogenase [Source:MGI Symbol;Acc:MGI:107450]	36	40	49	44	UR	6.95197	5.60704	6.63039	5.40706	5.3984	5.83378	6.71887	5.89346	8.0436	6.20778	6.58012	6.33022	5.66497	5.82547	6.34683	6.56005	7.05292	5.45297	6.58591	5.60311	5.17574	6.12881	6.48092	6.77002	8.00261	6.17259	6.03719	6.41939	6.12095	5.89599	6.01828	6.08261	6.50187	5.50263	6.85661	5.98504	5.41128	5.80827	6.52014	6.06908	8.21064	6.17758
ENSMUSP00000013458.9	Adh4	alcohol dehydrogenase 4 (class II), pi polypeptide [Source:MGI Symbol;Acc:MGI:1349472]	24	22	29	31	UR	5.46916	1.35165	4.00981	2.72368	4.82604	2.97149	6.29862	5.34501	9.74121	2.48588	10.1995	8.55431	11.209	4.32583	8.7808	11.708	5.50446	1.30906	5.00987	2.49271	4.91778	3.30227	5.34249	5.50632	8.4445	2.47463	8.00967	7.81857	14.7265	4.88193	8.7431	11.5162	3.74386	1.16603	5.31905	3.40421	4.09127	2.66218	5.72539	5.30526	9.5943	2.38887
ENSMUSP00000016105.9	Adss	adenylosuccinate synthetase, non muscle [Source:MGI Symbol;Acc:MGI:87948]	19	26	25	22	UR	5.50856	6.31278	5.83077	6.24441	6.4925	5.64457	5.40509	6.33359	5.33062	6.90996	7.95469	6.6174	6.98304	5.56803	5.96157	6.90242	5.5083	6.20848	6.70996	6.37803	6.62345	5.61013	5.8009	6.33857	5.25312	7.43049	7.00418	6.35864	6.96234	5.56159	5.37117	6.88064	5.43813	6.52657	6.71543	6.21597	6.55178	5.74017	5.84489	6.24421	5.27074	6.75328
ENSMUSP00000145468.2	Hspa4l	heat shock protein 4 like [Source:MGI Symbol;Acc:MGI:107422]	13	11	17	16	UR	5.80492	8.76771	5.04196	8.35867	7.89014	6.5782	5.44129	7.08512	4.71771	7.2271	4.69707	5.41174	5.73145	4.35429	6.9327	5.95994	5.05646	6.89033	5.51676	8.87577	7.68891	5.89251	5.89011	5.58387	2.96497	7.81739	5.37108	7.05361	6.34056	5.01259	7.09089	6.95418	5.43818	8.99531	6.21439	8.16415	7.90195	6.89093	5.78706	6.82588	3.31262	6.66514
ENSMUSP00000025236.3	Stard4	StAR-related lipid transfer (START) domain containing 4 [Source:MGI Symbol;Acc:MGI:2156764]	4	6	3	4	UR	2.65259	10.0744	4.07808	10.8279	3.78029	13.1502	5.36738	2.70214	4.61392	11.4713	1.99264	8.20927	3.04573	9.69306	5.90041	2.44067	2.89311	7.44164	8.28266	11.0998	4.57418	13.4071	7.27056	2.49499	3.35402	10.2378	2.01642	6.05277	2.77368	10.3458	5.62019	2.13523	3.00661	7.79668	7.21023	8.5612	2.83818	11.0808	6.50409	1.49887	2.50829	14.4527
ENSMUSP00000140002.2	Msh3	mutS homolog 3 [Source:MGI Symbol;Acc:MGI:109519]	2	1	2	1	UR	8.85784	6.11759	3.20403	5.69679	6.99168	6.65148	4.59708	7.64844	8.63967	6.77393	3.4269	6.23759	6.91357	5.75758	4.71997	7.76587	10.5085	6.33991	3.2551	6.99906	6.3119	6.61043	5.5205	8.74108	9.14394	5.60197	3.94872	4.59923	6.91939	4.4763	5.22751	5.79648	9.86199	7.15239	3.19511	7.234	6.57744	6.30609	4.62502	8.98757	9.05403	5.0516
ENSMUSP00000048425.7	Pebp1	phosphatidylethanolamine binding protein 1 [Source:MGI Symbol;Acc:MGI:1344408]	24	24	30	26	UR	7.32877	3.13494	3.80366	5.09433	10.4651	3.03189	7.11125	10.632	8.16808	3.51305	2.81529	2.26669	11.5149	3.46559	7.65072	10.0036	8.61081	2.34369	4.98046	4.1459	9.58496	2.98211	7.3576	8.03739	8.17676	3.83988	3.90771	3.76041	10.8421	3.77195	7.03276	10.6256	7.89764	3.17607	5.22849	4.24118	9.25173	3.08171	6.94954	8.77543	8.2258	4.41997
ENSMUSP00000026625.6	Clybl	citrate lyase beta like [Source:MGI Symbol;Acc:MGI:1916884]	15	22	23	19	UR	7.26665	5.47829	4.84276	6.1458	6.15669	4.19487	7.35755	5.98981	7.8878	6.79254	5.00929	6.855	6.75947	4.32535	8.00295	6.93517	7.84613	5.43498	5.12412	6.27217	5.84079	4.34798	7.04449	6.59861	8.2491	6.6786	4.73022	6.56916	7.33562	4.4081	7.54715	5.97277	7.73454	5.82522	4.83519	6.64807	6.26654	4.4115	6.56638	6.93233	8.37096	6.42912
ENSMUSP00000077040.6	Vps13c	vacuolar protein sorting 13C [Source:MGI Symbol;Acc:MGI:2444207]	35	37	33	40	UR	7.28158	6.03609	5.32989	5.78408	6.91722	4.44726	6.55868	6.84877	7.80898	5.76047	4.32955	5.85814	6.86935	4.33894	7.85308	7.97792	7.22979	5.83289	5.2681	5.6827	7.1706	4.68189	6.5988	7.28627	7.20768	5.61873	5.06055	5.63412	6.67197	5.60833	7.73173	6.71585	7.07446	5.37673	5.8797	5.97206	7.23625	4.61595	6.37501	7.30564	7.50227	5.45671
ENSMUSP00000047254.9	Xylb	xylulokinase homolog (H. influenzae) [Source:MGI Symbol;Acc:MGI:2142985]	20	24	24	19	UR	8.19748	5.71605	4.60608	5.63026	5.49205	6.05535	5.33252	6.20879	10.7545	6.58151	4.32446	5.99799	4.85341	7.18801	5.48717	7.57438	8.69266	6.77581	5.43401	5.74923	5.3866	6.02685	5.99097	6.5405	9.72132	6.27602	4.36747	4.96201	5.32026	6.52213	5.60485	6.62931	7.95611	6.31953	5.26149	5.35428	5.29374	6.16115	6.11041	6.40505	9.70913	6.31381
ENSMUSP00000043370.4	Slc25a16	solute carrier family 25 (mitochondrial carrier, Graves disease autoantigen), member 16 [Source:MGI Symbol;Acc:MGI:1920382]	5	10	7	10	UR	7.87795	4.39545	4.4459	7.01297	5.59159	4.47951	5.40022	5.99778	10.872	5.3748	5.58253	8.6293	4.71675	4.4007	4.18598	11.0365	7.9409	4.35441	6.85956	7.29898	6.32084	4.18844	4.75725	5.95521	10.6308	5.8063	4.60624	8.43804	6.22603	4.74412	5.00388	6.86898	7.88463	4.42586	5.89008	7.7198	5.92968	3.72628	5.00641	5.54177	9.83929	5.75945
ENSMUSP00000025547.3	Timm21	translocase of inner mitochondrial membrane 21 [Source:MGI Symbol;Acc:MGI:1920595]	12	11	14	10	UR	6.76666	5.24356	7.05698	5.5717	4.64369	7.19319	6.35982	6.2095	7.92631	5.72294	5.9785	6.83907	5.0897	6.12334	6.1991	7.07596	7.23781	4.80616	6.80565	5.81362	5.03281	7.13243	6.67502	7.36638	8.56313	5.05593	5.18591	6.54423	5.14411	6.45009	6.06179	6.12493	7.29596	4.6731	6.76804	6.73789	5.51433	7.64507	6.71688	6.3112	7.49546	4.78194
ENSMUSP00000000175.5	Sdhd	succinate dehydrogenase complex, subunit D, integral membrane protein [Source:MGI Symbol;Acc:MGI:1914175]	4	5	6	3	UR	6.371	5.37271	7.62116	5.93416	4.96403	7.58343	7.8148	6.47913	8.61881	5.55212	7.23872	3.98299	4.45125	5.83574	6.69771	5.48222	8.61461	4.5641	8.01301	5.33073	5.68436	8.146	9.6245	7.81277	6.01526	4.26449	6.04457	4.04017	4.2652	5.6783	6.97279	4.92915	7.7933	5.22399	7.29517	5.97489	6.02811	7.12171	8.14932	7.56249	6.82819	4.60488
ENSMUSP00000041820.6	Cox15	cytochrome c oxidase assembly protein 15 [Source:MGI Symbol;Acc:MGI:1920112]	13	11	7	12	UR	6.93725	5.10482	5.49694	6.05477	5.71191	6.85505	7.14256	7.12923	6.67508	5.3246	4.34329	6.87401	6.83351	6.12737	6.74644	6.64318	7.67057	4.40516	6.14718	5.56538	6.28496	6.92714	7.55222	8.02723	7.0597	4.97818	5.04739	5.99595	5.45165	5.80815	6.04446	7.03469	7.60181	5.14274	5.57142	6.77458	7.21541	6.49486	6.64658	7.50442	6.654	4.6648
ENSMUSP00000076564.8	Rnpep	arginyl aminopeptidase (aminopeptidase B) [Source:MGI Symbol;Acc:MGI:2384902]	26	29	28	32	UR	6.24776	8.18875	3.20836	5.36412	9.11629	7.25716	5.29619	5.88117	5.92195	8.5023	1.99006	6.31588	7.4481	6.52408	6.2226	6.51524	6.19069	7.57663	3.68641	6.29727	8.38455	6.36855	5.70943	6.03463	5.63923	8.11954	2.3521	6.55982	8.0007	7.44782	5.83035	5.80228	6.39055	7.48428	3.24377	6.30137	9.47279	7.30458	5.36605	5.91636	5.4047	7.54215
ENSMUSP00000106180.4	Sord	sorbitol dehydrogenase [Source:MGI Symbol;Acc:MGI:98266]	41	39	48	39	UR	6.09372	8.97332	3.10725	5.47039	4.93463	6.49804	4.54656	5.04898	8.18726	11.2596	3.40407	6.682	5.6254	8.21205	5.22724	6.72946	6.38197	8.06345	3.99293	5.46259	5.06991	6.15267	4.44797	4.74559	7.75065	10.3005	3.19235	7.26101	6.98092	9.07264	4.92254	6.20234	6.22435	8.43899	3.98176	5.55686	4.94843	6.5643	4.51658	4.84402	7.98509	10.1793
ENSMUSP00000075581.3	Rcc1l	reculator of chromosome condensation 1 like [Source:MGI Symbol;Acc:MGI:2137600]	5	9	6	8	UR	8.03466	5.04332	6.9491	4.86716	4.18495	5.2514	8.11722	5.77175	7.45701	5.16493	7.90895	6.69588	5.213	4.49502	9.23334	5.61231	7.40239	6.53153	8.66043	4.69057	4.14833	5.26822	8.78903	6.90775	7.10786	4.55957	7.52661	5.02224	5.06331	3.9012	8.49566	5.92531	7.64525	4.92969	7.89856	5.12047	5.02453	5.02454	8.87117	6.84299	8.09791	5.04688
ENSMUSP00000003572.9	Gars	glycyl-tRNA synthetase [Source:MGI Symbol;Acc:MGI:2449057]	32	24	31	28	UR	6.85297	5.21838	4.44747	5.26079	6.66304	5.83156	5.59878	6.44327	6.87496	5.53607	6.12805	7.1974	7.18124	6.65428	6.96992	7.14182	6.72172	5.22261	5.06514	5.18978	6.90126	5.77342	5.75164	6.67744	6.73296	5.35579	6.18484	6.70174	7.30293	6.82991	6.34	7.24881	7.11848	5.46507	4.86541	5.95336	6.62134	5.4507	5.47881	6.16009	7.12544	5.67415
ENSMUSP00000044924.8	Dhrs7b	dehydrogenase/reductase (SDR family) member 7B [Source:MGI Symbol;Acc:MGI:2384931]	6	10	12	8	UR	4.02415	6.70803	4.74074	12.1273	4.88869	4.42556	6.60134	6.82623	3.28529	7.3646	4.75059	9.5232	4.48675	4.85199	7.50975	7.88581	3.61493	5.43325	4.26198	12.5133	5.01283	4.32979	6.56044	7.82341	3.2039	11.6217	3.56493	8.01275	3.53117	5.05954	7.54277	7.91327	3.60677	7.37517	4.18947	9.16921	5.39675	4.86939	6.32375	7.57873	3.76753	9.40632
ENSMUSP00000023886.7	Sult1c2	sulfotransferase family, cytosolic, 1C, member 2 [Source:MGI Symbol;Acc:MGI:1916333]	8	11	8	10	UR	18.841	11.2791	7.71618	8.42735	7.14927	5.69291	0.485532	10.1494	9.15999	6.07913	3.54028	1.94762	3.23034	2.78793	0.403425	3.11048	17.1104	15.7055	9.22362	5.6818	7.87172	4.05216	0.33846	7.91411	14.5537	5.09487	2.75931	1.58411	2.55464	1.40713	0.292412	3.85611	18.0755	14.0458	8.03619	4.80143	7.9672	4.97184	0.640554	8.56265	11.3067	5.90684
ENSMUSP00000030455.9	Akr1a1	aldo-keto reductase family 1, member A1 (aldehyde reductase) [Source:MGI Symbol;Acc:MGI:1929955]	40	37	39	51	UR	5.06841	6.42511	3.71056	6.63392	6.00296	4.67184	4.08115	6.08531	5.83077	9.05962	5.74005	8.36017	8.23991	7.18753	5.34882	7.55387	5.19827	6.41922	4.49136	6.21678	6.35529	4.48758	4.24268	6.52865	6.58036	9.40078	4.64013	7.78201	7.34425	7.37264	5.13917	7.80085	4.93128	6.64194	4.50446	6.44218	6.23344	4.35642	4.20161	5.41158	5.48239	9.21688
ENSMUSP00000071292.7	Bckdha	branched chain ketoacid dehydrogenase E1, alpha polypeptide [Source:MGI Symbol;Acc:MGI:107701]	38	55	45	43	UR	6.45124	3.4943	6.52839	6.09059	6.64148	5.74408	7.89035	6.26443	5.95638	3.35871	6.37089	7.68065	7.03846	6.33934	8.5269	5.62383	6.19948	3.5192	7.80388	6.15873	6.16268	6.04862	6.63907	5.89493	6.80111	3.56437	5.68455	7.12458	7.54527	5.72372	8.42785	6.70193	6.13048	3.49722	7.52739	7.05842	6.26467	6.08762	7.16229	6.19999	6.27661	3.16882
ENSMUSP00000131477.2	Fam98c	family with sequence similarity 98, member C [Source:MGI Symbol;Acc:MGI:1921083]	8	10	6	7	UR	4.93646	9.443	3.18127	10.7025	5.91998	7.26342	4.67713	5.84342	5.65792	8.63653	4.31887	7.98329	4.21349	7.55755	5.20051	4.46464	5.13279	8.56756	3.20979	11.8004	7.7177	5.99855	4.38082	4.37519	5.42361	8.53702	3.43554	8.09341	5.57862	6.9376	5.40553	5.4058	5.29404	8.61644	3.56229	9.23612	6.32705	7.10734	4.70292	5.72128	5.30734	7.98799
ENSMUSP00000107250.3	Ppfibp1	PTPRF interacting protein, binding protein 1 (liprin beta 1) [Source:MGI Symbol;Acc:MGI:1914783]	12	9	12	10	UR	7.71352	6.28003	6.99023	5.86998	5.58175	5.40928	5.75243	6.71812	8.38425	6.53968	6.29365	4.98768	6.49362	5.4787	5.25644	6.25065	7.84785	5.69322	5.29295	5.86196	6.73466	6.42053	5.46693	6.54969	7.42918	5.82325	7.17461	5.95984	6.0429	5.09322	6.08048	6.52874	7.97289	6.2846	6.303	4.90645	5.77279	5.97463	5.85428	7.06317	8.07333	6.39335
ENSMUSP00000097127.3	Rpap1	RNA polymerase II associated protein 1 [Source:MGI Symbol;Acc:MGI:1916175]	4	3	3	6	UR	7.08975	4.98927	4.94801	7.04674	6.10228	6.45583	6.9857	6.97959	7.12261	5.01525	5.30997	7.32728	6.44312	5.12146	6.5783	6.48484	7.95142	5.13034	5.67139	6.84957	6.60126	5.21446	6.86345	7.03552	6.64606	4.40233	4.69097	6.18721	7.95725	4.77138	7.3687	6.65867	8.01334	5.02487	5.43623	7.63182	6.40756	5.8052	6.23049	6.055	8.10517	4.44893
ENSMUSP00000102782.3	Cd300lg	CD300 molecule like family member G [Source:MGI Symbol;Acc:MGI:1289168]	1	2	3	3	UR	4.53411	7.9235	10.7951	4.41742	5.42502	8.50264	6.12489	7.28531	4.03804	7.30396	6.39159	3.65151	5.11149	6.05698	5.31166	7.1268	4.97319	7.8844	8.64941	4.44188	6.2374	8.04131	6.22487	8.96785	4.6657	6.23208	5.30143	3.49902	6.02181	7.14628	5.67646	6.03691	5.03026	7.52236	8.45951	5.23652	5.78057	8.62897	5.59068	7.30695	4.46064	6.37257
ENSMUSP00000028062.3	Vim	vimentin [Source:MGI Symbol;Acc:MGI:98932]	32	22	28	31	UR	5.54777	11.0819	5.09643	5.49006	7.67397	5.69954	7.40696	6.86291	4.52571	9.7912	3.2679	3.62053	10.6903	5.66832	3.21019	4.36628	5.272	17.3092	1.53666	5.46115	8.78825	6.35795	3.43892	4.07124	4.72627	10.0601	2.22375	4.47514	6.5072	7.29493	6.53583	5.94143	4.92467	12.4839	3.81876	4.25366	7.49192	6.85077	6.7095	3.86279	4.04874	8.57281
ENSMUSP00000124819.2	Commd2	COMM domain containing 2 [Source:MGI Symbol;Acc:MGI:1098806]	5	8	6	7	UR	7.32899	5.43805	5.34807	6.55401	6.3453	4.577	6.27963	6.91843	7.90267	4.88433	6.87445	7.29337	6.74342	4.94195	5.90823	6.66211	7.36647	6.52491	5.96094	6.46799	6.97972	4.77078	5.99313	7.00757	7.68699	5.34103	6.34822	6.84346	6.49657	4.86252	5.57951	5.7702	7.21581	6.21509	5.44846	7.08897	6.41375	5.12569	6.13253	6.98292	7.60884	5.35726
ENSMUSP00000026211.9	Cyp2c23	cytochrome P450, family 2, subfamily c, polypeptide 23 [Source:MGI Symbol;Acc:MGI:1888897]	23	21	27	28	UR	0.410002	5.58441	13.6909	0.259925	0.208813	14.7457	10.5015	7.5736	0.325496	8.55943	9.46666	0.657444	0.204017	13.8272	6.07235	7.91257	0.532772	7.86003	18.0214	0.263363	0.177464	13.7472	8.92073	5.29457	0.439637	5.34627	9.98399	0.721208	0.367874	12.9457	6.60419	8.77361	0.879566	5.16244	16.1507	1.00862	0.475728	12.8917	8.9059	5.3817	0.844959	6.16147
ENSMUSP00000025045.9	Uqcc2	ubiquinol-cytochrome c reductase complex assembly factor 2 [Source:MGI Symbol;Acc:MGI:1914517]	3	1	2	2	UR	6.90339	4.48847	4.81787	5.29759	5.67587	8.3623	7.98118	7.76421	7.24904	5.22757	4.22324	6.74959	5.61091	6.75627	5.76527	7.12724	7.21261	4.44737	5.71428	5.34968	5.46323	9.70112	6.49962	5.63689	7.91664	4.28463	3.6007	6.47699	6.2704	7.87046	5.84822	7.70716	7.8448	4.58403	5.50262	6.29511	5.27595	8.13584	7.13573	6.55613	6.38628	4.72393
ENSMUSP00000051215.7	Hk3	hexokinase 3 [Source:MGI Symbol;Acc:MGI:2670962]	3	3	5	10	UR	1.1095	15.5754	3.84401	7.52888	8.83995	7.31946	4.66367	7.03567	0.684451	9.60488	4.45132	4.17626	15.2094	3.21117	3.31635	3.42954	1.21777	16.0314	5.98109	8.86953	7.8006	5.64548	5.34568	7.8359	0.800205	12.336	4.74415	5.46459	4.26415	4.62292	4.45025	4.59018	0.775624	18.7968	4.73128	11.4894	9.29091	4.46296	5.24996	7.2059	0.350391	8.68628
ENSMUSP00000026227.3	Twnk	twinkle mtDNA helicase [Source:MGI Symbol;Acc:MGI:2137410]	4	6	6	7	UR	7.84933	6.83764	6.44645	8.07064	6.55739	5.24288	7.15522	6.24143	8.15714	5.96797	5.68732	5.03998	5.17641	4.78191	5.72163	5.06667	8.3057	6.5267	6.38067	7.87584	6.55716	5.27134	6.7679	6.57582	7.79319	5.39599	6.24687	5.03096	5.65142	4.26845	5.94655	5.40542	8.83531	6.54155	6.63525	7.18212	6.45446	5.81128	6.41834	6.02522	7.51482	5.30611
ENSMUSP00000099989.4	Uap1l1	UDP-N-acteylglucosamine pyrophosphorylase 1-like 1 [Source:MGI Symbol;Acc:MGI:2443318]	6	7	3	7	UR	4.76689	8.94864	4.03223	3.66343	10.1465	6.63524	3.70428	8.0289	4.09135	7.79675	4.18151	4.13632	8.91884	7.18708	7.32413	6.43787	5.72072	12.1397	3.91528	3.94347	9.3412	5.37225	4.52329	7.73857	3.66947	10.4923	4.14647	4.11185	6.30072	6.48182	6.09148	6.01137	5.88644	11.7376	3.74458	4.28586	8.58706	4.05274	4.43406	8.00686	3.87173	9.3574
ENSMUSP00000010038.4	Snap47	synaptosomal-associated protein, 47 [Source:MGI Symbol;Acc:MGI:1915076]	13	9	16	15	UR	3.04397	7.52455	3.34086	9.36415	4.00416	2.85606	10.2586	7.63677	2.31558	7.64464	3.68305	10.1345	6.41343	3.86619	10.7066	7.20698	3.08987	6.01742	3.7291	8.45222	4.89861	2.76532	7.31239	5.32081	2.56782	8.03943	3.88939	11.0728	7.1733	4.63933	10.9307	10.1015	3.14682	6.90543	5.65259	7.96755	5.16732	3.15581	6.78249	7.19737	2.52622	8.02623
ENSMUSP00000063895.5	Nanp	N-acetylneuraminic acid phosphatase [Source:MGI Symbol;Acc:MGI:1914561]	7	5	9	9	UR	5.70193	7.16658	4.98088	5.06927	5.83117	5.39515	5.30155	6.80631	5.82652	7.19333	6.946	5.94827	6.94976	6.22938	6.95946	7.69443	5.41965	6.94664	5.71626	5.50005	7.2774	5.39266	6.36252	7.62065	5.63793	7.71881	5.93657	5.56362	6.62666	5.45073	5.71854	7.11129	5.54585	7.12507	5.8003	5.25254	7.12511	5.47878	6.03871	6.98439	5.60014	7.44157
ENSMUSP00000022062.8	Sdha	succinate dehydrogenase complex, subunit A, flavoprotein (Fp) [Source:MGI Symbol;Acc:MGI:1914195]	38	51	48	51	UR	6.98455	5.10484	6.58119	5.79067	4.59556	6.75317	7.92604	5.84087	6.5545	5.42733	6.98761	6.17599	5.93303	6.28728	7.31522	5.74214	7.03805	5.21043	7.30003	5.89386	5.3627	6.48642	7.68931	6.17073	7.06204	5.60659	5.75057	5.63354	6.06461	6.24833	6.83163	5.65117	6.74965	5.05943	7.15815	6.22331	5.46935	6.67495	7.47175	6.05969	6.86513	5.58195
ENSMUSP00000020677.2	Upp1	uridine phosphorylase 1 [Source:MGI Symbol;Acc:MGI:1097668]	1	1	1	1	UR	5.63708	8.47523	3.70797	4.22538	8.34524	8.84058	2.38477	7.93748	5.86127	11.3814	7.15897	4.39346	7.30835	5.58025	2.92398	5.83855	7.72381	11.9249	2.7915	5.60336	10.2508	9.38071	2.28784	7.56949	5.21599	9.60245	2.94817	5.20501	5.88522	6.36486	2.0229	5.223	7.00829	11.7644	2.74622	6.45219	8.87936	6.97886	2.41533	8.23348	6.63973	10.0519
ENSMUSP00000035230.6	Amt	aminomethyltransferase [Source:MGI Symbol;Acc:MGI:3646700]	20	27	23	25	UR	6.66995	4.24748	6.98406	8.10133	6.65822	9.22974	6.47325	5.88682	6.62239	4.31309	5.92884	7.24318	6.42711	6.44253	4.10702	4.665	7.98247	3.93054	8.64791	8.65776	7.29811	7.89629	6.30017	4.59876	6.08471	4.09002	5.29177	6.72155	8.74924	5.8302	3.69859	4.22192	7.54497	4.396	7.79695	8.54262	7.27891	7.58184	6.42498	5.61129	7.05426	4.17732
ENSMUSP00000144827.2	Suclg2	succinate-Coenzyme A ligase, GDP-forming, beta subunit [Source:MGI Symbol;Acc:MGI:1306824]	29	33	37	32	UR	8.26488	6.56675	5.13541	4.70773	7.99981	5.99104	5.70525	6.67633	8.21314	7.17018	4.68855	4.45611	7.39324	5.93223	5.24254	5.8568	8.65136	6.15224	5.06493	4.5589	7.75861	6.33577	6.03839	6.99285	8.38791	7.72541	4.39149	4.27294	7.27547	5.38978	5.18458	5.81937	9.04415	6.5087	4.82714	4.3475	8.06691	5.72689	5.65921	7.267	8.97068	7.05727
ENSMUSP00000028049.8	Rabgap1l	RAB GTPase activating protein 1-like [Source:MGI Symbol;Acc:MGI:1352507]	7	8	8	7	UR	6.25448	7.98327	4.47496	7.56175	7.23635	5.26296	6.0123	5.88495	6.49935	8.29139	3.97841	6.48339	6.10326	4.98432	5.6383	7.35057	6.52646	7.66226	4.51895	6.9633	7.17698	5.17186	5.84223	6.45022	6.6763	7.97377	3.76467	6.58744	7.67199	5.49672	5.66986	5.847	6.8384	7.89328	4.44624	8.00031	6.42591	5.65724	6.17728	6.34122	5.40466	7.91092
ENSMUSP00000006105.7	Shpk	sedoheptulokinase [Source:MGI Symbol;Acc:MGI:1921887]	24	25	24	20	UR	8.88508	6.29454	3.1894	7.24568	8.37675	5.82895	5.37682	6.31544	9.48214	6.80025	2.63917	5.37666	6.48589	6.49853	4.05942	7.14529	8.68451	6.22152	4.2904	6.68059	7.84609	5.52948	6.47847	6.91283	9.40844	6.56863	2.69869	5.26217	7.17447	5.41327	4.57017	6.26028	9.02738	6.77655	3.6591	6.11083	7.59969	5.63912	6.04082	6.44124	9.87285	6.81381
ENSMUSP00000029325.4	Aadac	arylacetamide deacetylase [Source:MGI Symbol;Acc:MGI:1915008]	26	27	35	27	UR	5.93222	9.00064	3.53846	6.30385	7.31363	5.20134	6.19811	4.21003	6.34354	9.34246	2.83726	6.32636	6.61124	6.66905	8.1222	6.04962	5.87222	9.406	4.46333	6.54096	8.33501	5.21744	5.86893	4.23017	6.05958	9.42704	3.5301	5.72176	6.03436	6.41898	7.75907	5.11506	6.21049	8.5723	4.39539	5.62891	8.54269	5.71668	5.90593	4.43475	5.78261	8.59482
ENSMUSP00000070019.6	Prkcb	protein kinase C, beta [Source:MGI Symbol;Acc:MGI:97596]	3	3	2	4	UR	5.41101	8.37236	5.16269	4.49628	6.91172	8.11487	6.55929	7.99266	4.30054	5.87251	4.72252	4.82055	8.92281	7.83631	5.65051	4.85339	3.5913	7.02907	7.53841	4.26056	12.9546	9.79035	7.61747	7.02642	1.95297	6.28846	4.43946	2.60953	7.39607	6.88456	5.56541	5.05536	3.89794	9.90584	7.25185	4.1198	10.7187	9.78384	6.165	8.39637	2.62116	6.37993
ENSMUSP00000028162.4	Ptges2	prostaglandin E synthase 2 [Source:MGI Symbol;Acc:MGI:1917592]	12	14	10	11	UR	6.54238	5.36939	7.40083	6.45737	4.07832	4.98817	8.17095	5.92741	6.68071	5.50272	7.11392	7.09362	4.55341	5.56355	8.36904	6.18823	7.46015	4.79314	7.72803	6.7168	4.23894	4.9182	7.68541	6.12277	6.83543	5.44356	6.68064	6.27836	5.82099	5.47847	7.91262	5.88648	7.54187	5.68214	6.90242	6.36896	4.27389	5.42844	7.22297	6.72756	8.16378	5.50259
ENSMUSP00000014686.3	Clec4f	C-type lectin domain family 4, member f [Source:MGI Symbol;Acc:MGI:1859834]	15	13	11	10	UR	4.8438	13.6658	8.16347	5.47356	7.49312	8.30542	4.8944	3.61021	7.7913	8.20219	2.26782	2.92264	11.0041	5.06215	3.77198	2.52794	4.41675	13.0621	9.32643	7.54744	7.98629	8.15972	3.61568	3.76218	6.42707	10.3133	3.17506	2.91813	5.51612	6.04071	4.15866	3.57441	6.18471	14.4153	8.41036	7.43125	7.43728	6.20767	5.86402	3.7479	2.8843	8.40683
ENSMUSP00000048001.5	Coq5	coenzyme Q5 methyltransferase [Source:MGI Symbol;Acc:MGI:1098643]	19	18	16	17	UR	6.16399	3.70843	7.8215	7.60075	5.02208	8.478	8.63805	8.10179	5.48725	3.51031	5.42157	6.50488	3.56084	8.32912	5.43241	6.21901	6.71423	4.01398	7.44593	7.80322	5.78967	8.94353	8.07253	6.76932	5.30857	3.52752	4.74443	5.8759	5.09082	7.42384	6.35625	6.12027	6.90816	4.23971	7.93194	6.40189	5.33659	7.72505	8.78265	7.93978	5.40464	3.42765
ENSMUSP00000099634.4	Acadvl	acyl-Coenzyme A dehydrogenase, very long chain [Source:MGI Symbol;Acc:MGI:895149]	52	45	45	57	UR	6.67658	5.08175	6.84526	5.69292	5.65694	6.76752	7.2733	7.8001	6.41395	5.28096	6.21257	5.58074	5.38566	6.17807	6.30993	6.84375	7.56443	5.40077	7.49084	5.80735	5.23354	6.61473	7.23434	7.94781	6.27078	4.75566	6.47149	5.45904	5.92515	6.16467	5.37853	6.28087	7.43624	5.60758	6.86086	6.0922	5.2134	6.20802	7.25827	8.5596	6.47422	4.88481
ENSMUSP00000003906.7	Farsa	phenylalanyl-tRNA synthetase, alpha subunit [Source:MGI Symbol;Acc:MGI:1913840]	21	20	19	14	UR	4.77975	6.59703	6.86402	5.82157	5.92903	6.0132	5.68228	5.44804	4.84348	7.07925	8.13898	6.56664	5.5197	7.42697	6.34063	6.94943	4.7786	6.11252	7.90144	5.90657	6.29071	5.58499	5.75304	6.17574	5.13631	7.22589	6.73841	6.26268	5.97026	7.70674	6.3169	6.13922	4.94018	6.5008	7.17528	6.16645	6.4725	5.6226	5.0556	5.51784	4.97941	6.99216
ENSMUSP00000113444.2	Ngrn	neugrin, neurite outgrowth associated [Source:MGI Symbol;Acc:MGI:1933212]	2	2	2	2	UR	7.61344	5.5995	5.7073	6.46375	4.85716	5.59194	6.2288	7.01315	8.11956	4.37711	6.89859	6.83084	5.84503	6.72655	5.90042	6.22686	6.94116	5.42234	4.87003	7.40428	5.75533	6.61189	5.73906	6.49997	7.50592	5.15247	6.89964	7.4618	5.52119	5.68905	6.20332	6.32255	7.39402	5.67015	4.49726	6.82247	3.95597	7.29227	5.61167	7.70043	8.1457	5.27892
ENSMUSP00000028392.8	Dnajc10	DnaJ heat shock protein family (Hsp40) member C10 [Source:MGI Symbol;Acc:MGI:1914111]	1	3	6	4	UR	2.71522	6.69751	7.63925	7.39813	5.88155	8.05181	6.8695	5.60534	2.68107	5.54595	8.74056	6.94956	6.92155	6.48782	8.03778	3.77741	1.95065	8.06074	7.99361	7.06869	6.38134	8.11293	7.75747	6.96805	2.03258	5.25182	8.27277	5.31903	4.15148	6.78547	8.47525	5.41813	2.3218	7.05591	8.92603	7.51042	5.43502	8.52004	5.92519	4.41512	1.86821	5.58379
ENSMUSP00000075089.7	Upf1	UPF1 regulator of nonsense transcripts homolog (yeast) [Source:MGI Symbol;Acc:MGI:107995]	40	39	43	41	UR	6.84963	5.8035	5.5002	5.92571	5.94985	5.46755	7.09274	6.20723	7.15313	6.26862	6.32289	6.71705	6.50056	6.12255	6.1696	5.94919	6.85745	5.73975	6.30169	5.43842	5.79472	5.87996	6.74904	6.94019	7.41644	5.69778	6.09517	6.16602	5.88318	6.03762	6.0943	6.90826	7.48027	5.60936	6.31846	5.90872	5.78014	5.97764	6.41293	6.2843	6.53457	6.09541
ENSMUSP00000155554.2	Pmm2	phosphomannomutase 2 [Source:MGI Symbol;Acc:MGI:1859214]	18	13	14	21	UR	5.4888	6.86849	4.51103	5.6081	5.91621	6.5607	6.49027	7.07544	5.14488	7.37867	5.11762	6.20927	6.67732	7.57959	6.17966	7.19396	5.57222	6.1086	5.75855	6.00412	6.50045	6.17117	6.83092	6.10628	4.86486	6.8126	4.88003	6.43207	6.95076	7.16868	6.06656	7.77213	5.67675	6.27736	5.54491	5.89408	6.26888	6.69686	6.35362	6.51111	4.76406	7.07714
ENSMUSP00000122178.2	Rab17	RAB17, member RAS oncogene family [Source:MGI Symbol;Acc:MGI:104640]	10	11	11	13	UR	8.73682	6.23813	5.87981	5.72884	5.95977	3.66086	8.09915	7.46987	8.44023	5.17503	4.49128	5.55271	7.54574	3.13188	8.16627	5.7236	7.62933	5.99658	7.28985	5.74529	6.04812	3.38584	8.5729	7.76333	9.44238	4.9309	3.97117	4.80135	5.87941	4.24558	8.04307	6.25489	8.07785	4.2672	7.09058	6.31677	6.67319	3.69828	8.87417	7.84583	7.73709	4.47172
ENSMUSP00000090360.6	Nt5c3b	5'-nucleotidase, cytosolic IIIB [Source:MGI Symbol;Acc:MGI:1915356]	1	1	1	2	UR	8.08622	3.23258	3.85236	7.21506	6.86114	5.54563	4.27755	8.18091	8.32022	3.67135	5.78453	5.41331	7.31043	7.42667	7.03192	7.79012	8.86235	5.53713	4.72702	5.32425	5.63726	6.36402	5.11401	8.70813	6.24281	3.42938	5.67618	6.37759	5.94559	9.40416	6.43003	6.22011	9.98657	4.50678	3.81016	7.77059	6.83839	5.84595	3.8016	7.08239	6.5226	3.51894
ENSMUSP00000104485.2	Atox1	antioxidant 1 copper chaperone [Source:MGI Symbol;Acc:MGI:1333855]	4	3	1	1	UR	5.22253	7.34999	10.6696	5.9575	6.04464	4.2508	7.042	3.67577	3.66893	9.25216	9.88581	4.67364	5.70902	6.41953	6.54468	3.63342	5.84944	7.41326	9.51459	6.26797	5.91191	6.05359	6.76943	3.3714	4.2348	10.0509	6.87232	5.21393	5.65916	5.02493	7.39884	4.39349	5.96812	9.93752	9.88965	5.7507	4.89907	4.38577	6.20865	2.31619	5.64082	11.3492
ENSMUSP00000126555.2	Nlrx1	NLR family member X1 [Source:MGI Symbol;Acc:MGI:2429611]	21	27	26	20	UR	6.63799	4.61758	8.77764	5.23558	4.79638	7.62903	5.41461	4.99549	6.34392	5.10792	8.81375	7.71867	5.11236	7.76227	5.64875	5.38807	6.63035	4.80085	9.1444	5.17479	5.08602	7.19415	5.81141	4.94127	7.11233	5.09091	7.671	6.44707	5.38876	7.91417	5.92399	5.66853	5.69776	4.17695	7.99826	5.5659	5.22226	7.34469	5.39187	5.13317	7.18542	5.19361
ENSMUSP00000003017.7	Tbxas1	thromboxane A synthase 1, platelet [Source:MGI Symbol;Acc:MGI:98497]	2	1	2	1	UR	6.08553	12.9854	5.40575	4.06713	9.38599	6.96153	4.0405	6.19413	6.15871	8.5216	4.90055	3.63379	8.63386	4.40074	3.97326	4.65149	6.20522	14.2774	5.69137	4.61997	9.37491	5.26857	3.81539	6.58151	5.87492	8.70967	4.51765	3.72464	4.65029	3.93631	8.4334	4.31881	7.80111	12.5963	5.0366	6.11794	9.16923	5.8494	4.58662	6.779	4.61305	7.09381
ENSMUSP00000021370.9	L2hgdh	L-2-hydroxyglutarate dehydrogenase [Source:MGI Symbol;Acc:MGI:2384968]	24	22	22	22	UR	7.06563	5.46759	6.07314	6.37882	4.96582	5.65444	6.61903	5.72177	9.12182	6.30055	5.84588	7.83134	4.42012	5.21244	6.54082	6.78079	7.61702	5.67997	6.54238	6.52657	5.25301	5.6845	6.58453	6.58703	9.6173	6.12479	4.84807	6.85807	5.21527	4.53439	6.3604	5.96673	7.09731	6.01485	6.07225	7.09715	5.21936	5.68159	6.27872	6.22816	9.12814	6.20662
ENSMUSP00000023407.6	Riox2	ribosomal oxygenase 2 [Source:MGI Symbol;Acc:MGI:1914264]	7	7	3	5	UR	4.21763	6.35154	5.59428	6.64986	5.82072	4.93009	8.38005	6.80655	4.2906	6.49276	5.90191	6.4635	9.23807	4.28966	6.72737	7.84542	4.21024	7.75064	6.57522	5.92131	5.73552	4.49331	7.45081	8.63475	4.45617	6.00853	5.17913	5.79208	9.40601	4.6596	6.55494	7.17174	4.43485	7.33545	6.52658	6.51445	6.69245	5.46481	8.05504	7.39358	3.69333	7.03534
ENSMUSP00000119603.2	Phb	prohibitin [Source:MGI Symbol;Acc:MGI:97572]	32	26	43	42	UR	6.81976	5.30553	6.87446	5.85471	7.43546	6.35805	6.19698	6.24579	7.32093	5.58589	6.32236	6.07875	5.78158	5.39606	5.8305	6.5932	7.11792	5.48809	7.9303	6.18837	5.47099	6.45809	6.84988	7.55098	7.47827	5.49763	6.04162	5.64849	5.28229	5.57955	5.70576	5.71177	7.04328	5.58182	7.28211	6.21552	5.90473	6.39372	6.65551	6.93803	7.4638	5.49449
ENSMUSP00000031029.9	Snx17	sorting nexin 17 [Source:MGI Symbol;Acc:MGI:2387801]	4	2	6	3	UR	6.05646	8.93803	6.22379	4.47143	4.55525	5.49544	5.58417	6.93106	6.10746	8.38298	8.21794	6.14006	4.99228	4.83904	6.98029	6.08434	6.49918	10.206	6.45596	5.30217	5.32605	5.40572	6.25754	7.5224	5.61538	8.17728	5.92698	5.77145	4.43297	5.54623	5.77836	5.77629	6.6672	10.2898	5.97576	5.08676	4.9119	5.15379	6.58256	7.54644	6.0081	7.63077
ENSMUSP00000115934.2	Dhodh	dihydroorotate dehydrogenase [Source:MGI Symbol;Acc:MGI:1928378]	10	8	10	11	UR	6.22704	3.61305	9.04399	3.62456	3.83944	13.4872	7.30225	5.01884	6.09892	3.44582	9.44559	4.63155	4.43098	9.2799	5.78564	4.72521	6.05968	3.7417	9.85034	4.05173	3.81956	12.8032	7.18995	5.90731	6.52449	3.40662	8.19468	4.39429	4.17032	10.3184	5.28036	4.28737	6.19666	3.88745	9.02546	4.43668	3.97062	13.4516	7.73538	5.58144	5.85447	3.30849
ENSMUSP00000028608.7	Nat10	N-acetyltransferase 10 [Source:MGI Symbol;Acc:MGI:2138939]	24	14	18	11	UR	6.66176	4.95798	7.04803	4.6751	5.3903	6.8548	6.68289	6.45969	6.94775	5.16558	8.97208	5.66151	5.29822	6.50214	6.52374	6.19842	7.15659	5.55677	6.49299	4.40867	5.1907	7.77132	6.4236	6.254	6.96222	4.7938	8.59728	5.1253	5.79932	6.26726	6.81056	6.38963	7.31358	5.00669	6.87768	5.27587	5.52547	7.41457	7.11903	6.13817	6.11992	4.85656
ENSMUSP00000099592.5	Tcea3	transcription elongation factor A (SII), 3 [Source:MGI Symbol;Acc:MGI:1196908]	1	1	2	1	UR	7.07088	14.6788	2.58773	7.44079	4.93312	3.75458	4.57569	5.96894	7.70988	14.1187	0.988886	6.72527	5.00472	3.55458	4.03406	6.85332	5.97556	12.3959	4.55419	6.25874	5.12305	4.83202	5.14912	6.60784	8.55311	9.28536	3.37142	6.16291	6.38415	3.84095	5.27449	6.2312	8.33818	9.97623	4.1883	6.24912	5.21377	3.81797	4.26533	7.51326	8.10718	11.2434
ENSMUSP00000006562.6	Hyi	hydroxypyruvate isomerase (putative) [Source:MGI Symbol;Acc:MGI:1915430]	6	6	4	7	UR	7.08128	1.12854	3.98762	3.91283	14.1383	10.2446	2.79988	5.39755	7.15912	1.1977	4.12308	6.9571	6.96186	10.0313	5.38796	9.49133	5.54964	0.399403	5.70351	5.17466	9.94788	8.55729	6.26517	11.0057	7.78221	0.27046	3.46461	5.21766	9.91117	7.27332	5.49996	7.97734	5.6554	0.370049	5.11295	4.32855	9.91288	8.4857	5.61512	10.0399	8.03234	0.216201
ENSMUSP00000017430.6	Glod4	glyoxalase domain containing 4 [Source:MGI Symbol;Acc:MGI:1914451]	38	37	36	30	UR	6.91257	5.43672	4.56101	7.40115	8.55032	4.47744	5.41667	7.05237	8.06041	6.06028	4.64845	6.63768	7.92311	4.05678	4.96657	7.83848	7.05454	5.36205	5.51614	7.1313	7.61229	4.33803	5.89821	7.09244	7.67633	5.9023	4.2959	7.08442	8.30064	4.47828	4.9432	7.31391	6.98246	5.59323	5.09597	6.40076	7.10845	4.55248	5.13216	6.85338	7.8675	6.16862
ENSMUSP00000004375.10	Phb2	prohibitin 2 [Source:MGI Symbol;Acc:MGI:102520]	51	43	51	43	UR	6.54207	5.44786	7.59644	5.96645	5.82645	6.6157	6.4117	6.29453	7.1696	5.90911	6.58191	6.15123	5.45588	5.68272	5.98092	6.36744	7.0506	5.53417	7.75917	6.53622	5.63827	6.30777	6.78075	6.98821	7.48021	5.68154	5.97751	5.95851	5.26042	5.8026	5.74554	5.49851	7.30704	5.61434	7.26769	6.23741	5.91388	6.60972	6.53971	7.08984	7.34684	5.45049
ENSMUSP00000049000.9	Ndufv3	NADH:ubiquinone oxidoreductase core subunit V3 [Source:MGI Symbol;Acc:MGI:1890894]	3	5	6	3	UR	8.53981	7.26388	2.76801	8.38027	7.27531	2.83952	4.49616	6.56796	10.4333	7.17569	3.52269	8.59357	9.26699	2.95189	4.54049	5.38447	7.89504	6.98156	2.51192	8.13311	6.77201	3.09853	4.07681	4.60295	11.4021	6.29128	3.3146	10.9266	8.84526	2.97874	5.23566	6.93386	8.97386	6.36768	3.68925	8.6821	6.24569	3.87776	4.82561	6.39704	9.87329	5.43123
ENSMUSP00000066092.7	Ech1	enoyl coenzyme A hydratase 1, peroxisomal [Source:MGI Symbol;Acc:MGI:1858208]	28	35	39	42	UR	8.1921	6.2445	5.17519	6.7884	7.20669	6.34907	5.62343	6.46024	8.67742	6.55314	4.33145	5.76018	6.70968	6.48206	3.85575	5.59069	9.70774	6.46553	6.0325	5.89898	6.34503	6.40303	6.19065	6.71044	8.28338	6.45137	5.79737	5.77793	6.5491	4.63086	3.61972	5.13637	8.77443	6.45242	5.7419	6.95425	6.77914	5.88054	5.96406	7.30304	8.7613	5.9468
ENSMUSP00000043562.6	Pank1	pantothenate kinase 1 [Source:MGI Symbol;Acc:MGI:1922985]	4	11	5	10	UR	7.00218	5.43388	5.99143	6.63649	7.83063	6.92061	5.42754	6.9596	8.60334	6.14572	3.40312	4.90876	8.33689	6.36523	4.26506	5.76952	8.12037	5.14087	6.12217	5.52303	7.86304	7.1372	6.24282	6.56678	7.15519	6.56839	4.83004	5.37121	7.37535	5.61356	4.67819	5.69177	8.22625	5.66158	5.3211	5.14888	7.52989	6.88089	5.42157	6.71173	8.61611	6.60941
ENSMUSP00000154535.2	Tbc1d23	TBC1 domain family, member 23 [Source:MGI Symbol;Acc:MGI:1914831]	6	7	7	9	UR	6.6843	3.00137	5.992	6.37438	6.92711	9.32418	6.03543	7.73381	4.53583	2.67605	7.30151	5.93636	7.67694	8.97179	5.88617	4.94278	6.60568	3.81102	7.01111	5.67657	7.15787	8.81797	5.84122	8.165	6.53723	2.85617	6.44311	4.98853	5.81906	8.7318	5.14465	6.39299	7.51112	2.88198	7.94954	6.06526	7.57779	9.0244	6.0476	7.12322	4.16476	2.72348
ENSMUSP00000130065.2	Nat2	N-acetyltransferase 2 (arylamine N-acetyltransferase) [Source:MGI Symbol;Acc:MGI:109201]	13	11	13	13	UR	5.13991	6.83652	8.25972	4.2231	6.66696	6.33311	5.24113	6.95484	4.97775	7.90297	6.4827	5.17802	6.75197	6.66695	4.78936	7.59499	5.07485	6.22327	9.0287	4.49367	6.93679	6.03937	5.66571	6.52899	4.70259	7.51305	6.42612	5.21239	7.23072	6.31703	5.77062	6.83612	4.83399	7.04524	8.82063	4.19946	7.23669	6.13591	5.38438	6.80972	5.31251	7.09256
ENSMUSP00000032912.6	Qprt	quinolinate phosphoribosyltransferase [Source:MGI Symbol;Acc:MGI:1914625]	17	28	23	23	UR	5.50842	6.9602	4.26216	5.69886	5.98732	3.46712	6.95647	6.7548	7.06676	8.74327	4.55632	7.60921	6.59674	4.75064	6.9325	8.14922	5.63346	7.44958	4.78256	5.46334	6.44443	3.24644	6.02075	7.32827	7.12963	8.11106	4.72765	6.95841	7.15035	3.85792	7.23076	8.46538	5.48536	6.96717	4.64351	6.57736	6.53446	2.84404	5.77074	6.38984	7.34406	8.8956
ENSMUSP00000015934.8	Surf1	surfeit gene 1 [Source:MGI Symbol;Acc:MGI:98443]	7	8	5	4	UR	6.26893	4.59992	8.88179	5.2807	6.25798	6.44336	6.63785	6.35925	5.90523	5.00818	7.84843	6.7181	4.98201	5.23338	6.5409	7.03397	6.86963	4.81056	8.79581	5.62359	5.77005	6.17414	6.84134	6.68962	6.60189	4.65845	7.78447	6.23151	5.74534	5.38973	6.05616	5.95772	6.28964	4.34029	7.68409	5.43497	5.52234	5.95257	6.83116	5.98421	7.72892	4.90293
ENSMUSP00000132590.2	Gm20390	predicted gene 20390 [Source:MGI Symbol;Acc:MGI:5141855]	34	33	41	35	UR	9.1871	5.30147	3.48105	3.78638	5.6886	8.48938	5.83245	5.34338	8.56898	6.43919	3.71059	4.62382	6.03486	10.0029	7.82628	5.68358	8.27992	5.37459	4.31105	3.36632	5.19122	7.92238	5.57185	5.29698	8.86945	5.79134	4.75392	5.71341	6.009	10.764	6.57774	6.20682	8.54187	5.21573	4.25772	3.96028	5.22427	8.02066	5.14072	4.37542	9.06342	6.29758
ENSMUSP00000046168.7	Bphl	biphenyl hydrolase-like (serine hydrolase, breast epithelial mucin-associated antigen) [Source:MGI Symbol;Acc:MGI:1915271]	36	38	39	47	UR	6.69165	5.25517	4.38127	7.12762	8.30316	6.39648	7.14663	5.97594	8.05207	4.74193	3.97069	7.41359	5.85099	5.61827	6.08891	6.98564	7.30432	5.51477	4.79557	7.49607	6.40462	5.9023	8.63701	6.71617	8.55296	4.96448	3.2413	6.67999	6.68958	4.82422	5.96985	6.3068	6.81527	5.43038	4.48777	7.66796	6.55405	5.88723	8.83594	6.94566	8.07887	5.07288
ENSMUSP00000102883.2	Mpdz	multiple PDZ domain crumbs cell polarity complex component [Source:MGI Symbol;Acc:MGI:1343489]	8	10	12	6	UR	8.35807	5.248	6.63651	4.76339	7.24486	5.1407	6.2152	8.65957	7.82025	5.20692	4.92029	3.32565	7.25522	4.41935	5.63924	9.14678	7.76762	4.8231	6.43526	4.54067	7.07632	5.38078	6.02535	8.62821	7.34291	4.62023	6.42001	4.83496	7.63586	5.05176	5.65718	7.75979	6.81032	5.23288	7.4449	4.28573	5.72615	4.30314	4.95724	7.87179	7.58902	6.10118
ENSMUSP00000101999.2	Prpsap1	phosphoribosyl pyrophosphate synthetase-associated protein 1 [Source:MGI Symbol;Acc:MGI:1915013]	14	18	17	17	UR	4.98673	6.77064	5.02475	6.69501	6.59608	7.74075	6.97453	5.20894	4.60575	8.19907	4.87969	6.70241	5.24395	8.30499	6.17544	5.89128	5.04134	6.16479	6.18583	6.07539	6.22506	7.6618	5.80438	5.4311	4.76301	8.16542	4.35961	6.16001	6.55101	9.57719	6.19093	5.64314	4.73259	6.55342	6.16897	5.57719	6.13812	7.25655	5.70245	4.87516	5.52212	8.24806
ENSMUSP00000088723.7	Slc25a31	solute carrier family 25 (mitochondrial carrier; adenine nucleotide translocator), member 31 [Source:MGI Symbol;Acc:MGI:1920583]	18	17	17	15	UR	7.19961	5.1658	7.23542	6.24823	6.132	7.35919	7.35014	5.23494	6.95289	4.78012	6.41437	6.10482	4.73204	5.64573	7.04776	6.39694	7.0272	5.35914	7.6539	6.15711	5.35451	6.77134	7.35503	6.23716	7.72501	5.31242	6.07797	5.07195	5.53256	5.13481	7.02052	6.20938	7.55987	5.74897	7.00554	7.12834	6.01085	5.64832	7.59097	5.82096	6.92856	5.0851
ENSMUSP00000051569.9	Mcat	malonyl CoA:ACP acyltransferase (mitochondrial) [Source:MGI Symbol;Acc:MGI:2388651]	10	10	11	13	UR	6.84648	5.27948	7.05128	5.95418	5.03294	6.16308	5.71036	7.75703	8.10939	5.53434	6.68726	7.52676	4.4354	4.75343	5.50467	7.65392	7.03885	4.93091	8.63795	6.38386	5.61187	6.14744	6.54545	7.7734	7.69553	5.72515	7.11609	6.25589	4.76644	4.39695	5.0312	5.94302	6.98242	5.38089	8.23658	6.19231	5.01223	5.94363	6.34592	7.00008	8.02122	5.54036
ENSMUSP00000022480.8	Ogdhl	oxoglutarate dehydrogenase-like [Source:MGI Symbol;Acc:MGI:3616088]	13	12	12	19	UR	6.74229	5.32242	7.78731	3.82167	4.56674	7.55052	6.78327	5.7724	6.80753	5.1778	9.71465	3.92682	4.6737	8.44838	7.10878	5.79572	7.5198	5.26934	8.284	4.12583	4.34593	7.43954	7.03345	6.45017	6.77759	5.13232	8.72353	4.08068	4.64733	7.60914	7.18608	5.37527	7.79155	5.7394	7.22823	4.00086	4.61436	7.68916	6.48154	6.48609	7.01707	5.10461
ENSMUSP00000074990.6	Cyp2a12	cytochrome P450, family 2, subfamily a, polypeptide 12 [Source:MGI Symbol;Acc:MGI:105055]	5	3	2	6	UR	1.55823	7.53204	4.45749	2.52528	9.27224	8.41332	8.26619	7.09231	0.444327	7.24998	2.97832	1.05753	5.70004	12.2949	11.16	9.99783	2.74933	5.75364	6.17312	2.92324	8.45002	6.74676	7.72211	7.50269	1.6501	6.2311	2.83025	2.20551	7.62491	13.0712	9.15533	9.21071	2.91895	7.9409	6.2072	1.67861	9.16891	6.98467	7.00955	7.25925	1.99514	6.91226
ENSMUSP00000138125.2	Arhgef40	Rho guanine nucleotide exchange factor (GEF) 40 [Source:MGI Symbol;Acc:MGI:2685515]	4	3	7	5	UR	7.36099	5.25019	6.20073	5.95413	8.34169	6.06103	3.80962	8.92656	8.77995	5.11691	4.73621	6.41424	7.56659	5.91367	2.96064	6.60685	6.77804	7.24947	5.23356	5.68757	8.15199	5.74595	3.56451	7.56056	8.19	4.63552	4.67691	5.97806	8.97119	4.99898	4.7323	7.8454	6.52697	6.20179	5.50722	5.75274	7.65778	5.94974	4.14517	8.21514	7.903	4.56668
ENSMUSP00000025802.4	Nudt8	nudix (nucleoside diphosphate linked moiety X)-type motif 8 [Source:MGI Symbol;Acc:MGI:1913637]	4	3	4	4	UR	7.2623	4.47773	5.00239	5.93338	5.1685	6.07677	7.11037	5.58633	7.09761	5.86836	5.31366	8.64151	4.85454	5.54486	8.31661	7.74507	6.60423	4.95484	5.14282	6.71036	5.19373	5.27978	7.2138	6.6852	7.99038	5.3982	3.81285	8.5817	6.35135	5.12139	8.10774	6.85162	7.0976	4.59413	5.19298	7.30363	5.54632	4.84076	7.19163	6.25202	7.26587	4.55975
ENSMUSP00000035417.7	Pklr	pyruvate kinase liver and red blood cell [Source:MGI Symbol;Acc:MGI:97604]	76	82	80	83	UR	4.71099	10.1518	2.53645	9.37341	8.01335	5.6387	5.59776	6.42807	5.26705	10.5451	2.09592	6.04236	4.08917	5.82073	5.02872	8.6605	5.92785	5.42787	3.90696	8.21914	8.34024	4.88912	6.42284	6.88304	5.77879	10.2343	2.73314	7.04875	6.83163	3.88546	5.10295	8.36791	5.45237	9.42678	3.14885	8.10567	7.73439	5.25079	5.74544	5.83908	5.66848	10.7962
ENSMUSP00000034524.4	Rexo2	RNA exonuclease 2 [Source:MGI Symbol;Acc:MGI:1888981]	8	7	10	8	UR	4.58835	5.1536	4.09618	3.92411	8.02249	6.2578	4.90982	5.54168	5.2008	7.13313	6.71054	5.52677	9.61686	7.97062	6.62543	8.7218	4.44661	5.28335	4.35494	3.90492	7.08948	5.7055	5.27607	6.31897	4.93817	8.65891	6.27436	5.13931	9.30644	8.50115	6.28324	8.51857	4.81661	6.13901	4.56829	3.9615	8.08055	6.37748	5.13372	6.07922	5.0104	7.71817
ENSMUSP00000139684.2	Bckdhb	branched chain ketoacid dehydrogenase E1, beta polypeptide [Source:MGI Symbol;Acc:MGI:88137]	21	28	25	14	UR	7.23645	2.85963	7.11269	4.65488	5.48563	6.37325	6.15498	5.67458	5.99148	3.05666	7.64614	8.25398	5.668	6.3781	9.25928	8.19427	6.24439	3.08441	8.89401	5.65829	5.95657	5.89793	7.44734	5.75498	5.81235	2.96421	7.15029	6.38792	7.76404	6.20131	8.24638	6.53557	5.17039	3.3403	7.32691	6.47428	5.74644	5.44334	6.75852	7.09294	7.45749	3.45961
ENSMUSP00000091061.5	Nefh	neurofilament, heavy polypeptide [Source:MGI Symbol;Acc:MGI:97309]	2	4	3	4	UR	5.71382	11.1883	5.36013	5.11651	6.87532	5.1788	7.12695	6.88874	4.98412	11.2398	3.45393	3.12321	10.0418	5.86128	3.59519	4.25211	5.21136	15.2151	2.58145	4.49113	8.18964	6.88984	5.21514	4.69713	4.51325	8.70084	4.21106	4.63787	6.4323	8.165	5.14382	5.70506	4.81999	13.0293	3.58866	3.89595	7.44963	6.7214	6.73314	3.72835	4.30101	9.37562
ENSMUSP00000028619.5	Hsd17b12	hydroxysteroid (17-beta) dehydrogenase 12 [Source:MGI Symbol;Acc:MGI:1926967]	20	18	15	17	UR	3.5861	7.56765	6.14139	6.11034	8.13165	8.3137	6.13887	2.99059	3.44536	6.64864	6.92991	6.35358	6.22601	10.342	6.9052	4.16897	3.8627	4.95504	7.42202	5.43597	8.36097	8.04985	5.00449	3.5367	3.68273	8.67784	7.31334	5.6544	5.95912	11.528	5.99138	4.56547	3.64338	5.7386	7.47632	4.63203	8.3254	8.85753	4.67032	3.43218	4.70097	7.66964
ENSMUSP00000004145.8	Stat5a	signal transducer and activator of transcription 5A [Source:MGI Symbol;Acc:MGI:103036]	19	19	15	22	UR	8.32887	7.5494	5.09152	5.89377	6.24079	5.34198	5.83248	6.82665	7.4934	7.24988	5.12464	5.92519	6.30031	4.81219	5.20629	6.78265	8.55475	7.33624	6.04577	5.89123	6.46026	5.35151	6.21749	6.43247	7.84307	6.65556	4.35751	5.72759	6.47373	4.47258	5.68365	6.4966	8.26787	7.47345	6.2941	6.03977	6.38139	5.27622	5.87358	7.02233	7.5294	6.28085
ENSMUSP00000016033.8	Lta4h	leukotriene A4 hydrolase [Source:MGI Symbol;Acc:MGI:96836]	27	34	36	34	UR	5.19316	7.11424	7.91221	4.83702	4.16067	6.86815	5.10061	5.11409	4.80912	7.52831	11.4841	5.89325	4.48952	7.85712	5.76742	5.87101	5.41225	7.74805	8.22242	4.85016	4.50005	6.46599	4.79939	6.39233	6.03237	7.37381	8.51904	5.68695	4.72222	8.1167	5.46735	5.69093	5.52061	7.07372	8.37352	5.37206	4.68195	7.15387	4.73135	5.52178	5.13766	7.25278
ENSMUSP00000032151.3	Eif4e3	eukaryotic translation initiation factor 4E member 3 [Source:MGI Symbol;Acc:MGI:1914142]	3	2	0	3	UR	3.08457	10.0047	10.1857	5.03109	8.2763	4.7857	3.29858	5.69505	3.48149	9.07146	8.38355	3.71102	11.1018	4.00532	3.04846	6.83517	3.93453	10.0493	10.8027	6.73091	8.07405	3.92233	3.42587	8.28677	3.85979	6.68258	5.56794	3.15509	9.77306	3.34662	2.82092	9.56759	0	0	0	0	0	0	0	0	0	0
ENSMUSP00000025439.4	Me2	malic enzyme 2, NAD(+)-dependent, mitochondrial [Source:MGI Symbol;Acc:MGI:2147351]	8	6	2	12	UR	4.94207	8.40282	6.21	4.57173	7.95658	6.9277	5.52131	6.74976	3.7965	5.91567	7.75358	4.78072	9.01445	5.7755	6.01296	5.66867	5.43444	8.40548	8.1928	4.66453	8.70792	6.93929	7.00169	6.66426	3.73625	7.0975	7.11426	4.12932	5.44044	5.68249	5.4978	5.29152	4.35493	8.5375	7.66711	5.25702	7.85838	5.82111	6.32928	7.86191	4.25445	7.20485
ENSMUSP00000065113.7	Suclg1	succinate-CoA ligase, GDP-forming, alpha subunit [Source:MGI Symbol;Acc:MGI:1927234]	28	38	38	39	UR	7.31153	5.55921	6.22827	5.75278	6.09574	5.69987	7.59033	6.12299	7.39987	6.08703	6.14524	5.82368	5.63092	6.02652	6.64112	5.8849	7.73602	5.53877	6.58794	5.64599	5.95994	6.13978	6.96407	6.23744	7.72663	6.56153	5.30259	5.70074	6.28389	5.67243	6.45716	5.48508	7.81055	5.67752	6.09268	5.89603	6.24814	6.01593	6.84102	6.20127	7.37924	6.23537
ENSMUSP00000028239.7	Gsn	gelsolin [Source:MGI Symbol;Acc:MGI:95851]	14	17	12	14	UR	5.49683	10.9519	6.32145	6.4067	7.79585	6.0656	6.60542	9.594	5.70638	8.73501	3.17164	5.30294	5.52033	4.53036	3.48596	4.30969	3.30123	13.1428	2.97074	6.24178	7.77366	8.31831	4.06036	6.52118	6.51362	8.01135	3.03928	6.1996	4.80563	6.06089	4.70916	8.33035	3.01216	11.5306	4.59887	5.42503	7.2885	8.09382	5.67576	6.29679	5.82014	7.68627
ENSMUSP00000086640.6	Ppp2r2a	protein phosphatase 2, regulatory subunit B, alpha [Source:MGI Symbol;Acc:MGI:1919228]	4	5	11	6	UR	5.61913	7.18941	5.15326	5.58572	5.68295	6.87309	5.89503	5.79252	5.49146	8.09374	6.54501	5.16823	7.02153	7.42667	6.45884	6.00343	6.06253	6.02173	5.75184	5.44517	6.12496	7.00501	5.69327	5.65643	5.74965	7.59702	6.43641	5.67562	6.91887	8.0224	5.69217	6.14693	6.08585	7.16215	5.95293	5.48336	6.01992	7.17493	5.47387	5.51187	5.61131	7.41648
ENSMUSP00000146938.2	Acsm5	acyl-CoA synthetase medium-chain family member 5 [Source:MGI Symbol;Acc:MGI:2444086]	38	37	33	39	UR	6.14385	4.53603	4.12859	3.86381	5.68113	5.33858	7.64678	5.30063	8.9663	5.47583	8.23262	6.53296	7.1501	4.98593	9.88985	6.12702	7.16391	4.61548	4.93834	4.3332	5.50852	5.35546	7.83468	5.32247	8.65118	5.1058	6.13963	6.06651	7.85569	5.0978	9.90654	6.10478	6.45135	4.06205	4.95688	4.56303	5.9383	5.17413	7.77328	5.82466	8.19777	5.06877
ENSMUSP00000025503.9	Isoc1	isochorismatase domain containing 1 [Source:MGI Symbol;Acc:MGI:1913557]	21	26	22	22	UR	7.1515	5.47214	4.04406	5.6236	7.79944	9.2115	5.37212	7.19269	6.20231	5.4912	3.9203	5.75209	5.75304	8.69467	5.57905	6.7403	7.2666	5.7923	4.74559	5.83732	7.10328	8.2136	6.12795	7.02255	6.65946	6.05621	3.34807	5.59362	6.05074	8.62345	5.50482	6.05444	7.0573	5.75377	4.15202	5.88641	7.00194	8.70568	5.69912	7.31178	7.46524	5.57149
ENSMUSP00000002064.9	Blvra	biliverdin reductase A [Source:MGI Symbol;Acc:MGI:88170]	17	18	19	17	UR	5.80297	7.51481	5.06345	6.09547	6.73115	8.07079	4.40521	6.81934	6.10189	7.17746	5.50789	5.88101	6.5444	7.29149	5.02216	5.97053	5.49391	7.03502	5.92663	6.19953	6.87487	7.03423	4.55009	7.22374	6.25645	6.95975	5.5495	6.08799	6.44503	6.85942	4.90512	6.59872	6.42883	7.83503	5.1833	5.84716	6.87552	7.11044	4.62553	7.0604	5.85066	6.68449
ENSMUSP00000054370.8	Acad8	acyl-Coenzyme A dehydrogenase family, member 8 [Source:MGI Symbol;Acc:MGI:1914198]	30	27	33	29	UR	7.784	5.95089	4.42475	5.20335	5.52819	5.78661	8.1953	5.59328	8.45474	7.68999	4.79792	6.82079	5.25489	5.5341	6.50722	6.47398	8.39924	6.36658	5.0296	5.15527	5.34209	5.71917	7.5933	6.60016	8.68965	6.94288	4.23394	6.187	5.97014	5.03958	6.47537	6.25603	7.92612	6.16493	4.47886	5.73118	5.43399	5.14341	7.91074	6.18816	9.24008	6.93551
ENSMUSP00000103000.4	Tnc	tenascin C [Source:MGI Symbol;Acc:MGI:101922]	4	6	9	5	UR	8.53701	12.6147	4.53267	5.15034	2.9732	2.72164	4.52028	12.5784	4.89677	9.78716	4.48738	4.67582	4.19771	1.88432	6.02292	10.4197	5.09767	24.5011	4.12286	4.99016	3.54757	3.03042	4.58748	10.7491	4.79005	7.64229	3.70271	4.38335	4.79038	3.37351	3.642	7.04933	5.95502	18.2258	3.8663	5.75189	4.02336	2.99011	5.6065	12.9692	5.08517	7.61086
ENSMUSP00000130666.2	Mars1	methionine-tRNA synthetase 1 [Source:MGI Symbol;Acc:MGI:1345633]	35	38	34	40	UR	5.6592	6.90086	6.32314	6.08873	6.92111	6.46161	6.07228	5.10818	5.01576	6.51761	6.83211	6.20129	5.88304	7.39572	6.58376	6.0356	5.6714	6.31626	6.95906	6.19585	6.5555	5.68393	6.11367	5.13849	5.25708	7.24936	6.05462	6.11754	6.29997	7.60616	6.83517	5.94595	5.65465	6.56945	6.91742	5.76061	6.98099	5.7999	6.03387	5.17521	4.88583	7.09153
ENSMUSP00000002837.5	Tmed5	transmembrane p24 trafficking protein 5 [Source:MGI Symbol;Acc:MGI:1921586]	8	13	13	13	UR	5.15402	5.85322	4.9576	5.67474	6.14553	5.82197	5.79626	4.92994	5.50171	6.75915	6.30273	7.05078	7.66024	7.2303	7.87832	7.28349	4.78344	6.54064	5.58018	6.42122	6.38288	5.62123	6.02954	5.91844	5.78245	7.38059	6.10674	6.90686	6.71411	6.86778	6.88927	6.07461	5.09394	6.47747	5.6494	6.05377	6.43168	5.68083	6.16326	5.52118	5.59271	7.26683
ENSMUSP00000084882.4	Gda	guanine deaminase [Source:MGI Symbol;Acc:MGI:95678]	21	21	25	12	UR	7.76502	4.11174	7.38566	5.03941	6.04705	5.16226	4.40862	8.12598	7.54063	4.30867	9.20519	4.98495	5.42536	4.97245	7.24701	8.27001	5.84718	5.12864	8.41916	5.21805	4.37889	4.43021	7.56818	7.81824	8.04387	5.71195	7.21461	4.81583	4.89077	4.96008	7.55517	7.99919	6.79963	4.95364	7.79339	3.93329	5.64043	5.0032	6.22202	8.65938	7.48656	4.37681
ENSMUSP00000024031.7	Acy1	aminoacylase 1 [Source:MGI Symbol;Acc:MGI:87913]	20	25	21	22	UR	9.69225	4.27183	6.16709	5.72355	5.8254	7.45365	6.48885	7.74485	7.81115	4.32389	3.72821	5.97219	3.3676	5.09736	6.6187	9.71343	8.02421	6.60547	7.84831	7.3581	4.73915	4.99727	8.45485	9.72043	7.16403	3.6784	3.48249	5.45619	6.50586	3.6283	5.84002	6.49692	7.51338	4.7943	7.425	7.05859	4.90297	5.75795	6.92037	9.85348	8.66453	4.06379
ENSMUSP00000130898.3	Nt5c2	5'-nucleotidase, cytosolic II [Source:MGI Symbol;Acc:MGI:2178563]	8	13	9	13	UR	7.23985	4.6272	7.62683	7.2028	6.6505	7.40813	7.11792	6.1573	6.7606	4.12373	6.61565	5.64132	6.88493	5.82647	5.7258	4.39099	6.39854	5.49308	7.21927	6.39284	8.21106	7.47165	7.15483	4.85198	6.39083	4.50367	6.89393	5.05361	7.07065	5.52157	6.45262	4.91985	7.15915	4.70107	7.30356	6.85319	8.38395	8.56069	7.25474	4.81643	4.55542	4.27823
ENSMUSP00000097874.5	Prkcg	protein kinase C, gamma [Source:MGI Symbol;Acc:MGI:97597]	3	5	4	4	UR	4.86261	8.07124	6.54655	5.74346	8.19875	5.82593	5.01891	6.4311	5.62541	7.8471	5.05966	6.36308	8.18861	5.65256	4.37866	6.18636	3.66481	6.84331	7.51618	3.98977	12.3734	10.569	6.80402	8.23961	2.16788	6.26697	4.69712	2.6899	6.62705	7.91136	5.0309	4.60864	2.41327	10.4369	7.95091	4.19475	8.59225	9.41985	6.78766	6.54785	2.48564	7.37524
ENSMUSP00000104015.4	Coq8b	coenzyme Q8B [Source:MGI Symbol;Acc:MGI:1924139]	4	10	7	7	UR	7.12363	3.9656	7.14962	6.87624	4.78452	8.62184	5.4609	7.82981	6.56208	2.90355	7.35975	7.23953	3.46045	7.55168	6.17093	6.93986	6.6499	5.76629	8.01324	7.73975	4.31904	8.907	6.69291	7.1441	5.7247	3.8236	6.35812	6.03301	4.1582	6.83419	6.28147	5.5545	7.04803	5.3827	6.98738	8.48867	4.8513	7.88186	7.64585	7.63997	5.31139	3.09217
ENSMUSP00000015481.6	Endog	endonuclease G [Source:MGI Symbol;Acc:MGI:1261433]	14	11	10	12	UR	8.49222	4.81486	7.36178	7.03848	5.12108	7.27391	8.6727	4.36277	8.74823	4.52642	6.11083	5.57404	4.60634	4.94947	8.28189	4.06497	8.47753	6.00385	8.49409	7.04445	3.42539	6.56177	8.6979	4.69738	7.66285	4.87876	6.76061	5.30332	4.07423	5.17272	7.93324	4.81192	8.54679	5.77989	8.32363	6.77759	3.35574	5.9627	9.23316	4.73258	7.60174	5.18379
ENSMUSP00000025279.6	Npc1	NPC intracellular cholesterol transporter 1 [Source:MGI Symbol;Acc:MGI:1097712]	8	9	6	4	UR	7.67299	5.64858	7.4995	4.33214	4.34104	6.90975	10.5021	7.08499	6.23186	4.45516	5.24635	5.3232	5.90415	6.57672	7.83956	4.43188	7.87396	5.05203	6.17238	4.32209	4.9467	7.50354	9.30806	6.50915	7.64149	4.04978	6.32773	4.07724	5.92651	8.08262	6.80831	5.3984	8.10031	5.11015	6.18819	4.74853	4.92695	7.29497	9.01188	7.61797	6.98999	4.65666
ENSMUSP00000022609.6	Elp3	elongator acetyltransferase complex subunit 3 [Source:MGI Symbol;Acc:MGI:1921445]	8	11	11	6	UR	4.79394	6.53816	6.11921	6.80202	4.73675	6.98688	7.28453	4.53967	4.85509	7.17837	6.6253	7.32718	4.93852	8.91321	6.84105	5.5201	5.32293	6.77323	6.40634	6.29409	5.82521	7.22485	6.02787	4.88077	4.93828	7.14353	6.38816	6.439	6.34581	7.81578	7.07429	5.09986	5.51813	6.45684	6.72824	5.83288	5.49483	7.662	6.13964	4.89757	4.78744	7.07689
ENSMUSP00000051616.4	Lyrm1	LYR motif containing 1 [Source:MGI Symbol;Acc:MGI:1921169]	0	2	1	1	UR	0	0	0	0	0	0	0	0	0	0	0	0	0	0	0	0	6.33249	2.76486	8.737	3.69244	5.42005	7.89196	6.8715	6.0924	6.63419	3.05723	9.01084	4.90884	7.2486	6.34836	9.07879	5.91045	6.60134	3.50949	6.59132	4.87687	5.60261	8.0103	6.49851	6.82477	8.21575	2.48844
ENSMUSP00000108557.3	Nmnat3	nicotinamide nucleotide adenylyltransferase 3 [Source:MGI Symbol;Acc:MGI:1921330]	6	9	7	12	UR	10.34	8.12549	5.35277	8.08218	1.3456	1.89446	7.12517	9.35187	8.95242	7.48161	4.02812	10.9716	1.35422	1.67124	6.11008	7.81325	10.5286	8.32307	5.58569	8.22686	1.80514	2.14286	7.30831	9.10185	9.45992	7.37185	3.43972	9.54293	1.91069	2.0611	5.9775	7.21391	10.0729	9.09618	4.73513	10.087	1.92762	1.96013	6.90918	8.47907	10.0511	6.28235
ENSMUSP00000028624.9	Gatm	glycine amidinotransferase (L-arginine:glycine amidinotransferase) [Source:MGI Symbol;Acc:MGI:1914342]	8	7	8	7	UR	9.94677	4.95781	2.8357	5.87076	7.60213	3.55958	7.45014	8.81466	9.66382	3.72943	2.58314	5.90837	8.19153	2.49228	8.55505	7.83883	8.48308	5.06664	3.85354	6.76905	7.2954	3.92502	9.4798	9.01311	8.29915	4.28459	3.48497	5.84124	5.7939	3.38072	8.06462	6.96516	10.4204	5.72446	3.28396	8.14436	8.68529	3.36168	8.93514	9.25129	7.8048	3.6844
ENSMUSP00000022218.5	Dhfr	dihydrofolate reductase [Source:MGI Symbol;Acc:MGI:94890]	13	22	19	24	UR	5.39368	7.48122	6.31758	6.4205	7.0075	6.32189	5.23855	7.11496	5.554	7.73765	3.92902	5.63811	6.31995	6.00521	4.93962	8.58056	5.45747	7.20649	6.80973	5.69753	7.42277	6.11931	5.84413	7.69803	5.82219	7.44976	4.34381	5.54669	7.58028	4.9641	4.89373	7.14397	5.28139	6.98282	6.4799	6.49604	7.58273	6.02479	5.96022	8.07158	5.73901	6.55122
ENSMUSP00000036696.8	Gmds	GDP-mannose 4, 6-dehydratase [Source:MGI Symbol;Acc:MGI:1891112]	4	7	8	8	UR	3.09623	9.65303	4.41418	6.79098	4.73433	5.47962	6.37006	11.0337	2.75143	7.41841	5.46872	7.67922	3.96155	3.3956	9.98155	7.77143	2.97155	10.2753	3.89175	8.06249	5.11403	5.4669	7.99236	12.1972	2.67766	6.4375	5.42561	5.99498	3.20338	5.23759	7.24489	7.80685	3.95848	9.91894	4.30744	7.84852	4.93838	5.14091	7.95839	10.2148	3.08302	7.29274
ENSMUSP00000026436.4	Baiap2	brain-specific angiogenesis inhibitor 1-associated protein 2 [Source:MGI Symbol;Acc:MGI:2137336]	10	15	12	13	UR	7.66634	7.09705	5.74521	8.79535	4.9721	4.95822	6.60951	7.08827	7.30576	5.17033	7.45531	6.74862	4.58985	4.10952	5.17431	6.51426	8.08948	6.20434	6.07088	8.90835	5.05385	5.36028	7.31632	6.96422	7.57425	5.1148	5.42759	7.52017	5.22446	4.09618	4.65655	6.41829	9.00919	6.90904	5.81316	8.74905	5.58827	6.30987	6.90613	7.69362	6.0321	5.21363
ENSMUSP00000141198.3	Ighg2b	immunoglobulin heavy constant gamma 2B [Source:MGI Symbol;Acc:MGI:96445]	8	7	7	8	UR	7.12547	19.7872	10.7742	8.55876	3.95868	2.24984	2.88764	6.07073	5.10816	8.88539	4.77343	6.37921	5.61414	2.22899	2.56308	3.03508	3.32235	37.5583	3.26219	8.18282	3.30051	2.37857	1.16737	2.66448	4.76269	13.1854	3.34824	6.29204	3.45319	1.52768	1.17335	4.42092	3.75179	25.0025	6.93704	9.95232	3.81107	2.91889	1.72106	3.25676	6.03886	10.8614
ENSMUSP00000092283.6	Rmdn3	regulator of microtubule dynamics 3 [Source:MGI Symbol;Acc:MGI:1915059]	16	21	20	21	UR	5.23147	7.939	6.06451	8.80875	8.8022	2.95609	7.08637	6.38276	5.8758	9.35379	3.75775	6.59454	7.72991	5.23309	3.57499	4.60897	5.60451	6.57264	4.48816	8.11247	8.37094	3.88642	5.70727	6.14858	6.73616	9.75555	4.51161	7.15654	6.3615	4.82983	5.15198	6.60582	4.72569	8.77167	4.52461	7.46752	8.77664	4.09553	6.28398	5.48657	4.98645	8.8617
ENSMUSP00000044665.4	Crp	C-reactive protein, pentraxin-related [Source:MGI Symbol;Acc:MGI:88512]	5	4	4	2	UR	4.76289	8.55923	8.13468	6.57622	6.08189	8.94406	8.46363	5.58429	4.01763	7.07197	5.08987	4.55716	6.32535	4.56397	7.06896	4.1982	4.19033	9.63029	6.39546	7.83972	6.20288	7.96574	7.7486	5.06251	4.41199	5.96848	7.62333	4.42977	4.31918	5.84196	8.18714	4.18262	4.19549	10.1713	6.04147	5.44197	7.01905	10.7822	9.62405	6.32937	4.47866	5.58785
ENSMUSP00000028233.4	Hc	hemolytic complement [Source:MGI Symbol;Acc:MGI:96031]	3	4	4	5	UR	0.721083	8.49894	5.44287	0.487992	6.13944	6.61285	9.99545	10.8517	0.297434	6.58062	3.72203	0.636026	10.7474	10.4749	14.0573	4.73403	0.903655	6.41539	5.14468	0.814533	8.22556	6.81748	6.45208	3.988	0.666483	8.78932	4.38687	0.995821	6.88551	13.3091	15.0855	11.12	0.503801	6.65113	8.82133	0.393747	9.67811	7.60123	4.50686	7.53931	0.340953	9.26156
ENSMUSP00000064330.5	Pank4	pantothenate kinase 4 [Source:MGI Symbol;Acc:MGI:2387466]	15	13	14	13	UR	6.71483	5.75835	4.31869	5.33638	5.48607	5.74495	5.48836	7.02415	11.223	6.1851	4.0651	5.77261	8.33637	6.22504	4.54235	7.77871	7.41225	7.1191	4.74636	5.52461	5.67609	5.874	5.29588	6.37432	10.4923	5.61954	4.36343	6.00183	6.16336	6.23509	5.08217	8.01972	7.0204	6.29609	4.6153	5.67791	5.65863	6.19216	5.81984	7.54459	9.92918	5.67949
ENSMUSP00000155136.2	Khdrbs3	KH domain containing, RNA binding, signal transduction associated 3 [Source:MGI Symbol;Acc:MGI:1313312]	2	7	3	2	UR	9.6065	7.18077	2.50435	5.73214	6.06817	6.09366	4.0936	10.1849	8.70396	7.13421	1.51679	5.81881	5.93671	5.9701	3.98601	9.46928	8.60696	7.75251	2.3322	5.77062	6.37346	6.34061	5.35849	9.73369	8.80477	7.08295	1.67928	7.34479	5.91377	3.72649	4.39755	8.78187	8.98072	7.81435	1.7565	6.07568	6.85921	5.53636	5.2148	10.0848	9.22329	6.29607
ENSMUSP00000028981.9	Mapre1	microtubule-associated protein, RP/EB family, member 1 [Source:MGI Symbol;Acc:MGI:891995]	9	14	5	13	UR	7.82952	6.40413	5.56809	5.99785	6.35907	6.23556	4.94344	6.56821	8.15856	5.76319	5.78708	6.24362	7.1099	6.06221	5.01433	5.95524	7.00159	6.36395	6.01574	5.77445	6.19023	7.28025	6.07808	6.78531	7.23248	5.21156	6.3967	6.46243	5.42816	6.38239	5.25208	6.14461	8.49269	6.69466	6.59302	6.11829	5.57055	7.80676	5.83573	6.21723	6.73456	5.36255
ENSMUSP00000113721.2	Nrn1	neuritin 1 [Source:MGI Symbol;Acc:MGI:1915654]	3	4	3	4	UR	9.68822	6.44392	2.59253	4.44715	3.96071	8.1695	7.09525	8.37172	11.209	5.9665	1.07024	6.55049	2.82182	7.98981	6.25086	7.37229	9.19615	7.09259	3.88491	4.15784	4.47766	9.16047	7.37236	7.50706	7.72331	4.17801	1.39861	6.64498	4.36395	9.32923	7.45344	6.05943	8.58604	6.79174	4.36602	6.20591	4.28316	9.11401	8.72415	7.02679	8.40554	3.8545
ENSMUSP00000099790.4	Eps15	epidermal growth factor receptor pathway substrate 15 [Source:MGI Symbol;Acc:MGI:104583]	19	16	18	15	UR	8.68607	6.45971	4.64336	5.98561	5.45891	6.42104	6.67807	8.49077	9.28787	6.08123	3.42548	4.62791	6.57532	5.39951	4.41483	7.3643	8.17423	6.32762	3.17603	6.08202	5.83507	6.70306	5.61559	7.72642	9.14849	5.63933	4.60573	6.37338	5.69406	5.30227	5.51441	8.08229	7.16367	5.87811	4.51347	5.68427	5.64883	6.84513	6.28599	6.90241	9.06576	5.49892
ENSMUSP00000090593.6	Cluh	clustered mitochondria (cluA/CLU1) homolog [Source:MGI Symbol;Acc:MGI:1921398]	48	41	38	50	UR	6.82909	5.02059	7.02084	5.83265	5.12995	7.14636	5.42841	6.50239	7.08652	5.81765	6.32531	6.18364	5.70421	6.97855	5.56514	7.42869	6.59041	5.61613	7.05545	5.47609	5.33026	6.7997	5.60429	7.09146	6.53054	5.62604	7.07861	5.87847	6.23236	7.02448	5.54531	6.52041	6.21221	5.29012	7.17924	6.10142	5.45962	6.51489	5.64686	7.06077	6.67627	5.73471
ENSMUSP00000102745.2	Myo7a	myosin VIIA [Source:MGI Symbol;Acc:MGI:104510]	3	3	1	2	UR	6.64459	10.5634	4.98773	5.69732	5.01023	7.80142	4.99468	7.53232	5.11548	8.19508	5.11574	6.16188	5.97811	6.04935	4.36853	5.7841	6.49566	10.2702	4.71619	6.61311	5.46327	6.80941	5.27808	7.90158	6.39788	8.22764	5.07123	5.70598	4.55623	5.84111	4.62524	6.02713	5.85775	9.15213	4.13964	4.88083	6.51687	8.0408	4.77395	8.37799	6.65115	7.20701
ENSMUSP00000132450.2	Atxn10	ataxin 10 [Source:MGI Symbol;Acc:MGI:1859293]	20	16	12	14	UR	3.98725	5.28989	5.55929	7.04464	5.47253	6.52476	7.30108	4.44458	3.40239	6.72734	7.53886	7.60876	8.5101	6.98734	8.97448	4.6267	3.7949	6.63173	6.58588	6.24922	5.77194	6.05751	6.13472	4.48543	3.20814	6.37325	7.41092	7.57879	7.66333	7.25499	9.30863	5.49061	4.0722	5.68751	6.48727	6.42121	5.75403	6.43915	6.92451	4.35862	3.46873	5.95255
ENSMUSP00000042123.6	Lasp1	LIM and SH3 protein 1 [Source:MGI Symbol;Acc:MGI:109656]	11	12	12	16	UR	7.07525	5.52283	4.14298	7.33787	5.61683	5.15673	4.68107	4.36686	8.91393	6.57094	6.63664	8.44008	7.89157	7.05502	6.09662	4.49476	6.97113	6.08985	3.1988	7.80952	6.00885	5.44692	3.74248	3.28443	8.96948	5.9315	5.40133	9.57161	8.78958	6.02083	6.27982	6.48387	6.97976	5.62877	3.82335	6.88056	6.30836	6.10193	4.19732	4.0171	8.97687	6.46165
ENSMUSP00000133694.2	Mocs1	molybdenum cofactor synthesis 1 [Source:MGI Symbol;Acc:MGI:1928904]	26	26	24	18	UR	6.71092	4.97802	7.5672	4.58041	3.89598	4.22583	6.40887	7.93633	7.2949	5.80918	7.08775	7.13404	4.82529	4.98591	6.56074	9.99861	6.73301	4.33294	8.62885	4.76767	4.01262	4.80452	6.14054	8.47259	7.31133	5.00195	6.19492	7.22631	5.86671	5.32151	7.21103	7.9735	6.9933	4.50565	8.20341	6.74243	4.29557	4.52952	5.87227	7.50014	7.13096	5.03696
ENSMUSP00000136054.2	Llgl2	LLGL2 scribble cell polarity complex component [Source:MGI Symbol;Acc:MGI:1918843]	13	16	14	12	UR	7.01427	5.82529	7.21889	5.98894	3.98108	5.88548	5.95036	6.57896	8.04505	6.15519	8.26921	6.46624	4.8269	5.87933	6.28352	5.63129	7.08089	6.4513	7.26647	5.91388	4.19266	5.8194	6.14247	6.57579	8.05209	5.35654	8.0337	5.84515	4.76467	6.08711	6.66945	5.74842	6.54564	6.09351	7.41843	5.86112	4.36223	5.93111	6.17813	6.74704	7.47799	5.6974
ENSMUSP00000014913.9	Psmb1	proteasome (prosome, macropain) subunit, beta type 1 [Source:MGI Symbol;Acc:MGI:104884]	17	23	21	20	UR	5.89939	7.73494	4.49124	7.2727	7.43914	6.16594	6.47364	6.50709	5.33966	7.88624	4.81198	6.70704	6.6987	5.34198	5.82088	5.40944	6.12734	6.29026	5.22433	6.95748	6.86698	6.09017	6.35294	6.59844	5.8738	7.73179	4.62954	6.88378	6.40697	6.0791	6.12552	5.76156	6.60163	6.88681	5.22241	6.73813	6.47342	6.23058	5.80378	5.6739	5.781	7.87423
ENSMUSP00000124498.2	Clic6	chloride intracellular channel 6 [Source:MGI Symbol;Acc:MGI:2146607]	2	1	1	2	UR	10.7369	5.16257	5.47916	2.80225	7.11742	6.02113	2.88858	7.67948	7.65542	4.95089	6.47645	6.0265	6.11785	5.37649	5.45653	10.0523	10.1523	5.63853	4.53257	3.27115	7.27331	5.75004	4.58704	11.4817	12.7856	3.92671	3.39969	9.00273	4.55164	2.01989	3.11165	8.51539	9.50701	6.77856	5.39829	4.24103	5.97498	5.65467	5.20861	10.3336	11.3914	6.17468
ENSMUSP00000152444.2	Esyt2	extended synaptotagmin-like protein 2 [Source:MGI Symbol;Acc:MGI:1261845]	10	14	12	14	UR	5.72524	9.18587	6.36309	8.41659	7.28011	7.96727	4.41533	5.94991	5.60123	7.04016	5.77363	5.35125	5.13832	5.79299	4.86701	5.13197	5.67433	7.81248	5.27228	9.25543	8.23843	7.1838	5.24526	6.33819	5.71437	7.86069	6.39055	4.853	4.52428	5.68873	4.6782	5.26998	6.06158	9.1228	4.91867	6.91187	7.66269	7.8745	5.09444	6.16557	5.73892	7.68431
ENSMUSP00000099888.4	Ifit1	interferon-induced protein with tetratricopeptide repeats 1 [Source:MGI Symbol;Acc:MGI:99450]	4	6	5	5	UR	3.6261	11.4098	0.88627	4.53708	13.2413	15.6825	3.14311	4.49872	4.65851	7.9627	2.62755	1.65956	14.4033	6.61844	2.10048	2.94456	4.59319	15.8575	0.878855	5.00401	16.7261	10.5061	2.99356	6.14832	5.79213	8.60133	1.92063	1.84411	8.97674	4.45686	2.2229	3.47768	6.04702	13.5862	0.815614	4.77769	18.5358	10.027	3.89409	6.43377	3.28559	8.73012
ENSMUSP00000029382.8	Ppid	peptidylprolyl isomerase D (cyclophilin D) [Source:MGI Symbol;Acc:MGI:1914988]	23	32	20	24	UR	5.04304	7.07699	5.97748	6.1097	6.02064	7.54824	6.54325	6.12494	3.92016	6.29231	6.21738	6.08564	6.4813	7.49584	7.47659	5.5865	5.22338	6.27898	7.02407	6.2425	5.83067	7.14416	6.30085	5.20352	4.15187	6.37334	5.60869	6.25717	6.67659	8.89909	6.40066	6.38446	5.32892	6.54195	6.70849	5.31966	6.11654	8.00346	6.53006	5.60418	4.6155	6.28904
ENSMUSP00000002902.7	Qtrt1	queuine tRNA-ribosyltransferase catalytic subunit 1 [Source:MGI Symbol;Acc:MGI:1931441]	1	3	3	2	UR	6.10367	6.10059	6.91398	4.29971	4.63843	5.37909	7.45905	7.47099	8.76087	4.11964	6.94939	5.81843	4.01883	6.08679	8.49172	7.38881	6.95896	6.95197	6.43994	5.30259	5.4039	4.85207	7.00547	7.18579	7.9331	4.94131	6.71707	4.50192	6.55659	4.71787	7.80596	6.72549	8.65947	5.89741	6.49561	5.65154	6.1282	5.05956	7.10294	6.9277	7.81053	5.29061
ENSMUSP00000001826.9	Naalad2	N-acetylated alpha-linked acidic dipeptidase 2 [Source:MGI Symbol;Acc:MGI:1919810]	7	7	8	7	UR	8.11691	11.1003	6.2676	8.34354	4.37872	3.91023	1.58313	8.8827	5.42405	9.09931	6.30705	7.38683	6.41774	3.53394	1.53197	7.71602	7.26508	9.83256	5.48261	7.52436	5.5981	4.09743	2.09389	9.23883	8.09729	9.01363	4.61779	7.00492	5.95823	4.7341	1.63284	7.80834	7.63036	9.79772	4.35295	8.09599	5.7965	3.90058	1.55436	10.3596	6.84271	9.39995
ENSMUSP00000027897.8	Smyd2	SET and MYND domain containing 2 [Source:MGI Symbol;Acc:MGI:1915889]	2	3	1	3	UR	10.1391	4.95943	4.75156	6.43004	7.65368	9.23806	4.77052	5.27104	8.32775	4.19865	5.06622	5.20339	8.89595	6.75004	3.44553	4.89901	8.70035	4.38511	5.2845	6.89517	8.05282	11.1107	5.88815	5.00207	7.58882	4.46776	5.95222	6.35159	9.59674	2.70781	3.69494	4.32127	10.4575	4.95983	6.37291	7.41734	10.0156	0	5.39911	7.42492	7.98079	4.26067
ENSMUSP00000005953.5	Sqor	sulfide quinone oxidoreductase [Source:MGI Symbol;Acc:MGI:1929899]	28	29	35	33	UR	7.62937	4.57861	10.0869	4.63835	3.99039	5.86526	5.04912	7.81548	7.7768	3.8019	8.35047	6.25988	5.75092	5.52845	4.41188	8.46626	6.32461	4.54384	10.0045	4.89631	4.66852	6.39307	4.91579	8.11465	7.00283	4.0551	7.43712	5.98379	6.52567	7.1881	5.82488	6.12116	5.92254	3.84295	10.2887	5.79838	5.16261	6.36139	4.98188	7.95399	6.64144	4.07748
ENSMUSP00000041751.10	Ankrd27	ankyrin repeat domain 27 (VPS9 domain) [Source:MGI Symbol;Acc:MGI:2444103]	2	3	4	5	UR	7.41646	6.04091	7.48515	7.85785	6.27198	5.59243	5.67862	5.65201	9.25747	5.61934	6.57196	6.46923	6.74434	5.64689	4.06922	3.62612	6.8798	7.0997	5.4266	7.55449	7.33071	6.17878	4.41496	5.6649	8.84799	4.63688	8.11433	5.17412	6.52829	4.74777	5.62155	5.77914	7.79009	6.01759	7.49858	6.0085	6.72105	6.13492	5.04677	6.31747	8.34643	5.38043
ENSMUSP00000003029.8	Timm44	translocase of inner mitochondrial membrane 44 [Source:MGI Symbol;Acc:MGI:1343262]	23	26	19	25	UR	6.22279	5.17887	6.15231	6.09281	5.79736	6.66131	7.21126	5.76638	7.29986	6.35974	4.72331	7.08882	5.95072	6.57323	5.89054	7.03069	7.03446	5.50769	5.49747	6.02991	5.15001	6.9428	6.41047	5.84198	6.81112	5.77485	5.62573	7.14384	6.38786	6.64796	6.80468	6.38915	6.67692	5.31126	6.28143	6.7337	4.86276	6.75773	6.7728	5.86818	7.27288	5.51378
ENSMUSP00000115822.2	Niban1	niban apoptosis regulator 1 [Source:MGI Symbol;Acc:MGI:2137237]	4	10	8	8	UR	4.96532	9.2671	5.59394	6.70274	6.73775	6.21163	6.8088	5.86426	5.14903	7.51579	4.75027	5.17915	9.38803	4.83784	5.6044	5.42397	4.45479	13.5211	5.49547	5.61431	7.51021	5.81936	6.24408	7.90713	4.92472	8.05993	3.70986	5.19644	5.21501	5.14244	5.90807	5.27702	4.50485	10.9631	5.40415	7.50126	6.46531	5.20689	6.55776	7.12985	4.50777	7.37442
ENSMUSP00000069692.2	Them6	thioesterase superfamily member 6 [Source:MGI Symbol;Acc:MGI:1925301]	1	3	1	2	UR	8.49823	6.60065	4.63802	2.81526	4.78423	11.0452	3.11433	6.12716	10.538	5.19285	6.02835	2.3258	6.36708	9.58577	3.47589	8.8632	8.23622	6.9937	4.46269	4.02096	5.43035	8.74483	4.04786	8.6662	9.90429	8.01272	5.60598	2.88124	3.76392	9.21901	3.96659	6.04345	8.95988	6.51893	5.03073	2.37118	6.86284	10.2012	3.66541	7.91542	9.37189	5.44447
ENSMUSP00000033008.10	Psma1	proteasome subunit alpha 1 [Source:MGI Symbol;Acc:MGI:1347005]	17	22	19	20	UR	6.17116	7.22069	4.01574	6.68353	7.11958	6.4422	5.86051	6.40063	6.05173	7.7143	4.86846	6.25129	6.88547	5.74958	6.17333	6.3918	6.35483	6.57803	5.33477	6.63072	6.76921	6.44901	6.4678	5.97501	5.65552	7.66155	4.99951	6.17602	6.35587	5.86612	6.10904	6.61696	6.70023	7.28585	5.3628	6.39276	6.67319	6.43117	6.07697	6.06201	5.84287	7.1306
ENSMUSP00000085357.5	Ptgis	prostaglandin I2 (prostacyclin) synthase [Source:MGI Symbol;Acc:MGI:1097156]	3	5	4	5	UR	5.58336	13.8013	11.0861	4.89217	6.97491	2.53228	4.02791	3.00622	6.41577	10.3632	7.48824	3.4376	5.70684	2.4385	6.31734	5.92824	6.52691	14.513	6.54843	4.70157	7.63418	2.83806	5.88166	7.57324	6.13868	9.81465	7.04492	3.11665	4.71526	3.01868	6.4928	3.44134	9.04608	11.4825	6.47792	5.59747	7.58615	2.40111	5.58064	3.9371	5.36402	8.4672
ENSMUSP00000152876.2	Colec11	collectin sub-family member 11 [Source:MGI Symbol;Acc:MGI:1918943]	3	3	3	4	UR	4.3428	8.20171	6.21369	9.65817	6.89237	9.27945	5.65005	5.72168	4.19019	6.49478	3.33598	6.67162	7.96646	6.83843	3.88143	4.66119	4.0319	10.2848	5.98616	8.42833	6.10301	8.14314	5.21125	5.62546	4.52897	6.2585	2.13146	8.58052	6.2406	8.88332	4.03742	5.52511	4.694	7.25556	6.13023	9.46949	5.98394	8.17339	5.33854	5.56018	4.54201	5.6224
ENSMUSP00000159169.2	Bin2	bridging integrator 2 [Source:MGI Symbol;Acc:MGI:3611448]	2	0	1	4	UR	3.44367	10.5089	5.25102	7.08509	8.93317	5.48713	5.25635	8.13935	4.45441	7.43574	3.86635	6.02439	11.683	3.63249	3.69289	5.1061	0	0	0	0	0	0	0	0	0	0	0	0	0	0	0	0	5.78191	12.4704	4.07974	9.27393	9.72763	5.63201	4.38612	9.16379	3.19682	7.63267
ENSMUSP00000102611.2	Clpb	ClpB caseinolytic peptidase B [Source:MGI Symbol;Acc:MGI:1100517]	14	17	20	18	UR	6.64558	5.69246	5.87206	6.22733	6.25425	5.43383	6.25646	6.75547	8.06539	6.44496	5.49767	6.90145	6.18222	5.25629	5.12042	7.39416	7.052	5.32475	6.78273	6.10978	6.18362	5.85171	6.30328	7.43875	7.36066	5.95392	5.78169	6.79856	6.43676	5.08512	4.98811	6.54857	6.98524	5.69675	6.25506	6.65479	6.20161	5.54129	5.80328	7.65727	7.58927	5.70986
ENSMUSP00000033056.4	Pycard	PYD and CARD domain containing [Source:MGI Symbol;Acc:MGI:1931465]	3	3	3	5	UR	5.06189	10.5928	5.85485	6.33709	6.65662	9.29748	3.59152	8.0051	5.53671	9.21162	4.16769	3.84803	7.80153	5.61358	3.34059	5.08287	5.04522	13.6737	5.27417	6.87098	6.08866	8.69406	2.86233	8.28771	5.18821	9.14701	4.16834	4.7063	5.42656	6.10015	3.12866	5.33793	6.60748	15.3126	5.0883	7.25691	6.43953	7.6139	3.45848	7.43789	4.27773	6.68507
ENSMUSP00000027153.6	Acadl	acyl-Coenzyme A dehydrogenase, long-chain [Source:MGI Symbol;Acc:MGI:87866]	43	36	42	41	UR	7.71427	6.73211	6.59412	5.94677	6.60908	6.54478	6.67443	7.42749	8.07498	6.30662	3.86208	6.70024	5.839	4.77979	4.91772	5.27655	8.8137	6.65207	6.4113	5.9166	5.94272	6.49257	7.37004	7.92152	8.70942	6.29865	4.25755	6.17557	5.51803	3.99555	4.73328	4.79141	8.75771	7.05045	5.72987	7.103	6.5542	5.93033	7.35382	8.14599	8.76154	5.66893
ENSMUSP00000104805.2	Atp9a	ATPase, class II, type 9A [Source:MGI Symbol;Acc:MGI:1330826]	6	7	6	9	UR	6.46021	4.71538	4.54821	8.70986	6.57366	5.31293	3.00238	7.34908	6.925	5.04143	4.02902	9.35607	6.29417	7.11275	3.97157	10.5983	6.64071	3.58157	4.64273	8.10291	6.87126	4.82671	2.27904	8.99461	8.91748	5.32749	3.16877	10.0583	5.16346	8.95953	3.16366	9.30177	6.68822	4.33886	4.56332	8.71779	6.7822	4.53505	2.29158	9.06511	7.65969	4.60868
ENSMUSP00000070355.8	Cdk17	cyclin-dependent kinase 17 [Source:MGI Symbol;Acc:MGI:97517]	4	4	3	4	UR	5.84971	7.67245	7.48295	5.10396	4.95437	6.4137	5.64772	6.3407	5.72176	7.22046	7.221	6.03389	5.43464	6.48734	6.45331	5.96203	5.89905	7.03756	6.09772	6.55002	5.60338	7.22244	6.26496	4.56837	4.42479	7.11478	6.21503	6.51515	5.37536	7.71772	7.28327	6.1104	5.74013	8.49784	5.67865	6.66412	5.10213	7.81581	5.48819	6.04869	5.46305	6.47254
ENSMUSP00000142521.2	Igkv5-39	immunoglobulin kappa variable 5-39 [Source:MGI Symbol;Acc:MGI:2686255]	1	1	0	1	UR	6.37246	25.4603	7.84856	4.72952	11.3803	1.795	0.862439	5.46827	8.12786	7.77676	0	2.80262	10.6443	1.66954	0	5.06196	5.70362	36.4131	2.08838	6.62678	8.05976	1.43063	0.217115	3.54397	5.28508	19.8292	0.926709	1.41249	2.2596	0.975017	1.19539	4.03318	0	0	0	0	0	0	0	0	0	0
ENSMUSP00000105010.4	Tomm34	translocase of outer mitochondrial membrane 34 [Source:MGI Symbol;Acc:MGI:1914395]	2	3	3	1	UR	4.06656	6.84574	5.47618	6.21266	6.47658	9.0669	6.8019	6.26943	5.86043	6.66583	4.77012	5.12299	6.98698	6.0269	7.24557	6.10523	3.85658	7.70042	6.84271	7.55067	5.47046	8.47703	6.74141	6.80757	6.32912	7.26821	4.76608	4.81448	4.2931	6.59608	6.85682	5.62925	4.28067	7.7581	6.29534	7.01136	5.69939	9.08461	7.20748	6.67864	5.34265	6.86988
ENSMUSP00000039314.9	Mpp6	membrane protein, palmitoylated 6 (MAGUK p55 subfamily member 6) [Source:MGI Symbol;Acc:MGI:1927340]	25	26	29	26	UR	8.28397	6.12009	6.84314	6.43481	5.72653	5.11743	6.23092	6.65046	7.89099	5.71053	5.08473	6.45699	6.71399	5.22648	5.04428	6.46465	7.81461	6.2783	4.44863	6.05631	6.37292	5.7191	5.34782	6.23634	8.15154	5.88524	6.08044	7.31902	7.24487	4.15981	5.75548	7.12959	7.06432	6.69926	5.22277	6.36689	6.31865	6.24187	6.13116	6.0717	7.46244	5.86072
ENSMUSP00000086578.5	Ccdc134	coiled-coil domain containing 134 [Source:MGI Symbol;Acc:MGI:1923707]	2	3	3	3	UR	7.73785	4.58067	5.02276	3.79082	7.1932	7.3059	3.49955	6.10964	8.7182	3.33456	7.43451	8.83416	6.47322	7.41379	6.7257	5.82546	8.02738	5.21385	5.35134	6.23253	6.12729	6.71505	5.75207	6.55753	6.94993	5.48244	5.76761	8.07206	6.06146	5.88762	5.90026	5.90159	8.73187	5.22273	4.93169	6.00492	6.64034	7.38511	5.30128	5.44073	7.12835	4.88084
ENSMUSP00000069508.8	Farsb	phenylalanyl-tRNA synthetase, beta subunit [Source:MGI Symbol;Acc:MGI:1346035]	24	38	36	36	UR	5.46158	6.32377	6.3491	5.33786	6.14317	6.27656	5.20269	5.50445	4.84833	6.38621	8.42755	6.53233	5.80738	7.73692	6.6194	7.0427	4.90433	6.3105	7.09711	6.55919	6.24726	5.7197	5.42262	5.97963	4.78776	7.13643	6.21093	6.30245	5.90431	8.92874	6.20358	6.28547	4.90043	6.26301	7.22295	6.05629	6.19895	5.81096	5.20756	5.59979	4.63937	6.71872
ENSMUSP00000070868.9	Pla2g4a	phospholipase A2, group IVA (cytosolic, calcium-dependent) [Source:MGI Symbol;Acc:MGI:1195256]	3	4	4	4	UR	4.20762	10.8513	5.45089	7.00742	6.98889	7.25216	5.86761	6.15293	4.65329	7.21936	4.10952	6.7185	10.738	4.54135	3.93869	4.30244	5.97822	9.55541	6.46764	8.18646	6.92098	6.64973	6.04498	7.13221	5.17076	5.84296	6.22513	5.7889	4.85222	4.70035	4.5935	5.89054	5.43501	11.0046	5.48271	8.78309	7.01795	6.12103	4.92632	6.67575	4.04592	6.84731
ENSMUSP00000029845.9	Ddah1	dimethylarginine dimethylaminohydrolase 1 [Source:MGI Symbol;Acc:MGI:1916469]	26	27	23	26	UR	7.05496	10.0756	5.43364	9.79828	8.6831	7.29521	4.43921	6.82362	3.91268	11.1155	4.66129	3.28097	5.92134	6.48689	1.26284	3.75482	7.6726	9.00454	5.60297	6.80606	9.69328	7.199	5.81371	5.919	5.4714	11.35	3.93563	2.65479	4.13006	8.52149	1.49541	4.73008	7.00586	9.97134	5.26964	4.13028	8.23436	7.50892	5.64129	7.51714	5.55711	11.5807
ENSMUSP00000129186.2	Tomm70a	translocase of outer mitochondrial membrane 70A [Source:MGI Symbol;Acc:MGI:106295]	36	37	35	44	UR	6.41893	5.67251	7.67358	5.84043	5.62608	5.67967	7.73732	6.83165	6.24097	5.6932	6.21727	6.06873	6.01177	4.99124	6.53828	6.75837	6.97161	5.00252	7.2184	5.9711	5.70352	5.50249	7.58993	8.07913	6.92814	5.21336	6.10178	5.79416	6.02844	5.37299	6.29839	6.22406	6.3904	5.5941	6.62693	6.93894	6.01131	5.1633	7.45865	7.09353	6.70839	5.3724
ENSMUSP00000003370.8	Hck	hemopoietic cell kinase [Source:MGI Symbol;Acc:MGI:96052]	3	4	3	5	UR	4.2367	12.7651	4.05078	4.06246	8.40516	7.50507	4.58616	7.23737	5.33953	7.53414	4.22486	2.96817	14.8246	4.08491	4.36449	3.81059	4.44091	13.9977	5.14002	6.85462	8.21272	5.63532	5.29644	7.71091	5.22158	7.73092	4.74877	3.65809	5.25941	4.77387	6.12575	5.19298	7.67869	15.2454	4.7608	6.71307	8.8935	6.73353	6.09287	7.44886	3.28251	7.20253
ENSMUSP00000071752.4	Commd7	COMM domain containing 7 [Source:MGI Symbol;Acc:MGI:1914197]	3	4	3	4	UR	8.25433	6.14315	5.38736	6.30215	5.34445	5.18323	6.07201	7.54182	7.72251	5.40553	6.42071	6.40738	5.30404	5.14598	7.04549	6.31987	6.95433	6.89746	5.60396	6.41797	5.91915	5.63385	6.56268	9.22223	7.51424	4.13647	6.03548	6.81963	4.81863	5.31469	5.88338	6.26584	8.55352	6.1381	4.89738	7.60515	5.87378	5.91926	6.31459	7.71162	7.66495	4.68047
ENSMUSP00000026324.10	Acot9	acyl-CoA thioesterase 9 [Source:MGI Symbol;Acc:MGI:1928939]	11	11	10	12	UR	4.5243	7.245	9.353	4.91199	6.68209	10.6286	5.45857	6.34688	3.80516	5.967	9.73952	3.31128	6.8062	7.50732	3.45136	4.26175	4.69832	7.65597	9.41346	4.87358	6.81543	10.1781	5.82969	6.31191	4.19409	5.98751	9.75859	3.44939	5.7914	6.64872	3.60759	4.7862	5.86837	7.58803	8.59883	5.46981	7.57548	10.0783	5.81516	5.98527	3.75992	5.2571
ENSMUSP00000068568.7	Retsat	retinol saturase (all trans retinol 13,14 reductase) [Source:MGI Symbol;Acc:MGI:1914692]	27	25	23	22	UR	8.40896	4.48869	7.29785	6.79867	7.62827	4.50396	5.35468	8.72732	6.329	5.22556	6.19766	4.2656	9.52782	6.20136	3.18344	5.86116	10.3472	3.63629	7.28342	5.42157	7.78024	3.99306	4.54951	6.81097	7.30624	5.32769	10.1684	3.60724	8.33805	5.47039	3.45112	6.50863	8.41944	4.69434	8.32925	6.08814	7.58001	3.41933	4.86719	9.28027	7.19393	5.54569
ENSMUSP00000057871.7	Slc25a44	solute carrier family 25, member 44 [Source:MGI Symbol;Acc:MGI:2444391]	4	7	6	4	UR	8.88954	7.75255	5.30804	7.21014	6.40124	6.11932	7.25792	6.04567	7.90215	7.09644	4.24906	6.35468	4.94987	4.30079	5.55584	4.60675	8.69107	4.6824	5.36156	7.4506	6.71669	6.1591	7.39327	6.75809	9.06656	6.81685	3.58045	5.9872	5.23182	4.79731	5.74748	5.55956	8.51927	6.7455	5.29472	7.78799	7.18955	6.34279	6.48254	5.36425	8.27243	6.23081
ENSMUSP00000007317.8	Krt19	keratin 19 [Source:MGI Symbol;Acc:MGI:96693]	7	8	8	4	UR	5.53902	7.90574	7.03813	6.96141	3.15454	3.34353	3.02779	4.38169	3.51611	25.2858	5.22392	4.20932	3.19401	3.12207	3.99892	10.098	3.08282	23.0975	3.59641	3.63909	2.86876	3.44508	5.50285	7.70754	7.28411	8.72434	5.71306	3.62894	2.28905	9.7442	3.76815	5.90813	3.78267	12.3915	4.83062	4.01123	3.21529	4.23754	5.87484	5.25977	5.46005	11.8734
ENSMUSP00000090564.5	Fbp1	fructose bisphosphatase 1 [Source:MGI Symbol;Acc:MGI:95492]	54	52	57	51	UR	4.48244	7.13287	5.32738	4.60686	11.7373	6.70681	6.54841	8.80254	5.11499	7.13232	3.76793	3.16524	8.86579	4.73638	4.46257	7.41017	4.87725	8.07806	5.97714	3.61337	6.76921	5.67923	6.63103	9.06569	5.10656	7.64283	4.28248	3.58253	11.2036	4.5528	5.55715	7.38103	4.95092	7.81519	5.94406	4.28973	7.26656	5.85135	6.8563	9.09946	5.37746	7.37669
ENSMUSP00000098710.4	Iqsec1	IQ motif and Sec7 domain 1 [Source:MGI Symbol;Acc:MGI:1196356]	2	2	4	1	UR	7.04495	6.03414	4.04249	6.22692	7.05765	5.40173	4.95983	6.52381	9.02633	6.28174	5.72492	7.27792	5.72911	4.56425	5.8004	8.30382	7.78574	5.9234	4.80712	6.32139	7.35847	5.97577	6.08276	7.27514	7.60442	5.10369	4.91415	6.79907	6.02485	5.18644	6.39407	6.44351	7.37167	5.86701	4.32533	7.87288	7.09829	5.52101	5.06076	6.94261	8.30311	5.44775
ENSMUSP00000103406.3	Tdrd7	tudor domain containing 7 [Source:MGI Symbol;Acc:MGI:2140279]	10	14	11	8	UR	4.59213	6.21332	4.24596	6.1396	7.24872	5.51765	5.59414	6.81655	5.07696	7.79104	4.34064	6.85897	8.42932	4.58301	7.38051	9.17148	4.86763	8.41233	3.61454	6.61372	8.1648	4.6495	5.1678	6.60975	5.36629	8.35669	3.979	7.08665	7.67959	4.4787	7.18198	7.77105	5.76935	7.43419	4.18349	6.05666	6.15557	5.38856	4.84044	6.68461	5.71363	9.42831
ENSMUSP00000112609.2	Acyp1	acylphosphatase 1, erythrocyte (common) type [Source:MGI Symbol;Acc:MGI:1913454]	10	7	3	8	UR	7.14463	8.97541	3.61	6.39539	7.32047	5.32034	6.77571	7.94616	5.78607	7.9283	3.52052	4.63558	6.50863	4.74286	6.25842	7.1315	6.24002	8.57721	3.70498	6.15355	7.40941	5.3406	6.58691	7.96644	6.68142	7.9567	3.78572	5.73591	6.57418	4.68525	5.54275	7.05894	5.65707	8.09871	3.71778	5.17828	5.62942	5.30091	5.75832	6.76952	7.58176	10.0078
ENSMUSP00000030935.4	Prxl2b	peroxiredoxin like 2B [Source:MGI Symbol;Acc:MGI:1913719]	3	4	4	4	UR	9.74241	2.39015	0.0681864	7.99106	1.66319	2.14276	2.46134	9.8454	10.3874	2.75585	0.217365	23.2221	4.4853	4.83043	2.15289	15.6441	10.0618	2.38275	0.0955104	8.02762	1.7184	2.61213	1.78372	5.82923	13.6414	3.58069	0.118612	22.465	3.47935	4.17156	2.11406	17.9182	9.62432	2.70949	0.163359	8.0159	2.19891	2.19498	2.97993	8.85473	11.2356	4.05999
ENSMUSP00000139261.2	Kctd12	potassium channel tetramerisation domain containing 12 [Source:MGI Symbol;Acc:MGI:2145823]	8	8	13	14	UR	6.75869	10.9229	3.85842	4.93198	7.41491	8.59389	5.32067	7.418	6.45849	7.74987	3.96362	4.56054	8.2247	5.13937	4.03872	4.64526	7.35322	13.0377	3.88141	6.35334	8.42777	7.49808	4.37996	7.4746	5.71402	7.14169	3.93257	5.14509	4.67475	5.95386	4.11867	4.91328	7.35154	13.1173	3.33801	7.10231	7.35257	7.5053	4.77349	7.0498	5.19622	7.44057
ENSMUSP00000140107.2	Usp40	ubiquitin specific peptidase 40 [Source:MGI Symbol;Acc:MGI:2443184]	6	4	5	5	UR	5.84647	7.60089	6.86866	6.50777	8.55938	8.06135	5.77548	5.70892	5.70733	7.13207	4.37073	5.33446	5.92995	7.10576	4.66035	4.83043	5.81094	7.03327	7.3668	6.01678	8.22393	7.51827	6.52947	6.4301	5.73709	6.93219	5.72108	5.10545	5.94033	5.60205	4.80286	5.2294	6.00021	7.5442	6.85275	5.33787	7.60555	6.21036	7.03766	5.89469	5.36652	7.33024
ENSMUSP00000029266.9	Anxa5	annexin A5 [Source:MGI Symbol;Acc:MGI:106008]	38	38	43	40	UR	7.09919	9.02448	6.25419	5.85761	12.7049	7.04434	3.00214	6.13262	5.42723	8.14448	5.62741	4.29626	9.39704	3.32508	2.57555	4.08751	7.71906	10.7146	5.39596	5.15443	12.7901	4.95849	2.82419	7.16067	6.48839	10.7689	4.82819	4.07099	7.95301	2.5655	2.3181	4.2894	8.70505	9.55921	5.17733	4.72841	13.266	5.63644	2.8837	6.40262	5.67694	9.28825
ENSMUSP00000025815.9	Cbwd1	COBW domain containing 1 [Source:MGI Symbol;Acc:MGI:2385089]	2	3	7	5	UR	5.45025	7.21601	4.11205	6.13274	7.0187	4.65722	6.12693	5.75631	6.67689	8.98642	5.36545	5.9581	7.948	6.65335	5.32514	6.61644	6.17792	6.32267	4.68264	5.78117	7.38714	5.21657	5.82647	5.09882	5.91911	8.0184	5.23459	7.28721	8.12502	6.32055	5.87071	6.73101	5.83059	7.21635	4.44961	6.33379	7.52865	5.46029	5.94012	5.95439	4.80666	7.93956
ENSMUSP00000086795.6	Lgals1	lectin, galactose binding, soluble 1 [Source:MGI Symbol;Acc:MGI:96777]	7	6	5	6	UR	4.22679	9.42833	3.24787	5.70877	21.0932	4.66688	3.20882	3.52963	2.16383	8.33588	2.41253	2.3873	19.5974	3.74411	3.88665	2.36199	4.45452	8.16339	1.96477	4.06551	23.8216	3.93408	3.15753	2.4943	1.9604	25.1059	3.28363	3.03916	6.92149	2.64836	2.43105	2.55438	4.30225	11.0174	1.89021	3.56021	21.9409	3.51166	2.76476	2.74735	2.49049	20.7708
ENSMUSP00000124039.2	Osgep	O-sialoglycoprotein endopeptidase [Source:MGI Symbol;Acc:MGI:1913496]	16	15	16	12	UR	6.21065	4.8661	10.2267	5.57503	5.2202	7.90427	7.21947	5.51491	6.14591	4.73356	9.06393	4.95311	4.68682	6.21382	6.21695	5.24858	6.90489	5.47548	9.26081	5.61553	5.37464	7.21094	7.1804	6.19969	6.05297	4.75019	8.86893	5.05335	5.31308	5.60387	5.88585	5.24937	6.80589	5.39548	8.20775	6.04853	5.173	7.42902	7.52089	6.36374	6.83383	4.87712
ENSMUSP00000099945.4	Plek	pleckstrin [Source:MGI Symbol;Acc:MGI:1860485]	2	5	3	4	UR	4.78739	10.094	7.53883	5.2029	10.5773	7.19336	6.23624	6.4958	2.36383	5.75104	7.96353	4.33247	10.0105	4.69896	4.80664	1.94719	5.78461	10.2193	5.85781	5.02595	9.44237	7.20633	5.29952	3.14785	3.52921	7.18492	8.57083	5.09315	5.96978	5.8162	6.00678	5.84537	5.67676	10.6282	6.31933	5.86655	10.1491	9.59968	5.29158	5.78185	1.8401	5.71756
ENSMUSP00000024757.8	Enpp4	ectonucleotide pyrophosphatase/phosphodiesterase 4 [Source:MGI Symbol;Acc:MGI:2682634]	4	6	6	8	UR	6.41836	4.71268	5.58762	5.97122	6.65718	5.88	3.63039	6.67988	8.82343	4.86661	7.17185	8.78851	7.36025	5.02833	5.04776	7.37593	6.46975	4.52747	5.93127	6.02611	6.69672	5.93558	4.24799	7.77425	8.40752	4.23734	7.25148	7.73321	6.32264	6.95368	5.03489	6.45012	6.62507	4.63879	4.52635	5.9325	7.0036	8.04987	3.97852	7.47704	7.80881	4.43727
ENSMUSP00000036438.7	Tjp3	tight junction protein 3 [Source:MGI Symbol;Acc:MGI:1351650]	3	7	7	5	UR	9.6295	7.08549	6.27573	9.53052	7.38048	3.78202	5.0942	7.20977	7.79901	7.04171	4.61492	6.46537	4.87975	3.89175	3.76734	5.55244	7.87263	6.80637	6.34908	7.5984	7.66842	2.97806	5.09626	6.82574	9.11769	6.55603	5.42353	6.60677	5.64497	3.50431	5.7138	6.23794	8.59053	7.13565	5.84849	8.53034	6.68322	3.22422	4.44817	5.76486	9.96405	6.97461
ENSMUSP00000006254.6	Tbcb	tubulin folding cofactor B [Source:MGI Symbol;Acc:MGI:1913661]	8	13	14	10	UR	5.32646	6.53837	3.19091	6.3363	5.90249	6.76882	6.6788	7.13898	4.00988	7.35082	4.44257	6.08139	7.83285	7.94187	8.50601	5.95348	4.65792	6.31497	3.991	5.78292	6.32362	6.59853	6.0185	5.51437	4.24232	7.01644	5.10284	7.8118	6.83121	8.56365	7.36747	7.86243	4.78432	6.71441	4.5578	6.13505	6.18244	6.77131	5.66867	6.43485	4.14905	7.22461
ENSMUSP00000105264.5	Uqcc1	ubiquinol-cytochrome c reductase complex assembly factor 1 [Source:MGI Symbol;Acc:MGI:1929472]	2	3	2	2	UR	7.45405	4.98602	4.48546	4.89971	5.46293	10.1755	7.75719	6.94105	6.53399	4.04699	4.35751	7.66498	4.88328	7.04622	6.64914	6.65599	8.38923	4.07812	6.01551	5.75985	5.57539	9.90984	7.08194	4.95672	6.08195	4.69962	3.71436	6.4964	5.73828	7.7342	6.21815	7.55045	7.36088	4.86433	5.458	5.9314	5.29761	8.296	6.19506	6.96683	8.06899	4.49301
ENSMUSP00000137008.2	Ptk2b	PTK2 protein tyrosine kinase 2 beta [Source:MGI Symbol;Acc:MGI:104908]	5	9	11	10	UR	6.05532	8.43858	4.46244	8.38747	7.67717	3.80868	5.31843	5.2614	7.00216	8.84631	3.71747	7.08388	8.87969	4.1709	5.14958	5.74052	6.29087	8.16017	5.32948	8.84471	8.29638	2.77347	4.82581	5.39517	7.87375	9.85138	3.79212	7.44899	5.88025	4.22902	5.82382	5.1846	5.63864	8.62896	5.54787	6.69671	7.09312	3.12419	5.40928	5.10595	8.01061	9.41149
ENSMUSP00000130289.2	Frk	fyn-related kinase [Source:MGI Symbol;Acc:MGI:103265]	1	0	3	4	UR	4.85906	7.82209	5.30193	8.1281	7.25789	5.47345	6.37986	8.51889	2.9832	6.54971	6.88335	5.52452	7.33725	3.32884	6.20497	7.44688	0	0	0	0	0	0	0	0	0	0	0	0	0	0	0	0	4.55535	8.07657	5.61652	7.6572	8.22957	5.2412	6.32332	9.41851	2.50845	6.76751
ENSMUSP00000035366.7	Dync1li1	dynein cytoplasmic 1 light intermediate chain 1 [Source:MGI Symbol;Acc:MGI:2135610]	13	21	19	20	UR	5.83002	6.93644	4.86746	5.08502	6.89026	5.84784	6.05392	6.01075	6.45205	7.3291	5.73439	5.71606	7.39198	6.49855	6.74297	6.6132	5.78212	6.5213	5.79669	5.76699	7.27622	6.09047	6.57159	5.26674	4.88211	6.78052	5.76766	6.18304	7.03112	7.2593	6.73584	6.2883	6.02655	6.65077	5.8538	5.99987	6.79337	6.82538	6.45462	5.31811	4.61343	6.86932
ENSMUSP00000029814.10	Manba	mannosidase, beta A, lysosomal [Source:MGI Symbol;Acc:MGI:88175]	11	11	12	13	UR	2.21477	5.70332	17.2342	3.61892	2.61697	9.2787	4.28416	5.24753	2.05227	6.10035	14.5992	5.86257	2.57221	9.37794	5.25418	3.9827	2.47766	5.43215	18.6498	4.67474	3.23701	8.86642	4.32395	4.70873	2.12893	5.70358	11.6718	5.3614	3.14148	10.6495	5.07862	3.89425	2.5513	5.84701	16.305	4.71974	2.77815	9.30432	4.77773	5.75394	2.20468	6.74963
ENSMUSP00000154419.2	Fam107b	family with sequence similarity 107, member B [Source:MGI Symbol;Acc:MGI:1913790]	2	5	4	4	UR	7.23491	4.9767	5.96899	7.13909	4.68382	4.79742	4.36988	5.74903	8.89776	7.21562	6.76394	5.86685	6.67398	8.0773	5.04159	6.54312	7.31145	4.93622	5.1468	6.54111	6.00813	5.90641	3.49474	5.00226	8.89545	7.1282	6.38229	7.02536	6.84316	7.6866	5.25459	6.43724	7.02948	5.49721	6.06429	4.6204	5.08475	6.34564	4.24497	5.24656	9.18856	5.99101
ENSMUSP00000030434.5	Fuca1	fucosidase, alpha-L- 1, tissue [Source:MGI Symbol;Acc:MGI:95593]	5	3	4	7	UR	7.02819	4.81473	4.86986	4.48847	9.73101	5.44376	2.44538	9.89613	7.81177	4.61123	5.225	4.63131	13.3945	4.64619	3.11415	7.84836	7.62117	5.12268	5.80727	4.78978	9.82669	5.67612	3.08274	8.84627	9.11132	4.8251	5.17643	5.52399	7.7389	5.18307	3.43504	8.23341	8.82966	4.64456	5.14197	4.56814	12.7212	5.04822	3.07455	10.0792	5.29895	4.30379
ENSMUSP00000119303.2	Numb	NUMB endocytic adaptor protein [Source:MGI Symbol;Acc:MGI:107423]	3	5	3	5	UR	6.55429	5.60166	8.47386	5.10841	5.28325	6.59889	5.50562	7.42582	6.50175	5.43083	8.24982	5.65905	5.32118	6.6476	5.49088	6.14708	6.92974	5.68127	8.01324	4.7978	4.87141	6.85709	5.67635	7.09247	6.74977	4.86781	8.10576	6.27672	5.50204	6.78215	5.39589	6.40049	7.71874	5.60149	7.52997	5.9208	5.23296	7.17061	5.9137	6.93655	6.45685	4.82011
ENSMUSP00000045252.3	Tmem120a	transmembrane protein 120A [Source:MGI Symbol;Acc:MGI:2686991]	7	4	9	8	UR	3.91548	5.39412	6.23996	7.91234	7.447	3.84416	10.487	5.19245	3.60844	6.40057	5.41642	4.72892	8.8011	4.69561	9.64906	6.26732	4.65851	5.67977	6.99375	7.04326	7.66755	3.59589	10.8842	6.49247	3.15467	7.63076	4.78111	4.65215	8.412	4.28094	8.56783	5.50509	3.68362	5.27476	7.19487	6.12348	8.29586	3.91181	10.7916	5.61162	4.28693	6.8535
ENSMUSP00000029752.9	Tars2	threonyl-tRNA synthetase 2, mitochondrial (putative) [Source:MGI Symbol;Acc:MGI:1919057]	17	17	10	10	UR	6.3479	5.28481	6.83227	5.90355	6.03039	8.24428	4.60059	6.59136	6.73837	5.50403	6.65817	6.54655	5.98542	6.25992	5.10181	7.37057	6.12046	5.47741	7.33233	6.75985	5.62645	7.68203	5.04442	7.11014	6.25229	5.3407	6.86932	6.20722	6.76941	6.8676	4.73294	5.80744	6.28418	5.09215	6.91725	6.64033	5.53661	7.83819	5.19663	6.99565	6.50999	5.12886
ENSMUSP00000070109.8	Ggcx	gamma-glutamyl carboxylase [Source:MGI Symbol;Acc:MGI:1927655]	9	10	6	11	UR	9.08821	5.30372	3.77775	4.93685	7.36854	6.98645	6.84789	6.3927	7.89178	5.76696	4.31468	5.1167	4.41245	5.95658	6.68139	9.15735	8.78983	6.64274	4.89281	4.85207	7.76308	6.92554	7.69223	6.65192	6.66599	5.36982	5.55747	4.24148	5.04772	5.78223	7.8717	5.25337	8.94591	5.32288	5.14094	3.75063	8.48091	5.83599	7.35403	7.57617	8.00546	5.53341
ENSMUSP00000020169.8	Enpp3	ectonucleotide pyrophosphatase/phosphodiesterase 3 [Source:MGI Symbol;Acc:MGI:2143702]	0	3	4	2	UR	0	0	0	0	0	0	0	0	0	0	0	0	0	0	0	0	4.61349	7.98614	2.82982	2.138	4.35305	4.28499	2.7702	3.98253	4.40745	14.6042	3.43632	9.86097	10.0006	11.726	6.80673	6.19948	4.17183	5.80162	3.24813	6.66258	4.05653	4.53791	2.67077	3.52367	4.75854	15.9425
ENSMUSP00000001304.8	Ckb	creatine kinase, brain [Source:MGI Symbol;Acc:MGI:88407]	15	18	4	8	UR	4.54914	10.208	6.31109	4.70292	10.9931	9.08469	6.78855	6.51567	4.07902	6.95123	4.04348	3.47502	8.01117	3.98726	3.43745	6.86223	4.11496	17.1476	4.61118	3.89225	7.24969	6.36404	3.68498	9.29914	4.46253	8.22888	6.25705	3.64355	5.28832	5.2731	4.51084	5.97184	5.11592	12.0244	5.53125	5.47543	8.95215	5.99313	5.29857	8.02433	5.42477	7.90253
ENSMUSP00000034866.9	Etfa	electron transferring flavoprotein, alpha polypeptide [Source:MGI Symbol;Acc:MGI:106092]	37	47	44	42	UR	6.50678	5.70804	6.85269	5.6973	4.6861	5.82914	6.66784	5.9489	7.66571	5.91689	6.4775	7.38703	5.25618	6.0212	6.8039	6.57481	6.96131	5.87296	7.7063	6.11777	4.64467	5.81708	7.2349	6.30927	7.13922	5.72982	5.90374	7.31513	5.57832	5.86511	6.30352	5.50088	7.67408	5.73299	7.26706	5.86395	4.86518	5.96734	6.61311	6.11405	8.08444	5.59348
ENSMUSP00000107544.3	Odr4	odr4 GPCR localization factor homolog [Source:MGI Symbol;Acc:MGI:2385108]	9	8	9	9	UR	5.01125	6.57795	5.1243	5.93243	7.01688	5.89491	5.76983	5.11645	5.80434	6.75763	6.52614	6.58575	6.37651	7.27326	7.49527	6.73709	5.34923	6.71829	6.03306	6.1476	6.94813	5.53434	6.53958	5.85237	5.50269	7.32638	6.30475	6.21794	5.75383	7.43625	6.77241	5.56314	5.6136	6.63556	5.89351	6.05132	7.16006	5.69592	6.88522	5.226	4.61857	7.5763
ENSMUSP00000018437.3	Pfn1	profilin 1 [Source:MGI Symbol;Acc:MGI:97549]	33	26	35	33	UR	5.88334	6.97098	5.12111	5.5704	6.13542	7.06203	5.72527	6.31054	6.04646	7.09625	5.98873	6.24657	6.74468	6.467	6.14445	6.48678	5.93875	7.07219	6.13875	5.97479	6.25736	6.71076	5.91266	6.60274	5.75941	6.5501	6.00192	6.33602	6.17372	6.87496	5.39453	6.30133	6.41861	7.10848	5.96632	6.16265	6.2346	6.17201	5.67187	6.52285	5.94391	6.53633
ENSMUSP00000130532.2	Ndufaf2	NADH:ubiquinone oxidoreductase complex assembly factor 2 [Source:MGI Symbol;Acc:MGI:1922847]	7	5	9	8	UR	5.9684	8.86471	6.22472	8.14091	4.03561	4.27472	7.57732	7.0007	6.96049	9.47434	3.87046	7.49778	4.5394	5.01841	4.41218	6.13987	5.97327	7.13304	4.63937	7.58447	3.92023	5.69741	6.21925	6.46654	6.69985	7.74348	4.63069	7.94593	5.11616	5.66105	6.96262	7.60665	5.70159	7.86061	4.98348	7.72291	3.91564	5.18837	7.42967	7.26966	6.39829	7.16583
ENSMUSP00000028014.4	Fmo4	flavin containing monooxygenase 4 [Source:MGI Symbol;Acc:MGI:2429497]	20	20	17	16	UR	8.67595	5.47851	10.1634	6.28615	8.10779	14.7294	8.81189	8.00271	5.92978	2.39477	3.77022	2.03433	4.46211	4.82096	3.25948	3.07252	8.83938	4.39752	9.85697	6.6178	9.50159	13.7144	9.51433	8.95259	5.97962	2.58842	5.0059	1.60411	3.12708	4.39822	3.10953	2.79253	7.54337	5.38551	8.94693	6.4063	8.78727	12.1473	9.3038	8.02758	6.58281	3.00423
ENSMUSP00000025675.10	Naa40	N(alpha)-acetyltransferase 40, NatD catalytic subunit [Source:MGI Symbol;Acc:MGI:1918249]	2	5	5	8	UR	7.55139	5.59096	5.82326	5.34105	5.1707	8.29657	5.41418	5.89315	7.98382	5.29363	6.40672	6.60388	5.81414	7.45174	4.89979	6.46505	7.49227	5.87743	6.82232	5.836	5.67986	7.76753	5.70826	6.37125	7.12627	5.57465	6.21122	5.99702	5.52785	7.08898	5.05547	5.86361	8.05412	5.94347	6.45763	5.8124	5.82811	7.64966	5.34749	6.24821	6.95433	5.69435
ENSMUSP00000124881.2	Ermp1	endoplasmic reticulum metallopeptidase 1 [Source:MGI Symbol;Acc:MGI:106250]	9	11	5	10	UR	4.68574	6.95908	2.83229	7.66924	10.9987	5.50659	5.13499	6.13036	5.30308	8.73768	3.06849	5.9415	8.2169	5.46938	5.79129	7.55468	5.50211	7.11483	3.31988	7.87693	11.1461	4.76115	5.84037	6.65526	5.37232	11.9855	2.58882	5.66977	4.96121	5.65629	6.13927	5.41021	5.67585	7.41812	2.93528	6.50056	11.0177	4.24498	5.64984	6.40122	4.71439	10.0999
ENSMUSP00000054731.9	Spryd4	SPRY domain containing 4 [Source:MGI Symbol;Acc:MGI:1913951]	17	20	16	19	UR	7.91367	5.00512	5.62903	5.57109	5.18936	9.01529	5.885	6.09019	7.50055	4.97884	7.86137	6.08952	4.55273	7.07333	6.47845	5.16647	7.14983	5.61693	6.56362	6.07555	6.06885	9.13268	6.43822	7.25562	6.844	4.51703	8.97117	5.24203	4.06569	5.32695	5.87009	4.86172	8.70476	5.68514	6.62819	6.34871	5.71511	8.41482	6.45227	6.64867	7.31767	4.44262
ENSMUSP00000019977.8	Ddo	D-aspartate oxidase [Source:MGI Symbol;Acc:MGI:1925528]	2	1	4	1	UR	10.9909	6.5853	13.6968	8.08365	11.601	6.99256	3.7766	1.13434	9.20008	3.7531	6.25805	1.92081	8.8803	4.27034	1.2088	1.64734	9.30389	6.83039	16.4381	6.29828	11.8782	6.30716	4.23893	0.608058	11.9477	4.45607	10.5989	1.69927	5.23637	2.87181	0.812063	0.474718	10.6087	6.52506	16.0082	5.89807	11.4974	7.8621	3.68626	1.13912	8.07273	4.36031
ENSMUSP00000110881.2	Bdh1	3-hydroxybutyrate dehydrogenase, type 1 [Source:MGI Symbol;Acc:MGI:1919161]	39	43	41	42	UR	7.39152	5.38669	4.77664	7.79671	11.062	4.81886	4.9706	6.73539	8.13967	5.14095	4.41482	7.51775	6.71707	4.55862	3.72078	6.85191	8.49176	6.08272	5.66282	7.8789	7.00356	4.18309	6.29623	7.92747	8.60584	5.79218	4.64538	7.62036	6.52121	3.61766	3.65407	6.01674	7.7466	6.6679	5.23158	8.54106	7.05647	3.83223	6.57167	8.06807	7.94625	5.42588
ENSMUSP00000066894.6	Ngef	neuronal guanine nucleotide exchange factor [Source:MGI Symbol;Acc:MGI:1858414]	3	7	12	6	UR	7.12594	5.60198	6.85864	7.45181	6.13447	6.66694	4.85115	6.47015	8.20493	5.87927	4.28248	9.14215	6.15836	4.93679	3.86041	6.37452	7.38795	6.43935	8.46698	7.96102	5.36112	5.47861	5.95047	6.64937	8.11073	4.35049	5.25289	6.90171	4.9891	5.4929	5.86612	5.34119	7.01073	5.31099	7.20909	8.95841	6.13895	5.16584	5.73182	5.84855	7.60974	4.5384
ENSMUSP00000028137.4	Coq4	coenzyme Q4 [Source:MGI Symbol;Acc:MGI:1098826]	7	6	3	5	UR	5.46833	3.86598	7.90564	8.23763	5.80411	8.15023	9.94634	9.44844	5.17544	3.58439	4.28871	5.46335	3.32275	5.5534	5.5697	8.21556	6.35061	3.98226	8.44765	7.1994	5.94389	7.49847	9.99932	10.293	5.32465	3.2021	4.21402	5.27606	4.3542	5.10639	5.82328	6.9847	6.57129	4.41505	7.71427	6.69852	5.47581	7.61517	9.36549	9.4733	5.8285	3.7717
ENSMUSP00000048925.6	Vwa8	von Willebrand factor A domain containing 8 [Source:MGI Symbol;Acc:MGI:1919008]	51	45	53	47	UR	4.68428	5.05846	10.4666	6.09474	6.18885	4.24322	8.8131	4.41524	4.34153	6.40753	10.3545	6.14326	5.11038	4.84488	7.74237	5.09103	5.12138	5.99929	10.0878	5.82293	5.48818	4.19026	8.85028	4.45197	4.92615	7.43942	9.11848	6.88378	5.68996	3.36515	7.80501	4.75993	4.943	6.15449	10.2563	6.35977	5.40393	3.73424	9.20629	4.65868	4.65621	7.13794
ENSMUSP00000093581.5	Armt1	acidic residue methyltransferase 1 [Source:MGI Symbol;Acc:MGI:1920669]	17	15	15	9	UR	6.50652	4.70903	8.28913	6.58657	4.815	8.08668	4.56886	5.21482	5.93047	4.79539	9.30309	6.08292	5.04383	8.55352	5.12284	6.39134	5.98701	4.71047	9.14815	6.68923	4.70723	8.08804	5.26841	5.90406	5.64569	5.12438	8.56934	5.22589	5.09038	8.15641	5.1972	6.4881	5.50789	4.4814	8.82452	6.02434	4.69585	8.40669	5.09521	5.74904	5.73792	4.99103
ENSMUSP00000064282.7	Atpif1	ATPase inhibitory factor 1 [Source:MGI Symbol;Acc:MGI:1196457]	3	2	2	3	UR	4.53855	8.288	11.6197	9.42338	7.03786	6.16209	6.05812	4.96263	4.25461	5.60948	8.36925	4.52674	6.30212	3.60081	5.41559	3.83106	4.56936	8.02709	10.8409	9.00224	7.15737	6.18302	6.0891	5.18396	4.22081	5.20508	8.67393	4.76279	5.88475	4.26189	5.58352	4.35423	4.86737	8.90437	10.6835	7.81376	6.68207	5.78847	6.9785	5.12794	4.36708	4.85558
ENSMUSP00000102308.2	Arsg	arylsulfatase G [Source:MGI Symbol;Acc:MGI:1921258]	4	3	0	3	UR	8.37152	5.12532	6.99298	5.00836	4.29928	5.1667	9.30573	7.22212	7.86532	4.95221	6.70553	6.01095	3.9225	4.17052	7.811	7.06996	8.48847	6.62421	6.33669	4.71695	5.03153	5.68257	8.00401	7.40084	8.18452	4.57286	5.81771	6.03286	3.88522	4.25579	7.29951	7.66625	0	0	0	0	0	0	0	0	0	0
ENSMUSP00000125055.2	Adck5	aarF domain containing kinase 5 [Source:MGI Symbol;Acc:MGI:2679274]	10	16	17	20	UR	6.43127	3.50713	2.24604	6.8415	3.99869	4.71586	6.54785	4.57808	8.48776	5.26249	7.97606	13.6288	5.59263	4.8016	9.80883	5.57538	7.62159	4.74988	2.6411	7.29956	4.30965	4.77583	6.11104	4.89877	9.69727	4.87748	5.29404	11.3381	5.38999	5.75984	10.2306	5.00529	5.93151	3.30485	2.36525	9.4538	5.22624	4.31694	6.06048	4.99329	7.86284	4.70256
ENSMUSP00000028610.4	Cat	catalase [Source:MGI Symbol;Acc:MGI:88271]	46	38	34	38	UR	7.67214	6.12099	5.36684	4.53925	7.5234	5.33661	6.83768	6.06356	7.63809	6.16501	5.80018	5.53406	6.49669	4.69006	6.3062	7.90925	7.43207	6.02443	6.19227	4.34355	6.73212	4.94795	7.50709	5.95612	8.68071	5.826	5.46	4.98818	6.4935	4.85694	6.65197	7.90709	6.90325	5.81592	6.47711	4.53558	6.24678	4.87839	6.79021	6.63109	9.66289	6.11145
ENSMUSP00000066413.8	Setd3	SET domain containing 3 [Source:MGI Symbol;Acc:MGI:1289184]	19	18	16	17	UR	6.66089	7.32508	5.58748	5.49945	6.25116	5.42664	6.00441	8.17321	6.2665	7.19235	4.9467	5.06935	6.58692	4.64769	5.75589	8.60627	6.4548	7.65673	6.23753	5.64991	6.82434	4.90944	6.25339	8.30123	6.39097	7.27702	4.66321	4.80054	7.00368	4.54864	5.42119	7.60739	7.09469	7.45062	5.99106	5.91309	7.02702	4.80196	6.1965	8.38526	6.079	7.0371
ENSMUSP00000121203.2	Ctsd	cathepsin D [Source:MGI Symbol;Acc:MGI:88562]	18	17	17	19	UR	4.68639	6.30808	9.58795	5.82918	5.97841	6.75651	4.05373	6.08712	4.57166	6.59706	9.73975	6.74288	5.5153	5.79742	5.87643	5.87215	5.17501	7.09126	9.47559	6.75512	5.9891	6.12359	4.62651	5.58739	4.68513	6.31203	10.3705	6.37405	4.82597	6.00356	4.68702	5.91818	5.29652	7.55825	8.5226	6.85088	6.56395	6.45941	4.54538	6.39673	4.2243	6.84965
ENSMUSP00000122150.2	Cnrip1	cannabinoid receptor interacting protein 1 [Source:MGI Symbol;Acc:MGI:1917505]	2	2	2	2	UR	7.6722	6.00233	4.57657	4.34284	6.38731	8.71519	6.07205	6.51946	7.94658	6.20974	4.67826	4.88731	6.0182	7.03865	6.00903	6.92428	7.85611	7.38744	3.35619	5.1941	7.28563	8.34567	5.73246	7.60456	8.36849	5.81129	3.75406	4.65987	5.85144	7.10047	5.65722	6.03501	8.19141	6.12045	5.57413	7.08337	5.81188	7.10444	6.34914	6.21723	7.41451	5.4786
ENSMUSP00000090884.6	Dock2	dedicator of cyto-kinesis 2 [Source:MGI Symbol;Acc:MGI:2149010]	3	6	3	9	UR	5.07691	11.0321	5.1393	5.04994	8.57468	8.422	3.3434	7.4904	7.08735	5.92005	3.8437	3.93531	10.5384	4.40256	4.17271	5.97118	6.13623	13.194	4.78508	7.09228	8.38225	6.42943	4.39344	8.23779	5.32352	7.95525	3.2907	4.74515	5.26158	5.81115	4.12829	4.83387	8.3607	13.9045	3.87032	7.24988	9.68016	6.22817	4.51322	8.34964	3.8378	6.69627
ENSMUSP00000105104.3	Dhx35	DEAH (Asp-Glu-Ala-His) box polypeptide 35 [Source:MGI Symbol;Acc:MGI:1918965]	2	1	1	1	UR	8.90732	6.93921	7.17973	3.89349	5.61914	7.14056	4.0444	6.27027	9.54363	5.39995	7.47657	4.78611	5.86563	4.87919	5.54263	6.51218	8.41332	7.16874	6.24006	5.78023	5.14928	6.3797	6.50502	7.19949	8.19348	6.04265	6.4643	5.12318	5.17697	5.27475	5.75852	5.13032	11.6455	7.1022	5.564	6.99462	5.84393	7.89827	6.15922	6.59891	6.30828	5.98831
ENSMUSP00000026723.9	Hprt	hypoxanthine guanine phosphoribosyl transferase [Source:MGI Symbol;Acc:MGI:96217]	20	14	14	17	UR	4.10505	5.50445	4.34369	5.44425	6.98722	5.17832	4.51721	5.18031	5.70059	9.23559	5.24508	4.94938	8.68436	7.00188	7.34789	10.5747	4.6589	4.88105	4.63591	4.50148	5.88203	4.63092	4.10593	5.66841	5.42202	10.5044	6.7423	7.00634	7.59768	6.95019	7.1671	9.6453	4.78684	5.58347	4.31666	4.1856	6.08946	5.23547	3.85005	5.75004	5.9085	10.0036
ENSMUSP00000032441.7	Ccdc91	coiled-coil domain containing 91 [Source:MGI Symbol;Acc:MGI:1914265]	5	3	2	4	UR	5.78091	4.68113	4.85573	6.68304	5.71436	6.32872	5.7245	6.47851	9.30548	5.72089	5.19726	6.24467	6.08343	6.22646	6.79934	8.17559	6.28522	5.37619	7.11908	5.37552	5.37289	6.79413	7.29475	6.84113	7.61453	4.96356	5.38318	6.72252	5.06417	5.55117	7.87377	6.36818	8.14592	4.15899	5.24205	8.5476	4.19002	7.60012	7.47178	6.47063	7.82885	4.81082
ENSMUSP00000033176.6	Uqcrc2	ubiquinol cytochrome c reductase core protein 2 [Source:MGI Symbol;Acc:MGI:1914253]	43	38	48	39	UR	6.71911	5.46681	7.15253	5.29354	4.60037	6.12857	7.31843	6.0627	6.71429	6.06862	7.27154	6.5007	5.53392	5.95621	7.48192	5.73074	7.0418	5.11414	7.92877	5.46732	4.80951	6.11958	7.48225	6.15943	7.0562	5.71204	6.66291	6.15367	5.9375	5.48665	6.99078	5.87744	6.92666	5.49394	7.41721	6.34636	4.91232	5.86679	7.03654	6.08791	7.07387	5.90107
ENSMUSP00000022706.7	Sucla2	succinate-Coenzyme A ligase, ADP-forming, beta subunit [Source:MGI Symbol;Acc:MGI:1306775]	48	45	45	43	UR	6.35135	5.10757	7.90456	5.99941	4.22736	6.2074	8.31711	5.28961	6.51947	5.70454	7.74143	6.63528	4.36289	5.97817	7.76437	5.88949	6.66714	5.04839	8.52935	6.07709	4.0939	6.25405	8.33027	5.54599	6.74435	5.2929	6.71955	6.5923	5.06611	5.96145	7.6925	5.38465	6.37839	5.42711	7.86519	7.0187	4.33813	5.79487	7.92102	5.21174	6.67041	5.55678
ENSMUSP00000037348.10	Acaa2	acetyl-Coenzyme A acyltransferase 2 (mitochondrial 3-oxoacyl-Coenzyme A thiolase) [Source:MGI Symbol;Acc:MGI:1098623]	39	45	41	42	UR	7.08424	5.95612	5.80636	4.99659	7.11089	2.77527	6.77643	6.82111	8.23142	6.43921	5.62546	8.15759	6.5873	4.8899	5.96918	6.77291	7.42445	5.24754	6.25964	4.96117	5.04797	3.32483	6.89894	6.81469	8.6567	6.55525	5.18978	8.25623	7.82647	4.26919	6.52782	6.73935	6.95803	5.3195	5.65983	6.07013	5.21991	3.30137	7.34795	6.75639	8.45825	6.66463
ENSMUSP00000136481.2	Plscr2	phospholipid scramblase 2 [Source:MGI Symbol;Acc:MGI:1270860]	3	2	1	2	UR	2.82022	5.65898	13.6835	7.62602	4.93342	8.79926	4.04828	5.64956	2.75138	6.18529	9.68782	5.38256	4.48871	7.33852	3.51217	7.43432	2.19492	4.13946	14.9486	9.36103	4.28984	7.97473	4.87498	7.61114	2.49109	4.94398	9.45119	5.78507	5.42229	8.52022	3.55373	4.43771	2.6868	5.12317	14.7807	6.8918	5.03683	8.29736	5.02251	7.32126	1.8415	5.57325
ENSMUSP00000021119.3	Aspa	aspartoacylase [Source:MGI Symbol;Acc:MGI:87914]	8	10	8	8	UR	5.40491	2.73999	10.9936	6.56975	9.07284	5.07768	4.86575	5.24297	5.16111	3.48757	9.3166	4.74131	11.1488	7.37045	4.41232	4.39434	5.73935	2.65587	12.798	5.42088	7.85501	5.30369	5.18344	4.36683	6.26013	3.31526	8.99725	4.83435	10.3884	7.88096	4.33215	4.66851	4.90899	2.4286	11.854	5.51133	7.94756	5.06737	4.77131	4.95072	6.06864	2.87641
ENSMUSP00000132603.2	Gbe1	glucan (1,4-alpha-), branching enzyme 1 [Source:MGI Symbol;Acc:MGI:1921435]	28	47	41	40	UR	4.45456	7.47166	4.92676	5.03347	7.04525	7.44234	5.59754	4.48599	6.36715	9.00595	4.37516	5.66813	6.41012	9.91886	5.24712	6.54996	4.77325	5.64658	6.19868	5.08815	7.37844	6.85517	6.6774	4.94725	6.77707	10.4182	4.14637	5.40639	6.15106	8.0322	5.53611	5.96769	4.30975	6.9224	5.43484	3.94537	6.81635	7.30212	6.14721	4.70262	6.60496	10.1902
ENSMUSP00000088320.5	Scrn3	secernin 3 [Source:MGI Symbol;Acc:MGI:1921866]	16	17	20	19	UR	6.90086	7.92913	3.70354	6.97015	2.95547	3.25112	7.43863	7.08141	8.02015	9.56964	4.05435	6.88544	3.10273	4.01975	8.31696	9.80067	6.91861	8.19153	3.98873	7.03626	3.14277	3.1977	7.37424	8.06058	7.94941	9.51822	3.56607	7.45112	3.11218	3.18618	7.6605	9.64592	6.80669	8.24629	3.89306	6.44412	2.8882	3.24545	6.69205	7.91373	8.25183	9.75072
ENSMUSP00000022518.6	Eef1akmt1	EEF1A alpha lysine methyltransferase 1 [Source:MGI Symbol;Acc:MGI:1915293]	1	3	2	3	UR	4.36002	7.72436	3.45907	5.87477	7.56914	7.34262	7.25037	4.88062	4.35449	8.85841	6.55884	3.04571	6.81858	7.90478	8.15274	5.84547	5.07773	5.45558	4.43286	8.64048	6.10114	6.14348	7.01197	4.97294	3.78485	7.69441	6.2361	6.62337	6.02103	7.53824	8.94802	5.3178	5.24967	8.10612	3.81999	5.36811	6.78699	6.38627	7.31914	5.059	3.48347	9.17365
ENSMUSP00000021166.6	Cygb	cytoglobin [Source:MGI Symbol;Acc:MGI:2149481]	3	6	4	4	UR	4.4966	8.54621	7.4119	5.27321	8.38522	6.3264	4.23638	9.67994	5.88035	5.8857	6.61713	4.80037	6.26798	4.372	4.15202	7.66859	6.26658	11.1631	5.47789	6.18623	7.834	6.17119	5.38503	6.87715	2.97614	6.12325	6.41994	7.34422	5.13916	5.10376	5.35231	6.18008	6.34895	13.1977	4.94404	6.02437	6.67285	6.43079	3.93066	8.22211	4.2395	6.82154
ENSMUSP00000060835.4	Gchfr	GTP cyclohydrolase I feedback regulator [Source:MGI Symbol;Acc:MGI:2443977]	12	12	11	9	UR	5.00951	10.1287	4.84852	9.70595	5.98157	6.19748	7.57731	7.94071	4.21783	8.38505	2.74999	5.50147	4.74255	4.68067	6.3997	5.93293	5.13182	6.22814	5.35628	9.77286	6.83126	5.64434	6.96197	6.96899	4.5647	7.46836	2.8472	7.87138	5.46798	6.66071	6.46174	5.76227	5.27204	8.08744	5.428	9.70439	5.31147	5.62688	6.12175	7.861	4.8428	8.4488
ENSMUSP00000054782.9	Pgm2l1	phosphoglucomutase 2-like 1 [Source:MGI Symbol;Acc:MGI:1918224]	4	3	5	5	UR	5.81385	8.33388	7.46444	5.7125	5.30903	7.36426	7.24203	7.51931	5.81841	6.96141	6.12773	4.82852	5.95419	4.74276	4.71515	6.09253	5.95021	9.74282	5.8575	6.58158	6.60761	6.75693	6.64788	7.49731	6.07941	6.81358	5.72464	4.66819	5.25195	4.81684	5.08725	5.91629	6.192	7.95396	6.20724	6.82003	6.46482	7.48179	6.19046	7.53047	5.36422	6.04601
ENSMUSP00000029082.9	Psma7	proteasome subunit alpha 7 [Source:MGI Symbol;Acc:MGI:1347070]	17	16	25	23	UR	6.39548	6.98815	4.63394	6.95338	7.01842	6.79934	6.50596	6.555	5.79759	7.0567	5.40199	6.6034	6.39881	5.33138	6.24233	5.31813	6.36996	7.37743	5.72163	6.62028	6.91334	6.11856	6.19284	6.69267	6.19066	7.42616	5.10422	6.08304	5.7317	5.47215	5.82965	6.15572	6.76444	7.20607	5.43181	6.61755	6.59735	6.69409	6.1977	6.05243	6.12214	7.4091
ENSMUSP00000040599.8	Vnn1	vanin 1 [Source:MGI Symbol;Acc:MGI:108395]	7	11	10	10	UR	3.86292	7.98429	1.51114	4.83599	31.2366	2.5021	1.86862	7.98243	2.07224	8.7008	0.865505	0.90409	19.2193	1.70777	1.1621	3.5841	7.07535	9.26858	0.654322	2.7696	30.125	2.65236	1.92429	9.58511	1.90706	20.702	1.41265	0.460772	6.72197	0.913872	0.823178	3.00387	5.63203	17.5368	1.11999	2.31213	24.3617	2.16893	2.67161	10.1814	2.19315	12.8584
ENSMUSP00000021689.7	Evl	Ena-vasodilator stimulated phosphoprotein [Source:MGI Symbol;Acc:MGI:1194884]	2	2	1	2	UR	4.72866	11.456	5.07361	4.95423	8.26523	10.845	4.40798	7.62705	3.66224	6.59734	3.83879	3.52284	11.1963	5.44329	4.11531	4.26616	7.90371	11.698	6.93345	7.95932	7.74084	7.25465	3.6702	4.41335	3.51092	9.51055	3.79776	4.77997	5.90298	6.93441	3.18993	4.79993	8.40041	19.1889	7.31644	5.11906	5.95063	0.400867	2.29799	10.4414	3.57881	9.41155
ENSMUSP00000030784.8	Prkag2	protein kinase, AMP-activated, gamma 2 non-catalytic subunit [Source:MGI Symbol;Acc:MGI:1336153]	4	4	11	8	UR	7.62612	6.46761	5.84647	5.99716	5.90128	5.67326	6.58361	6.66731	6.92064	6.22575	5.46138	6.15781	5.74011	4.7515	6.52169	7.45829	7.6608	6.65226	6.58052	6.15236	6.9416	5.74604	7.4109	6.65625	6.58406	5.24677	4.65634	5.79581	6.71873	5.18457	6.33104	5.68193	7.85348	5.98156	6.63085	6.38578	6.51357	5.94065	7.18756	6.34256	5.93366	5.53566
ENSMUSP00000047917.9	Vars2	valyl-tRNA synthetase 2, mitochondrial [Source:MGI Symbol;Acc:MGI:1916165]	9	11	8	7	UR	5.3611	6.56104	6.71096	5.61943	4.89744	8.77854	6.69458	6.04205	5.19308	7.03069	6.82534	6.24012	4.8142	7.32682	6.50227	5.40233	5.60196	6.01458	7.59414	5.81699	4.8785	8.64764	6.39424	5.82731	5.39243	6.21906	5.89485	5.80004	5.53819	8.41663	6.42211	5.54135	4.98279	6.38195	7.05918	6.70428	5.49372	7.24257	6.61214	6.14083	4.62531	6.9992
ENSMUSP00000066915.6	Amacr	alpha-methylacyl-CoA racemase [Source:MGI Symbol;Acc:MGI:1098273]	29	26	34	28	UR	8.17971	5.78913	3.98894	3.63197	5.95749	6.31245	6.63661	4.1072	8.07965	6.74	4.33515	6.73627	7.2972	8.23964	7.44669	6.5219	8.08452	6.27409	4.26257	3.82692	5.75971	5.78055	7.57756	3.53393	6.57361	6.37114	4.06894	7.0657	8.45214	8.85732	7.41789	6.09341	7.9693	6.11966	4.3108	4.19844	6.06904	6.38265	7.03661	4.66499	8.09926	6.0773
ENSMUSP00000091692.6	Folr2	folate receptor 2 (fetal) [Source:MGI Symbol;Acc:MGI:95569]	1	0	1	1	UR	6.38622	17.7202	1.13178	3.63182	15.32	0.601127	0.470061	7.62571	5.85416	6.64109	0.212403	4.76442	24.0358	0.93374	0.150919	4.52059	0	0	0	0	0	0	0	0	0	0	0	0	0	0	0	0	5.30325	18.3709	1.6968	4.00001	14.8625	1.26977	0.507238	8.95652	4.62321	11.8542
ENSMUSP00000024078.8	Marchf5	membrane associated ring-CH-type finger 5 [Source:MGI Symbol;Acc:MGI:1915207]	9	8	10	9	UR	7.01132	5.35362	5.75277	5.5146	5.51076	5.98181	6.94068	6.10658	6.41917	4.98031	7.0133	7.04001	6.11363	5.61016	8.38523	6.26605	6.84954	5.0361	7.12078	5.80858	6.08022	5.88571	7.58148	6.22941	6.43086	5.29629	6.60041	5.77531	6.14449	5.69393	7.89461	5.57229	6.25997	5.1904	6.7337	6.23981	6.37936	4.87415	6.92879	6.59879	6.40168	5.66871
ENSMUSP00000059977.6	Ptgs1	prostaglandin-endoperoxide synthase 1 [Source:MGI Symbol;Acc:MGI:97797]	12	8	13	8	UR	6.32961	10.632	5.21452	5.37718	6.84189	5.74263	5.98382	6.82155	5.72509	6.72722	5.3745	5.47058	8.01245	4.32661	5.92163	5.49874	6.80543	9.69115	5.57506	7.40896	8.22028	5.88869	6.08243	7.51502	5.09791	7.02211	4.80786	5.20098	5.23543	4.67641	5.83069	4.94158	7.82091	10.9053	5.5715	7.59111	8.44969	5.65164	6.1093	7.22556	4.49465	6.16671
ENSMUSP00000059494.6	Tmem11	transmembrane protein 11 [Source:MGI Symbol;Acc:MGI:2144726]	8	6	4	8	UR	6.94303	5.51837	6.66738	4.66788	4.19022	6.56212	7.13994	6.61761	6.55453	4.74137	7.74799	7.19186	4.43548	5.40261	8.18079	7.43884	7.07239	5.41267	8.41357	5.47831	4.99613	6.29517	7.89789	6.65487	6.21048	5.02647	6.34973	5.94173	5.10509	5.62632	7.64525	5.87394	6.26666	5.26108	7.32781	7.21201	5.36176	4.95699	8.37318	6.9621	6.46056	4.33856
ENSMUSP00000153357.2	Cdadc1	cytidine and dCMP deaminase domain containing 1 [Source:MGI Symbol;Acc:MGI:1919141]	7	10	7	5	UR	6.78309	5.71704	8.26135	6.77497	4.51167	7.03892	5.20153	6.37718	7.54101	5.53273	7.48227	6.14933	5.71733	5.87888	4.51179	6.5209	7.90863	5.78399	8.32004	5.8015	4.84649	7.68661	5.72816	5.74037	7.23469	5.85184	6.06439	6.3417	6.22472	5.88815	4.33895	6.23978	7.30144	6.55052	6.69876	6.11428	5.36931	8.00352	5.11156	7.52707	8.07748	5.45795
ENSMUSP00000046517.8	Cdo1	cysteine dioxygenase 1, cytosolic [Source:MGI Symbol;Acc:MGI:105925]	8	7	9	5	UR	9.18691	7.99922	6.37011	11.9641	3.48531	4.72149	3.65708	5.05283	11.037	6.40151	5.33998	5.63339	3.34793	3.48645	2.38677	9.92991	11.5781	5.44593	8.37004	8.3316	3.46299	6.20639	4.96902	9.93931	10.4308	5.87237	4.90474	4.79454	5.27766	0.984339	3.1985	6.23366	11.4253	8.07765	10.9513	8.0443	2.99902	3.85748	2.73018	6.83936	13.3768	6.9935
ENSMUSP00000116181.3	C330018D20Rik	RIKEN cDNA C330018D20 gene [Source:MGI Symbol;Acc:MGI:1924672]	1	1	2	2	UR	9.39805	4.95923	7.62371	5.81729	8.27527	8.03504	5.68914	4.31832	8.00171	4.52399	5.49878	4.82759	4.75519	6.01464	5.15139	7.11066	9.13015	5.46394	9.90925	6.65906	6.97553	6.046	6.87399	6.4033	8.36742	4.60258	6.22533	4.54305	7.22694	2.43451	4.81148	4.32747	8.42562	3.76252	8.78032	7.72942	6.71686	6.7522	7.94562	4.47989	5.92909	5.5079
ENSMUSP00000159405.2	Nadk2	NAD kinase 2, mitochondrial [Source:MGI Symbol;Acc:MGI:1915896]	25	26	26	25	UR	6.35081	5.00906	6.83505	7.07059	5.81514	5.0608	7.10575	6.11015	6.66075	5.95665	5.65521	8.23431	5.16892	5.37188	6.87618	6.71878	6.67682	4.96074	6.57633	7.32834	5.99063	4.97402	6.75933	6.04474	7.00447	5.55097	4.50297	8.22555	7.19645	5.86841	6.42381	5.91641	6.4474	5.46488	6.11753	7.45213	5.88081	4.57936	6.75506	6.23216	7.47491	5.73255
ENSMUSP00000049338.3	Nipsnap1	nipsnap homolog 1 [Source:MGI Symbol;Acc:MGI:1278344]	35	44	41	38	UR	7.0573	3.66661	6.32394	7.30817	8.86362	6.3096	7.30573	5.31836	7.6068	3.98569	5.43369	8.83152	4.66729	4.60734	7.1269	5.58745	6.77595	4.47808	6.87568	4.21212	5.17753	5.45441	7.86164	6.49697	8.14164	4.96424	5.24133	8.2692	6.73162	5.27801	7.50861	6.53295	6.27492	4.89327	6.62217	4.97697	5.19593	5.01651	7.53152	6.61787	7.95447	4.81075
ENSMUSP00000043828.5	Hdac11	histone deacetylase 11 [Source:MGI Symbol;Acc:MGI:2385252]	2	1	2	2	UR	7.06557	5.50427	3.60118	11.0115	6.41363	5.15956	6.47597	6.86318	7.92876	5.41228	3.07585	8.07655	6.40697	5.41537	4.40462	7.18473	7.37188	6.22248	5.00374	9.6698	6.14362	5.77342	5.03538	6.65465	11.7441	5.19719	2.50141	6.27377	5.68328	6.09206	4.96447	5.66875	8.08695	4.58676	3.63566	7.66825	6.8748	5.50623	5.85344	9.21486	8.3342	5.84109
ENSMUSP00000123157.4	Glul	glutamate-ammonia ligase (glutamine synthetase) [Source:MGI Symbol;Acc:MGI:95739]	44	49	52	44	UR	5.44096	9.03441	6.76524	7.93091	4.75505	5.10379	3.43768	9.26749	3.51321	7.28249	5.96137	8.7687	4.06534	5.97633	5.59501	7.10201	6.73013	4.52144	9.71348	8.24284	5.39811	4.51875	4.27271	7.10711	3.53782	7.71162	4.62634	8.21	6.20719	6.80443	4.23226	8.16577	4.36503	7.60804	9.53169	7.61143	4.24567	3.91699	3.70411	8.77436	3.95642	8.15373
ENSMUSP00000107499.6	Pik3c2g	phosphatidylinositol-4-phosphate 3-kinase catalytic subunit type 2 gamma [Source:MGI Symbol;Acc:MGI:1203730]	1	1	0	1	UR	7.25807	3.05269	9.68388	7.65327	10.4883	7.93618	6.90523	5.26089	5.8179	3.46854	6.25758	5.29775	5.49081	4.93478	5.43421	5.05989	7.26775	3.0899	8.45458	8.75291	8.87039	7.36429	6.15009	5.5497	6.27714	2.77441	9.55867	4.9028	5.88573	4.9281	6.12406	4.04949	0	0	0	0	0	0	0	0	0	0
ENSMUSP00000053514.7	Gas2	growth arrest specific 2 [Source:MGI Symbol;Acc:MGI:95657]	12	13	12	11	UR	9.31148	4.06178	9.61241	6.40037	7.62535	2.88943	2.58467	3.77725	12.9039	6.59112	6.49675	6.2669	9.82957	2.3856	3.0942	6.16926	7.53359	7.82754	7.56554	5.70749	9.04061	3.10149	2.1843	3.99958	12.2215	7.22748	6.86071	6.19714	10.1574	1.37477	4.12418	4.8766	7.26626	4.86914	9.53036	8.49951	8.15355	3.72917	3.57328	4.53069	8.76042	7.24196
ENSMUSP00000070314.7	Cmbl	carboxymethylenebutenolidase-like (Pseudomonas) [Source:MGI Symbol;Acc:MGI:1916824]	22	21	20	26	UR	5.90912	7.0126	4.39709	6.52537	8.36868	4.05625	5.99037	7.28931	6.01515	7.97792	4.06343	6.05875	8.1365	4.44449	5.18596	8.56899	6.18317	7.01905	4.98376	5.9559	7.93767	3.51901	6.67591	8.20465	6.66322	7.7818	3.29492	5.8984	9.01667	3.85569	5.15729	7.85289	6.05784	7.51292	5.02423	6.96065	7.82457	3.84156	6.52056	7.34883	6.29468	7.6979
ENSMUSP00000089707.6	Klhl25	kelch-like 25 [Source:MGI Symbol;Acc:MGI:2668031]	5	7	4	8	UR	7.22049	6.62634	5.50583	7.78066	7.63194	7.52088	7.36711	5.87078	5.62127	4.86091	5.00885	5.4108	6.11172	6.5021	5.87227	5.08804	7.24015	5.31042	5.86112	7.03333	8.92434	7.87281	8.15773	6.5845	6.497	5.12769	4.54549	4.84937	6.44347	4.88041	5.80725	4.86492	7.59233	6.403	6.28757	6.22212	7.82737	7.30358	7.15283	6.41244	6.64516	5.07802
ENSMUSP00000021197.4	Blmh	bleomycin hydrolase [Source:MGI Symbol;Acc:MGI:1345186]	20	21	24	27	UR	5.9791	6.83433	5.51986	6.35368	5.81774	4.11488	7.29995	6.51177	5.30249	7.06467	4.95748	7.33944	8.61853	4.38057	6.98218	6.92334	5.95386	6.67437	5.91327	5.53542	6.28482	4.21608	7.49142	6.55849	6.06025	7.59265	4.23104	6.41583	8.2346	4.65996	6.39124	7.78671	5.17905	6.62164	6.11465	6.07656	6.11373	3.92337	7.88121	6.78009	5.24297	7.92111
ENSMUSP00000029769.8	Gclm	glutamate-cysteine ligase, modifier subunit [Source:MGI Symbol;Acc:MGI:104995]	22	21	17	28	UR	7.45372	6.56695	3.06698	8.66109	6.11028	3.87147	5.98391	8.13159	8.65828	6.97214	2.87153	8.96646	6.92743	4.15935	4.45467	7.14415	7.52198	6.9559	3.32641	8.03652	6.0159	4.28459	5.82164	7.72781	8.49327	6.74065	3.30151	8.72502	6.61661	4.2198	4.86016	7.35221	7.77614	6.94375	3.528	6.7861	5.9801	4.33652	6.0068	7.71117	9.26061	6.61604
ENSMUSP00000078661.5	Hax1	HCLS1 associated X-1 [Source:MGI Symbol;Acc:MGI:1346319]	3	7	3	4	UR	7.34157	5.13936	7.57123	5.60926	7.30522	5.24134	6.57609	6.9603	8.21669	4.9126	5.81837	7.78367	6.24219	3.78901	4.27808	7.21503	6.11837	5.79459	6.50987	6.57758	6.02842	5.30609	6.43641	8.00162	8.22335	5.74593	5.80533	6.08133	5.94791	4.66105	5.62485	7.13729	6.45952	6.08784	6.44292	6.70399	6.20641	4.97885	6.34753	7.98917	7.53876	5.71293
ENSMUSP00000098097.5	Ube2z	ubiquitin-conjugating enzyme E2Z [Source:MGI Symbol;Acc:MGI:1343160]	9	5	2	8	UR	7.23484	6.38116	5.16685	6.40336	5.57509	6.50532	6.39707	5.85678	8.47108	5.94661	6.06154	6.24611	6.09282	5.56545	5.5437	6.5522	7.50344	6.79617	6.54119	5.8448	6.12239	5.75736	6.30852	6.95586	6.9462	5.72141	5.74057	6.21983	6.17032	5.88149	5.46079	6.02964	7.18863	6.29461	5.92852	7.37102	6.27673	6.46118	6.12182	6.55019	7.36093	6.60126
ENSMUSP00000020500.8	Appl2	adaptor protein, phosphotyrosine interaction, PH domain and leucine zipper containing 2 [Source:MGI Symbol;Acc:MGI:2384914]	4	6	8	9	UR	6.31608	6.46846	4.85613	7.00059	7.58052	5.62718	6.21761	7.37571	7.2982	6.04297	4.21975	7.03584	6.98148	5.31054	5.03666	6.63227	7.95535	6.83128	4.35592	5.55229	7.24998	6.08555	5.59765	7.14826	8.06246	5.57467	4.47802	6.49262	7.77118	4.48845	5.31742	7.03887	7.41797	6.42544	4.77884	6.47225	6.04426	6.38756	6.59202	6.62096	7.69332	5.99362
ENSMUSP00000066561.6	Ppm1h	protein phosphatase 1H (PP2C domain containing) [Source:MGI Symbol;Acc:MGI:2442087]	2	2	1	0	UR	4.61616	9.60246	5.35844	5.3198	8.7558	9.75927	3.76031	6.22909	5.11156	6.21503	5.36751	5.41703	8.24081	6.45077	4.46458	5.33138	4.79148	10.7926	5.30765	6.50611	10.3463	7.39714	4.28724	6.05458	4.35333	7.37896	5.48419	6.35	5.70422	6.85793	4.08279	4.30542	6.50883	9.34311	7.16253	7.37408	11.4219	8.3233	4.16585	7.05263	2.57414	6.18946
ENSMUSP00000129815.2	Tarbp1	TAR RNA binding protein 1 [Source:MGI Symbol;Acc:MGI:4936930]	1	1	2	0	UR	7.87385	5.54943	6.93397	5.72739	5.29721	4.74841	6.45472	7.51656	9.43699	5.51998	6.31558	7.20491	4.42662	3.93637	6.27328	6.78472	9.36412	5.6932	6.3412	5.122	6.67026	1.24137	4.94934	6.33436	8.41449	4.12918	7.83861	10.3794	6.42429	2.47727	5.64743	8.97353	7.56346	5.53111	6.94598	4.78878	5.54007	3.26422	6.4112	8.25735	8.18412	3.33068
ENSMUSP00000031319.7	Ppbp	pro-platelet basic protein [Source:MGI Symbol;Acc:MGI:1888712]	2	1	3	3	UR	6.25726	10.1532	4.9066	6.0609	15.2473	3.72044	5.8401	5.07238	5.22324	9.95213	3.61275	4.90508	9.50812	3.63926	2.2038	3.69749	5.01637	13.2934	1.52935	6.32735	11.4297	4.73197	2.28179	3.40078	4.7555	7.51609	6.24625	7.30797	10.1183	3.34176	4.28104	8.42238	2.80116	9.58237	3.81146	6.66633	9.5848	8.14293	3.72377	2.98993	2.38855	8.29214
ENSMUSP00000022543.9	Micu2	mitochondrial calcium uptake 2 [Source:MGI Symbol;Acc:MGI:1915764]	3	4	2	5	UR	7.06818	5.14336	6.04751	6.82072	6.54854	7.39618	7.418	7.3055	6.43481	5.19199	5.55093	5.55682	5.85167	4.98931	5.1676	7.50887	7.7804	4.97703	6.17393	6.41772	6.29973	8.36797	7.76256	8.71058	7.08389	4.20018	4.96648	4.46356	5.01323	6.31794	5.86985	5.59499	6.73783	5.49225	5.89763	7.38354	7.14192	7.64479	7.25991	8.11298	6.12896	4.33553
ENSMUSP00000035804.7	Mtarc1	mitochondrial amidoxime reducing component 1 [Source:MGI Symbol;Acc:MGI:1913362]	27	32	38	34	UR	4.53097	6.38946	13.2024	5.67771	10	3.86193	4.24686	3.68926	4.29229	6.95097	11.2573	4.15392	8.29692	4.59881	3.62763	5.22341	4.65636	6.3282	14.2543	5.68936	8.08984	3.83279	4.3547	3.64405	5.51845	7.71057	10.5052	4.06082	8.87913	2.76242	4.85606	4.85779	3.94932	6.20805	12.5878	5.51305	7.98724	3.85684	4.73763	3.92665	5.95181	8.38828
ENSMUSP00000032865.9	Fah	fumarylacetoacetate hydrolase [Source:MGI Symbol;Acc:MGI:95482]	43	34	40	45	UR	8.09702	9.01804	2.8403	5.24796	6.25429	5.97102	5.59234	7.09368	6.92128	8.97781	2.4479	5.57372	5.17554	5.38261	6.74603	8.66043	6.1304	10.8984	3.22198	6.00162	5.95232	4.90483	6.76772	6.76262	6.7392	9.19981	2.41116	6.12353	6.4596	5.30236	6.03473	7.08971	6.46741	8.47061	3.30753	5.86047	6.37375	5.06589	6.33682	7.47862	8.02279	9.37167
ENSMUSP00000021091.9	Pafah1b1	platelet-activating factor acetylhydrolase, isoform 1b, subunit 1 [Source:MGI Symbol;Acc:MGI:109520]	25	23	25	22	UR	5.4434	6.25575	5.5347	4.9412	5.63388	6.09082	5.75013	5.85936	5.49059	6.24324	7.74064	6.79477	7.1299	6.77779	7.86519	6.44863	5.21915	6.54507	6.38378	5.10857	6.40433	5.88388	6.43863	7.11986	4.99345	6.19093	7.25002	5.95373	6.56233	6.25844	6.73955	6.94828	5.56645	6.18143	6.48156	5.08808	6.57409	6.51406	6.50094	6.10336	4.74599	6.58369
ENSMUSP00000041814.9	Lonp1	lon peptidase 1, mitochondrial [Source:MGI Symbol;Acc:MGI:1921392]	38	40	47	41	UR	6.62979	5.76129	5.89167	5.88502	5.75479	6.91811	6.96322	6.75842	7.14631	6.05256	5.73183	6.1828	5.73795	6.30905	6.10448	6.17271	6.60689	6.26297	5.48586	6.05798	5.78437	6.94749	6.20214	6.76443	7.43769	5.93892	5.24953	5.92066	6.05563	6.36789	6.23005	6.6875	6.36563	6.00888	5.47772	6.35004	5.85066	7.03226	6.57334	6.68679	6.72101	6.01043
ENSMUSP00000063927.8	Tprkb	Tp53rk binding protein [Source:MGI Symbol;Acc:MGI:1917036]	8	7	5	6	UR	7.20015	4.61108	9.12204	6.02321	4.98075	7.37525	7.13903	5.62192	6.0236	4.11364	9.35917	5.40938	5.22719	6.3129	6.2858	5.1949	6.6686	5.421	9.45419	5.83585	5.63127	7.39301	6.94709	5.93283	6.37201	4.29531	9.07278	4.69828	5.5079	5.27384	6.04002	5.45603	6.1204	5.17683	8.24282	6.33356	5.39005	6.93094	7.31776	6.54107	6.87331	4.9534
ENSMUSP00000083242.7	Scarb1	scavenger receptor class B, member 1 [Source:MGI Symbol;Acc:MGI:893578]	4	5	4	8	UR	7.3559	5.99976	5.75284	8.26977	2.3487	6.13235	6.34502	7.60686	8.53885	5.84559	5.19913	6.36862	3.65831	7.59668	5.45055	7.53108	7.12442	4.64511	5.8056	9.16124	3.06497	7.07456	6.19529	6.9863	6.89972	4.11922	6.85163	6.85256	3.62435	8.22637	6.38496	6.98368	7.88464	5.02911	6.11622	9.53121	2.89178	7.3142	5.68557	7.45733	5.11747	4.19659
ENSMUSP00000089298.7	Hfe	homeostatic iron regulator [Source:MGI Symbol;Acc:MGI:109191]	7	4	1	6	UR	4.78075	7.71921	4.8621	9.08473	5.75562	5.88783	4.51465	5.00257	6.89799	7.83881	3.97489	9.04153	6.76548	5.20419	5.32996	7.33969	4.90487	10.745	5.94603	8.93392	5.69715	4.76732	4.8522	6.39386	6.07018	7.37834	3.63831	7.50761	5.74407	6.72983	5.13747	5.5538	3.06109	7.39103	4.27647	9.06585	5.77403	3.75837	5.57752	5.98198	6.90775	8.98436
ENSMUSP00000027247.6	Pdcl3	phosducin-like 3 [Source:MGI Symbol;Acc:MGI:1916083]	5	1	3	3	UR	4.83515	6.4468	5.31556	4.80439	5.74042	6.75614	3.69414	6.70886	6.31833	7.8235	6.83571	7.24613	4.94334	6.67244	6.1731	9.68598	4.41989	8.52768	8.08637	3.34383	6.73898	6.79441	7.31245	9.3781	3.99993	7.18067	5.90339	3.40974	5.91906	5.3611	6.71426	6.91014	4.56573	7.71924	8.22414	4.80414	5.98504	7.45376	6.93684	6.90938	4.58167	6.56453
ENSMUSP00000076505.3	Ext1	exostosin glycosyltransferase 1 [Source:MGI Symbol;Acc:MGI:894663]	1	3	1	2	UR	4.96538	3.49666	7.82293	5.7856	4.83731	6.70268	6.14454	6.11286	6.07987	3.95957	8.07638	6.31418	3.64004	8.76491	8.74323	8.55386	5.77485	3.93893	7.18433	6.84937	4.78741	6.26491	5.84553	7.30283	6.50278	4.49277	6.2853	7.12051	4.10409	7.63909	8.65375	7.25354	6.56162	4.02489	7.43961	5.40571	4.93426	6.29837	6.02679	5.29055	6.65837	4.23189
ENSMUSP00000044801.7	Herc1	HECT and RLD domain containing E3 ubiquitin protein ligase family member 1 [Source:MGI Symbol;Acc:MGI:2384589]	10	12	10	8	UR	6.8618	5.77779	5.33224	6.91436	6.81996	4.84578	5.16581	7.25529	7.96422	6.12592	5.39603	7.40654	6.82991	5.01961	5.00045	7.28428	7.26957	5.91026	6.11417	6.5251	7.39378	5.44179	5.71933	7.38412	6.71621	6.03135	6.56087	6.49457	5.69306	5.09917	4.83608	6.81056	7.18916	5.76959	6.09856	6.72122	7.09541	5.59308	5.19009	7.05105	6.40812	6.081
ENSMUSP00000102724.3	Plaa	phospholipase A2, activating protein [Source:MGI Symbol;Acc:MGI:104810]	17	24	27	15	UR	6.79295	5.63015	5.57843	6.68493	6.42302	6.41246	5.19512	5.96235	7.44219	6.33078	5.81503	6.83346	6.27023	7.07009	5.44194	6.11687	6.11338	5.29309	5.64676	6.23584	6.76126	6.80601	5.6057	5.84648	6.61714	5.82802	6.31695	6.91048	6.35333	7.2791	5.86092	6.52554	5.76055	5.42155	5.97101	5.9739	6.09068	6.97577	5.80879	5.58555	6.94474	6.0262
ENSMUSP00000026743.9	Uqcrc1	ubiquinol-cytochrome c reductase core protein 1 [Source:MGI Symbol;Acc:MGI:107876]	36	36	39	41	UR	6.81274	4.94415	7.45254	5.55228	5.08134	5.69885	7.79481	5.50561	6.67427	5.82923	7.36084	6.98938	5.58378	5.5505	7.24561	5.92405	6.81405	5.12333	7.88603	5.3575	4.56548	5.93301	7.21573	5.83832	7.3434	5.85717	6.6793	6.38562	6.24422	5.65221	7.1631	5.94154	6.50375	5.478	7.57091	6.47549	4.62638	5.09434	7.0113	5.72643	7.22502	5.93705
ENSMUSP00000042265.6	Gtf3c4	general transcription factor IIIC, polypeptide 4 [Source:MGI Symbol;Acc:MGI:2138937]	8	3	3	7	UR	7.59774	6.36444	7.49097	5.95163	4.97903	7.09396	6.42753	6.18923	6.94918	5.54687	7.19396	5.97064	4.85284	5.55896	5.68002	6.15302	7.45432	7.39406	7.65449	5.85519	5.31417	6.94164	7.23122	7.22096	6.77737	4.8563	6.89809	5.50347	4.9074	4.7288	6.17128	5.09123	8.93769	6.99052	6.46122	5.68591	5.46126	6.7225	6.60622	7.36039	7.47497	5.35707
ENSMUSP00000032191.10	Sumf1	sulfatase modifying factor 1 [Source:MGI Symbol;Acc:MGI:1889844]	4	1	3	1	UR	7.18351	6.02336	2.18539	5.55831	9.94618	5.00453	4.17537	6.10903	12.109	6.55682	3.29813	6.47264	6.62182	3.98296	6.35979	8.41318	8.38606	6.92025	2.97175	8.6605	7.64676	5.62303	5.9706	5.50664	8.96221	5.47001	2.84484	7.65728	6.35043	5.05229	6.19535	5.782	8.71405	6.52818	2.78979	7.29815	8.83272	4.84898	6.48421	6.93048	8.225	3.58397
ENSMUSP00000096173.3	Rap1gds1	RAP1, GTP-GDP dissociation stimulator 1 [Source:MGI Symbol;Acc:MGI:2385189]	10	10	12	8	UR	5.65039	7.46012	5.53011	6.33468	7.71219	6.24607	5.95339	7.21411	4.22905	6.24265	5.64965	6.31822	8.19192	5.41081	6.52249	5.33415	5.80774	7.1239	6.46775	6.60713	7.93329	5.3551	6.56255	6.25551	4.33642	7.37814	5.89702	6.37934	6.88452	4.78678	5.80048	6.42433	5.67881	7.99594	5.83993	5.7211	7.41496	5.42722	6.48104	7.1143	5.42451	7.08933
ENSMUSP00000023761.3	Cox14	cytochrome c oxidase assembly protein 14 [Source:MGI Symbol;Acc:MGI:1913629]	1	2	0	2	UR	8.6827	5.2403	6.1012	4.2952	5.93021	8.51174	5.32938	6.59766	8.84594	4.44921	5.77502	4.60386	5.52183	4.98242	8.01391	7.11943	5.97438	4.2721	7.31916	5.16418	5.51673	8.26274	7.68513	8.50203	9.42611	4.98801	5.88511	4.54488	5.34191	4.72989	5.48733	6.90033	0	0	0	0	0	0	0	0	0	0
ENSMUSP00000034233.9	Ciapin1	cytokine induced apoptosis inhibitor 1 [Source:MGI Symbol;Acc:MGI:1922083]	9	10	9	6	UR	7.15597	3.32984	7.47461	7.82166	6.72817	2.92679	6.77859	6.4148	9.63645	4.95131	6.36307	5.23758	7.08227	3.46326	6.72001	7.91562	7.85173	2.84881	6.58781	5.77267	5.95952	3.45262	6.53713	5.45844	7.29054	4.67198	8.02634	6.82175	10.2678	3.55405	7.35359	7.54515	5.94687	3.76558	7.16783	6.1866	5.52713	2.70377	7.22252	5.65522	8.21849	5.04267
ENSMUSP00000023510.7	Umps	uridine monophosphate synthetase [Source:MGI Symbol;Acc:MGI:1298388]	22	22	26	21	UR	6.92422	6.21367	4.84599	7.41833	6.57093	7.66872	7.59887	7.96475	6.47676	5.09021	4.12845	5.47986	6.02333	6.34688	5.27405	5.97498	7.63638	5.85806	4.65866	7.05556	7.26064	7.74092	7.29939	7.25642	6.15127	4.95339	4.80574	5.03275	6.5304	6.38484	5.05135	6.32424	8.41461	6.27379	4.41475	6.54546	6.78624	7.86701	7.32091	7.5892	6.75599	4.92616
ENSMUSP00000099890.4	Ifit2	interferon-induced protein with tetratricopeptide repeats 2 [Source:MGI Symbol;Acc:MGI:99449]	4	3	1	2	UR	3.43132	12.1622	2.91591	4.48502	7.24134	20.7229	4.05883	4.53869	2.24334	5.96058	4.17339	2.46491	12.9698	7.5446	2.47062	2.61657	5.04494	9.09379	3.93573	5.67375	13.2316	15.0678	4.26728	2.69473	2.2958	8.80682	3.51722	3.03743	7.80907	8.72136	2.87228	3.93036	6.22675	12.2889	2.52145	5.09973	15.5315	16.6562	4.27211	4.47248	0.871092	8.35635
ENSMUSP00000031268.7	Enoph1	enolase-phosphatase 1 [Source:MGI Symbol;Acc:MGI:1915120]	1	3	2	3	UR	5.87935	9.07498	6.97459	11.0087	5.05556	11.2874	8.05585	6.543	0.822905	4.08532	4.61455	6.56754	5.10228	7.15912	6.47718	1.29168	5.45198	7.38438	6.29055	8.1583	5.84896	8.80159	8.6964	5.99202	4.72045	6.9141	5.18921	5.5135	5.76115	5.96289	5.5211	3.79341	5.63123	8.5829	5.43495	8.56776	7.12374	8.76174	7.52551	4.93426	3.7647	6.88057
ENSMUSP00000034944.3	Dapk2	death-associated protein kinase 2 [Source:MGI Symbol;Acc:MGI:1341297]	4	3	4	4	UR	8.13306	7.17656	4.61139	8.21538	7.12827	7.00366	5.10963	7.46327	8.50936	5.89421	4.09158	5.76399	4.85993	5.12418	4.70235	6.21315	8.86799	6.65562	4.6237	8.564	8.85597	7.0564	5.38167	6.76873	9.68649	6.17476	3.27819	5.67001	4.07414	5.51216	2.48108	6.34906	9.03347	7.99498	4.87845	6.36596	7.52149	6.97748	5.11717	7.28954	8.35728	5.8496
ENSMUSP00000030263.3	St3gal3	ST3 beta-galactoside alpha-2,3-sialyltransferase 3 [Source:MGI Symbol;Acc:MGI:1316659]	3	3	3	3	UR	4.68613	6.59948	4.56761	6.28098	5.5065	4.57993	7.05151	3.85895	4.57273	7.33975	7.68747	8.76689	5.58659	6.65224	9.53875	6.72451	4.71324	5.83404	5.18071	7.28014	5.53394	4.87611	7.05331	4.0748	4.80741	9.14488	4.52923	8.84185	4.48987	7.37143	10.6834	5.58569	4.66439	6.08974	4.86888	8.2252	4.99769	4.63946	6.55632	3.78056	4.4368	8.22374
ENSMUSP00000019183.9	Dalrd3	DALR anticodon binding domain containing 3 [Source:MGI Symbol;Acc:MGI:1915039]	3	1	2	3	UR	8.06568	6.03671	5.47031	6.073	6.31394	5.31469	4.3258	6.60363	9.02576	7.098	5.74376	7.30942	5.16948	5.34037	4.28857	7.82088	10.0931	6.52856	5.96821	5.99264	5.69769	4.30481	4.99995	5.86319	8.22358	6.64102	5.581	7.12385	7.98185	4.62882	3.90904	6.46267	8.19994	6.74806	6.782	5.52807	6.20225	5.01	5.11804	7.13561	7.99091	7.14886
ENSMUSP00000126621.3	Ndufs1	NADH:ubiquinone oxidoreductase core subunit S1 [Source:MGI Symbol;Acc:MGI:2443241]	43	51	45	50	UR	6.84606	5.204	6.79488	6.84815	5.69682	5.41671	7.0479	6.05609	6.93899	6.03734	7.62415	6.27387	5.57158	5.41911	5.86797	6.3564	6.96582	5.00971	7.72172	6.70624	5.30519	5.22949	7.31679	6.94165	6.80797	6.31103	6.83072	6.23547	6.19558	5.03958	5.38697	5.99607	7.27114	5.66183	7.55826	6.71221	5.45179	5.32337	7.0109	6.40481	7.22137	6.43107
ENSMUSP00000071966.7	Plxnb1	plexin B1 [Source:MGI Symbol;Acc:MGI:2154238]	6	8	4	9	UR	4.6321	9.93919	8.33168	2.20291	3.51366	9.31071	8.69788	2.54312	4.02427	7.98762	10.0946	2.92384	2.92337	7.75603	12.563	2.55601	3.85567	10.5912	5.85106	1.77096	4.52792	9.76579	9.56499	2.50454	3.0646	6.10182	12.0221	2.20992	4.06808	9.98852	12.1066	2.00627	4.74302	8.01439	6.27026	2.18458	4.92861	10.3322	10.6263	2.33828	3.87168	7.41483
ENSMUSP00000063325.6	Acox1	acyl-Coenzyme A oxidase 1, palmitoyl [Source:MGI Symbol;Acc:MGI:1330812]	9	7	10	11	UR	4.92647	5.608	4.17715	5.28459	8.53451	5.41697	7.85739	5.9278	5.67091	7.70998	4.43077	5.87873	12.135	4.99898	5.73958	5.70317	4.9332	8.21689	4.64515	5.41129	9.87493	4.57939	9.26663	6.72844	5.56303	9.09851	4.95668	4.48006	6.01742	4.61037	6.41504	5.20296	4.56361	8.69343	4.76349	6.77296	8.87976	5.20526	7.80639	6.18962	5.57684	9.34698
ENSMUSP00000045361.9	Parl	presenilin associated, rhomboid-like [Source:MGI Symbol;Acc:MGI:1277152]	8	11	9	8	UR	6.75802	6.13791	5.62725	6.08372	5.29817	6.73399	6.58319	7.20741	7.69362	6.53645	4.7127	6.76634	5.04591	5.12819	5.57572	8.11139	8.05484	5.14661	6.62224	6.78406	5.73158	6.68486	6.61662	7.16468	7.38109	5.58389	4.50687	6.34177	5.10205	5.60131	5.89814	6.77937	6.54842	5.60442	5.94519	7.48404	5.97343	6.27566	5.95904	7.42593	7.39543	5.7061
ENSMUSP00000103007.4	Idh2	isocitrate dehydrogenase 2 (NADP+), mitochondrial [Source:MGI Symbol;Acc:MGI:96414]	50	42	45	52	UR	7.71064	6.48664	9.02563	6.36968	6.16566	6.23776	6.90893	7.90931	6.32035	4.97018	7.78972	5.1295	3.97489	4.47166	5.65714	4.87231	8.57838	7.68359	8.87574	6.2578	5.80423	5.54559	7.79058	8.00178	6.92935	5.02333	6.40311	4.48471	4.68105	4.22478	5.08659	4.62938	7.50162	7.14508	8.08432	6.75769	5.61252	5.01173	8.23867	8.79842	7.53495	4.7832
ENSMUSP00000034121.10	Man2b1	mannosidase 2, alpha B1 [Source:MGI Symbol;Acc:MGI:107286]	22	22	18	16	UR	4.85618	8.19856	7.7102	5.06895	6.26264	11.8067	5.83233	5.85468	4.53282	6.74051	4.07061	4.30312	5.97977	8.96773	4.90537	4.90984	5.07466	7.59324	7.77987	4.89713	6.31742	10.7025	5.84294	5.86694	4.92946	6.93995	4.80034	5.23384	6.11202	7.76365	4.67009	5.47592	4.98662	8.31723	6.69218	5.95266	6.3341	10.2572	5.19054	5.44276	4.64328	7.24752
ENSMUSP00000145884.4	1600014C10Rik	RIKEN cDNA 1600014C10 gene [Source:MGI Symbol;Acc:MGI:1919494]	1	0	1	1	UR	8.27854	2.48391	2.64673	19.4342	3.11784	2.06817	3.72026	5.04214	9.89663	3.90929	1.52962	21.5595	3.11264	4.12212	2.82663	6.25184	0	0	0	0	0	0	0	0	0	0	0	0	0	0	0	0	6.09087	2.23786	3.9444	19.918	1.91638	2.41009	3.18556	6.19121	11.2805	3.59328
ENSMUSP00000027467.5	Serpine2	serine (or cysteine) peptidase inhibitor, clade E, member 2 [Source:MGI Symbol;Acc:MGI:101780]	1	1	1	0	UR	1.96621	7.04409	9.0026	3.60771	5.0513	6.93888	6.41155	3.22246	3.02486	9.94004	11.0831	5.88511	4.50452	6.8465	9.3267	6.14437	5.64132	7.32126	8.4453	2.94704	4.60846	6.52324	4.08773	3.9545	3.64826	8.81614	8.19867	7.86374	6.29235	8.53981	8.94681	4.16536	3.81843	6.25467	7.60845	4.58941	4.86244	8.06646	4.88339	4.45673	4.73482	5.891
ENSMUSP00000026013.6	Maoa	monoamine oxidase A [Source:MGI Symbol;Acc:MGI:96915]	22	23	20	18	UR	4.30725	7.4783	9.38307	6.50692	6.67278	12.687	6.65367	9.28496	2.45052	4.86525	7.02691	2.44217	3.29385	6.07721	3.535	7.33516	5.01231	6.77278	9.37316	7.18677	6.54112	10.4255	9.08468	10.0335	3.39014	5.69895	5.53069	2.38165	3.16586	6.09014	4.03417	5.27859	4.86994	7.28404	8.49468	7.77297	6.70269	9.91989	8.4855	9.41811	3.66254	5.17128
ENSMUSP00000086450.3	Nudt18	nudix (nucleoside diphosphate linked moiety X)-type motif 18 [Source:MGI Symbol;Acc:MGI:2385853]	2	1	2	2	UR	9.48282	4.82176	6.2145	5.44757	6.08087	8.67953	1.80699	6.88974	8.10171	4.06809	9.98296	4.49142	6.19139	7.74263	3.25311	6.74493	9.59052	6.23025	4.03888	6.76042	6.63811	8.46019	1.53292	8.16629	9.46029	3.9123	8.18596	4.08978	3.23282	9.95292	1.87915	7.8692	11.0878	6.54404	5.3189	5.83543	6.17488	9.38009	2.3697	8.05762	7.97123	5.18562
ENSMUSP00000117951.3	Capns1	calpain, small subunit 1 [Source:MGI Symbol;Acc:MGI:88266]	8	6	8	9	UR	6.33629	7.5115	3.42407	5.70749	9.03423	5.71968	3.44564	7.01011	6.96793	9.18191	2.94881	5.1374	8.91692	5.1645	4.09294	9.40059	6.23961	8.20881	2.68931	6.13872	8.66884	5.26946	3.78268	7.81903	6.53445	9.78483	3.19748	6.22291	7.33716	5.56609	4.34976	8.19084	6.93115	8.36621	3.2335	5.76922	7.61681	5.46305	3.74435	8.26442	6.15241	9.18145
ENSMUSP00000026062.10	Casp7	caspase 7 [Source:MGI Symbol;Acc:MGI:109383]	7	8	8	6	UR	7.58653	5.42305	2.83126	6.54421	7.06811	7.68517	5.77935	6.12017	8.4169	6.0276	2.71636	5.19865	7.20688	8.41556	6.3774	6.60279	6.83962	6.15212	4.48921	5.68962	7.43542	7.98656	6.78658	6.97454	7.86281	5.19746	3.54775	4.41692	6.90233	6.77735	6.48475	6.45696	7.6327	5.67745	3.95876	6.51043	7.21384	9.06712	6.45575	5.64805	7.26916	5.54542
ENSMUSP00000070405.8	Tmem143	transmembrane protein 143 [Source:MGI Symbol;Acc:MGI:1917459]	1	2	2	3	UR	5.29833	7.7537	5.20286	8.93385	4.15058	1.79652	6.57676	4.71767	5.2323	12.0857	3.99953	7.68345	9.34276	3.50073	4.99087	8.73444	4.86395	5.98489	6.00237	8.68468	6.71083	1.7205	5.91108	5.75971	6.58425	10.3173	4.97347	8.87301	9.19686	2.08038	5.23491	7.10174	4.61824	6.47394	5.16748	7.85543	7.05802	1.92567	5.39417	5.40755	7.62067	9.74358
ENSMUSP00000009234.10	Ap1b1	adaptor protein complex AP-1, beta 1 subunit [Source:MGI Symbol;Acc:MGI:1096368]	29	31	29	25	UR	6.24638	5.8183	5.89826	6.16937	5.83596	5.66423	6.8485	6.93589	6.32788	5.73881	6.8107	6.09061	6.43499	5.67884	6.46386	7.03743	6.55864	5.50264	5.74195	5.8388	6.34818	5.50159	6.77734	7.63743	6.66568	5.3285	6.27145	6.08976	6.82876	5.97239	6.38794	6.54894	6.55521	5.8777	5.58944	6.05574	6.1781	5.73724	6.58073	7.34677	6.72239	5.72454
ENSMUSP00000054856.5	Uqcr10	ubiquinol-cytochrome c reductase, complex III subunit X [Source:MGI Symbol;Acc:MGI:1913402]	5	9	12	7	UR	7.42084	5.92516	7.06048	5.85332	4.58271	5.63118	8.23365	7.00418	7.81477	6.17282	6.78484	6.33308	4.82605	5.2382	5.53241	5.5863	7.96522	4.99294	7.09226	5.87798	5.15925	6.36767	8.31146	7.21798	6.80126	5.03232	5.48958	6.0459	5.7491	4.97237	7.49984	5.42488	7.69131	5.25203	6.98758	6.57471	5.29894	5.84213	7.93136	6.63839	7.12669	5.39207
ENSMUSP00000100059.4	Ufl1	UFM1 specific ligase 1 [Source:MGI Symbol;Acc:MGI:1914740]	29	32	28	25	UR	6.30516	5.01075	5.39515	6.02092	5.71427	5.63425	6.13651	5.4231	6.72391	5.05309	7.89392	7.33047	5.96384	7.67516	7.4205	6.29902	6.16163	5.0606	5.326	5.79825	6.50952	5.94289	5.68718	5.7445	6.4857	5.22287	7.1131	6.78721	6.64649	6.87116	7.67017	6.97272	6.22753	4.89451	5.90108	5.54444	6.39685	5.77583	5.82372	5.61205	6.75007	5.14674
ENSMUSP00000100222.2	Ighm	immunoglobulin heavy constant mu [Source:MGI Symbol;Acc:MGI:96448]	25	23	26	15	UR	3.72976	10.266	9.04139	5.23266	19.591	1.84039	3.14301	6.63687	3.15611	5.00161	1.19473	3.9931	20.4779	2.40136	1.48436	2.80976	2.60135	24.0046	2.64805	3.56641	16.7239	2.35309	2.49971	3.40427	3.66453	8.24575	2.39259	4.82449	12.758	3.00619	1.88053	5.42652	2.33107	14.4921	7.87698	2.8808	20.9888	3.46632	3.8124	3.05496	3.41099	4.08589
ENSMUSP00000074670.6	Rex1bd	required for excision 1-B domain containing [Source:MGI Symbol;Acc:MGI:1913712]	3	5	3	2	UR	3.46767	5.08753	1.4081	5.72616	7.86829	3.34573	3.41782	4.01001	9.75066	13.3432	4.57401	9.2373	11.3357	7.41645	3.63771	6.37361	4.47217	3.7213	2.25478	3.9554	8.94511	3.75702	2.73861	4.40119	6.10572	10.3804	4.96129	10.1161	16.0869	4.46101	4.35957	9.2834	4.00607	7.04648	2.51836	4.9364	7.60137	3.83176	3.95668	4.67923	6.44825	13.0011
ENSMUSP00000113703.2	Pxdn	peroxidasin [Source:MGI Symbol;Acc:MGI:1916925]	0	6	4	5	UR	0	0	0	0	0	0	0	0	0	0	0	0	0	0	0	0	4.16416	8.93896	3.31683	5.10766	7.84874	5.94357	4.95163	5.82651	8.01225	9.42479	6.32191	7.04428	5.27599	6.17553	5.22565	6.42153	3.22	8.00365	4.75234	4.59919	7.06075	7.29537	5.39079	4.80074	6.16513	8.64985
ENSMUSP00000102050.3	Arhgap17	Rho GTPase activating protein 17 [Source:MGI Symbol;Acc:MGI:1917747]	5	6	2	6	UR	5.30163	7.38628	5.55509	6.87452	5.79923	6.63126	5.87862	6.95001	4.91631	6.50451	6.48894	7.19099	6.78677	6.99027	5.68165	5.06391	5.73126	9.20647	5.81789	6.9069	6.38232	6.33707	4.82745	8.49629	6.29021	7.65927	5.29963	5.3652	4.93316	5.06812	4.67634	7.00242	6.35461	8.52323	4.65917	7.04256	6.24764	6.04669	4.65237	6.62457	5.06214	7.26838
ENSMUSP00000102991.3	Unc45a	unc-45 myosin chaperone A [Source:MGI Symbol;Acc:MGI:2142246]	19	15	18	19	UR	6.74318	4.94606	6.49288	5.66113	5.71695	7.58263	5.52942	5.93524	6.74136	5.11615	7.8846	5.86801	7.77656	6.709	5.45639	5.84044	7.15929	5.16401	6.51985	5.94091	6.32516	7.49156	5.49836	5.60679	5.79602	5.02532	7.14218	6.14774	7.13433	7.32217	5.67808	6.04823	7.7985	5.02142	6.66287	6.3107	6.67134	8.52398	5.49874	5.97142	5.50082	4.90257
ENSMUSP00000009036.4	Vdac3	voltage-dependent anion channel 3 [Source:MGI Symbol;Acc:MGI:106922]	21	20	20	18	UR	6.40767	5.3605	7.3859	5.10666	5.35547	6.40695	7.02319	5.152	6.77539	6.02507	6.92833	6.85257	5.33269	5.55653	7.47737	6.85372	6.36315	5.23109	7.10868	5.77591	5.17398	6.14082	7.09995	6.37421	7.17977	5.10951	6.42471	6.77094	5.41051	6.81181	7.0859	5.93907	6.55545	4.95577	6.7666	6.15303	5.36897	6.20364	6.93408	6.1955	6.82354	5.18314
ENSMUSP00000027409.10	Des	desmin [Source:MGI Symbol;Acc:MGI:94885]	10	4	14	4	UR	5.67279	11.2117	7.03433	5.02846	3.72716	3.19869	7.10605	7.40952	4.79894	11.014	2.65971	3.7246	6.38058	14.4758	2.79347	3.76408	5.45371	16.9412	1.23247	2.92991	5.67791	11.4471	3.37081	4.00188	5.75649	8.62415	9.43255	3.54536	5.35997	5.20373	4.67649	6.34628	5.01319	14.4775	3.48526	4.0345	5.58644	5.21105	7.15108	5.28333	4.32298	11.5246
ENSMUSP00000062392.5	Prkca	protein kinase C, alpha [Source:MGI Symbol;Acc:MGI:97595]	5	5	6	8	UR	3.01491	9.96678	6.23378	6.81968	8.92189	8.41891	7.19422	6.10619	3.95646	10.7561	3.72745	3.13035	6.36594	7.46566	3.80261	4.11907	3.73984	8.61392	7.12801	3.7276	11.799	10.2938	7.08145	7.38611	2.31356	6.08716	5.61411	2.97814	5.61688	6.65621	5.79249	5.17173	2.44839	8.22728	7.15651	8.07735	9.62197	8.9889	6.78493	7.11413	2.11921	6.43338
ENSMUSP00000028083.6	Psmb7	proteasome (prosome, macropain) subunit, beta type 7 [Source:MGI Symbol;Acc:MGI:107637]	4	7	13	12	UR	6.09395	7.30931	4.58063	6.67029	6.52866	6.19558	5.73988	6.773	6.64465	8.095	5.10922	5.99083	5.70447	5.50748	5.85812	7.19892	5.85741	7.25322	5.46786	6.007	6.35862	6.21828	5.7631	7.30355	6.76483	8.09942	4.98135	6.0727	5.54084	5.85564	5.53263	6.92356	6.20119	6.79555	5.9044	6.23362	5.96454	6.62455	5.75273	6.66381	6.95622	7.25587
ENSMUSP00000038841.3	Rap2b	RAP2B, member of RAS oncogene family [Source:MGI Symbol;Acc:MGI:1921262]	7	4	5	7	UR	4.74446	7.60743	7.91476	5.0496	5.59342	8.02793	3.99534	6.00041	5.32159	7.09301	9.23078	5.57862	5.99673	6.52587	4.31527	7.00479	5.17929	8.17853	7.25439	6.12332	6.42214	7.93383	4.72729	7.51359	5.6405	6.33987	7.07784	4.91988	5.12959	7.40837	4.45663	5.69493	5.43892	8.09423	6.54106	5.82431	6.74075	8.03295	4.71471	7.1564	5.40467	6.41393
ENSMUSP00000001156.8	Cfp	complement factor properdin [Source:MGI Symbol;Acc:MGI:97545]	1	0	1	3	UR	6.31158	12.6818	5.80392	10.1851	5.32864	3.99512	6.19114	9.50227	4.54513	10.788	1.68566	3.6808	10.7445	5.5785	1.90767	1.07015	0	0	0	0	0	0	0	0	0	0	0	0	0	0	0	0	3.30782	12.507	6.26041	7.94888	7.50391	9.25614	5.84319	3.11403	3.51044	8.08175
ENSMUSP00000021661.7	Coq6	coenzyme Q6 monooxygenase [Source:MGI Symbol;Acc:MGI:1924408]	9	14	12	14	UR	6.91907	4.10577	6.36648	7.07031	7.43691	6.63133	9.33803	5.69087	6.76611	4.37379	4.15833	8.57064	3.84742	5.51014	6.63149	6.58331	6.44394	6.08021	6.37581	6.92148	5.30442	6.16486	7.74582	7.01191	7.89153	5.11712	4.24142	6.42619	6.30174	4.93924	6.6507	6.38361	6.33015	5.57841	5.85569	7.30951	5.30894	6.1331	8.66629	6.80358	7.74723	4.83472
ENSMUSP00000148684.2	Sntb2	syntrophin, basic 2 [Source:MGI Symbol;Acc:MGI:101771]	10	8	8	9	UR	7.91929	5.19804	8.47207	4.69358	6.15248	4.85701	3.98502	7.54987	8.12743	5.0416	8.75943	5.63726	6.03194	4.76146	4.96655	7.84697	7.37094	6.78672	4.41695	5.21357	6.476	5.17656	4.02959	8.0964	9.39532	4.79649	7.36065	5.45864	5.768	5.28751	5.95305	8.4136	6.2854	5.65423	5.71403	5.07256	5.9471	4.38808	4.09705	10.2078	9.54609	4.91401
ENSMUSP00000110574.4	Celf2	CUGBP, Elav-like family member 2 [Source:MGI Symbol;Acc:MGI:1338822]	5	5	5	4	UR	4.90693	7.71696	7.73567	3.9448	6.40559	5.56152	5.13736	7.4003	4.76969	7.97882	7.94687	3.92732	7.36591	5.91402	5.44768	7.84055	5.18351	7.3963	7.41234	3.25579	5.22284	5.28476	4.15421	8.54342	4.15463	8.78919	10.7605	4.62842	6.30318	5.32495	5.17961	8.40633	6.02923	8.0404	6.91781	4.40891	5.765	6.40069	5.01718	7.49769	5.9414	6.94399
ENSMUSP00000071370.6	Nhlrc2	NHL repeat containing 2 [Source:MGI Symbol;Acc:MGI:1914116]	19	19	21	17	UR	5.43361	6.90161	5.88782	6.1085	6.45358	6.13663	4.77475	6.14645	5.97633	7.55946	5.56804	5.31621	8.8572	7.05458	4.97141	6.85384	5.3642	6.53831	6.38145	5.95523	7.01369	6.24052	5.07979	6.40723	6.60056	7.51361	5.16231	5.17212	7.32676	7.56435	4.78888	6.89097	5.88201	7.03856	6.57966	5.52995	7.31118	6.67486	5.09416	6.25559	5.4632	6.94892
ENSMUSP00000006618.3	Arhgef19	Rho guanine nucleotide exchange factor (GEF) 19 [Source:MGI Symbol;Acc:MGI:1925912]	1	3	3	3	UR	8.71085	7.51633	2.58071	6.59931	8.95349	7.35613	4.9947	8.1379	9.57444	4.92452	2.31855	4.91728	8.62315	5.36278	3.27308	6.15678	8.81288	8.71762	2.82966	8.13452	9.74206	6.63377	6.8104	9.86835	8.76436	5.61247	1.95457	3.71127	6.39666	3.80674	3.15229	5.05238	10.3594	8.28795	2.61709	5.58502	11.054	7.4215	6.47524	8.02217	8.82021	5.30812
ENSMUSP00000119053.3	Mtres1	mitochondrial transcription rescue factor 1 [Source:MGI Symbol;Acc:MGI:1915101]	5	1	3	1	UR	6.08128	6.06266	8.49103	5.64279	5.06467	4.91789	5.71432	6.43021	6.81045	6.09775	10.2344	7.21563	4.31807	4.60117	6.08771	6.23	6.98052	5.14102	10.0458	4.58829	4.4561	4.89017	6.14794	6.72469	6.69681	5.11479	11.0758	5.51063	4.96706	5.18893	5.70084	6.77062	7.65292	5.82976	7.80082	5.87107	4.60531	5.30199	5.93023	6.05724	7.88896	4.24755
ENSMUSP00000040591.7	Aldh5a1	aldhehyde dehydrogenase family 5, subfamily A1 [Source:MGI Symbol;Acc:MGI:2441982]	25	39	38	29	UR	7.25923	5.91284	8.6855	5.67543	5.15726	5.91775	7.41451	6.58554	6.01792	6.21905	7.516	5.57827	3.6949	5.3912	7.0756	5.899	7.38272	5.1783	9.26325	5.57689	5.05583	5.65473	7.69777	6.75627	6.95374	6.45866	6.39313	4.96088	5.11028	4.90227	6.59535	6.05993	7.03076	5.7787	7.99233	5.58721	4.98405	5.55969	6.9623	7.15762	7.85321	6.2357
ENSMUSP00000058375.7	Upf2	UPF2 regulator of nonsense transcripts homolog (yeast) [Source:MGI Symbol;Acc:MGI:2449307]	9	10	8	11	UR	6.93572	5.96749	6.40155	5.62236	6.09755	6.1452	6.79494	6.74061	6.42377	4.93106	6.55981	6.27031	6.01237	6.39299	6.65093	6.05335	6.74335	6.02181	5.9695	6.12414	6.12831	6.04129	6.10037	6.5731	6.49884	5.40986	5.92392	6.06842	6.96519	5.74049	6.83947	6.85196	6.96977	5.80617	6.06751	6.43421	5.87646	6.09814	6.30754	6.39698	6.15625	5.34174
ENSMUSP00000023806.7	Soat2	sterol O-acyltransferase 2 [Source:MGI Symbol;Acc:MGI:1332226]	9	10	11	11	UR	7.45533	9.01541	5.50048	10.0183	4.63627	2.59464	6.94494	8.16296	10.341	6.97512	3.25706	8.67373	3.25164	3.25161	4.10753	5.81392	9.03134	7.82417	5.70441	9.36613	5.41983	3.36175	6.59312	9.03657	11.4467	5.69644	3.00983	7.18202	2.46573	3.31711	4.72233	5.82254	9.86091	8.01804	5.71847	8.33668	5.47953	3.28214	6.23171	9.18803	8.99118	5.61155
ENSMUSP00000035743.8	Pygb	brain glycogen phosphorylase [Source:MGI Symbol;Acc:MGI:97828]	15	19	16	17	UR	6.04928	11.0584	5.69113	4.49301	6.19002	6.46135	5.34051	8.91696	6.00728	7.65215	5.97035	3.93862	6.03184	5.44742	4.93341	5.81829	6.5174	12.2545	4.75833	4.59657	7.47578	5.95914	5.37172	10.4862	6.50754	7.32051	5.83818	3.21632	4.59832	4.54218	4.9518	5.60555	7.62788	11.054	4.58012	4.66704	6.82553	5.84868	5.56106	8.62926	5.91768	7.8234
ENSMUSP00000039910.9	C030006K11Rik	RIKEN cDNA C030006K11 gene [Source:MGI Symbol;Acc:MGI:1925941]	9	13	13	13	UR	8.48705	3.98646	8.60155	5.45742	6.46062	6.58177	7.48713	5.7759	4.57326	3.48085	8.24102	8.34133	4.68313	5.18653	9.0708	3.58519	6.97205	4.47164	8.85849	5.15059	5.05502	5.10925	9.22467	5.64638	6.14675	4.72508	6.79469	6.18183	7.04552	4.30679	7.86485	6.44639	5.54896	4.03046	7.68145	5.12536	5.46036	5.1214	8.38871	6.57193	9.02316	4.8284
ENSMUSP00000103209.3	Cisd3	CDGSH iron sulfur domain 3 [Source:MGI Symbol;Acc:MGI:101788]	7	4	6	5	UR	6.57268	7.67063	14.9594	7.5739	3.35524	3.8824	2.43252	5.00441	5.15266	8.1347	9.4278	5.77336	5.54185	6.72229	2.30703	5.48911	6.18715	6.37276	11.527	7.50152	4.66752	4.69646	1.47523	1.77101	3.68077	8.92094	12.3283	7.53647	8.17803	5.95287	2.68121	6.52281	5.33804	7.11144	12.0153	7.65036	4.13156	4.46143	2.05328	4.26725	5.24587	10.3794
ENSMUSP00000118107.3	Sbf1	SET binding factor 1 [Source:MGI Symbol;Acc:MGI:1925230]	14	17	20	17	UR	6.64683	6.02581	7.7621	6.18547	5.94598	6.1714	5.91104	6.25743	6.60328	5.44054	6.95124	6.85308	5.36245	6.96289	5.14224	5.77822	6.49561	5.53346	6.31491	6.90376	5.8419	6.75263	5.51252	5.87444	7.11683	5.04857	6.96574	6.40514	5.20953	7.89693	5.96688	6.16116	6.39376	5.76021	6.51051	6.76234	6.19691	7.43891	5.84799	6.11279	6.08166	5.08222
ENSMUSP00000023062.4	Tomm22	translocase of outer mitochondrial membrane 22 [Source:MGI Symbol;Acc:MGI:2450248]	3	3	6	4	UR	6.53121	5.7325	7.41498	5.89238	5.83674	6.80967	7.62553	5.99619	6.78164	5.53625	7.11066	5.85234	6.3776	5.24958	5.62665	5.62609	7.20573	5.50625	7.44913	6.14815	5.77525	6.38707	7.67229	6.8673	6.67932	5.28932	7.00789	5.66898	5.23099	5.62412	6.17352	5.31469	7.06556	6.06561	7.20047	5.7948	6.70383	6.60329	8.67752	5.93845	6.99144	4.3138
ENSMUSP00000009138.6	Stk38	serine/threonine kinase 38 [Source:MGI Symbol;Acc:MGI:2442572]	9	10	9	11	UR	7.34636	6.30978	5.66678	5.26563	5.9376	6.81238	5.0668	6.52854	6.67744	5.54437	6.43503	6.85124	6.42645	6.16123	6.71533	6.25504	6.74546	6.32233	6.60487	5.72615	6.19915	6.57735	6.30324	7.37319	6.77755	5.97711	5.90131	5.77822	5.76813	5.56408	5.8008	6.58106	7.10641	5.97877	6.34521	5.82614	5.92244	7.01121	6.15861	7.49574	6.6173	5.73793
ENSMUSP00000028499.5	Itgav	integrin alpha V [Source:MGI Symbol;Acc:MGI:96608]	11	10	10	11	UR	5.59132	7.44084	9.38767	5.52495	6.44922	7.75355	5.36719	7.16599	5.19482	5.55342	7.30003	4.56837	5.44498	5.583	5.49759	6.17707	6.05173	7.9199	9.74397	5.8174	6.06093	7.37007	6.09791	6.93246	4.63799	5.09618	7.7289	5.2674	5.06999	6.59301	4.84861	4.76355	6.09337	7.40455	8.43965	5.96375	5.90112	7.58833	5.89543	7.3897	4.80179	5.44078
ENSMUSP00000056719.8	Gtf3c1	general transcription factor III C 1 [Source:MGI Symbol;Acc:MGI:107887]	8	10	13	13	UR	8.9063	6.62919	8.42031	6.17739	4.77521	5.98851	5.82478	6.33883	7.86885	5.5745	8.42661	5.65894	4.57669	4.83618	4.87697	5.12074	7.73534	7.61874	7.57222	6.41925	5.17164	6.84733	6.70222	6.8435	6.72795	5.01648	8.02272	5.45284	4.47629	4.97266	5.42569	4.99513	7.85145	6.96452	7.15966	6.71197	5.13719	6.85169	6.37344	6.83984	6.57796	5.57623
ENSMUSP00000051709.5	Asrgl1	asparaginase like 1 [Source:MGI Symbol;Acc:MGI:1913764]	15	18	16	12	UR	9.10703	6.84404	2.13444	9.22216	8.47218	6.67115	6.70824	6.36189	6.98472	5.6521	3.30668	6.12114	5.31028	7.23941	4.99339	4.87115	9.07636	5.29318	2.48186	8.18833	9.24138	6.35447	5.73726	5.22558	7.59204	6.33321	2.79147	6.38434	7.5072	6.31757	5.21912	6.25662	9.07245	6.80868	2.368	7.68853	8.05708	6.98278	5.50347	5.07247	7.27422	6.32932
ENSMUSP00000022140.6	Ocln	occludin [Source:MGI Symbol;Acc:MGI:106183]	4	6	6	6	UR	8.14416	6.4025	8.89528	7.17384	3.7073	6.19386	6.15396	7.69508	8.65218	5.36458	5.13823	6.70481	5.23491	2.88186	5.11477	6.54269	7.21472	8.61594	5.51697	7.40592	4.81875	6.80625	6.46298	7.425	9.16602	3.64415	5.76233	6.34128	5.89445	2.98283	5.61044	6.33195	7.13096	5.72567	6.55433	7.89369	4.89396	7.23683	6.75368	7.89393	8.67593	4.41405
ENSMUSP00000020057.9	Lin7a	lin-7 homolog A (C. elegans) [Source:MGI Symbol;Acc:MGI:2135609]	7	4	4	5	UR	7.66726	6.31391	8.62591	6.4397	5.22147	4.88754	6.5105	6.77686	7.46865	5.58725	6.24738	6.39585	6.61948	4.96292	4.6025	5.67281	8.09964	6.27552	5.62718	6.02695	5.70801	5.5859	5.13151	6.17117	7.9642	5.93411	7.4672	7.10453	6.60093	3.96809	5.55562	6.77943	8.29614	7.07374	5.76064	6.72531	6.00065	5.55318	5.80739	7.26535	8.0317	5.337
ENSMUSP00000091051.5	Tnpo2	transportin 2 (importin 3, karyopherin beta 2b) [Source:MGI Symbol;Acc:MGI:2384849]	12	8	9	8	UR	6.65012	5.507	6.24106	5.31041	6.10787	5.77416	5.93729	6.22046	7.11425	5.34525	7.13288	6.79227	7.58669	5.9572	6.12947	6.19361	5.60536	5.61576	6.36195	5.51681	6.85852	5.57823	6.01769	6.0314	6.3531	5.67281	7.71257	6.7262	7.29533	5.47768	6.30725	6.86935	6.10395	5.25159	5.7298	5.63048	6.59632	5.66911	6.37537	6.04506	6.64771	5.54659
ENSMUSP00000043442.10	Ccdc93	coiled-coil domain containing 93 [Source:MGI Symbol;Acc:MGI:1918079]	14	16	15	12	UR	7.48553	6.56093	5.96381	6.75328	5.94401	4.49318	6.19836	7.35667	7.02838	5.90967	6.52338	7.41253	6.16674	4.19172	5.93617	6.07563	7.25523	6.82558	5.66255	6.62592	5.96312	4.60709	6.02118	7.64184	7.17873	5.30474	6.45184	6.92941	5.92814	5.28104	6.01572	6.30788	7.65009	6.68158	5.3659	7.45859	6.4514	4.59478	5.9704	7.55926	7.00645	5.10574
ENSMUSP00000081141.7	Pgd	phosphogluconate dehydrogenase [Source:MGI Symbol;Acc:MGI:97553]	27	23	35	39	UR	5.7528	9.36439	7.14015	8.75002	12.5642	4.64716	5.56311	5.69195	4.73832	7.56968	5.87644	3.72995	5.84017	3.99749	4.11242	4.66175	6.24484	6.06305	7.9666	7.17513	12.6521	4.57486	6.60821	6.38145	4.78689	8.68291	7.08778	3.71347	5.02827	4.39012	3.94854	4.69578	6.50349	8.92647	7.95673	5.69222	11.4039	4.63236	6.41027	5.36368	4.99523	8.44855
ENSMUSP00000141131.2	Nipsnap2	nipsnap homolog 2 [Source:MGI Symbol;Acc:MGI:1278343]	5	3	4	5	UR	5.32826	6.9102	7.904	4.91628	6.41546	3.49937	4.83664	4.7264	4.50415	7.35676	10.1775	8.17711	6.04837	7.05029	7.09301	5.05621	5.36092	8.51357	7.6202	5.04489	5.86932	4.68737	5.12688	5.91194	5.00196	7.18106	11.0915	6.74242	6.56548	3.43798	6.96388	4.88066	4.77029	7.42416	6.81962	6.36524	6.86932	3.24888	5.42268	6.40602	5.71017	7.41066
ENSMUSP00000034466.4	Gnpat	glyceronephosphate O-acyltransferase [Source:MGI Symbol;Acc:MGI:1343460]	14	6	14	15	UR	5.13485	6.92267	6.8566	6.66218	7.34216	6.34922	6.78037	5.70643	5.41611	6.42715	6.85131	5.76636	6.01802	5.18525	5.79303	6.78828	4.75539	7.12263	7.83378	6.92089	7.57384	5.94739	7.34317	6.38645	5.84117	6.58914	6.2359	5.02825	5.75964	5.22845	5.42596	6.00796	5.01425	6.87585	8.34756	5.8182	7.39825	6.69458	8.04442	6.11289	4.92017	6.46962
ENSMUSP00000114928.2	Dynlrb1	dynein light chain roadblock-type 1 [Source:MGI Symbol;Acc:MGI:1914318]	6	4	5	3	UR	5.01419	7.14109	4.04163	6.41488	6.42818	5.44849	6.62565	5.16224	6.4314	7.979	5.50909	6.60979	7.12946	6.87791	6.11761	7.06937	6.52477	6.53791	6.17657	6.47373	7.42243	6.4579	6.62907	5.6447	5.09102	6.63353	4.1083	6.06128	7.3117	7.10418	6.35771	5.46519	6.26967	7.40772	5.95646	6.39189	6.87918	6.14477	6.00046	5.55817	5.15753	7.17819
ENSMUSP00000125656.2	Gfm2	G elongation factor, mitochondrial 2 [Source:MGI Symbol;Acc:MGI:2444783]	14	12	14	12	UR	5.73871	6.89768	5.9688	7.10227	7.65366	3.53337	6.12195	7.39503	6.13442	8.10757	5.36441	6.71595	6.90704	3.55252	4.80302	8.0036	5.88127	6.52541	6.03545	6.41255	8.34789	3.93745	5.55701	7.47941	6.12724	7.85563	5.21358	6.38571	8.30512	2.9608	5.64026	7.33523	6.19849	6.39878	5.79332	6.5217	7.93184	3.78368	5.63453	7.5787	6.07341	7.34293
ENSMUSP00000049303.8	Prph	peripherin [Source:MGI Symbol;Acc:MGI:97774]	5	3	4	3	UR	5.75892	10.7648	5.5794	5.57737	6.83567	5.56846	6.90041	7.13263	5.06753	8.71724	4.01396	3.82672	9.98284	5.35361	3.847	5.07347	4.97894	18.3385	1.85615	4.48872	8.064	6.46518	3.96116	4.55492	4.98617	10.2085	2.6436	4.09287	5.74542	7.37269	6.53106	5.71208	4.531	11.3004	3.63073	3.23157	7.86955	7.25065	6.65222	3.80846	4.77377	8.58174
ENSMUSP00000080414.5	Hoga1	4-hydroxy-2-oxoglutarate aldolase 1 [Source:MGI Symbol;Acc:MGI:1914682]	21	28	28	27	UR	8.38387	2.15752	9.79329	7.00801	4.43198	7.31758	5.41735	4.96289	7.50283	2.5162	8.00807	7.37769	4.26553	4.5004	9.34473	7.01206	3.79861	4.81544	9.20407	6.07598	3.97754	5.48478	11.3293	7.38632	8.42158	3.13508	5.7375	6.843	5.22486	4.01578	8.3967	6.15349	4.56471	3.24313	7.06877	5.5422	4.99009	4.79743	8.89611	8.40455	8.62531	3.44845
ENSMUSP00000049729.7	Masp2	mannan-binding lectin serine peptidase 2 [Source:MGI Symbol;Acc:MGI:1330832]	4	3	5	7	UR	7.20792	7.06408	4.91376	7.55665	5.01863	5.34829	6.47476	7.87691	6.76786	8.72524	2.63344	6.04207	4.22815	5.99993	6.92822	7.21412	5.98406	10.0167	5.518	6.51516	4.56776	5.18493	5.02617	7.53556	5.63416	8.16212	3.53915	6.21666	4.82676	5.90708	7.55077	7.815	5.32669	7.15018	6.25781	5.92807	4.58627	5.14606	5.60755	6.50612	5.88921	8.15525
ENSMUSP00000022507.6	Pspc1	paraspeckle protein 1 [Source:MGI Symbol;Acc:MGI:1913895]	5	4	8	3	UR	6.69943	4.68716	5.05798	5.67413	5.8512	8.16641	5.06588	6.14016	8.3481	5.32997	7.63742	6.00064	5.49992	6.7758	5.51763	7.54816	6.96693	5.5061	5.73083	6.28316	6.19579	7.28796	5.69727	6.16951	6.73397	4.81087	8.55247	6.4556	4.87569	6.24119	5.49369	6.99897	7.97364	5.34578	4.57021	5.58931	5.69466	8.02087	5.4517	6.54866	7.61878	4.9546
ENSMUSP00000142646.2	Iglv2	immunoglobulin lambda variable 2 [Source:MGI Symbol;Acc:MGI:99548]	3	1	1	1	UR	7.10506	10.9451	3.08376	4.34782	6.68217	9.92045	0.512504	6.36298	9.5472	15.6014	1.94307	3.37546	9.6698	6.4564	0.707108	3.73976	4.67905	19.5442	2.7362	2.40028	5.8848	6.63465	1.65186	4.79141	20.7991	9.01086	2.14459	4.00832	2.77915	5.28799	1.69277	5.95476	4.20163	21.8123	4.05268	3.0818	7.65227	9.04562	0.996857	4.72204	4.25419	9.96376
ENSMUSP00000043092.10	Blvrb	biliverdin reductase B (flavin reductase (NADPH)) [Source:MGI Symbol;Acc:MGI:2385271]	24	23	41	34	UR	5.08631	7.54528	4.18608	9.48742	6.95802	3.705	4.9288	12.111	5.07891	7.88431	3.18875	7.15572	6.37807	3.8317	4.22613	8.24853	4.9322	6.33619	4.42341	9.01448	6.51607	3.96594	5.88646	11.9875	5.01747	8.21961	4.02564	7.98589	5.75465	4.59795	3.85913	7.47745	5.7402	7.22162	4.50576	6.1791	6.41795	4.0679	5.67577	12.6228	5.09918	7.02584
ENSMUSP00000001802.10	Naglu	alpha-N-acetylglucosaminidase (Sanfilippo disease IIIB) [Source:MGI Symbol;Acc:MGI:1351641]	17	18	15	20	UR	4.60669	6.85641	5.89919	6.14531	4.92189	3.31196	7.45669	8.81536	4.5557	6.70905	6.57936	8.8281	4.64648	2.90012	9.98085	7.78683	5.2641	6.81908	5.65567	6.63241	4.84239	3.01391	7.18091	8.79237	4.66056	6.38126	5.78533	8.76515	4.70176	3.75432	9.59623	8.15454	5.41027	7.22181	5.01775	6.94031	5.11364	3.02352	6.85004	9.16873	5.10079	6.61761
ENSMUSP00000034097.8	Got2	glutamatic-oxaloacetic transaminase 2, mitochondrial [Source:MGI Symbol;Acc:MGI:95792]	55	47	60	57	UR	5.66504	5.25041	7.64727	6.22712	5.33403	4.7694	7.79224	4.97356	6.88347	6.70231	7.38398	7.28972	5.73578	5.83994	7.21305	5.29267	6.65354	4.83989	8.00886	5.8852	5.16375	4.92944	7.07358	5.65568	7.353	5.75035	6.88429	7.253	6.60255	5.63072	6.67317	5.64298	6.6072	5.38677	7.73708	6.53813	5.27576	4.63498	7.16572	6.05125	7.16649	5.67288
ENSMUSP00000127903.2	Hdlbp	high density lipoprotein (HDL) binding protein [Source:MGI Symbol;Acc:MGI:99256]	47	54	53	53	UR	7.61544	5.98228	5.0324	5.19723	6.21339	5.90465	6.37961	6.28758	7.63383	6.1265	6.46969	6.7664	5.51308	6.98399	6.11516	5.77876	7.16255	5.70562	4.64748	5.38426	5.8593	6.60751	5.85687	5.57776	6.89735	5.6158	7.51817	7.43387	5.81124	7.12827	6.18997	6.60397	7.06823	5.58546	5.48325	5.4742	5.86202	6.22673	6.19952	5.50579	7.01345	5.94069
ENSMUSP00000026672.8	Pde8a	phosphodiesterase 8A [Source:MGI Symbol;Acc:MGI:1277116]	6	4	3	8	UR	7.17288	9.96009	5.25101	7.68631	5.96507	4.00542	4.67688	7.34239	8.91016	9.20505	4.50321	5.83594	5.33941	2.33195	4.16986	7.64438	6.94589	8.86882	5.28533	7.55805	5.79624	4.08345	4.20175	7.58513	8.63873	9.67728	4.24862	5.73092	6.0845	2.80659	4.67518	7.81353	6.34936	9.32336	4.85805	6.9665	6.05064	3.98165	4.3675	7.24144	8.68798	9.62168
ENSMUSP00000055803.10	Glb1	galactosidase, beta 1 [Source:MGI Symbol;Acc:MGI:88151]	6	6	4	5	UR	6.40477	8.72379	11.4512	2.7958	1.70861	8.92704	8.24642	2.67519	5.59626	7.48261	12.1221	3.18094	2.39367	7.29481	9.08002	1.91677	6.50284	11.6252	12.5052	2.36125	1.57108	9.10116	10.5562	2.77356	4.79821	6.13342	10.4657	2.03115	1.07614	6.94197	9.95737	1.59961	6.71447	10.8655	8.90013	3.48379	1.96897	8.9563	10.9292	2.7826	4.64268	6.09292
ENSMUSP00000027766.7	Coq8a	coenzyme Q8A [Source:MGI Symbol;Acc:MGI:1914676]	29	38	29	38	UR	6.89341	6.17226	6.01151	8.81789	4.4118	7.14349	9.25433	6.85409	7.11407	5.1521	2.76743	9.2474	3.65511	6.28174	5.28261	4.94074	7.82204	5.25971	7.69939	7.43119	4.90171	7.23745	7.02499	5.95103	7.66273	3.92317	2.59952	8.25748	6.43173	5.87296	6.22786	5.69704	7.05211	5.54876	6.65467	8.05486	4.77258	7.77855	8.488	6.00689	7.45977	3.69793
ENSMUSP00000022311.5	Oxsm	3-oxoacyl-ACP synthase, mitochondrial [Source:MGI Symbol;Acc:MGI:1918397]	15	14	17	19	UR	5.72656	6.79202	5.6943	5.8419	5.5618	5.64485	8.92055	5.89613	6.429	8.23816	4.32793	6.071	5.41534	4.6415	8.40463	6.39432	6.43533	6.55373	6.16387	5.49447	5.1976	5.99888	8.31338	6.56665	6.23306	7.9964	3.90649	5.96587	5.91798	4.72384	7.97436	6.55809	6.44595	7.16873	5.94499	5.78716	5.08225	5.85856	8.0076	6.3223	6.65799	8.31665
ENSMUSP00000018816.8	Copz2	coatomer protein complex, subunit zeta 2 [Source:MGI Symbol;Acc:MGI:1929008]	3	5	1	4	UR	7.40026	7.59621	4.79096	8.43398	11.4029	5.40337	4.16809	8.14647	4.49275	6.08349	3.34744	4.24424	8.12773	5.62792	4.16097	6.57319	5.12487	7.9117	3.51002	9.31622	10.066	6.20702	5.33257	7.31401	5.04594	7.4153	3.92144	5.2238	7.55144	5.08142	4.97097	6.00727	5.41553	8.0954	5.16909	7.98173	9.9117	5.15497	5.29686	7.30349	5.28955	7.19848
ENSMUSP00000127498.2	Capn1	calpain 1 [Source:MGI Symbol;Acc:MGI:88263]	14	16	16	10	UR	6.9556	8.08297	2.84193	6.44086	8.24794	6.17807	3.71247	6.73277	6.77068	9.59027	2.56216	6.62731	7.88592	5.30746	4.15981	7.90377	7.0054	8.50044	2.02517	6.37831	7.79211	5.48899	4.25654	6.55329	7.36737	9.70895	2.64124	6.35997	8.09799	5.20003	4.89101	7.73318	7.18614	8.14804	2.46081	6.30157	8.04813	6.07852	3.80931	7.31785	6.79276	9.32413
ENSMUSP00000069900.9	Krt7	keratin 7 [Source:MGI Symbol;Acc:MGI:96704]	6	10	10	12	UR	5.55551	7.58709	11.1733	5.60734	3.97404	4.96886	3.1134	5.02039	6.75196	13.9361	5.66796	5.59631	3.96534	4.44043	4.11926	8.52271	4.76983	14.5637	4.37362	5.60644	4.13841	5.47439	4.72651	7.32061	6.17923	9.08681	7.52565	5.0446	3.22443	6.53233	4.42608	7.00736	5.43471	9.33982	6.7844	4.26978	4.32173	5.14465	4.20258	5.89599	6.54485	9.57016
ENSMUSP00000115353.2	Trp53rkb	transformation related protein 53 regulating kinase B [Source:MGI Symbol;Acc:MGI:1914050]	3	6	5	4	UR	6.04317	5.06601	10.8575	5.68684	5.18107	7.72507	7.43453	5.19315	5.89037	5.33673	9.26902	4.91235	4.74468	6.17897	5.86461	4.61592	7.1659	5.05536	9.8126	6.19798	5.52988	7.371	6.70245	5.54473	5.79681	4.50248	9.72999	5.00773	5.2887	5.17542	6.26569	4.8533	7.27551	5.35526	8.89712	6.32614	5.0534	8.08911	6.9981	6.03975	6.21649	4.49587
ENSMUSP00000030903.6	Atad3a	ATPase family, AAA domain containing 3A [Source:MGI Symbol;Acc:MGI:1919214]	29	29	31	26	UR	5.89381	5.38586	7.90938	5.69979	6.82826	5.18904	7.10814	6.09203	7.75982	6.22454	6.65722	5.23662	6.43565	4.59706	5.80787	7.1749	6.7769	4.89998	7.54928	5.77943	5.42411	5.42926	6.56692	6.97137	7.92627	5.69301	6.60868	5.34396	7.13005	5.41579	5.70875	6.77623	6.80182	5.54572	7.55011	5.14238	6.16726	5.56127	6.72932	6.7095	8.14261	5.51902
ENSMUSP00000100872.4	Stat2	signal transducer and activator of transcription 2 [Source:MGI Symbol;Acc:MGI:103039]	17	13	18	15	UR	8.48947	6.64082	5.22356	3.96203	5.47229	6.38511	6.38413	7.28353	8.3304	5.43636	7.17852	4.13689	6.77615	5.64586	6.73355	5.92133	7.18198	6.43167	5.69346	4.58215	6.60006	6.66233	6.07613	7.32096	8.42372	5.46788	7.98435	4.30754	4.79464	4.84889	6.76958	6.85466	9.42271	6.13209	7.38141	4.84739	5.71443	6.72789	6.38426	6.61113	6.32787	5.06012
ENSMUSP00000043821.10	Aldh4a1	aldehyde dehydrogenase 4 family, member A1 [Source:MGI Symbol;Acc:MGI:2443883]	43	39	44	49	UR	7.71401	6.00964	5.07914	7.10443	10.3151	4.5627	5.6254	6.74352	8.15623	6.02363	4.02965	6.75139	6.68543	3.54582	4.85663	6.79731	7.82502	6.77741	6.57834	8.00714	6.54048	4.6515	6.6348	7.84673	8.5432	5.85073	3.88819	6.05773	6.69135	3.43291	4.59145	6.08302	7.92227	6.55153	5.27116	8.28334	7.56391	4.51041	6.51414	7.85382	8.09813	5.82763
ENSMUSP00000002808.7	Prkra	protein kinase, interferon inducible double stranded RNA dependent activator [Source:MGI Symbol;Acc:MGI:1344375]	8	9	8	8	UR	4.60298	6.50516	4.55994	7.81293	9.49695	6.01349	4.78219	5.27153	3.89766	6.217	3.63975	7.60163	11.3447	9.06638	3.80368	5.38401	4.01892	4.18858	3.81203	7.48466	12.2017	6.26378	3.96946	4.07406	3.70606	6.56337	3.9091	8.09491	13.3745	7.59802	4.82554	5.91537	3.26422	5.25105	4.69014	6.82285	11.6434	5.83484	4.08195	4.49401	3.50865	7.24621
ENSMUSP00000075690.7	Serpinb1a	serine (or cysteine) peptidase inhibitor, clade B, member 1a [Source:MGI Symbol;Acc:MGI:1913472]	2	5	7	3	UR	3.12783	13.8994	18.1189	8.20643	15.3068	2.25439	3.4971	4.06217	2.88888	7.80597	2.52334	2.60206	8.58724	1.70143	1.58339	3.83461	2.73725	17.6702	19.0461	5.11171	16.551	2.07226	4.46435	3.46578	3.58691	7.49021	3.20655	1.73271	6.31725	1.89034	2.23737	2.42003	3.2026	13.9061	21.6118	5.85715	16.0986	1.96342	4.63527	8.4914	2.96848	6.15397
ENSMUSP00000029639.6	Snx7	sorting nexin 7 [Source:MGI Symbol;Acc:MGI:1923811]	10	17	12	13	UR	6.55089	5.03006	6.29349	5.95676	6.47764	8.85904	5.21309	4.73634	6.25241	4.99187	7.6926	5.1083	6.41252	9.20872	6.11758	5.0987	6.26461	5.14923	6.76371	6.15561	6.78882	8.76202	5.25339	5.07106	6.40128	4.61641	7.47625	5.20063	5.04419	10.0498	6.33542	4.66762	6.89115	5.06001	7.14983	5.85366	7.17113	9.63007	5.16667	4.88745	6.04048	4.37531
ENSMUSP00000036482.6	Ice1	interactor of little elongation complex ELL subunit 1 [Source:MGI Symbol;Acc:MGI:2385865]	2	1	2	3	UR	6.18274	5.535	4.09294	5.61776	7.62704	5.37208	4.74907	6.26705	8.12807	7.08761	6.49856	6.52155	7.41064	5.51681	5.50972	7.88334	6.92773	4.93721	5.28149	5.38397	7.99296	5.24303	5.41457	7.40422	7.40966	6.0969	6.84494	6.35546	7.71452	4.97486	5.11134	6.90715	7.30627	5.69389	4.95554	5.33806	7.84027	5.31739	5.22085	7.1385	7.59535	5.87042
ENSMUSP00000107598.2	Vsig10	V-set and immunoglobulin domain containing 10 [Source:MGI Symbol;Acc:MGI:2448533]	1	1	1	0	UR	8.62329	5.03676	5.50751	4.23915	6.90013	2.78821	5.56478	9.34203	7.73145	4.08027	5.49863	2.946	9.01299	4.33134	10.3861	8.01136	7.39876	5.42996	4.87414	3.04121	8.5451	3.38702	5.05818	10.2563	8.34252	2.76688	5.69554	3.67265	7.48322	7.84169	8.92643	7.28039	9.71502	5.37404	4.36494	4.63654	6.87624	4.795	4.65823	7.93951	8.03924	4.49364
ENSMUSP00000109915.3	Rcn2	reticulocalbin 2 [Source:MGI Symbol;Acc:MGI:1349765]	7	7	4	7	UR	6.79026	12.4788	6.00581	4.21054	4.12522	7.56826	8.13465	7.87875	6.89735	7.82428	4.51731	1.71249	3.90234	6.23329	5.55031	6.17031	6.00456	15.2061	3.80261	3.54874	3.68254	8.27243	6.19105	9.31382	5.73598	7.4203	5.89042	2.13119	2.55413	7.00219	6.9452	6.29878	7.90969	11.8813	6.10016	2.71075	3.69556	8.37676	8.83749	7.80298	5.79091	6.28508
ENSMUSP00000132739.2	Blmh	bleomycin hydrolase [Source:MGI Symbol;Acc:MGI:1345186]	1	2	0	2	UR	5.87883	6.65968	6.57836	6.17037	5.95946	5.68471	6.68052	6.72272	4.20437	6.97002	5.8695	5.73875	7.72442	4.81585	7.43694	6.90549	5.69683	7.12851	7.07382	5.07493	6.21853	4.83441	7.99411	6.99483	5.01512	7.61556	5.42619	5.98741	7.30919	4.26413	6.13678	7.22966	0	0	0	0	0	0	0	0	0	0
ENSMUSP00000151972.2	Nap1l1	nucleosome assembly protein 1-like 1 [Source:MGI Symbol;Acc:MGI:1855693]	11	10	13	8	UR	5.96155	6.32486	5.22472	5.76201	7.01808	6.4052	5.72185	7.8191	4.43039	5.98768	5.62659	5.77198	7.5653	6.99119	6.0518	7.33771	5.25999	5.99007	4.98088	5.07095	7.45097	6.91628	6.01307	7.48252	4.08129	7.05957	7.30346	5.85439	5.89016	6.87137	5.76984	8.0052	5.78588	6.11233	6.04816	5.66227	6.89368	6.51109	5.36855	8.12411	4.70669	6.51275
ENSMUSP00000099090.3	Ogdh	oxoglutarate (alpha-ketoglutarate) dehydrogenase (lipoamide) [Source:MGI Symbol;Acc:MGI:1098267]	30	40	30	30	UR	7.37785	5.41087	8.12909	4.58364	4.66288	6.81308	7.57623	6.10727	6.1706	5.34933	8.36874	4.41047	5.40152	8.56402	6.35771	4.7167	7.36579	4.86346	8.26485	4.41725	4.61247	7.61206	6.9925	5.12051	5.87795	5.37425	8.60266	4.18698	5.4227	8.20099	7.43429	5.65128	6.53922	5.57168	7.65638	4.24696	4.28539	7.14293	6.69845	6.13159	6.53297	5.71426
ENSMUSP00000034051.7	Ufsp2	UFM1-specific peptidase 2 [Source:MGI Symbol;Acc:MGI:1913679]	19	13	19	17	UR	5.0016	6.54607	5.94117	7.324	6.28889	5.65051	7.24271	5.08696	5.08699	6.6389	6.18626	6.45665	6.00417	7.34487	7.24725	5.953	5.47989	6.1401	5.75997	6.38998	6.9376	5.41265	6.5182	5.77444	5.99317	7.17308	6.17058	6.01737	5.69157	7.18187	7.10252	6.257	5.53339	6.51034	6.42563	5.82389	7.10293	5.65808	6.72465	5.61113	5.20441	6.6505
ENSMUSP00000041701.9	Thada	thyroid adenoma associated [Source:MGI Symbol;Acc:MGI:3039623]	6	6	3	7	UR	6.5362	5.20952	3.5042	4.70896	5.9712	8.69614	6.45531	7.13802	7.1254	5.58724	4.09391	5.83668	6.34316	8.76043	6.02297	8.01066	7.03652	5.96931	4.0068	5.25557	6.37613	7.79114	6.71569	7.87495	7.13984	5.93833	5.08482	5.44539	6.65329	7.29494	5.24645	6.17082	7.72069	5.74261	3.74156	5.45565	6.4842	8.29612	6.44197	7.49532	6.68558	5.64519
ENSMUSP00000027824.6	Apcs	serum amyloid P-component [Source:MGI Symbol;Acc:MGI:98229]	10	11	7	8	UR	44.9165	2.33502	0.036607	7.29781	3.60538	7.13839	2.34175	9.13278	6.73558	0.801445	1.28486	3.20252	5.421	1.87037	1.63702	2.243	28.2417	2.97184	0.0513019	11.3982	6.02812	5.72378	4.0801	10.9813	9.04614	1.52972	3.6599	3.61932	1.25317	4.49001	2.92959	3.99582	24.7868	3.01714	0.562426	9.97392	6.78475	17.1207	4.36439	7.40265	5.76693	1.28427
ENSMUSP00000123352.2	Mcfd2	multiple coagulation factor deficiency 2 [Source:MGI Symbol;Acc:MGI:2183439]	3	5	7	4	UR	4.2131	7.15673	3.679	5.6512	4.53456	4.11428	6.33549	5.59491	6.83501	10.5183	4.20213	6.20255	7.75477	8.82117	6.56702	7.81976	5.54625	5.04398	5.11652	6.63448	5.57081	6.47027	6.38269	4.9171	4.36116	8.72336	4.13217	7.04527	7.39727	9.73589	7.51784	5.40496	5.76723	5.85036	5.85754	6.5439	5.28412	7.05726	5.92181	3.73083	4.51029	8.62312
ENSMUSP00000112923.2	Mgst1	microsomal glutathione S-transferase 1 [Source:MGI Symbol;Acc:MGI:1913850]	32	42	37	31	UR	3.98687	5.24718	6.05837	6.07593	6.44547	5.14605	6.16173	4.6378	4.82566	7.38507	7.8132	7.70485	6.57545	7.53361	7.52749	6.87527	4.47117	4.40367	7.0397	6.11493	5.70959	4.67005	4.69993	5.06393	4.9418	8.5369	7.25934	7.30989	6.68494	8.08373	8.48894	6.5215	3.46274	4.7457	7.62425	5.82916	5.48692	4.85993	4.92262	4.30963	5.46847	8.27065
ENSMUSP00000016338.9	Hsd11b1	hydroxysteroid 11-beta dehydrogenase 1 [Source:MGI Symbol;Acc:MGI:103562]	33	31	40	34	UR	7.80471	6.33504	7.33161	6.95066	7.74626	6.49662	7.09279	5.43144	7.37721	5.47915	3.98421	5.82895	5.03288	4.92231	6.10177	6.08438	7.53761	5.98483	8.85861	7.31182	7.28788	6.60714	8.05078	6.19123	7.54707	4.97677	3.30962	5.17027	4.83491	5.1606	6.53745	4.6334	7.22464	5.92223	8.30383	7.08891	7.28917	6.56662	7.23103	6.38791	7.11989	4.87937
ENSMUSP00000055277.9	Yars2	tyrosyl-tRNA synthetase 2 (mitochondrial) [Source:MGI Symbol;Acc:MGI:1917370]	10	10	17	14	UR	6.36886	5.37881	6.18449	5.63836	4.54562	7.1943	7.92236	6.57898	6.79888	5.98401	5.26353	6.61243	5.48232	6.50405	6.66106	6.88195	6.66215	4.89913	6.43667	5.24719	4.55185	7.43593	7.43437	7.9181	6.89425	5.64985	5.38307	6.1836	5.54296	6.87768	6.85666	6.02654	6.74625	5.2898	6.02721	6.77754	4.91911	7.31302	7.31328	6.69179	7.0044	5.42892
ENSMUSP00000108963.3	Ubr2	ubiquitin protein ligase E3 component n-recognin 2 [Source:MGI Symbol;Acc:MGI:1861099]	13	10	14	15	UR	7.09402	6.40219	6.521	6.65969	5.81421	6.13587	6.619	6.52183	7.13747	5.75956	6.23354	6.3923	5.66637	5.82848	5.62001	5.59445	7.49955	6.58506	5.30668	6.07501	6.75946	6.35145	7.16694	7.28878	7.15248	6.0101	5.54158	5.96112	4.74567	5.70964	6.59634	5.25013	8.1181	6.10016	5.49237	6.55369	7.59102	6.39325	6.26211	6.07949	6.44587	6.30075
ENSMUSP00000040321.7	Ppp2r2d	protein phosphatase 2, regulatory subunit B, delta [Source:MGI Symbol;Acc:MGI:1289252]	10	10	11	9	UR	6.16462	6.79068	5.30349	5.16585	6.32437	7.50016	4.74972	6.45604	6.21685	6.77449	6.60931	5.28116	7.17082	7.27343	5.84034	6.37867	6.36865	6.59014	5.3819	5.28441	7.10032	7.1487	5.64341	6.202	6.13257	7.21749	5.58311	5.55559	6.86467	6.876	5.43343	6.6176	6.22506	7.19333	5.29773	5.02757	7.10314	7.27396	5.54694	6.51229	6.33105	7.45139
ENSMUSP00000002846.9	Gnmt	glycine N-methyltransferase [Source:MGI Symbol;Acc:MGI:1202304]	50	51	53	54	UR	4.17535	6.14656	5.47724	5.85997	5.14382	5.98097	8.099	6.57389	3.51	7.05246	5.05436	7.08566	3.00468	6.72048	9.76161	10.354	3.43307	6.05802	5.0854	6.19631	5.17509	5.30835	7.13424	6.85428	3.75594	6.33922	4.09465	6.54693	9.49987	6.99686	9.83322	7.68856	2.99578	5.01368	4.92668	6.4933	4.91191	5.12598	7.09732	7.17778	4.7819	6.58551
ENSMUSP00000068403.5	Alg13	asparagine-linked glycosylation 13 [Source:MGI Symbol;Acc:MGI:1914824]	1	2	5	5	UR	7.58116	8.25734	5.51166	5.32123	6.36386	9.37076	4.72511	4.9798	4.84354	7.81851	7.84474	4.87835	5.2534	7.11589	5.10347	5.03117	4.49156	8.28758	8.50173	6.47716	8.64219	7.61557	6.41461	4.2945	3.33265	6.41841	7.61162	4.2792	6.75343	7.16339	5.02208	4.69431	5.13398	7.72269	5.8706	7.19958	8.36345	7.56186	5.49136	6.17032	4.41257	6.84936
ENSMUSP00000071231.7	Pygl	liver glycogen phosphorylase [Source:MGI Symbol;Acc:MGI:97829]	49	43	61	49	UR	4.98942	8.22956	3.07353	7.36793	7.19083	8.22044	4.9975	5.86493	5.52399	8.53315	2.60145	6.75611	6.20489	8.89125	4.45719	7.09784	5.51439	5.79675	4.59517	6.20154	6.83527	7.90234	5.48761	6.37145	6.53466	7.85066	2.12316	6.89001	7.7632	8.74941	4.83966	6.54472	4.97491	6.4612	4.54993	6.26412	6.59756	8.14821	4.80748	6.25726	5.71974	8.21655
ENSMUSP00000021479.6	Actr10	ARP10 actin-related protein 10 [Source:MGI Symbol;Acc:MGI:1891654]	11	8	11	12	UR	5.65247	6.42207	6.63174	6.13437	6.09991	6.91532	7.06878	5.75818	5.25492	6.13278	6.84844	5.52902	6.56345	6.85001	6.59872	5.53982	6.09011	6.12782	7.33412	5.49393	6.94238	6.39458	6.69417	6.04436	5.47395	6.10251	5.76804	5.0751	6.49721	7.4267	6.26821	6.26681	4.89598	6.05157	7.7969	5.84863	6.24347	6.53047	6.93103	5.93352	4.97544	6.46263
ENSMUSP00000097629.5	Igf2bp2	insulin-like growth factor 2 mRNA binding protein 2 [Source:MGI Symbol;Acc:MGI:1890358]	3	2	2	3	UR	9.42327	5.83733	13.8112	3.86296	7.13867	4.09253	5.63052	5.25862	6.53462	5.71761	10.3847	3.09747	6.55821	4.1382	4.33845	4.17561	9.41264	4.01786	11.657	3.52292	7.74335	4.30225	4.80922	5.03948	7.03398	5.61997	13.715	3.44743	5.85979	3.74301	6.0165	4.05965	10.3522	6.70974	15.1821	2.17473	7.32109	3.73005	6.3751	5.69968	7.06647	4.64432
ENSMUSP00000082288.6	Aldh6a1	aldehyde dehydrogenase family 6, subfamily A1 [Source:MGI Symbol;Acc:MGI:1915077]	63	44	60	54	UR	6.53965	5.68112	5.4172	6.07862	6.81568	4.59255	7.17199	7.22149	8.3653	6.94006	4.31695	6.93254	5.91095	4.36712	5.84412	7.80466	7.3714	5.99491	6.00852	6.31113	5.19669	4.68241	6.963	7.88741	8.36532	6.33566	3.61902	7.01152	6.80439	4.14673	6.06903	7.23288	6.91149	5.68006	5.71947	7.19788	5.37324	4.23852	7.13952	7.40382	8.68952	5.93134
ENSMUSP00000061919.9	Tmtc2	transmembrane and tetratricopeptide repeat containing 2 [Source:MGI Symbol;Acc:MGI:1914057]	2	1	2	0	UR	8.06893	4.82179	12.3848	4.40505	3.15841	7.3953	6.90282	5.27231	7.52843	4.32517	8.31108	5.15648	4.00538	6.31321	4.8601	7.09072	7.96033	6.04884	7.64652	3.76956	3.59943	9.81156	7.1245	6.00515	8.99148	5.04417	6.40699	5.16058	3.02823	7.42058	6.89906	5.08302	8.9051	4.50253	6.6486	5.37732	2.72801	8.85109	8.05323	8.28048	8.86384	4.49837
ENSMUSP00000127941.2	Inpp5d	inositol polyphosphate-5-phosphatase D [Source:MGI Symbol;Acc:MGI:107357]	5	1	7	8	UR	4.73333	11.2473	6.13819	5.74855	7.42276	7.5914	5.31109	7.01588	3.64558	6.70514	5.75017	3.8635	10.1608	5.4364	4.80805	4.42193	6.03178	12.9221	6.17837	7.52276	8.1561	6.48953	4.85047	7.90833	4.39427	8.22597	5.52468	3.88555	4.49946	5.01405	4.24024	4.15631	7.47545	12.9584	5.08217	6.34957	8.64799	6.8061	4.75927	6.85166	4.50471	6.92482
ENSMUSP00000099633.2	Trim44	tripartite motif-containing 44 [Source:MGI Symbol;Acc:MGI:1931835]	0	3	1	1	UR	0	0	0	0	0	0	0	0	0	0	0	0	0	0	0	0	8.35023	4.36368	7.40944	4.53745	8.48725	6.75791	4.39599	4.91462	8.33095	5.50784	7.21348	4.95402	9.07738	6.52027	4.15347	5.02604	7.90051	5.37243	8.0082	5.3405	8.90947	5.76539	4.1331	4.80148	8.97037	5.35785
ENSMUSP00000095169.3	Csrp1	cysteine and glycine-rich protein 1 [Source:MGI Symbol;Acc:MGI:88549]	6	8	9	8	UR	4.98461	6.61414	7.1557	4.48309	6.82877	6.49849	5.0257	5.01834	4.81985	7.02405	8.88201	3.99901	8.31233	6.04454	7.25453	7.05482	4.51219	10.5678	5.41784	3.78581	5.97624	6.68284	5.29808	7.93031	4.31769	5.57932	9.68073	3.71556	6.60629	7.40251	6.31616	6.21064	4.46639	7.58894	5.59803	4.52722	6.95352	5.41009	5.99762	6.35155	6.38795	7.201
ENSMUSP00000023805.2	Csad	cysteine sulfinic acid decarboxylase [Source:MGI Symbol;Acc:MGI:2180098]	22	20	24	24	UR	1.72974	6.46867	3.80482	18.6963	4.9689	3.11605	2.11293	9.82888	1.90738	8.95656	12.8939	12.16	3.13566	2.85081	2.41636	4.95305	1.89188	8.82371	4.25712	21.7907	3.85667	3.39786	1.67408	8.21562	1.52196	10.662	8.87048	9.80236	3.71283	4.13798	1.8742	5.51053	2.05758	7.74859	4.9759	10.0239	4.24781	4.62886	1.52994	7.54303	2.60905	9.36809
ENSMUSP00000075990.6	Sypl	synaptophysin-like protein [Source:MGI Symbol;Acc:MGI:108081]	0	1	3	1	UR	0	0	0	0	0	0	0	0	0	0	0	0	0	0	0	0	4.05606	10.7542	10.5326	5.79495	4.77508	2.98773	4.97604	5.95074	5.98644	5.80605	11.3286	4.20395	6.35613	4.74744	6.64214	5.10193	3.30956	7.17421	9.40844	5.39807	4.31347	3.17581	6.90253	6.81742	4.6938	7.35939
ENSMUSP00000030950.2	Cptp	ceramide-1-phosphate transfer protein [Source:MGI Symbol;Acc:MGI:1933107]	1	1	2	1	UR	7.08401	4.84571	4.23987	7.62154	8.02716	4.54845	6.45167	8.07784	6.44311	4.86259	4.87444	7.5288	8.18359	3.42601	7.01402	6.77117	6.80908	3.54635	6.20369	8.37066	8.3404	5.09032	9.70135	6.09828	4.60246	3.54293	5.01544	7.40358	6.51667	3.85899	7.50548	7.39433	7.45436	4.46789	5.69534	9.83867	7.11499	4.3847	8.41441	8.37628	3.58199	3.40269
ENSMUSP00000045291.9	Acsl3	acyl-CoA synthetase long-chain family member 3 [Source:MGI Symbol;Acc:MGI:1921455]	9	5	6	7	UR	5.13797	8.40597	4.06024	11.6731	10.599	4.07645	4.34379	5.51842	7.08102	7.19146	5.11131	6.69459	7.15623	3.3187	5.00528	4.62644	5.39201	9.76961	4.07698	9.60059	13.2552	4.88095	4.7388	6.83061	4.8889	7.25547	3.85782	5.61427	6.70667	3.17759	4.75843	5.19608	5.35939	9.32689	3.57922	10.5164	11.6075	4.37456	4.61079	5.66683	5.11654	7.44387
ENSMUSP00000015998.7	Cd5l	CD5 antigen-like [Source:MGI Symbol;Acc:MGI:1334419]	4	1	1	4	UR	4.64971	10.3356	7.271	5.28221	15.8345	3.73308	4.17139	7.98667	3.25197	4.97666	1.25536	3.00589	19.4968	2.98434	2.86419	2.90071	4.17877	13.5986	4.14761	5.84211	12.798	5.16181	4.68442	2.95526	2.39091	9.06896	3.67219	5.96721	11.2115	4.91128	3.98463	5.42675	3.07111	11.2458	10.0261	6.13019	13.4898	4.31324	6.43123	3.60502	1.04282	5.68025
ENSMUSP00000023502.5	Snx4	sorting nexin 4 [Source:MGI Symbol;Acc:MGI:1916400]	15	23	12	14	UR	6.419	5.04584	6.91402	5.82801	5.80099	7.66128	5.17636	4.58327	6.7847	5.20891	8.40245	5.43596	6.21432	8.92243	6.20577	5.39669	6.59213	5.13725	7.6498	6.50782	6.39146	8.03816	5.43542	4.85214	6.00936	4.65343	7.92756	5.25253	5.62941	8.60654	6.69702	4.61998	6.98386	5.3637	7.82624	5.82307	6.3808	6.84593	5.1092	4.88396	5.7093	4.88295
ENSMUSP00000033939.7	Ikbkb	inhibitor of kappaB kinase beta [Source:MGI Symbol;Acc:MGI:1338071]	12	14	13	9	UR	6.85114	6.66559	4.45228	5.77464	6.41299	7.87878	5.85514	6.69927	7.35429	5.65083	3.8499	6.94547	5.65738	7.13698	6.02228	6.79305	6.80579	6.33489	4.69313	6.0535	6.38552	7.42715	6.02664	7.07514	7.30844	5.37382	4.25977	6.33444	5.97198	7.18545	6.28533	6.47904	7.03036	6.22155	4.99103	6.65563	6.17791	7.76809	5.93749	6.29937	6.5301	5.31713
ENSMUSP00000027777.7	Parp1	poly (ADP-ribose) polymerase family, member 1 [Source:MGI Symbol;Acc:MGI:1340806]	35	35	41	29	UR	7.13802	6.28928	6.02371	5.46939	5.09454	8.14714	6.15339	6.53969	6.83036	5.37687	6.92169	5.89936	5.39301	6.32268	6.41031	5.99055	7.46525	6.56644	6.1282	5.74335	5.28239	7.83813	6.36836	7.24425	6.58362	4.99411	6.64036	5.55405	5.50389	6.14257	5.61092	6.33411	7.94847	6.48649	5.61857	5.60463	5.31409	7.87704	5.70673	7.4224	7.63215	5.39095
ENSMUSP00000104330.4	Sco1	SCO1 cytochrome c oxidase assembly protein [Source:MGI Symbol;Acc:MGI:106362]	5	7	5	4	UR	7.37036	6.42168	7.08641	5.45922	5.40107	5.16945	7.44425	6.05124	7.30293	6.28558	6.24366	6.01402	5.25853	4.36696	7.17988	6.94478	7.34799	5.96481	6.96485	5.73775	5.90698	5.17813	7.90288	7.01379	7.88854	6.30411	5.10598	5.57588	5.60616	4.5099	7.50699	5.48527	7.18763	6.39148	6.05271	6.94372	6.60458	5.08772	7.36501	6.43957	7.46573	5.45499
ENSMUSP00000016901.4	Ttll12	tubulin tyrosine ligase-like family, member 12 [Source:MGI Symbol;Acc:MGI:3039573]	18	23	18	23	UR	6.93166	5.48818	4.72549	7.8994	6.48035	5.09885	7.31668	5.311	6.22579	5.77902	5.30432	8.02507	6.82102	5.69792	7.93607	4.9592	6.66312	5.45556	5.06029	6.96131	7.29634	5.05828	8.06905	4.66614	5.97293	5.54465	5.21209	7.44249	6.98784	6.54095	7.97331	5.09565	6.6093	5.73869	4.79182	6.9249	6.8853	5.04652	7.38963	5.37101	6.86401	5.73897
ENSMUSP00000064668.4	Nudcd3	NudC domain containing 3 [Source:MGI Symbol;Acc:MGI:2144158]	7	5	7	5	UR	7.18299	5.11822	4.86675	5.98007	6.42956	7.11437	6.53803	6.58935	7.89874	5.69606	4.6674	5.15382	6.38284	7.3238	6.50381	6.55419	6.19657	5.59232	6.26972	5.86555	6.78953	6.93196	7.38698	7.67494	7.24616	6.04243	5.46149	5.07634	7.21484	4.98767	5.5577	5.70578	7.03082	5.05515	6.01106	6.44257	6.49386	7.05218	6.33453	6.3071	6.29735	4.85335
ENSMUSP00000157769.2	H2-Ke6	H2-K region expressed gene 6 [Source:MGI Symbol;Acc:MGI:95911]	18	12	17	19	UR	7.05904	5.57536	4.958	7.20764	6.42612	6.07694	6.55584	6.26768	7.64699	6.58606	4.35525	8.76088	4.85801	5.93624	5.22179	6.50816	7.89257	5.12284	5.29203	6.75565	6.87061	6.39737	5.74443	5.64832	7.65962	6.16739	4.26639	8.01147	6.77858	5.41801	5.83573	6.13897	6.19333	5.96315	5.31822	8.37569	5.56653	4.47851	6.17412	5.70081	8.50657	6.4183
ENSMUSP00000018851.8	Dync1h1	dynein cytoplasmic 1 heavy chain 1 [Source:MGI Symbol;Acc:MGI:103147]	62	63	55	58	UR	5.54384	6.55338	5.69804	5.77251	6.51435	6.17085	6.07627	5.6246	6.34708	7.00632	5.77407	6.00531	6.7172	6.49686	6.36817	7.33114	5.68105	6.87118	5.51138	5.66745	6.75416	6.1557	6.14016	6.55403	6.06924	6.78544	5.93055	5.74861	6.33912	7.05453	6.53855	6.19885	5.75546	6.72026	5.94566	5.55601	6.54238	5.96104	6.19865	6.27919	6.07663	6.63837
ENSMUSP00000039900.9	Arhgef11	Rho guanine nucleotide exchange factor (GEF) 11 [Source:MGI Symbol;Acc:MGI:2441869]	7	5	2	8	UR	6.6983	6.42295	6.64813	7.07656	5.95509	5.94797	6.27729	6.81232	7.11183	5.68885	5.46791	6.65058	5.81392	5.24061	5.56238	6.62532	6.14354	7.10126	6.24596	7.69049	6.47315	5.97804	5.9087	7.60924	7.29806	5.5681	4.99111	6.36723	5.73284	4.92024	5.35537	6.61668	6.27108	5.83563	6.38007	7.06899	6.16647	6.4227	6.09978	6.37742	6.70698	5.26364
ENSMUSP00000045864.9	Nceh1	neutral cholesterol ester hydrolase 1 [Source:MGI Symbol;Acc:MGI:2443191]	10	11	14	10	UR	4.26049	6.97203	6.67643	8.31138	7.39703	6.41701	5.51417	5.79349	4.35073	5.91628	7.27898	5.83961	7.18955	6.05645	6.60106	5.42531	5.30372	6.83852	6.39222	7.82047	8.66414	5.9055	5.32267	6.57587	3.92696	7.36892	7.13334	5.31949	5.01654	6.56233	6.03948	5.80984	4.92825	8.7478	6.13614	5.98657	8.48505	5.94493	6.08233	6.5407	4.23602	6.02361
ENSMUSP00000051263.7	Vps35l	VPS35 endosomal protein sorting factor like [Source:MGI Symbol;Acc:MGI:1918767]	19	29	18	21	UR	7.56255	6.55739	6.38096	6.43738	5.66321	4.66868	6.20718	7.73496	7.01977	6.03889	6.49539	7.19856	5.84551	4.62586	5.8493	5.71442	7.43889	6.92177	6.08578	6.90728	6.34597	4.89218	6.16611	7.16805	6.77216	5.01377	6.55289	6.54852	5.58138	5.24068	6.0972	6.26736	7.49791	6.29099	5.71626	7.0011	6.3749	4.96193	6.1992	7.95784	6.76347	5.16867
ENSMUSP00000139638.2	Pign	phosphatidylinositol glycan anchor biosynthesis, class N [Source:MGI Symbol;Acc:MGI:1351629]	0	1	2	1	UR	0	0	0	0	0	0	0	0	0	0	0	0	0	0	0	0	11.5686	1.1095	7.38171	6.60351	9.29631	5.63106	7.51616	2.66966	2.7329	5.08767	4.0095	6.33403	11.0588	9.83921	6.40456	2.75681	9.00038	4.23076	6.03873	2.81452	11.0166	7.40564	6.96701	2.73574	9.96044	3.83901
ENSMUSP00000074733.7	Cyp4f13	cytochrome P450, family 4, subfamily f, polypeptide 13 [Source:MGI Symbol;Acc:MGI:2158641]	8	12	8	8	UR	3.587	6.16618	7.79449	4.9887	4.92493	3.03035	7.13649	7.20292	4.71209	7.83288	6.20396	9.00722	4.978	3.25329	9.01993	10.1616	3.76065	5.99117	8.98872	5.49168	5.91954	3.12709	6.85235	7.10716	4.96877	6.59234	5.30581	8.06839	5.49606	3.63154	9.26692	9.43181	3.34285	5.39704	9.65075	5.63311	6.58393	3.36023	6.86194	6.4574	3.31552	6.47661
ENSMUSP00000056836.8	Cfd	complement factor D (adipsin) [Source:MGI Symbol;Acc:MGI:87931]	1	1	3	2	UR	6.82419	13.9814	10.8018	7.43145	5.79096	2.60655	13.3801	8.68823	5.47206	7.57676	1.35392	4.01974	5.69495	1.25679	2.74595	2.37519	2.0027	23.8216	2.36658	7.31466	7.10414	7.14296	4.54781	4.40558	6.02686	6.94813	1.59872	4.73418	4.62162	2.0302	6.74567	8.5886	2.17883	15.2602	7.91936	6.22121	5.83721	4.19372	10.5372	5.78258	4.5117	6.75876
ENSMUSP00000047569.7	Card19	caspase recruitment domain family, member 19 [Source:MGI Symbol;Acc:MGI:1915730]	3	4	1	3	UR	6.76403	6.4679	6.27544	6.01159	6.26324	4.30359	7.4293	6.82228	7.86937	6.36153	5.97514	5.768	6.84875	4.34314	6.17454	6.32216	7.3962	6.18655	6.48317	5.39036	6.71776	4.80379	7.99085	7.1972	8.6151	5.70506	4.45788	5.36437	6.68488	4.63217	6.37096	6.0037	8.42029	6.85415	5.33815	6.42737	7.80169	5.01692	5.79168	7.71525	7.31976	6.3603
ENSMUSP00000153443.2	Rmdn2	regulator of microtubule dynamics 2 [Source:MGI Symbol;Acc:MGI:2147043]	20	20	20	16	UR	5.04708	7.47992	4.22326	10.2573	7.43065	2.84811	7.49401	5.89748	4.24477	6.29311	4.89129	8.82326	5.79301	4.29582	8.31854	6.66238	5.28484	5.67486	4.16629	11.4428	7.95194	3.16402	6.41885	5.96617	5.25126	7.46566	3.9834	8.7556	7.13143	4.7981	6.51218	6.03258	4.0056	7.83975	3.98976	8.86832	7.42662	3.00263	6.44986	6.76603	4.798	6.75728
ENSMUSP00000005923.7	Psmb4	proteasome (prosome, macropain) subunit, beta type 4 [Source:MGI Symbol;Acc:MGI:1098257]	21	24	16	24	UR	6.24524	6.62971	4.28563	6.66242	6.33101	6.58772	6.02031	6.23538	6.81774	7.88586	5.29281	6.16603	6.1216	5.53586	6.42478	6.7579	6.13629	7.2243	5.41726	6.44256	6.84528	6.2022	6.44694	7.01812	6.3635	7.65195	5.05219	5.47748	5.37577	5.46822	6.34573	6.53222	7.05175	7.2047	5.23499	6.45561	6.60033	5.55319	6.42711	6.54647	6.74264	7.55689
ENSMUSP00000035220.7	Prkar2a	protein kinase, cAMP dependent regulatory, type II alpha [Source:MGI Symbol;Acc:MGI:108025]	22	19	18	19	UR	6.86629	5.37747	6.51871	5.30617	6.96418	6.27896	4.89659	5.74966	7.77057	6.41255	6.27481	5.31973	6.90127	6.57146	5.70176	7.08982	6.79994	5.66002	6.40838	5.60424	6.60262	6.01795	5.14042	6.2676	7.14675	6.28742	7.42509	5.64301	7.10868	6.10479	5.56142	6.22167	6.57454	5.99447	5.97959	6.4515	6.76826	6.48928	5.09417	6.16506	7.09106	6.25945
ENSMUSP00000117009.2	Pter	phosphotriesterase related [Source:MGI Symbol;Acc:MGI:107372]	25	22	27	23	UR	9.19413	7.66318	2.53278	7.59987	8.25368	7.19795	5.99647	8.33602	8.03859	5.46166	2.5515	4.62043	8.37338	5.48607	3.24089	5.45339	8.80446	8.29787	2.88033	8.61134	9.60974	6.71339	6.9558	8.79021	7.85958	5.43182	2.28603	4.2102	6.35216	4.42053	3.40805	5.3685	8.94344	7.82408	2.72348	8.4629	10.3246	6.70552	6.43562	7.73124	7.28341	5.29033
ENSMUSP00000023684.8	Gart	phosphoribosylglycinamide formyltransferase [Source:MGI Symbol;Acc:MGI:95654]	27	33	23	29	UR	5.95657	5.75536	6.24965	5.74265	5.41267	6.60242	5.86818	5.73913	7.24986	6.21338	7.05877	6.48397	5.2678	7.46134	6.08477	6.85348	5.95684	5.63178	7.3282	5.46674	5.58861	6.88122	5.57859	6.40161	6.64517	5.58977	7.1088	6.12985	6.31676	7.39388	5.55894	6.42325	6.06301	5.45266	7.51631	5.4852	5.31776	7.29642	5.41687	5.99406	7.07846	5.47001
ENSMUSP00000099990.5	Anp32b	acidic (leucine-rich) nuclear phosphoprotein 32 family, member B [Source:MGI Symbol;Acc:MGI:1914878]	10	10	10	6	UR	7.88787	5.92559	7.53847	6.2918	5.86069	6.60966	5.52861	6.36937	7.37155	5.11594	7.33707	4.42038	5.66957	5.60973	6.2303	6.23341	7.55971	6.33092	6.50433	6.93848	5.38207	6.3723	5.38143	6.57227	6.83413	4.54922	7.99338	6.09951	5.5942	5.84876	5.89048	6.14881	6.56818	5.97476	6.1564	6.58639	4.76822	6.23449	5.28285	6.4445	7.72017	5.40804
ENSMUSP00000058109.6	Trim56	tripartite motif-containing 56 [Source:MGI Symbol;Acc:MGI:2685298]	4	4	4	4	UR	6.20359	5.99576	6.46946	5.97697	6.02459	6.54977	5.38207	6.02655	7.93125	5.15381	7.09666	6.08553	6.72688	7.09882	5.43516	5.84314	6.80976	6.54956	7.02375	6.13005	6.30098	6.49227	5.11611	6.19359	7.11466	5.58456	6.94309	6.60046	6.29754	5.39168	5.564	5.88794	7.0316	6.18626	6.45338	6.51251	6.14966	7.69443	5.05661	5.75983	7.25531	5.69559
ENSMUSP00000124047.2	Slc30a9	solute carrier family 30 (zinc transporter), member 9 [Source:MGI Symbol;Acc:MGI:1923690]	4	3	6	6	UR	6.16374	4.88074	7.04587	7.29307	4.39721	4.65394	7.36	5.50159	6.79566	5.80969	6.68009	8.16807	5.3932	6.6491	5.3747	7.83333	6.29837	4.48292	5.58486	7.21155	4.87344	5.26081	5.52149	5.03216	7.6333	5.39165	5.52148	8.90905	5.95547	8.09792	7.09077	7.13476	6.08143	4.90943	7.18748	6.67847	4.80813	5.10454	5.93086	5.31486	7.10862	4.76344
ENSMUSP00000025728.7	Frmd8	FERM domain containing 8 [Source:MGI Symbol;Acc:MGI:1914707]	2	1	3	2	UR	8.56703	5.07542	5.7012	5.22371	7.4676	4.92768	3.51891	7.21046	8.01627	3.90957	7.08427	7.7063	8.58649	3.28902	5.73293	7.98315	6.45969	6.29717	5.72172	6.98615	7.5054	4.43575	5.73234	7.55921	8.08391	5.17441	6.66608	6.63638	6.41628	2.84396	6.11461	7.36696	6.46949	6.37483	5.22697	5.44606	7.90236	4.62383	6.80193	7.01245	6.68371	5.49813
ENSMUSP00000125729.2	Usf1	upstream transcription factor 1 [Source:MGI Symbol;Acc:MGI:99542]	2	1	2	1	UR	7.0731	6.43638	7.0292	5.6873	5.72567	6.84081	5.88505	5.53993	7.51923	5.75978	6.72612	6.33847	5.91976	5.62709	5.07606	6.81604	7.63907	7.00625	7.64057	5.83986	5.86591	7.15261	5.57436	6.47721	7.76601	4.58063	7.27175	6.77277	4.76926	5.7176	4.47878	5.44737	7.86539	6.80253	6.04945	6.62982	5.26007	6.5765	5.5192	6.67516	7.50052	5.4293
ENSMUSP00000000349.7	Dbt	dihydrolipoamide branched chain transacylase E2 [Source:MGI Symbol;Acc:MGI:105386]	36	30	33	37	UR	6.87882	5.5633	7.05877	4.79855	4.3461	5.3871	6.93215	6.78802	7.375	5.90754	6.64652	6.84464	4.60473	5.55283	7.59479	7.72113	6.97214	6.2363	6.96203	5.28741	4.42068	5.34398	6.84673	6.92415	7.14074	5.09336	5.54216	6.63328	6.72786	5.68202	7.84158	6.3456	6.75243	5.33471	6.48285	6.97032	4.83993	5.24384	6.74566	6.95062	7.22079	5.22274
ENSMUSP00000039704.7	Parp12	poly (ADP-ribose) polymerase family, member 12 [Source:MGI Symbol;Acc:MGI:2143990]	9	9	13	8	UR	5.98548	7.35975	5.72886	6.01728	6.64158	8.07347	6.77389	5.35543	5.09005	6.90815	6.57701	4.73151	6.99175	6.15793	6.39459	5.21324	6.13748	7.75936	5.92175	5.72253	6.85055	7.01717	7.64462	6.24963	5.7713	7.63256	6.33878	4.3944	5.83675	5.6279	6.72268	4.37256	7.06811	7.1346	6.26782	5.82641	6.97665	7.18789	7.25921	5.63729	5.00067	7.32179
ENSMUSP00000093960.5	Eml3	echinoderm microtubule associated protein like 3 [Source:MGI Symbol;Acc:MGI:2387612]	8	8	8	11	UR	7.23683	5.97391	6.37632	5.69648	5.3719	6.70086	4.90315	6.44921	7.88767	5.59392	7.65919	6.6579	5.49363	6.01319	5.33815	6.64768	8.05433	7.3887	6.16894	6.27779	5.19909	6.60541	5.16066	7.35115	8.05127	5.65723	6.34207	6.29281	4.80024	5.85763	4.86204	5.93063	7.54446	6.54721	5.95093	7.69074	6.05763	6.96621	5.0341	6.67655	7.46324	5.75244
ENSMUSP00000021004.8	Sntg2	syntrophin, gamma 2 [Source:MGI Symbol;Acc:MGI:1919541]	1	1	0	1	UR	8.8111	3.05061	7.59599	8.3084	4.14553	6.34866	6.34308	11.6164	3.90157	2.47006	1.77155	9.3697	6.71259	4.90104	8.84303	5.81072	9.00525	2.93243	5.99455	10.4293	4.40498	4.44763	7.0505	5.63016	5.86195	2.58585	2.34132	7.86944	9.25234	3.2148	8.87101	10.1084	0	0	0	0	0	0	0	0	0	0
ENSMUSP00000022849.6	Tars	threonyl-tRNA synthetase [Source:MGI Symbol;Acc:MGI:106314]	47	39	37	45	UR	5.77038	7.17594	2.75827	6.7009	8.83197	5.79436	6.11108	6.86228	6.19205	7.48861	3.75013	6.99945	7.19881	5.5182	5.89925	6.94832	5.99936	6.47916	3.162	6.72109	9.07407	5.64447	6.54516	7.39833	5.58755	7.59528	3.27015	6.69076	7.38329	5.51483	5.71221	7.22231	6.19841	7.00607	3.17263	6.53452	8.83406	6.1919	6.24421	7.14954	5.82307	7.52068
ENSMUSP00000068559.7	Xrcc6	X-ray repair complementing defective repair in Chinese hamster cells 6 [Source:MGI Symbol;Acc:MGI:95606]	17	17	16	13	UR	5.99582	7.74314	3.56161	6.06785	6.08972	6.35647	5.81554	8.20499	5.71464	6.97325	4.04186	6.04524	7.64463	5.97641	5.93003	7.8388	6.1419	7.69571	2.94639	5.6899	7.05666	6.64104	5.78571	8.54977	5.77799	7.47119	4.67099	5.9974	7.44331	5.46975	5.37292	7.28938	6.49445	7.62421	2.87467	6.362	7.17462	6.43867	5.68965	9.06026	5.8597	7.29207
ENSMUSP00000110248.2	Mtmr1	myotubularin related protein 1 [Source:MGI Symbol;Acc:MGI:1858271]	10	8	12	13	UR	6.02867	5.37816	6.91635	5.32528	4.9716	6.76053	6.02687	5.81824	6.99918	5.93001	6.68959	6.52884	5.90798	7.45163	6.08965	7.17742	6.27746	5.62849	6.30455	5.49562	5.25587	7.29769	5.53789	6.59682	7.00585	5.13969	7.20196	6.18121	5.66207	8.57969	5.75832	6.07681	6.49303	5.18393	5.82384	6.37951	5.12198	7.32677	5.58211	6.41884	7.13129	5.52375
ENSMUSP00000115672.2	Aamdc	adipogenesis associated Mth938 domain containing [Source:MGI Symbol;Acc:MGI:1913523]	4	5	4	3	UR	5.61834	9.03312	5.0896	6.70602	4.74686	7.22248	8.20085	4.85518	6.50929	10.7864	3.11702	3.43513	5.3474	6.68282	6.44311	6.20637	5.58477	8.69588	5.28142	4.95296	3.7975	4.97766	6.98244	11.073	9.64301	8.87497	3.34708	4.08165	6.6651	4.54482	5.84445	5.65333	4.59375	9.3171	6.57908	4.83483	3.65715	5.73756	8.00677	4.8703	6.34331	11.823
ENSMUSP00000026538.7	Echs1	enoyl Coenzyme A hydratase, short chain, 1, mitochondrial [Source:MGI Symbol;Acc:MGI:2136460]	44	43	39	41	UR	6.44291	5.84946	5.95462	6.80683	5.07	7.33961	7.26399	5.84499	6.61626	5.45617	5.01899	8.00423	5.24231	6.38743	6.91964	5.78255	6.97971	5.52943	6.54484	6.63023	5.43862	7.23482	7.3967	6.53052	6.84386	5.7229	4.21307	6.80759	6.37338	5.537	6.42844	5.78887	6.62995	5.86898	6.19985	7.29433	5.60698	7.13936	6.88121	6.04263	7.49836	5.41183
ENSMUSP00000033159.4	Ears2	glutamyl-tRNA synthetase 2, mitochondrial [Source:MGI Symbol;Acc:MGI:1914667]	16	14	12	15	UR	4.56161	3.44094	11.1176	4.23381	5.59324	5.01712	7.69934	7.8958	4.58492	3.14121	10.4814	5.29405	5.39382	5.10901	8.98986	7.44623	4.48684	3.2863	11.815	4.59502	5.14392	4.8109	7.75177	8.84378	4.41364	3.13395	10.5649	4.39962	5.88729	4.85734	8.18901	7.82065	4.05708	3.12146	12.1154	5.14497	5.18251	4.97223	8.05084	7.63167	4.1013	3.21213
ENSMUSP00000051521.2	Vsig4	V-set and immunoglobulin domain containing 4 [Source:MGI Symbol;Acc:MGI:2679720]	2	2	3	2	UR	5.75999	13.3976	4.52222	5.21266	7.71916	6.44247	8.68146	5.26137	6.97903	6.32828	2.94944	4.24998	7.15145	4.27138	7.16523	3.90833	5.04366	12.513	5.2797	5.83878	8.15575	6.39029	8.50316	7.41336	6.26189	6.75839	3.29523	3.45388	4.43105	4.84385	7.38499	4.43297	6.18388	11.4846	4.78912	7.29447	7.78381	4.97711	8.66438	5.71187	4.32458	6.53665
ENSMUSP00000124258.2	Parp4	poly (ADP-ribose) polymerase family, member 4 [Source:MGI Symbol;Acc:MGI:2685589]	13	12	10	14	UR	6.38366	7.8651	4.23826	7.3892	6.74737	7.59025	6.283	6.2061	5.39067	7.03898	5.05891	6.0048	7.86455	5.74535	5.49886	4.69493	6.77088	8.15885	5.22518	7.33062	7.96142	6.76164	6.05465	5.72983	5.92112	7.92223	4.39513	5.23515	5.36667	5.9896	5.87704	5.29999	7.64309	8.23263	4.8923	6.18109	7.84967	7.90722	6.2242	5.79962	5.11289	7.44453
ENSMUSP00000038373.9	Kdm1b	lysine (K)-specific demethylase 1B [Source:MGI Symbol;Acc:MGI:2145261]	0	3	4	5	UR	0	0	0	0	0	0	0	0	0	0	0	0	0	0	0	0	6.9585	6.24422	5.88203	7.00239	5.16885	6.34524	6.38045	8.12317	7.47553	6.01093	5.20378	6.07855	5.49785	5.73714	6.19717	5.69422	7.61339	6.44161	5.87593	6.89013	6.17346	6.36661	5.38861	7.53578	6.95671	5.18716
ENSMUSP00000120245.2	Epm2aip1	EPM2A (laforin) interacting protein 1 [Source:MGI Symbol;Acc:MGI:1925031]	9	6	8	8	UR	6.33147	5.75099	6.51957	7.24005	6.36128	5.31343	3.74582	6.47135	7.42356	5.50429	10.0419	8.00054	7.65993	4.61753	4.02895	4.98932	6.90563	5.60765	7.6981	7.24948	6.82973	4.51187	4.36365	6.59305	7.29644	5.73932	9.50898	7.13579	5.28731	4.6041	5.10698	5.56191	6.53944	5.25307	6.78248	7.19346	6.28616	4.62404	4.12642	6.20773	8.25833	6.31459
ENSMUSP00000139019.2	Myo6	myosin VI [Source:MGI Symbol;Acc:MGI:104785]	45	40	41	42	UR	5.97703	6.75281	6.14852	5.23053	6.44339	4.35971	6.03762	5.79816	6.21506	8.92787	7.84611	5.78664	6.3648	4.7304	5.72938	7.65196	5.97741	6.4975	6.73839	5.09913	6.99611	4.29921	5.8036	5.6162	6.01492	7.96823	7.0357	5.51885	6.78127	5.35679	5.77919	8.51751	5.77431	6.60542	6.41111	5.12811	6.67233	4.27771	5.6063	5.36784	6.37741	8.20543
ENSMUSP00000000260.6	Gmpr	guanosine monophosphate reductase [Source:MGI Symbol;Acc:MGI:1913605]	1	3	2	2	UR	6.01653	9.99597	4.73731	5.26906	6.41072	8.77066	5.10577	6.68684	7.15416	8.86928	1.86946	6.16151	4.38078	7.07991	6.24048	5.25159	7.88638	10.1754	2.95996	6.05297	5.5028	7.39321	6.29132	6.69644	7.11416	8.24785	4.55599	6.12678	4.27091	4.88053	6.84636	4.99889	6.62586	9.96393	4.12593	7.04009	4.15769	5.53783	6.39721	6.05928	7.33639	8.75819
ENSMUSP00000155150.2	Sco2	SCO2 cytochrome c oxidase assembly protein [Source:MGI Symbol;Acc:MGI:3818630]	5	5	6	5	UR	4.8806	5.98395	7.38571	4.07534	4.78171	4.35001	9.29446	7.2208	4.80377	7.35584	8.31952	5.2267	5.54564	3.46199	8.41625	8.89772	5.60745	7.32427	6.44936	4.92544	5.20077	5.06468	7.77741	8.66958	5.17254	6.87287	7.14318	4.96975	5.09586	5.17031	7.48541	7.07111	5.68619	7.25346	6.55684	5.68819	5.88255	5.14409	8.10082	7.57939	5.17061	6.83419
ENSMUSP00000042433.6	Ddx58	DEAD/H box helicase 58 [Source:MGI Symbol;Acc:MGI:2442858]	32	30	33	33	UR	4.65273	8.11103	3.71236	5.59317	6.17971	10.1459	7.15622	5.81991	5.22175	6.7089	4.72512	5.05834	7.1277	8.13728	6.89904	4.75084	5.81297	8.02613	4.02447	5.62758	7.57763	8.82837	6.34311	6.74334	6.15298	6.32772	4.60024	4.41845	6.02489	7.75513	6.44256	5.29442	6.42315	7.90115	3.85987	5.37471	7.42565	9.2314	6.27989	6.0231	5.31386	6.58755
ENSMUSP00000048057.7	Inppl1	inositol polyphosphate phosphatase-like 1 [Source:MGI Symbol;Acc:MGI:1333787]	6	5	6	5	UR	6.51969	5.55368	6.4426	5.12517	6.19173	6.11658	4.86383	6.37357	6.37842	5.04767	9.13314	6.0746	6.97593	5.51109	7.5037	6.18861	6.84599	6.51517	6.84791	5.94521	6.59601	6.05115	5.5683	7.82264	6.67285	5.10792	6.9412	5.3551	5.58899	5.90729	6.30635	5.92791	7.15608	5.34112	6.61192	5.14104	6.57447	6.14555	6.0985	7.30116	6.95668	5.06379
ENSMUSP00000031640.9	Cdk8	cyclin-dependent kinase 8 [Source:MGI Symbol;Acc:MGI:1196224]	1	2	1	0	UR	7.33946	6.0123	7.78581	4.41986	5.69831	6.27481	3.61471	7.42841	7.82734	4.08085	7.00064	7.23725	6.35456	5.57416	6.57761	6.77391	7.45877	6.03364	6.85587	4.82732	5.70881	6.73559	5.50725	7.5213	7.16844	5.68381	6.66366	7.51881	5.67812	4.35361	5.60191	6.68308	7.71884	5.3227	6.44386	6.37402	5.74515	7.25458	5.23235	7.16278	6.85721	4.63606
ENSMUSP00000014445.7	Pam16	presequence translocase-asssociated motor 16 homolog (S. cerevisiae) [Source:MGI Symbol;Acc:MGI:1913699]	6	6	3	6	UR	6.00095	4.54351	9.18926	7.63627	5.75319	3.75506	7.54463	5.54428	6.65407	5.64596	6.27088	7.5855	6.41461	5.29568	5.83937	6.32679	7.16855	3.30112	9.41567	7.67286	6.43964	4.70939	5.87639	4.31486	5.92646	4.72744	7.28108	8.01768	8.09857	4.5194	6.72939	5.80151	7.10105	4.90441	9.80957	6.01188	5.86077	4.42441	7.53831	4.30947	6.4025	5.07524
ENSMUSP00000037719.9	Tgfbi	transforming growth factor, beta induced [Source:MGI Symbol;Acc:MGI:99959]	8	10	6	6	UR	6.70454	9.33092	9.65466	5.2693	3.07842	4.21272	3.70095	6.61441	5.4588	7.63551	9.71091	6.34318	4.7622	3.28029	6.24128	8.00191	4.32441	19.453	3.69333	5.95981	3.82078	3.43297	5.00693	8.27045	8.29385	7.39618	7.377	4.32065	3.10847	5.30982	4.38685	5.84555	5.2069	11.7859	5.19742	5.66458	3.36173	3.44788	5.36139	8.8942	6.19706	8.15562
ENSMUSP00000039980.8	Hykk	hydroxylysine kinase 1 [Source:MGI Symbol;Acc:MGI:2443139]	22	30	19	24	UR	7.15974	7.84528	6.08299	6.61086	6.13695	4.54883	7.08359	7.4423	6.63093	7.97222	4.26904	5.42183	6.02862	4.05023	5.28923	7.42737	7.31821	8.35412	6.22922	6.96578	5.75652	4.22338	7.29554	7.70288	7.0325	8.23375	3.9533	5.44684	6.23025	2.82078	5.29222	7.1447	7.30908	8.07881	5.74654	7.07364	6.30181	4.45481	7.20962	8.06451	6.6684	8.11943
ENSMUSP00000115772.2	Cnih4	cornichon family AMPA receptor auxiliary protein 4 [Source:MGI Symbol;Acc:MGI:1925828]	2	3	1	2	UR	4.91671	8.31534	5.58785	7.73972	5.53213	7.21557	6.25115	6.17494	5.55236	6.87642	6.65033	5.66781	5.59833	5.60423	5.8359	6.4812	5.75046	8.09593	6.06957	7.67856	7.57279	6.81344	6.35434	7.75695	5.3756	6.58842	5.09935	5.26394	4.59029	5.51368	6.24413	5.23257	5.0969	8.68633	6.05299	7.09827	6.79235	6.23447	7.63551	7.3228	5.33228	5.56138
ENSMUSP00000036699.8	Irgq	immunity-related GTPase family, Q [Source:MGI Symbol;Acc:MGI:2667176]	2	4	3	5	UR	6.50797	4.31641	3.90545	7.4936	6.21985	6.96909	7.25767	6.32888	7.51879	5.1719	4.10956	7.7899	5.5908	8.49938	6.14429	6.17646	6.58291	4.10296	6.93245	7.16742	5.29188	7.13936	8.49308	7.38469	5.52805	4.34221	3.93936	6.71161	5.79095	7.38412	6.90391	6.30504	5.74898	4.25748	6.23597	7.05452	5.15005	6.4322	8.93762	4.7954	7.21166	3.81474
ENSMUSP00000136557.2	Pnp	purine-nucleoside phosphorylase [Source:MGI Symbol;Acc:MGI:97365]	3	2	3	4	UR	7.60983	7.15962	2.63552	5.11323	6.42614	8.25505	4.58203	8.02359	7.41478	5.60482	5.15239	5.14747	6.98339	7.40054	5.39863	7.09298	7.46392	6.69435	2.81999	5.28455	7.64019	7.81624	5.68485	9.08246	7.02078	4.44545	5.0346	4.30332	7.14526	7.47097	4.97743	7.11564	7.48706	6.1209	2.67259	5.20122	6.98213	8.26361	5.4233	8.77107	7.11371	5.09624
ENSMUSP00000023116.7	Aco2	aconitase 2, mitochondrial [Source:MGI Symbol;Acc:MGI:87880]	46	46	52	56	UR	6.62877	5.61917	8.53399	6.07186	6.16827	4.50297	8.39968	5.06711	7.11182	6.21952	6.98503	5.78469	6.25701	4.90232	6.54414	5.20365	6.784	5.25378	9.07816	5.81393	5.50919	4.8217	8.21024	5.83892	7.42967	5.70321	7.90485	5.44948	6.56403	4.35464	6.03038	5.25383	6.89587	5.91925	8.22756	5.85454	5.46916	5.10298	7.87639	5.22809	7.92981	5.87023
ENSMUSP00000157269.2	Proc	protein C [Source:MGI Symbol;Acc:MGI:97771]	7	5	5	5	UR	7.67249	5.8431	2.94529	9.03996	6.22657	5.29099	6.18952	5.22605	9.89063	8.36866	2.15189	8.32611	5.63877	5.46169	6.00957	5.71873	8.27693	7.02153	4.59039	8.434	6.13143	5.79775	5.13539	5.27465	8.4705	7.25208	3.40237	7.69863	5.14341	5.13691	6.16207	6.07195	7.8667	6.10946	4.54624	6.22478	6.03473	5.66691	4.98067	5.16689	9.22419	7.89766
ENSMUSP00000091048.6	Wdr83	WD repeat domain containing 83 [Source:MGI Symbol;Acc:MGI:1915086]	1	2	1	1	UR	7.44815	6.22125	5.0535	5.20388	4.83639	7.59582	5.86296	6.30744	9.22659	6.60016	7.54065	5.66923	5.77883	5.58577	5.29692	5.77246	7.71298	7.77143	5.16934	5.20045	5.33121	7.30114	5.96772	6.64201	7.98876	5.9997	6.25555	5.38719	5.46019	6.06563	5.67362	6.07308	7.77274	7.0085	5.7929	5.78158	4.08158	5.91544	6.26203	7.51207	9.14055	6.2839
ENSMUSP00000031729.9	Tfr2	transferrin receptor 2 [Source:MGI Symbol;Acc:MGI:1354956]	18	16	12	18	UR	7.17527	4.79407	6.94502	7.03231	4.78742	7.19547	6.9098	6.74613	6.58659	4.38102	4.25312	7.5678	5.14352	6.12244	6.1638	8.19623	7.29316	5.26213	7.92795	6.54467	5.20244	6.66039	7.02304	7.93791	5.78257	4.63792	4.59383	6.83361	4.40187	6.81809	6.10071	6.9797	6.98272	4.89948	7.80642	8.18726	5.21022	6.35475	6.97017	6.55569	5.53585	4.98202
ENSMUSP00000139170.2	Nlrp6	NLR family, pyrin domain containing 6 [Source:MGI Symbol;Acc:MGI:2141990]	0	1	2	1	UR	0	0	0	0	0	0	0	0	0	0	0	0	0	0	0	0	8.41172	6.29908	4.22351	5.11362	6.36676	3.67251	7.74043	6.24384	8.94832	5.4111	4.83867	7.06755	6.66086	3.54595	7.81529	7.6408	9.37065	7.95615	2.36021	6.11139	8.57413	2.19617	6.81841	5.67984	9.3865	4.93003
ENSMUSP00000035112.6	Nktr	natural killer tumor recognition sequence [Source:MGI Symbol;Acc:MGI:97346]	1	1	3	1	UR	1.53777	11.6203	1.93305	9.96499	3.24938	2.12697	3.27847	4.64544	4.12184	32.8148	2.79906	3.69695	5.23778	8.80377	2.30082	1.86864	8.6047	3.62319	4.01026	5.67109	4.12059	4.35403	4.07011	3.09988	3.52131	14.5506	4.30083	13.0356	6.52699	13.4375	3.53997	3.53337	5.75416	6.82635	3.45212	12.9331	3.60429	6.82566	2.73915	2.29697	6.51812	14.7458
ENSMUSP00000135086.2	Cux1	cut-like homeobox 1 [Source:MGI Symbol;Acc:MGI:88568]	3	7	7	5	UR	5.1267	6.64035	6.30838	5.50177	6.0547	4.97405	5.55918	5.27437	6.63545	7.28967	7.28834	5.3231	6.88797	7.60217	6.60051	6.9333	5.0998	6.37813	6.39922	6.39182	6.81825	5.19946	4.6329	5.27003	5.79492	8.80534	6.45708	6.46496	5.25236	7.05161	7.0352	6.94894	4.71224	6.68737	6.36449	5.17554	5.41275	5.55501	5.27735	4.97731	5.85603	8.09512
ENSMUSP00000088249.3	Hmgcs2	3-hydroxy-3-methylglutaryl-Coenzyme A synthase 2 [Source:MGI Symbol;Acc:MGI:101939]	62	56	52	53	UR	6.10641	4.5026	6.49371	6.12298	9.15564	4.86714	5.70044	8.0548	7.40293	6.57686	3.63042	5.65934	9.0227	5.74146	3.12969	7.83289	8.16671	4.28625	5.79528	5.84314	7.45939	4.76322	5.36494	7.83725	7.60393	6.64319	5.62962	6.71413	10.4352	3.99324	3.45615	6.00835	7.23749	4.99751	6.06189	6.36238	8.21517	4.26091	5.56819	9.19205	7.94902	5.92578
ENSMUSP00000037233.6	Zfp292	zinc finger protein 292 [Source:MGI Symbol;Acc:MGI:1353423]	2	6	3	2	UR	6.35063	5.00887	7.31493	5.72782	5.0308	7.06386	6.97788	6.32301	6.29121	5.20852	7.90416	5.79227	4.83079	5.55115	8.08034	6.54375	6.24687	5.51649	8.60002	5.94713	4.92524	6.48064	7.76665	6.9155	6.37752	5.04429	7.20841	5.7708	4.86096	5.9308	6.49892	5.90975	6.88001	5.82695	8.04578	6.35315	5.08224	6.43073	7.40453	6.64261	6.025	5.01893
ENSMUSP00000080276.7	Postn	periostin, osteoblast specific factor [Source:MGI Symbol;Acc:MGI:1926321]	3	4	4	4	UR	5.1516	7.68728	12.5469	8.83871	5.22616	3.54642	4.2635	8.32166	5.27685	7.12226	6.7626	7.80694	3.53182	3.12053	4.71198	6.0848	3.93681	15.3042	4.36197	10.556	4.67112	3.85157	4.09687	9.22345	5.5998	5.43976	7.29782	8.13963	3.38043	4.6351	4.48412	5.02131	3.91402	9.48349	6.8566	10.3022	4.77999	2.03866	6.21676	8.16856	4.968	6.69703
ENSMUSP00000114504.2	Ttc38	tetratricopeptide repeat domain 38 [Source:MGI Symbol;Acc:MGI:2146198]	31	25	31	32	UR	5.78525	7.13522	5.52829	6.0391	6.88593	8.34535	5.86033	3.01492	6.42197	7.47046	5.04236	6.18034	7.28856	8.82024	6.45993	3.72175	6.00413	7.44319	5.95455	6.18881	7.01974	7.87579	7.08962	3.40369	5.96009	6.82669	3.96221	6.20537	8.68553	8.42859	5.90208	3.04992	5.5998	6.851	5.978	6.82184	7.31243	6.94942	6.58494	3.57374	6.48829	7.352
ENSMUSP00000141732.2	Dcaf8	DDB1 and CUL4 associated factor 8 [Source:MGI Symbol;Acc:MGI:91860]	14	12	14	12	UR	5.75696	6.89696	5.09803	5.2748	5.62247	5.56979	5.82112	5.96923	7.5506	8.81023	5.50226	7.10995	6.40663	6.58326	5.38681	6.6409	6.28479	6.26935	6.10478	4.68815	6.0519	5.2188	5.06099	5.96662	6.97019	8.27344	6.72294	6.81737	6.63163	5.919	5.96468	7.05537	5.13215	6.42016	6.09803	5.17464	5.66958	4.93031	5.12897	5.77917	7.37671	8.43669
ENSMUSP00000107684.2	Trex1	three prime repair exonuclease 1 [Source:MGI Symbol;Acc:MGI:1328317]	3	2	2	5	UR	4.30002	7.05863	2.92925	5.39322	7.14395	13.2167	3.1577	5.90752	5.21297	5.54776	6.75188	5.07974	10.0092	9.55619	2.84824	5.88707	5.20873	9.88455	4.28701	5.96882	9.44217	11.7394	3.72433	7.47526	4.72417	7.76233	4.00527	5.11766	5.13439	8.11089	2.72716	4.68787	5.89084	10.8219	4.10688	7.56545	10.2327	11.0101	3.7649	6.38015	4.0355	6.28283
ENSMUSP00000033992.9	Gsr	glutathione reductase [Source:MGI Symbol;Acc:MGI:95804]	20	19	20	17	UR	6.35066	5.60906	6.16573	7.89317	5.56674	5.48612	5.52636	6.71719	6.116	6.10857	6.88908	6.95046	6.29828	5.49068	6.36226	6.46965	6.51373	5.07572	7.61026	7.33773	5.52161	5.62273	5.36723	6.1324	6.38988	5.27728	6.78608	6.96656	5.75416	6.19217	6.17127	7.28119	6.44202	4.90945	7.4445	6.24811	5.49239	5.9426	5.57308	7.20491	6.61095	5.36048
ENSMUSP00000104511.4	Anxa6	annexin A6 [Source:MGI Symbol;Acc:MGI:88255]	46	43	47	53	UR	6.93175	8.00539	5.67171	7.60737	8.93589	7.25421	5.39845	6.89212	5.48573	6.85141	4.84328	3.84939	7.67183	4.82417	4.76213	5.01516	6.63558	8.65196	6.75658	7.47353	6.97024	6.76816	5.80014	7.58946	5.82018	6.95725	4.62939	3.95392	6.71516	5.19448	5.06736	5.01662	6.95056	8.16085	6.54309	7.12633	6.7879	6.9654	5.81329	7.25681	5.78459	7.04134
ENSMUSP00000154478.2	Nudcd1	NudC domain containing 1 [Source:MGI Symbol;Acc:MGI:1914679]	18	21	20	15	UR	5.37249	8.10041	5.76293	4.74261	5.85043	6.58106	5.43873	5.48788	5.80907	8.0381	8.47392	5.35122	6.68906	6.55451	6.56023	5.18734	5.83398	6.4019	5.99371	5.04254	6.86318	6.93574	5.53942	4.78685	5.57835	6.65812	7.56307	5.90446	7.38459	7.46241	6.53642	5.51527	5.65702	6.69571	6.24215	5.1549	6.44566	7.18838	5.68385	4.87744	5.73106	6.73819
ENSMUSP00000027265.4	Osgepl1	O-sialoglycoprotein endopeptidase-like 1 [Source:MGI Symbol;Acc:MGI:1919335]	3	3	3	3	UR	4.92153	3.07626	9.95431	4.6271	9.28083	13.6879	2.51961	2.8726	6.41985	3.89612	9.82053	5.26164	7.96156	10.2125	1.91818	3.56944	5.28072	2.86142	10.3611	3.16658	9.61213	13.5063	2.40341	3.13871	5.92017	3.90983	9.85759	4.40046	11.219	9.81628	2.19347	2.35281	5.93207	2.73334	8.62123	6.64663	8.24029	9.83338	3.78655	3.90113	7.3501	4.25548
ENSMUSP00000131316.2	Hspg2	perlecan (heparan sulfate proteoglycan 2) [Source:MGI Symbol;Acc:MGI:96257]	44	37	40	45	UR	5.95872	7.60774	10.7501	6.44658	5.35507	6.75737	5.27555	6.40464	5.39001	7.21699	7.81618	5.18814	4.15005	4.90824	4.7245	6.05013	5.06717	7.88086	5.4943	6.66618	6.32775	6.75197	5.33818	6.33747	6.12996	6.55123	9.84509	5.74769	3.97132	6.37175	5.11051	6.40856	5.58412	8.72353	5.99041	6.0765	5.88663	6.95764	5.1328	6.27894	5.80031	6.67811
ENSMUSP00000038924.9	Foxred1	FAD-dependent oxidoreductase domain containing 1 [Source:MGI Symbol;Acc:MGI:2446262]	10	10	8	8	UR	7.19286	4.91416	7.21747	5.36642	6.37902	6.68535	6.92102	5.70776	7.18738	5.00683	9.36881	6.31617	4.86502	5.86679	5.51383	5.49111	6.68707	6.15212	5.58875	5.20303	6.104	6.65626	6.42123	5.97966	7.52101	5.3695	9.65908	5.53543	5.87601	6.75376	5.51889	4.9742	7.08447	5.23112	6.06259	5.61068	6.04354	7.09183	7.13994	5.54722	7.00605	4.98276
ENSMUSP00000133124.2	Lrrc47	leucine rich repeat containing 47 [Source:MGI Symbol;Acc:MGI:1920196]	13	18	16	14	UR	5.42029	5.84518	5.06242	5.28613	6.25849	6.31092	6.80006	6.16838	6.3928	6.56585	6.38411	6.80409	6.48952	7.03217	6.41615	6.76343	5.6774	7.06309	5.09114	5.19474	6.41422	6.00871	6.35622	5.9296	6.19495	6.64092	6.16991	6.25432	6.63472	6.71607	6.63223	7.02176	5.12604	6.74218	5.42565	5.4061	5.8173	5.60559	6.79232	5.93355	5.92035	6.97097
ENSMUSP00000005431.6	Letm1	leucine zipper-EF-hand containing transmembrane protein 1 [Source:MGI Symbol;Acc:MGI:1932557]	26	30	25	31	UR	6.30697	4.5923	5.56804	4.74985	5.83924	5.54204	7.34253	5.00681	7.42648	6.10085	5.95629	7.10894	6.42315	6.38462	7.72699	7.9249	6.22648	4.002	5.76439	5.27308	4.62881	5.57564	7.85094	5.8304	7.55339	6.30206	5.50936	6.91765	7.07798	7.03156	7.86669	6.58958	5.23631	4.60849	5.72391	5.29347	5.20055	5.33778	7.83296	5.6596	7.85994	6.05214
ENSMUSP00000028278.8	Psmd14	proteasome (prosome, macropain) 26S subunit, non-ATPase, 14 [Source:MGI Symbol;Acc:MGI:1913284]	24	16	20	10	UR	5.90492	6.47683	5.15111	6.43517	6.3996	6.42344	6.21716	6.08728	6.40259	7.19612	5.48382	6.52221	6.71839	6.23271	6.06332	6.28532	5.89341	5.83905	6.08061	5.88595	6.73629	6.22863	5.86131	6.44266	6.13865	6.97322	5.80409	6.67584	6.92598	6.32131	6.04002	6.15296	5.90518	6.43231	6.1678	6.50507	6.2969	6.03655	6.00131	5.87103	6.14027	7.30691
ENSMUSP00000003947.9	Nqo1	NAD(P)H dehydrogenase, quinone 1 [Source:MGI Symbol;Acc:MGI:103187]	15	14	14	10	UR	4.36849	7.85509	9.78125	10.6603	8.82749	8.59364	9.09771	5.55584	2.36796	3.85384	9.12214	1.3946	5.49587	4.65766	5.48975	2.87837	3.22001	7.58178	10.8119	10.2073	8.40902	9.00326	10.3025	5.48358	2.79434	5.90788	8.2008	1.59177	3.02639	4.66971	5.90559	2.88412	4.78169	8.90508	10.4544	4.83912	8.10359	8.86875	11.0925	5.93717	3.31707	4.19676
ENSMUSP00000033483.5	Ccdc22	coiled-coil domain containing 22 [Source:MGI Symbol;Acc:MGI:1859608]	14	13	18	13	UR	7.43955	6.4515	5.67479	6.24371	6.03229	4.51911	6.25729	7.55286	7.51772	5.5061	6.12577	7.21614	6.2789	4.47728	6.37112	6.33585	7.14273	7.25485	5.71833	6.52641	5.68995	4.67972	5.98523	7.80931	7.29576	5.23694	6.6349	6.8492	5.59263	5.20709	5.96218	6.41476	7.5436	6.60662	5.30965	7.32011	6.1703	4.71402	6.18415	7.73374	7.08169	5.18327
ENSMUSP00000004729.4	Etfb	electron transferring flavoprotein, beta polypeptide [Source:MGI Symbol;Acc:MGI:106098]	51	49	52	49	UR	6.54788	5.93117	7.00891	5.94778	6.06938	6.30586	6.80068	6.118	7.0776	6.29862	6.42987	6.64998	4.89527	5.77464	6.09941	6.04495	7.06854	6.1202	7.77648	5.68395	4.93721	5.9614	6.6737	6.61778	7.83671	5.61836	5.73174	6.66214	5.81629	5.77418	5.86474	5.85658	6.73044	5.78652	7.35032	6.60244	4.88943	5.65331	6.5503	6.32922	7.72875	5.855
ENSMUSP00000113807.2	Aip	aryl-hydrocarbon receptor-interacting protein [Source:MGI Symbol;Acc:MGI:109622]	4	6	4	6	UR	5.36663	7.95322	5.00967	5.06502	5.08613	5.31674	5.97577	5.38016	8.62082	8.71167	4.93963	5.46087	7.55624	7.18212	5.64063	6.73469	6.46375	6.4354	5.74942	6.82716	5.53308	6.88358	6.53211	4.27248	3.96548	7.42884	5.83074	7.27112	8.22169	7.52617	6.36143	4.69752	5.46648	8.69658	4.92402	5.56172	5.03717	5.66647	5.4504	5.79429	7.00459	9.75429
ENSMUSP00000132822.2	Xpnpep3	X-prolyl aminopeptidase 3, mitochondrial [Source:MGI Symbol;Acc:MGI:2445217]	12	11	16	12	UR	7.95791	4.19271	7.78126	3.70692	5.22057	6.16841	5.42398	7.30566	8.07674	4.90887	6.30005	6.64925	5.6011	5.2094	7.51621	7.98097	6.39412	5.56171	7.63952	5.59692	5.04421	6.10063	7.06227	6.35261	7.12727	6.48945	5.87761	6.4622	6.41402	4.93757	6.9404	5.99948	6.55169	5.45808	6.64396	4.48923	4.95054	6.40769	6.69148	6.19733	8.35405	6.09224
ENSMUSP00000027494.5	Ppp1r7	protein phosphatase 1, regulatory subunit 7 [Source:MGI Symbol;Acc:MGI:1913635]	14	16	20	21	UR	6.14207	6.66171	5.33952	6.18139	6.25747	6.46675	6.46802	6.18622	6.62777	6.67273	5.71213	5.9926	6.21892	6.05707	6.51607	6.49957	6.18101	7.48151	6.0065	6.2482	6.76179	6.46543	6.6494	6.34147	6.07908	6.54145	5.71768	5.88451	6.05108	5.87815	6.02781	5.68494	6.65159	7.06519	5.87715	5.92126	6.79102	6.44154	6.00396	6.11543	6.18554	6.69793
ENSMUSP00000026262.7	Hexa	hexosaminidase A [Source:MGI Symbol;Acc:MGI:96073]	10	8	7	3	UR	5.46925	8.12735	10.7411	4.51314	5.89538	7.08756	6.90222	8.5015	2.51152	4.86747	9.82939	4.27793	5.00007	5.82675	7.06879	3.38056	5.89934	6.12417	12.8051	6.37831	6.65274	6.4106	8.34914	3.39788	1.90295	5.73913	9.62046	4.60093	4.61303	6.28939	6.65369	4.56309	6.4687	7.03668	10.6422	5.50851	6.74119	7.29909	8.06626	4.26836	1.43443	6.02298
ENSMUSP00000020440.7	Timm13	translocase of inner mitochondrial membrane 13 [Source:MGI Symbol;Acc:MGI:1353432]	7	9	14	11	UR	6.44918	5.74235	7.35372	6.19068	5.23955	6.54816	6.48091	6.11813	7.12914	5.94939	6.1195	6.61904	4.92366	5.99453	6.26288	6.87916	7.3114	5.23487	8.29454	6.43484	5.43763	7.02511	7.41576	6.67683	6.39233	5.37654	5.9027	5.64404	5.57391	5.40839	5.81819	6.05292	7.81357	6.47937	6.9336	6.53176	5.69985	6.55311	7.14224	7.07836	6.61831	5.76305
ENSMUSP00000041104.8	Aifm1	apoptosis-inducing factor, mitochondrion-associated 1 [Source:MGI Symbol;Acc:MGI:1349419]	42	40	50	42	UR	6.09426	5.26912	6.50967	5.57299	5.38657	6.8806	6.50074	5.99387	6.44315	5.79529	7.30745	6.61429	5.24194	7.10164	6.57132	6.71711	6.62169	4.99595	6.65081	5.18404	5.12478	6.84285	6.0121	6.75539	7.36589	5.50315	6.6842	6.63628	5.88877	7.02757	6.56918	6.13737	6.26221	5.54323	6.04736	5.81099	5.69499	6.63952	6.6154	6.45819	6.96885	5.5972
ENSMUSP00000021993.5	Uqcrb	ubiquinol-cytochrome c reductase binding protein [Source:MGI Symbol;Acc:MGI:1914780]	19	17	20	15	UR	6.5814	5.42535	7.15907	4.49887	9.25848	6.88611	5.95917	6.52166	7.01676	4.6901	6.5083	6.26385	5.69291	5.40127	6.60825	5.52844	7.30565	4.73492	7.97574	5.05082	4.48052	6.65712	7.78172	5.72702	6.97621	5.78366	6.62779	6.24313	6.70595	5.11016	6.86823	5.97135	7.45822	5.25289	7.54658	5.1901	5.04146	6.35403	7.44676	6.14488	7.00908	5.47013
ENSMUSP00000108262.2	Steap3	STEAP family member 3 [Source:MGI Symbol;Acc:MGI:1915678]	12	10	7	5	UR	8.82873	3.75882	1.75763	6.80841	4.60394	4.52114	5.21574	11.923	6.32874	4.71946	1.35009	9.73325	6.63296	4.61034	5.48573	13.722	6.63742	5.63033	1.59716	7.38557	4.65229	4.70531	5.15543	13.196	6.19458	4.27972	1.71169	8.78574	8.18672	5.97553	5.71203	10.1945	6.10595	4.07452	1.4202	9.83696	5.98788	3.76973	5.68199	13.5714	5.1992	3.96478
ENSMUSP00000067114.5	Slc22a28	solute carrier family 22, member 28 [Source:MGI Symbol;Acc:MGI:3645714]	4	7	4	3	UR	8.29861	6.42031	3.28198	5.06136	6.91022	6.58459	4.43852	7.73381	8.11891	4.62868	4.84931	7.37197	4.42419	4.91409	9.35804	7.6054	8.33118	6.74335	3.88336	8.22045	5.71531	8.16104	6.40021	8.05762	7.17103	3.98002	3.6789	6.19386	4.4512	7.1881	6.16519	5.65916	7.3802	5.44293	2.15305	7.27459	7.47398	3.79064	5.72692	6.54343	8.35893	4.54461
ENSMUSP00000029005.4	Rtf2	replication termination factor 2 [Source:MGI Symbol;Acc:MGI:1913654]	2	2	3	2	UR	6.02862	8.47668	5.28948	7.47738	7.20293	5.7748	4.53555	5.56544	6.46573	8.23826	5.86578	7.32661	7.45628	4.96424	4.47473	4.85747	6.41445	7.81679	5.37986	8.56991	6.88112	6.18549	4.93606	5.69657	5.80571	9.65968	6.17686	6.76612	6.39187	3.94375	4.14697	5.22878	6.88658	8.47317	4.9343	7.40772	7.70275	6.94304	5.48832	5.81925	5.95626	7.51562
ENSMUSP00000081544.7	Oat	ornithine aminotransferase [Source:MGI Symbol;Acc:MGI:97394]	28	35	26	24	UR	2.51116	6.0924	22.7496	5.3375	5.28537	2.61491	1.52105	5.30469	2.06786	6.06475	14.6939	1.87363	9.87418	1.45626	2.89017	9.66257	2.68148	6.60214	22.0963	6.50957	4.29299	2.15782	1.69125	7.38772	2.6737	6.71955	14.2177	1.86794	11.8682	1.54038	2.44144	5.25173	2.15697	6.01318	19.6745	5.33256	5.06921	2.21877	1.97834	7.82837	2.95192	6.224
ENSMUSP00000062782.8	Vav2	vav 2 oncogene [Source:MGI Symbol;Acc:MGI:102718]	8	7	9	11	UR	7.19982	6.80072	4.98802	8.28357	5.79436	5.24348	6.51844	6.30232	8.25604	6.84018	4.15076	6.57625	5.91542	5.64211	5.66183	5.82669	7.99983	7.1407	6.03534	7.1702	6.14506	5.3207	6.07253	7.29051	8.06453	6.08398	4.57238	5.76734	5.55078	5.4995	5.61592	5.67068	7.92233	7.00385	5.52624	7.43963	6.61988	5.65682	6.13555	6.454	7.49239	6.10876
ENSMUSP00000020849.3	Tom1l1	target of myb1-like 1 (chicken) [Source:MGI Symbol;Acc:MGI:1919193]	2	1	1	2	UR	5.06595	6.51088	6.48502	5.04902	7.37583	5.94523	7.97707	4.5878	5.7521	7.86836	6.72368	5.35477	6.84111	5.96941	7.31517	5.17862	5.33612	6.85693	6.09346	4.36957	7.0793	6.40917	7.73642	4.76265	4.7984	6.18177	5.39705	7.32117	7.86089	6.00151	9.16755	4.62804	5.1884	7.13913	6.4032	6.05194	6.77096	5.53136	6.82363	3.66606	5.99406	7.1
ENSMUSP00000158745.2	Abr	active BCR-related gene [Source:MGI Symbol;Acc:MGI:107771]	2	1	3	5	UR	5.2203	7.94046	6.05542	4.94603	7.68457	7.27964	5.11686	6.99356	5.65876	7.59399	6.27463	5.1908	7.72018	5.35462	4.83793	6.13228	5.329	11.3565	4.93913	6.24401	8.44328	5.89906	5.31249	7.46287	5.47115	7.5006	5.05538	6.48712	5.0902	6.20243	4.00312	5.20364	7.40105	11.8108	4.80399	7.35162	10.1342	6.65736	4.89873	7.66854	4.10277	5.89803
ENSMUSP00000109190.2	Fnbp1	formin binding protein 1 [Source:MGI Symbol;Acc:MGI:109606]	9	14	9	8	UR	5.83586	8.79828	5.76995	5.71548	6.52094	5.4228	5.1634	7.53053	6.54568	7.9424	5.00536	5.01994	8.08105	4.89401	5.2475	6.50682	5.98136	9.51703	5.54178	5.96345	6.23555	5.28496	4.96984	8.00212	6.51227	7.67537	5.25886	5.39756	5.38078	5.98932	5.52063	6.76912	6.76493	9.23465	5.52408	6.01932	6.59241	5.37384	5.24431	7.31774	6.03568	7.1714
ENSMUSP00000078630.7	Gss	glutathione synthetase [Source:MGI Symbol;Acc:MGI:95852]	24	20	21	30	UR	7.97307	4.72418	3.87814	5.64482	6.77645	5.26567	5.82194	7.74758	8.69924	5.72054	5.29943	5.30417	6.83831	4.72664	7.02494	8.55487	6.50213	7.44684	4.8059	4.91916	5.38585	4.72898	7.24233	8.0152	8.03128	6.01271	4.61699	5.65152	7.30309	5.05592	6.7325	7.54959	7.0787	6.40675	4.93713	4.80664	5.98241	4.89754	6.98755	8.33933	8.25525	5.67051
ENSMUSP00000095832.5	Rhog	ras homolog family member G [Source:MGI Symbol;Acc:MGI:1928370]	6	5	9	3	UR	4.99014	8.43135	6.41624	6.37881	6.3647	7.01001	6.44436	6.3629	4.65323	5.94993	7.5556	6.26145	7.07103	5.3321	6.06285	4.71528	5.31766	8.91243	6.01188	6.31702	6.40472	6.47893	5.31022	8.1159	7.68735	6.254	6.45387	4.8218	4.60594	5.41641	6.01609	5.87577	5.7	8.21063	6.10669	7.22224	6.48361	5.06366	5.88826	6.42544	4.81327	6.42898
ENSMUSP00000071616.7	Rpl7	ribosomal protein L7 [Source:MGI Symbol;Acc:MGI:98073]	5	6	9	6	UR	6.60785	5.57834	5.64507	5.32707	6.05993	6.14516	6.34347	5.62065	6.92138	5.98886	6.29611	6.1442	5.53228	7.51624	6.91508	7.35831	6.38451	5.68246	4.81363	5.88345	5.20226	5.81407	6.11325	6.20813	6.82616	5.84646	5.71631	6.8322	6.29965	8.42997	7.0798	6.86769	6.61265	5.10836	4.28686	6.41329	5.77394	5.13586	5.43585	5.92175	7.6104	6.06734
ENSMUSP00000112262.2	Klc2	kinesin light chain 2 [Source:MGI Symbol;Acc:MGI:107953]	4	2	2	5	UR	6.52135	5.67034	4.74172	6.05297	5.89916	5.67077	6.40047	7.29882	7.60655	6.01	5.98152	6.8882	5.68499	7.77653	5.03416	6.76243	6.76731	5.66237	4.58658	5.81139	5.42398	7.92467	4.62119	6.84716	7.38148	4.5901	6.38239	6.74897	5.12428	8.27912	6.03626	7.81275	6.79433	5.56783	5.70491	4.94102	6.21819	7.42449	4.94999	5.53075	6.62624	5.16892
ENSMUSP00000039420.7	Gtf3c3	general transcription factor IIIC, polypeptide 3 [Source:MGI Symbol;Acc:MGI:2138383]	2	4	2	3	UR	7.96471	6.01903	8.82207	5.87612	4.77973	6.19849	6.3284	6.11006	7.35749	5.06309	8.52413	5.62635	4.43595	5.20178	5.2713	6.42131	7.03884	6.80781	7.59517	6.56552	4.98198	6.68273	6.40045	6.61786	6.64931	5.49182	8.09686	6.23827	4.94049	5.41941	5.40199	5.07147	7.83881	6.98895	7.06906	7.68812	5.22629	6.59157	6.7237	6.60512	6.95222	5.17724
ENSMUSP00000035237.7	Usp4	ubiquitin specific peptidase 4 (proto-oncogene) [Source:MGI Symbol;Acc:MGI:98905]	33	30	16	27	UR	7.07819	6.33914	5.43047	6.82839	5.60765	6.48898	6.10314	7.13398	6.27927	6.26498	5.29898	7.10625	6.28437	6.17848	5.56779	6.00994	7.13342	6.04878	6.33112	6.53335	6.32378	6.34111	6.74433	6.7289	6.11633	5.87643	5.33299	6.78641	6.39886	5.92614	5.3231	6.05494	7.46838	6.37033	6.33075	6.05522	6.19233	5.94804	5.96227	6.6065	7.36539	5.83822
ENSMUSP00000159311.2	Dnajc7	DnaJ heat shock protein family (Hsp40) member C7 [Source:MGI Symbol;Acc:MGI:1928373]	16	18	13	14	UR	4.73393	6.9049	5.70674	6.49928	4.94443	8.5566	6.57294	5.40016	6.02565	6.778	6.30636	6.91187	5.23183	6.46155	7.14134	5.82442	5.62857	7.11463	6.5645	6.62461	4.90376	7.959	6.1708	6.29052	5.15519	6.31554	6.56354	6.09453	4.85449	7.83223	6.20856	5.71951	5.41227	6.77981	6.93423	5.68135	4.88795	8.1666	6.40274	6.57196	5.54662	6.60938
ENSMUSP00000021948.9	F12	coagulation factor XII (Hageman factor) [Source:MGI Symbol;Acc:MGI:1891012]	6	6	6	9	UR	4.62425	8.7308	8.87122	5.78038	8.81788	7.08348	3.36643	8.77441	3.33609	4.24297	3.11026	11.1788	4.32875	7.14748	5.47092	5.13587	3.29973	9.34402	5.68121	8.66229	6.67036	6.88709	4.44	5.71233	3.02983	8.22377	4.70106	9.54746	5.36573	4.92135	6.16424	7.34953	3.50829	8.57636	6.82917	4.76661	7.49508	7.55889	5.59976	5.65325	3.66609	6.93615
ENSMUSP00000091541.5	Abhd15	abhydrolase domain containing 15 [Source:MGI Symbol;Acc:MGI:1914727]	3	3	6	4	UR	5.59157	6.92467	4.47354	8.03321	5.91691	5.81523	7.17534	6.2948	5.67083	7.9471	3.35585	6.75975	6.24964	6.20314	6.05299	7.53542	5.8512	6.68009	5.09384	8.03679	7.16905	5.60347	7.57976	6.53124	5.90796	7.71996	3.13785	5.95022	6.6957	5.85893	6.85812	5.32583	5.96477	6.71026	4.9528	7.4324	6.9848	5.72607	6.45554	7.21866	5.94327	7.47906
ENSMUSP00000018012.8	Sgk2	serum/glucocorticoid regulated kinase 2 [Source:MGI Symbol;Acc:MGI:1351318]	8	2	7	4	UR	6.12388	7.35375	4.99589	8.49104	9.04422	5.33275	3.7706	7.81495	6.17649	9.73971	2.31531	7.31707	6.50094	6.73904	2.84979	5.43458	5.54011	7.91913	2.24076	8.57581	9.62588	5.89883	2.49948	4.0757	6.25825	10.9756	2.37606	6.76126	4.9155	9.07911	5.39353	7.86497	4.23891	7.86179	4.13318	5.95047	7.56288	7.11717	3.83388	6.32131	4.48767	9.99429
ENSMUSP00000146215.2	Aqp11	aquaporin 11 [Source:MGI Symbol;Acc:MGI:1913583]	2	0	1	3	UR	7.18244	4.55347	2.59915	4.78659	12.2535	2.19839	5.55769	8.87325	9.81421	4.58634	2.43847	3.59683	9.23853	2.6452	6.66751	13.0084	0	0	0	0	0	0	0	0	0	0	0	0	0	0	0	0	6.34296	4.08753	3.43086	3.70591	13.5054	1.81744	7.206	9.92094	8.62649	3.95809
ENSMUSP00000129767.3	Psma2	proteasome subunit alpha 2 [Source:MGI Symbol;Acc:MGI:104885]	16	7	15	9	UR	6.16463	7.67161	4.36405	7.27864	6.93583	6.42012	6.47717	6.33123	5.8621	7.55528	4.73894	6.48178	6.50991	5.58857	5.76534	5.85478	6.37197	6.40129	5.69805	7.2216	6.85646	6.4877	6.32392	5.62296	5.62779	7.84125	5.0539	6.40579	6.0923	5.91477	5.7244	6.35586	6.90335	6.74208	5.66266	6.87474	6.88728	6.63746	6.29769	5.54195	5.3991	7.5636
ENSMUSP00000095843.4	Ggh	gamma-glutamyl hydrolase [Source:MGI Symbol;Acc:MGI:1329035]	4	3	5	3	UR	4.09579	6.24786	12.5619	4.89443	4.18449	6.43689	6.82659	5.94039	4.38812	5.56611	10.4647	5.7595	3.72427	4.12528	4.53985	10.2438	4.42039	8.52486	15.0689	5.05315	5.01285	7.84588	6.62578	4.98102	4.46235	6.56399	9.31793	3.95678	4.67699	5.29761	4.1554	4.03614	4.43923	7.67324	15.7154	4.43572	3.86404	7.72055	6.23614	5.6255	3.34315	6.25423
ENSMUSP00000112534.2	Fam20b	FAM20B, glycosaminoglycan xylosylkinase [Source:MGI Symbol;Acc:MGI:2443990]	2	4	1	5	UR	7.70565	6.34949	6.46043	5.83006	5.10309	8.03648	4.81451	6.61525	6.72182	5.85475	7.16278	5.3529	5.57349	7.5676	4.7185	6.13321	7.9328	6.41658	6.34292	6.1765	5.94287	8.00878	6.21572	7.85054	7.00919	5.89727	5.56086	4.50328	4.10097	6.78889	4.81726	6.43556	8.43841	6.59126	5.5274	5.22996	5.27456	8.51783	7.12778	8.16718	7.46377	5.40892
ENSMUSP00000030432.8	Hmgcl	3-hydroxy-3-methylglutaryl-Coenzyme A lyase [Source:MGI Symbol;Acc:MGI:96158]	11	10	17	15	UR	6.92046	4.54243	5.64578	6.16238	7.65243	5.23041	7.64532	6.53237	8.81701	5.61543	5.10743	5.80148	7.81766	4.54618	5.27478	6.68845	8.01788	4.63709	6.32978	5.58057	7.57162	6.49186	6.94988	7.46581	8.07726	6.83787	4.06523	5.48589	7.43868	3.9639	4.73919	6.34749	6.29506	4.71035	5.52384	5.41047	7.22643	5.26509	7.26158	6.1264	7.30629	6.0983
ENSMUSP00000065754.8	Msra	methionine sulfoxide reductase A [Source:MGI Symbol;Acc:MGI:106916]	15	21	23	22	UR	6.40152	8.33277	4.30623	8.10557	6.67549	3.50384	8.29759	7.8647	4.80097	7.08421	3.02437	6.45847	8.19511	3.16675	6.62228	7.16012	6.28179	6.3471	4.36983	6.83423	7.50714	3.47456	7.25016	7.5216	6.26187	9.0108	2.68865	6.6046	8.43877	3.08503	5.94946	8.3744	5.88272	6.8711	4.29366	6.43993	7.52906	3.33169	6.5436	7.95053	6.8463	9.1693
ENSMUSP00000039368.7	Ptprf	protein tyrosine phosphatase, receptor type, F [Source:MGI Symbol;Acc:MGI:102695]	15	10	14	21	UR	7.35242	7.38721	3.42388	8.89631	5.06738	5.30057	6.61993	7.26342	8.75723	5.71585	3.77893	8.206	5.04896	5.57805	4.9004	6.70347	7.82319	6.71539	7.12158	8.06512	5.13387	5.52345	5.22653	5.79451	7.60102	4.00166	4.57393	8.32146	6.44606	5.98757	4.49065	7.174	7.18352	5.07515	7.58872	8.13788	5.29378	5.94263	5.12422	6.52961	6.90909	5.6347
ENSMUSP00000035116.5	Pccb	propionyl Coenzyme A carboxylase, beta polypeptide [Source:MGI Symbol;Acc:MGI:1914154]	36	38	39	37	UR	6.34072	5.12802	6.963	5.42992	4.61081	6.44808	8.21486	5.28056	6.32822	5.71357	7.11806	6.33476	4.27168	7.14549	8.31187	6.36038	6.78865	5.14379	7.48032	5.49278	4.95337	6.43135	7.92714	5.77532	6.55179	5.64418	6.03262	5.93415	6.05766	6.42271	7.47714	5.88703	5.75029	5.12452	6.98592	5.80947	4.78332	5.69924	7.88646	6.40356	7.46019	5.71075
ENSMUSP00000026289.4	Hsd17b10	hydroxysteroid (17-beta) dehydrogenase 10 [Source:MGI Symbol;Acc:MGI:1333871]	41	43	45	50	UR	4.62519	4.97733	5.77179	5.18686	6.44617	6.24996	6.99814	5.28413	4.5916	8.18752	5.47426	7.97245	7.17763	8.07144	6.75773	6.22779	5.28877	4.38388	5.67224	5.49153	5.89088	6.07716	6.23211	5.04646	4.48461	8.51348	5.76499	8.2903	8.60303	7.89844	6.78569	5.57643	4.74668	4.59528	5.37922	6.04027	6.17041	6.28289	6.04865	5.27935	4.62479	8.42279
ENSMUSP00000018430.7	Psmb6	proteasome (prosome, macropain) subunit, beta type 6 [Source:MGI Symbol;Acc:MGI:104880]	7	11	15	8	UR	6.05867	7.0186	4.65647	7.11125	5.15033	6.38682	4.3868	7.09499	7.47621	8.86885	4.35853	6.85413	4.76752	6.46335	4.45343	8.89403	6.01913	7.36537	6.16264	6.12729	5.10316	6.82766	4.64862	7.57946	6.72063	8.35301	5.11579	6.76763	5.05555	5.96946	4.21046	7.97413	5.77351	7.37323	6.13962	5.95104	5.11325	6.5596	4.66457	7.71154	7.51271	8.14104
ENSMUSP00000091940.4	Shc1	src homology 2 domain-containing transforming protein C1 [Source:MGI Symbol;Acc:MGI:98296]	2	3	3	4	UR	8.14883	6.55514	6.12022	6.01602	6.95146	6.29367	5.51264	6.1769	6.38223	5.76844	4.65946	5.44074	6.10722	7.07058	6.08396	6.71249	7.70967	7.5995	5.62661	5.73503	6.50312	6.13402	5.66786	7.05142	7.99583	6.80899	4.56759	5.1317	6.13329	4.76472	6.02927	6.5414	8.9188	7.44658	6.0759	6.33409	7.52384	6.77354	6.81585	7.48743	7.38123	2.143
ENSMUSP00000038763.7	Pcca	propionyl-Coenzyme A carboxylase, alpha polypeptide [Source:MGI Symbol;Acc:MGI:97499]	43	43	54	41	UR	6.43125	5.28857	6.99867	5.16749	5.22292	6.52743	7.60954	5.51792	6.26743	5.93203	6.69159	6.11506	4.59976	7.17593	7.82467	6.62974	6.70502	4.92626	7.42035	5.52919	4.93685	6.51427	7.7491	5.89393	6.48743	5.67273	6.01877	6.14863	5.88111	6.6163	7.60822	5.89184	6.16971	5.15876	6.83438	5.6754	5.11662	6.26324	7.55098	6.35597	7.22288	5.56568
ENSMUSP00000157109.2	Elp2	elongator acetyltransferase complex subunit 2 [Source:MGI Symbol;Acc:MGI:1889642]	8	11	10	7	UR	5.67196	6.03082	5.59121	5.84277	5.06222	7.27309	6.08681	4.76936	5.48165	6.62152	8.34275	7.32444	5.53223	8.18144	6.781	5.40674	5.57267	7.45138	6.84226	5.76191	5.89649	7.7895	6.07107	5.47411	4.7868	6.34743	7.37628	5.89368	5.90995	7.08798	6.55412	5.18438	5.73762	6.77648	7.24705	6.22824	6.06613	6.14115	6.35545	5.71916	5.28757	5.82429
ENSMUSP00000034140.8	Itfg1	integrin alpha FG-GAP repeat containing 1 [Source:MGI Symbol;Acc:MGI:106419]	3	2	3	1	UR	6.73383	5.5935	6.31568	8.25337	4.87589	5.7144	3.92554	5.4685	6.73447	5.11995	4.55927	9.67459	6.15591	6.48201	5.25382	9.13928	7.36748	5.39045	5.76433	7.09618	6.41755	5.8815	5.28008	7.88442	8.17473	5.22229	3.87134	6.8156	5.68303	6.09012	5.62354	7.43734	6.83563	5.52734	5.52593	7.68947	5.70253	6.45342	5.65639	7.2523	7.53315	5.78554
ENSMUSP00000005825.7	Pan2	PAN2 poly(A) specific ribonuclease subunit [Source:MGI Symbol;Acc:MGI:1918984]	2	1	3	3	UR	6.77173	5.9257	6.63461	5.76211	5.6072	5.79118	6.43916	5.65059	8.1689	5.97214	6.44559	6.76217	5.45398	5.29242	6.18345	7.13909	6.08765	6.79402	6.02647	5.69195	5.01372	6.72179	5.07327	8.04041	8.06054	5.46853	8.4201	4.58686	5.47077	5.6975	5.91944	6.92698	7.47061	5.83497	6.33693	6.39007	5.87253	6.12563	4.94817	6.85061	7.83612	5.88797
ENSMUSP00000026218.6	Cwf19l1	CWF19-like 1, cell cycle control (S. pombe) [Source:MGI Symbol;Acc:MGI:1919752]	13	12	13	14	UR	6.66082	5.2017	9.40902	4.69436	4.29272	6.40258	6.31044	6.95664	5.99782	5.03317	9.75661	5.58647	5.49448	6.41361	5.78287	6.00669	6.59745	5.52349	8.09051	4.45891	4.91129	6.65968	6.24904	7.42519	6.74736	4.93271	9.8009	5.31123	5.10422	5.8885	5.4456	6.85392	7.15644	5.14522	7.52837	5.93645	5.04482	7.18472	6.17476	7.1783	6.32988	5.05824
ENSMUSP00000023146.5	Nubp1	nucleotide binding protein 1 [Source:MGI Symbol;Acc:MGI:1347073]	2	2	3	1	UR	7.97562	6.0386	3.78791	3.77099	6.7494	6.91878	2.64899	7.24914	9.3145	5.51046	3.27051	7.38798	9.74699	8.73323	3.53339	7.3635	7.11479	5.9092	3.6358	4.7233	6.46294	7.5051	3.78298	5.76659	8.62738	7.81941	3.84508	6.61868	8.19103	6.32916	5.18077	8.48781	7.5923	5.2828	5.36387	3.77659	7.57473	7.54077	5.07237	5.68656	7.58993	6.20298
ENSMUSP00000044903.9	Thbs1	thrombospondin 1 [Source:MGI Symbol;Acc:MGI:98737]	8	11	12	18	UR	5.68792	10.8045	6.30258	5.12724	15.3889	4.50682	4.5254	7.13515	3.31584	7.73895	7.32062	4.88156	7.8269	2.99208	3.11127	3.33429	4.63352	11.0294	3.21262	5.21166	8.78508	5.51944	3.3245	7.18288	5.22947	7.52578	8.11668	6.48616	7.05431	3.5191	4.29163	8.87781	4.09364	9.99398	4.08965	5.30451	9.05092	6.18864	3.23226	6.67632	4.62386	6.45137
ENSMUSP00000034079.8	Heatr3	HEAT repeat containing 3 [Source:MGI Symbol;Acc:MGI:2444491]	6	8	7	7	UR	7.57069	5.12804	7.09317	5.73192	5.79548	6.4023	5.94924	6.61973	6.02078	5.25506	7.1787	7.39109	5.94253	5.40763	6.4837	6.02993	6.65715	5.76581	7.18192	6.12364	7.17765	6.30915	6.43547	6.38592	6.97189	4.73806	6.375	6.16837	6.5861	4.55249	6.336	6.23539	6.05876	5.37751	6.86362	7.4627	6.09921	6.58568	6.57566	6.00612	6.29238	5.26791
ENSMUSP00000125352.2	Gtpbp8	GTP-binding protein 8 (putative) [Source:MGI Symbol;Acc:MGI:1913317]	1	4	1	3	UR	8.95724	6.28109	6.32711	5.74273	6.77191	7.53818	5.25945	6.19974	9.50127	4.93954	4.41289	6.55162	6.63902	4.31181	3.98624	6.58016	7.89458	6.36425	6.62953	6.00483	7.00364	7.39129	6.90138	4.84743	7.83891	6.45496	5.17559	5.91968	7.11464	3.83292	5.39712	5.22926	8.41927	6.28939	6.19767	5.07301	7.10999	6.49955	7.90127	6.03186	7.71289	5.76912
ENSMUSP00000157772.2	Atad1	ATPase family, AAA domain containing 1 [Source:MGI Symbol;Acc:MGI:1915229]	16	14	17	19	UR	7.07354	6.17035	5.49356	5.63725	6.8253	6.09896	6.96495	6.39373	7.28161	6.00874	4.55541	6.1391	6.08632	4.86256	7.28217	7.12645	6.70072	6.23373	5.40676	6.43612	6.6644	5.91579	7.33435	6.28313	7.57474	5.9878	4.51877	6.14694	6.38213	4.66278	7.46538	6.28648	6.50012	6.12573	5.38315	6.92253	7.05238	5.74184	7.35166	6.63689	7.02763	5.90616
ENSMUSP00000113396.2	Itgal	integrin alpha L [Source:MGI Symbol;Acc:MGI:96606]	3	4	4	3	UR	6.05858	13.6682	5.3038	4.37268	5.84807	7.05129	6.87711	6.59453	5.37454	7.507	5.62683	3.54682	9.61345	4.19289	4.85825	3.50595	6.40818	14.8538	4.26228	5.82572	5.97573	6.32562	5.18474	8.78493	5.55535	9.4152	3.55347	4.43239	3.43551	5.64955	5.02676	5.31076	8.81855	17.1794	4.06864	5.79744	7.95281	3.21324	4.91364	7.16674	5.16295	8.58323
ENSMUSP00000032842.7	Ccdc90b	coiled-coil domain containing 90B [Source:MGI Symbol;Acc:MGI:1913615]	7	7	5	10	UR	4.8726	4.59868	6.98303	7.64151	4.84219	4.51919	9.9529	4.7909	7.72197	5.50031	6.73231	7.39334	6.05313	5.25293	7.58586	5.55916	7.22869	5.59238	7.63314	7.01471	5.74497	5.7838	7.84528	6.35533	7.32485	3.83283	5.05797	5.76817	7.47453	4.37407	7.59921	5.37007	6.05762	4.90339	7.3998	7.71086	6.10257	5.91059	8.15904	4.86759	7.04973	4.08247
ENSMUSP00000014922.5	Fhod1	formin homology 2 domain containing 1 [Source:MGI Symbol;Acc:MGI:2679008]	4	4	2	6	UR	5.57409	8.22964	7.4061	5.64856	5.61098	6.89195	6.13947	7.10836	5.83319	6.8854	7.10599	5.50026	6.06172	4.7609	5.86884	5.37457	5.50774	8.73027	7.4004	7.28593	5.51313	5.77725	6.61669	7.99956	5.44131	7.1371	6.70253	5.41059	4.14259	5.09419	5.92886	5.31187	5.47793	9.3095	7.58039	6.65707	6.34623	7.20244	7.29879	6.95689	4.82824	6.70236
ENSMUSP00000026698.8	Podxl	podocalyxin-like [Source:MGI Symbol;Acc:MGI:1351317]	3	6	2	4	UR	6.97028	5.37602	8.42909	5.36923	4.67501	8.55103	6.97359	6.17564	5.87402	4.28533	9.23909	5.1124	4.07813	7.1645	5.87277	5.85387	7.6345	5.31821	7.12392	4.712	4.87703	9.46319	6.75564	6.94725	6.31914	3.91082	8.04097	4.7566	4.54207	8.9138	5.74254	4.94231	7.90727	5.57776	5.98915	5.74587	4.5761	11.0253	5.78351	5.70298	7.29207	3.51855
ENSMUSP00000117137.2	Lcp1	lymphocyte cytosolic protein 1 [Source:MGI Symbol;Acc:MGI:104808]	33	32	31	32	UR	5.36624	7.67574	4.44501	4.06441	6.77436	5.88548	5.57959	5.64913	6.74766	7.54406	6.73117	4.13546	8.80093	4.24436	7.05132	9.30509	5.28872	10.838	5.62297	4.38211	5.76134	4.43174	5.10211	6.28732	6.99317	7.88023	7.58182	5.33267	7.11499	4.51874	5.59383	7.27022	5.60835	9.495	4.96527	4.70384	6.16799	4.81474	5.01272	7.29624	6.90097	8.11937
ENSMUSP00000000299.8	Itgb2	integrin beta 2 [Source:MGI Symbol;Acc:MGI:96611]	2	4	5	4	UR	5.28011	11.9955	3.94135	4.90628	7.51985	6.72184	5.13463	7.12926	6.09881	7.85035	4.86628	3.86797	11.1031	4.55198	3.85144	5.18132	5.31715	13.6924	4.28174	6.68252	7.68001	6.136	4.99521	7.34576	4.1012	8.85581	4.70766	3.52411	4.17987	5.17395	8.89579	4.43081	6.58002	13.9439	4.39084	5.40984	7.73161	5.51375	5.52925	8.46196	3.91675	6.46796
ENSMUSP00000043439.11	Klhdc4	kelch domain containing 4 [Source:MGI Symbol;Acc:MGI:2384569]	5	2	3	2	UR	4.68327	6.56642	5.3161	4.59139	6.47686	9.92506	4.69241	4.43777	3.82482	7.1772	7.4801	5.50548	8.82898	11.2747	4.4183	4.80117	7.63506	5.45195	9.51537	3.66472	6.35346	8.72698	5.91722	3.17009	5.36773	6.52336	9.16329	4.15224	7.16095	7.47376	5.901	3.82283	3.99035	7.47582	4.84772	5.88119	9.27365	10.9627	3.5028	4.5225	2.49605	8.22708
ENSMUSP00000007216.9	Ap2m1	adaptor-related protein complex 2, mu 1 subunit [Source:MGI Symbol;Acc:MGI:1298405]	15	11	20	15	UR	6.70721	5.62017	7.67897	5.24841	5.93419	5.5005	5.60266	6.33117	6.45859	5.82799	8.33399	6.32183	5.86996	5.04427	6.39777	7.12236	6.49043	5.65767	7.28347	6.23817	5.93124	5.80056	6.62126	6.74068	6.62587	5.55039	7.34182	5.93288	5.92215	5.3775	6.52	5.96591	6.6878	6.03405	6.56508	6.3644	6.27676	5.89856	6.1105	7.09952	6.36878	5.71735
ENSMUSP00000021078.3	Fdxr	ferredoxin reductase [Source:MGI Symbol;Acc:MGI:104724]	17	19	21	21	UR	6.96634	4.16594	5.36055	7.83111	6.34769	12.1139	6.10336	6.20104	4.14953	4.36974	4.81011	7.64333	3.38404	10.527	4.99715	5.02908	6.96447	4.71701	5.58979	6.89655	6.5641	9.88762	5.68671	6.04447	4.89265	4.8167	3.96049	6.02732	6.13669	11.8679	4.56799	5.37955	6.85211	4.94042	5.22393	7.58145	6.37249	9.97053	5.76088	5.97621	6.23498	4.64322
ENSMUSP00000068103.4	Utp18	UTP18 small subunit processome component [Source:MGI Symbol;Acc:MGI:1923402]	5	5	1	2	UR	6.24089	4.93933	6.67998	4.75997	5.29735	6.54852	6.1682	5.75935	8.05345	4.7253	11.976	5.29946	5.22189	5.70234	6.72191	5.90604	7.2924	5.27524	6.23555	4.62315	4.65425	6.98434	6.34769	5.57193	6.55112	5.40987	10.9316	5.68046	4.90827	5.66244	7.3341	6.53758	7.54988	5.71446	7.45708	5.15731	5.30158	6.94414	6.96369	6.50837	7.02633	4.76831
ENSMUSP00000027602.9	Dars	aspartyl-tRNA synthetase [Source:MGI Symbol;Acc:MGI:2442544]	49	47	40	51	UR	6.90207	7.50239	4.38885	6.94962	7.98412	5.44429	4.72165	4.07678	7.25263	8.01836	4.69476	8.06324	7.83177	6.14265	5.17178	4.85503	6.81373	7.78345	5.07733	7.3427	8.10814	5.25286	4.78518	4.39049	7.03224	8.17361	4.38596	7.48005	7.94914	5.918	4.98797	4.51913	7.01365	7.66776	4.91064	7.17759	8.18684	5.40853	4.64315	4.32464	7.10211	8.018
ENSMUSP00000021800.5	Mcur1	mitochondrial calcium uniporter regulator 1 [Source:MGI Symbol;Acc:MGI:1923387]	5	11	8	7	UR	6.00464	4.94835	6.99761	6.04635	5.20472	6.21325	7.83741	5.83722	6.20131	5.61701	5.80297	5.68775	6.27371	5.69228	7.56447	8.07093	6.05226	5.29116	7.44354	6.39315	5.76673	6.37783	7.10499	6.45067	6.5452	4.79114	5.81417	5.87995	6.94737	5.48132	7.08847	6.57204	6.57082	4.96555	6.55514	6.37845	6.15162	6.73464	7.20655	6.31311	6.58617	4.58935
ENSMUSP00000105389.3	Trmt1	tRNA methyltransferase 1 [Source:MGI Symbol;Acc:MGI:1289155]	3	4	6	4	UR	7.70883	3.48008	10.597	6.11516	3.97977	5.94241	6.59901	5.43216	7.65067	4.10512	10.9967	5.69986	3.83785	5.11724	6.09619	6.6419	7.1236	5.90457	7.2462	5.89634	4.61074	6.76774	6.82391	7.0493	6.07275	5.01179	8.00152	6.13219	5.11001	5.89376	6.00859	6.34699	5.50822	4.88249	6.48928	6.38279	3.56362	5.28956	7.35066	8.06852	7.23719	4.77084
ENSMUSP00000067685.7	Iqgap2	IQ motif containing GTPase activating protein 2 [Source:MGI Symbol;Acc:MGI:2449975]	46	50	52	51	UR	6.30568	5.80826	9.09269	5.91649	5.12418	5.13659	5.71655	6.85266	6.39074	5.36781	7.74512	7.03777	5.30279	4.97605	6.16715	7.05948	6.93722	5.35778	7.4325	6.48128	4.80956	5.13462	5.9267	6.88085	6.66726	5.25345	8.21842	7.68136	5.5919	5.25872	5.99678	6.37161	6.59537	5.85272	7.24951	7.48629	4.98708	5.10404	5.70235	7.34319	6.28328	5.73571
ENSMUSP00000099707.5	Selenoh	selenoprotein H [Source:MGI Symbol;Acc:MGI:1919907]	4	3	6	2	UR	5.88494	8.31221	5.1759	6.61482	6.21436	8.9464	5.33646	8.13566	4.87989	6.52541	4.30911	6.10523	5.79387	5.2548	5.53676	6.97419	6.52475	5.84115	4.99227	8.49303	6.63839	10.0668	6.14906	5.18601	2.96777	6.7248	4.27642	6.58218	6.62033	5.54547	5.69349	7.69811	6.16199	8.59234	4.1941	8.09989	6.72149	8.60645	5.47989	8.09332	4.37728	6.0292
ENSMUSP00000023918.7	Ivns1abp	influenza virus NS1A binding protein [Source:MGI Symbol;Acc:MGI:2152389]	7	12	8	7	UR	5.78593	6.28602	2.93232	5.95452	5.14665	6.2001	5.90748	6.52949	6.87835	8.92456	4.46812	9.0441	5.73612	7.21913	6.09997	6.88716	5.43969	5.93775	4.30215	5.27559	6.82894	7.07523	6.45976	6.91438	6.48869	9.46335	4.65895	5.93923	4.72643	6.8982	6.69033	6.90133	3.86007	6.73453	4.35769	5.45808	5.23184	5.71518	6.22069	6.96583	7.74771	8.09713
ENSMUSP00000001242.8	Gatd3a	glutamine amidotransferase like class 1 domain containing 3A [Source:MGI Symbol;Acc:MGI:1351861]	25	24	25	24	UR	6.65327	6.0219	7.5476	6.94613	7.31337	4.73679	8.13506	5.84173	7.34137	4.85356	5.94933	6.20576	5.75846	4.97244	5.92601	5.79723	7.02785	5.63211	7.12595	6.69676	5.17866	4.6076	6.17945	6.05456	7.58269	5.58919	5.70645	8.07475	7.44119	4.21451	6.42665	6.46162	7.40902	6.00913	6.74946	6.97347	5.36963	3.86501	6.28581	5.94584	7.51824	6.01387
ENSMUSP00000001675.8	Stk38l	serine/threonine kinase 38 like [Source:MGI Symbol;Acc:MGI:1922250]	4	4	5	5	UR	4.99126	8.2617	6.03759	6.75902	5.77363	6.02463	5.79024	4.91309	7.53823	8.81101	6.44002	6.33915	6.04674	4.67613	5.60526	5.99229	5.90474	5.97308	5.2306	6.94982	6.65793	6.1638	6.0648	5.52427	6.77828	8.29532	6.23537	6.16691	5.40838	6.24891	6.27059	6.12718	6.13387	6.84715	5.91278	7.08494	6.7225	6.34728	6.12019	5.33005	6.15221	7.94655
ENSMUSP00000070871.5	Pgm3	phosphoglucomutase 3 [Source:MGI Symbol;Acc:MGI:97566]	20	16	19	17	UR	4.53691	4.3751	6.52675	4.48784	4.97223	5.90796	3.81774	4.04482	4.50704	7.11704	14.17	7.60812	6.27171	8.54185	6.58426	6.53056	4.80324	5.91741	6.43778	4.84703	4.88628	5.33045	4.59437	4.94996	3.85257	8.31509	14.1653	7.59475	5.71036	7.36699	5.6739	5.55447	4.29444	5.30295	7.04833	5.13883	4.95122	5.65917	4.89412	5.13674	4.77014	8.18448
ENSMUSP00000004377.9	Ptpn6	protein tyrosine phosphatase, non-receptor type 6 [Source:MGI Symbol;Acc:MGI:96055]	21	22	24	19	UR	6.00745	8.80833	5.84272	6.41712	7.59317	6.62893	4.695	6.87552	6.64159	6.72043	4.72772	5.46166	8.57672	5.19455	3.93248	5.8766	6.10508	9.14508	6.0799	6.9306	7.60307	6.61914	4.71074	7.41118	6.83669	7.76972	4.58141	5.05227	6.01147	5.42109	4.14624	5.57635	6.80421	9.03477	5.79606	6.65155	7.4867	6.57789	4.96437	7.33315	6.61135	6.96954
ENSMUSP00000129514.2	Cyp4f17	cytochrome P450, family 4, subfamily f, polypeptide 17 [Source:MGI Symbol;Acc:MGI:3646233]	1	4	2	2	UR	7.18788	1.19912	0.751822	13.2794	1.94819	5.09037	12.7167	1.06271	3.96625	0.922935	0.778176	24.8096	1.25111	5.50055	18.8758	0.65946	6.54875	1.32094	1.03935	14.7014	2.71434	4.94124	12.5839	0.839247	4.95946	1.98045	1.04881	21.5052	2.76897	5.10783	16.2679	1.67217	4.50489	1.6047	1.16109	14.8018	2.29016	4.02339	13.4626	1.24462	3.58292	1.86051
ENSMUSP00000047931.5	C1galt1	core 1 synthase, glycoprotein-N-acetylgalactosamine 3-beta-galactosyltransferase, 1 [Source:MGI Symbol;Acc:MGI:2151071]	4	3	2	3	UR	5.39656	6.98211	5.63761	7.25631	5.8882	5.9771	6.08397	5.89963	4.23271	6.56374	8.56497	6.68862	5.47704	5.53461	7.89256	5.92425	5.57892	7.64804	5.58128	7.06607	6.39099	6.14729	6.4091	7.2236	5.71362	7.32424	6.03931	5.4747	4.71461	6.05847	7.0822	5.54758	6.53609	7.24395	5.41588	5.96727	6.64125	6.08185	6.26652	6.06961	5.8334	7.11561
ENSMUSP00000106963.3	Arhgap1	Rho GTPase activating protein 1 [Source:MGI Symbol;Acc:MGI:2445003]	10	11	7	8	UR	4.92909	6.76477	6.5118	6.43696	6.61071	6.47181	6.51611	7.08489	4.90873	6.14802	6.41119	6.06271	6.45627	6.29308	5.90668	6.48718	4.97235	6.44186	7.6925	6.31264	6.80933	6.38068	6.35746	6.66958	4.60737	5.33752	7.2115	6.17667	5.98161	6.82626	6.12055	6.1021	5.53622	6.99776	6.90744	6.48932	6.43058	6.77567	5.90027	7.03792	4.9122	5.84021
ENSMUSP00000028755.8	Ehd4	EH-domain containing 4 [Source:MGI Symbol;Acc:MGI:1919619]	21	29	22	27	UR	6.36223	7.96973	7.99017	5.29021	5.51693	8.1126	5.67307	7.38905	4.22295	6.01011	7.87221	5.15026	5.58139	5.89615	5.94829	5.01466	6.15303	8.58505	6.53756	5.63583	5.59788	7.56797	6.14181	6.92035	5.27034	6.73306	7.77075	4.82588	4.56058	5.95529	5.28526	6.45934	6.9445	7.87625	7.00886	6.37243	6.0408	7.32671	5.30479	7.91542	4.90487	6.19141
ENSMUSP00000047475.8	Trafd1	TRAF type zinc finger domain containing 1 [Source:MGI Symbol;Acc:MGI:1923551]	1	1	1	0	UR	6.38616	9.81071	4.33478	9.04641	7.25966	4.41214	4.48645	4.39444	6.44147	9.04274	5.38974	4.73001	11.3903	5.04999	3.55911	4.26588	5.63617	9.84854	4.95155	8.59352	7.80296	5.09447	4.13626	5.3956	6.69766	7.2565	5.94128	6.42356	7.73972	4.04011	5.27136	5.17075	3.62677	9.2807	5.59437	9.83063	6.83944	2.4835	5.064	3.62525	7.71969	9.26921
ENSMUSP00000010007.9	Sdhb	succinate dehydrogenase complex, subunit B, iron sulfur (Ip) [Source:MGI Symbol;Acc:MGI:1914930]	29	30	35	36	UR	6.52835	5.05241	6.6157	5.78226	6.65609	6.38684	8.79637	6.11462	6.35445	5.23467	6.5069	5.75467	5.66192	6.0429	6.88899	5.62286	6.60702	4.62752	6.65808	5.57293	5.24573	6.45402	7.60079	6.01469	7.09073	5.50869	5.49206	5.39503	7.75644	6.63423	7.13255	6.20949	6.15381	4.9942	6.41776	5.74821	5.29729	6.0697	7.95087	5.99104	7.01012	5.93711
ENSMUSP00000119083.2	Slc66a2	solute carrier family 66 member 2 [Source:MGI Symbol;Acc:MGI:1914193]	6	2	1	4	UR	6.81379	5.23156	3.79815	5.40529	1.58456	5.73284	6.82741	6.77404	9.71737	5.94701	5.50151	9.00811	1.54641	6.58662	10.2523	9.273	6.71168	5.70959	4.61284	6.46067	1.54785	5.5551	7.91615	8.26141	9.26622	5.61421	3.82334	9.25777	1.32851	4.80402	12.221	6.90967	5.92039	5.53279	4.50803	5.89275	1.86977	5.63748	7.73122	7.27361	9.32932	5.81451
ENSMUSP00000021907.8	Fbp2	fructose bisphosphatase 2 [Source:MGI Symbol;Acc:MGI:95491]	3	3	5	6	UR	4.77277	7.69248	5.43156	4.53553	6.37078	6.24209	7.17918	8.37041	6.45088	8.11186	4.34037	3.07117	8.67871	4.9409	5.29203	8.51928	4.89255	12.5505	4.95144	3.61272	6.4938	8.43136	4.91111	7.10744	6.2293	5.81104	7.57465	4.21273	6.19763	5.4445	5.75822	5.82101	5.01143	7.84446	5.98438	4.13931	7.72702	5.90382	7.26494	9.85095	5.47778	6.2882
ENSMUSP00000114019.3	Gyg	glycogenin [Source:MGI Symbol;Acc:MGI:1351614]	12	7	7	8	UR	5.21787	7.35594	3.25791	6.23054	8.34816	5.19706	5.86941	6.82048	6.0372	9.69466	3.29601	4.9686	8.66307	7.21667	4.89113	6.93528	5.87317	5.5406	3.47979	5.14718	9.15701	5.97827	5.77387	6.97022	5.33721	8.58233	3.0937	6.77881	9.6186	5.9521	5.34913	7.36801	6.73171	7.36826	3.76552	5.81132	8.70339	6.35586	5.97156	5.21639	6.1491	7.33979
ENSMUSP00000109692.2	Pls3	plastin 3 (T-isoform) [Source:MGI Symbol;Acc:MGI:104807]	52	49	55	58	UR	5.97937	7.02755	7.00851	6.11041	6.76846	6.84409	4.93247	7.37392	5.17178	6.50792	6.24118	5.45767	6.79076	5.60352	5.29314	6.88926	5.99278	7.02521	8.31625	6.41968	6.5202	6.63764	5.1204	7.55227	5.56789	6.51861	5.87289	5.612	5.38766	6.71573	5.23615	5.50462	5.46913	6.4959	7.95236	6.30924	6.40834	6.20302	4.97792	8.60159	5.61381	6.38893
ENSMUSP00000105700.2	Dglucy	D-glutamate cyclase [Source:MGI Symbol;Acc:MGI:2444813]	19	24	21	24	UR	7.15928	6.96666	5.94686	7.2892	6.02217	6.0253	7.11635	4.43586	8.23318	6.51555	4.92996	7.11823	6.78091	5.48182	4.64739	5.33128	8.57258	6.90464	4.93411	7.16186	6.36066	6.32484	6.78291	4.15587	9.29937	7.10806	2.88743	7.74183	7.16726	5.1599	4.28587	5.15281	8.31224	7.99143	4.79706	7.56718	6.47362	5.98239	6.31174	4.39176	8.57413	6.8646
ENSMUSP00000154350.2	Xpo7	exportin 7 [Source:MGI Symbol;Acc:MGI:1929705]	32	29	38	31	UR	6.07749	6.86713	6.2532	6.63686	5.89625	6.63931	6.17015	5.44356	5.7239	6.54096	6.19221	6.50957	5.92763	6.5719	6.45804	6.09187	5.7346	6.32536	7.0033	6.96057	6.75498	6.10686	6.0911	5.36179	5.52467	6.44747	5.92176	6.24035	6.60601	6.61308	6.62895	5.67914	5.93005	6.78661	6.41387	6.79595	6.58362	6.70757	6.10272	5.32092	5.75449	6.42944
ENSMUSP00000113979.2	Ido2	indoleamine 2,3-dioxygenase 2 [Source:MGI Symbol;Acc:MGI:2142489]	25	35	27	22	UR	6.03981	4.56273	4.63503	6.36322	5.27912	9.94128	3.4092	6.32197	6.63923	5.91969	5.20874	8.03863	5.00289	10.9689	4.31319	7.35637	5.65909	3.74724	5.33715	6.10743	5.05256	8.59819	3.29179	5.29036	8.20795	5.13909	4.01339	7.79043	6.82725	12.556	4.54426	7.83778	5.51573	4.18767	5.282	5.49101	5.07701	8.27477	3.44739	5.84883	7.12044	5.47418
ENSMUSP00000126296.2	Arhgef16	Rho guanine nucleotide exchange factor (GEF) 16 [Source:MGI Symbol;Acc:MGI:2446219]	2	1	2	1	UR	3.22891	10.1075	8.63775	9.40986	5.90581	15.1787	2.28156	2.33085	2.11077	6.34801	9.11707	5.47912	3.72608	10.8564	2.52042	2.76115	1.26807	7.49239	8.43287	13.9761	8.09517	13.4539	1.46154	0	0.720554	6.28425	8.63845	7.80877	3.07261	17.2569	0.819361	1.21907	3.69799	9.04513	9.73546	5.11451	4.87957	15.444	3.35275	3.0055	3.33463	6.94158
ENSMUSP00000148107.2	Ldha	lactate dehydrogenase A [Source:MGI Symbol;Acc:MGI:96759]	38	48	42	42	UR	6.00664	6.85061	5.00822	4.77799	6.26305	6.29431	6.05229	5.7141	5.45036	7.52256	6.2438	5.15021	8.81233	8.53329	5.92979	5.39044	6.45046	6.58886	5.52764	4.37655	5.8472	6.06486	6.06916	5.6661	5.929	9.51806	5.5064	5.24485	7.14503	8.58839	6.69767	4.77975	6.42481	6.68853	5.77617	5.43119	6.31158	5.91548	5.79101	5.64344	5.59385	8.05021
ENSMUSP00000029699.7	Lmna	lamin A [Source:MGI Symbol;Acc:MGI:96794]	40	37	34	37	UR	7.64602	7.53687	8.93492	5.98982	5.77115	5.71928	4.96824	7.31398	7.30494	6.06545	6.38202	5.22471	6.03911	4.76894	4.62606	5.7085	7.63806	7.62755	6.78758	5.84792	5.84037	6.03907	5.14786	6.99588	7.50578	6.03016	7.57443	5.67208	5.48858	5.19163	4.72642	5.88662	7.95666	7.27679	6.47991	6.22817	6.46265	6.59614	5.27012	7.38566	6.95214	5.78181
ENSMUSP00000061835.5	N6amt1	N-6 adenine-specific DNA methyltransferase 1 (putative) [Source:MGI Symbol;Acc:MGI:1915018]	3	0	1	2	UR	5.28862	6.46822	5.20301	4.07067	9.16247	5.43746	2.24914	7.42275	6.75185	7.76228	5.72515	5.30792	9.96393	6.95923	2.31955	9.90775	0	0	0	0	0	0	0	0	0	0	0	0	0	0	0	0	5.46121	9.90061	6.1429	4.08645	9.17681	5.93659	2.55052	7.6003	7.22184	8.29148
ENSMUSP00000004343.3	Wars2	tryptophanyl tRNA synthetase 2 (mitochondrial) [Source:MGI Symbol;Acc:MGI:1917810]	4	1	0	2	UR	5.95424	5.00024	7.1529	5.77438	6.64517	8.22666	6.57005	7.83074	6.05864	5.02863	5.85935	5.47149	5.60881	6.71041	5.25285	6.85543	7.16805	4.65184	6.73792	5.39066	6.09249	9.35159	6.69544	9.03565	5.59281	4.11248	6.87417	5.27519	5.66161	6.28894	5.03683	6.03432	0	0	0	0	0	0	0	0	0	0
ENSMUSP00000082533.6	Coch	cochlin [Source:MGI Symbol;Acc:MGI:1278313]	3	3	2	3	UR	9.02039	17.7908	3.83985	4.71103	3.79693	3.28257	4.61305	5.24378	6.1065	13.1073	4.90892	6.27023	6.68017	2.63852	4.22035	3.76961	6.97415	31.7211	4.13147	3.86726	3.79033	2.9052	3.64882	4.69307	6.69261	10.3731	2.93634	4.04692	4.52072	3.07308	3.79899	2.8268	7.34158	8.22206	6.65535	6.47632	5.55309	7.90614	6.61905	5.72064	7.17441	7.09568
ENSMUSP00000038555.4	Pck2	phosphoenolpyruvate carboxykinase 2 (mitochondrial) [Source:MGI Symbol;Acc:MGI:1860456]	10	13	11	6	UR	5.09511	9.97976	10.4676	3.33934	5.40535	6.17256	6.06115	5.19328	3.54472	7.65804	10.9444	4.17189	4.82496	4.1962	5.48959	7.456	4.31377	9.27308	10.199	5.13358	3.76405	5.49494	8.47937	6.91006	3.66822	5.77247	11.0728	4.43381	5.60454	3.87318	7.53537	4.47182	4.44209	8.82836	8.80031	4.50781	4.29984	5.83325	8.25466	7.54237	3.91282	7.26326
ENSMUSP00000021929.9	Habp4	hyaluronic acid binding protein 4 [Source:MGI Symbol;Acc:MGI:1891713]	2	2	3	5	UR	8.32197	8.10708	4.06982	8.54017	5.88146	2.90416	3.25122	1.58295	8.65028	16.7685	3.27797	3.7359	11.4671	8.09177	2.05759	3.29207	3.47529	9.19483	2.88818	7.29544	6.84201	3.02786	2.35052	1.08902	5.94531	11.5098	4.18356	14.684	6.86958	8.80634	3.56511	8.27313	2.71735	8.8523	5.22276	2.89355	8.48926	6.09618	2.62671	1.45416	4.41816	13.6298
ENSMUSP00000072334.5	Elmo1	engulfment and cell motility 1 [Source:MGI Symbol;Acc:MGI:2153044]	3	3	5	3	UR	3.14165	8.00671	8.10989	5.99229	6.18844	7.65653	5.71481	6.42765	4.17039	5.3274	9.12909	4.22412	6.44839	6.9272	6.15401	6.38143	3.71969	8.41454	7.41485	7.41054	6.89345	7.09217	6.25509	7.33523	3.3572	6.8148	7.03511	4.74221	4.95024	7.60825	5.64822	5.30842	4.47842	9.4957	7.8286	6.53657	6.58005	6.76341	6.16851	6.98762	3.27367	5.25068
ENSMUSP00000080601.8	Dtx3l	deltex 3-like, E3 ubiquitin ligase [Source:MGI Symbol;Acc:MGI:2656973]	12	11	17	10	UR	6.2592	7.90935	2.20136	7.05887	8.63634	5.99753	5.47733	6.79916	6.81916	7.78967	2.0635	6.2222	9.98545	6.46783	4.86432	5.44873	7.10934	6.76661	2.94848	7.84205	8.7222	6.08122	5.29418	5.41037	5.97481	8.22469	2.7353	6.7548	8.24992	6.3265	5.32124	6.2383	7.01983	7.4031	2.9777	7.31232	8.79935	6.33677	5.3826	5.87374	5.75008	8.198
ENSMUSP00000023615.7	Vps26c	VPS26 endosomal protein sorting factor C [Source:MGI Symbol;Acc:MGI:1206040]	6	5	2	6	UR	7.69872	6.19974	5.73543	6.25822	5.83035	5.09477	5.85782	7.48193	6.91011	5.66459	6.95498	7.36455	5.53331	4.60936	6.53985	6.26628	7.25978	7.08513	5.63506	6.80039	6.03739	4.58508	5.96611	8.50838	7.00444	5.04755	6.34518	6.75476	5.37972	5.16792	5.99387	6.42924	8.17474	6.45288	6.24432	7.78411	6.66989	5.29509	6.56616	6.29557	5.83178	5.06876
ENSMUSP00000100648.3	Klhdc7a	kelch domain containing 7A [Source:MGI Symbol;Acc:MGI:2444612]	3	3	2	2	UR	8.82216	4.2931	3.64605	6.43931	8.03948	3.34429	2.58917	5.33784	11.9823	7.08996	3.81279	5.15611	15.4828	7.51817	2.68641	3.76014	8.68856	4.46297	5.87179	3.92439	10.1338	5.35666	2.92672	4.67406	6.14156	6.20484	9.34437	7.68434	8.26401	7.37089	4.69743	4.25361	7.64099	6.50018	5.11597	4.32828	10.3766	4.53554	3.52246	4.70208	9.60347	5.70952
ENSMUSP00000020580.7	Polrmt	polymerase (RNA) mitochondrial (DNA directed) [Source:MGI Symbol;Acc:MGI:1915843]	3	5	4	6	UR	5.52575	4.46818	7.27679	5.70066	5.31234	7.02597	5.5013	6.27078	6.44754	5.1758	9.59826	6.25956	5.26474	7.45389	6.32088	6.39753	5.95489	5.18396	7.19027	5.71483	4.90796	7.54742	5.43452	6.75024	6.2727	4.77443	8.40369	5.79934	5.20723	8.54385	6.11615	6.1985	5.8469	4.64544	7.38005	5.64709	4.74148	7.674	6.50291	7.15064	5.53975	4.87975
ENSMUSP00000034000.9	Asah1	N-acylsphingosine amidohydrolase 1 [Source:MGI Symbol;Acc:MGI:1277124]	11	13	10	23	UR	4.99212	8.23062	13.1056	5.53344	3.4383	7.23903	8.25976	6.59605	1.17308	3.46526	11.3126	4.8929	4.11395	5.65104	10.3804	1.61583	5.16617	8.37761	11.1343	6.68508	5.6069	6.76185	7.32189	4.87765	2.76092	5.60712	10.2011	4.71773	3.05051	6.01895	7.45313	4.25907	5.2868	5.59281	10.8855	7.49119	6.7505	10.0952	7.65467	3.43465	1.10729	4.27455
ENSMUSP00000105935.2	Dpys	dihydropyrimidinase [Source:MGI Symbol;Acc:MGI:1928679]	40	34	50	38	UR	7.60631	6.48034	5.29936	6.04349	4.75715	4.48755	7.40758	10.0816	7.32255	5.52146	4.36845	5.58801	5.69245	3.84885	4.89256	10.6023	7.51203	7.03872	6.27055	5.94643	4.69705	4.24673	8.32283	10.4329	7.60382	5.23652	3.23692	5.00919	6.20042	3.44152	5.06199	9.74237	7.62327	6.75385	6.18056	6.09381	5.06678	4.59165	8.11624	10.6255	6.76108	5.17969
ENSMUSP00000027379.9	Xrcc5	X-ray repair complementing defective repair in Chinese hamster cells 5 [Source:MGI Symbol;Acc:MGI:104517]	6	7	5	9	UR	5.25051	6.99307	3.07994	5.59382	6.30467	6.16267	5.7812	7.40509	6.80712	7.50819	4.088	6.47867	8.41539	6.06488	6.05065	8.01614	6.8881	8.01378	3.30048	5.45826	7.10863	6.46758	5.6974	7.51283	6.2129	7.01978	5.57375	5.65441	7.56055	4.92779	5.57158	7.03217	6.18797	7.0716	3.03357	6.11583	6.67567	6.40825	5.40324	9.26796	6.52534	7.43004
ENSMUSP00000034058.7	Cbr4	carbonyl reductase 4 [Source:MGI Symbol;Acc:MGI:2384567]	13	18	25	27	UR	7.18434	6.15673	5.07099	8.02195	5.78655	5.67801	7.28846	5.9897	7.42744	6.53905	4.46026	9.3539	5.34105	6.03767	4.92466	4.73925	8.06406	5.11582	4.80108	7.39894	6.72865	6.22807	5.4443	4.4807	7.31419	6.38634	4.24409	9.24368	7.03815	5.82006	5.43071	6.26114	7.37867	5.57155	5.15438	9.03709	6.51079	6.41376	5.69912	4.86204	6.22206	6.17409
ENSMUSP00000055619.4	Mrps16	mitochondrial ribosomal protein S16 [Source:MGI Symbol;Acc:MGI:1913492]	9	11	5	4	UR	5.81735	6.45221	6.07067	6.82019	5.54296	7.48074	6.39006	5.42763	5.80631	7.03218	6.38507	7.08241	5.75449	5.62452	6.56224	5.75097	6.35447	6.16936	7.48656	6.4022	5.03336	7.1601	6.05688	5.75887	5.40702	6.88635	6.53681	6.68566	6.39919	5.52925	6.41967	5.71427	6.42353	6.69262	7.1867	6.49763	5.5626	7.01917	5.98648	5.87944	5.63575	6.57769
ENSMUSP00000054367.7	Ttc19	tetratricopeptide repeat domain 19 [Source:MGI Symbol;Acc:MGI:1920045]	5	2	4	3	UR	8.50183	5.21859	4.72771	6.777	5.72964	5.0895	8.2455	6.70614	7.91147	7.19407	5.79234	7.10044	5.3886	4.28395	5.13835	6.19487	8.45734	4.58783	4.19223	5.82634	5.85778	5.15871	6.86928	5.08489	9.4664	7.06443	5.22883	9.66761	5.62871	4.90642	5.7718	6.2314	9.37525	5.15037	4.11777	7.58374	5.58486	5.85464	5.54768	7.41059	9.41687	6.32117
ENSMUSP00000033184.5	Tpp1	tripeptidyl peptidase I [Source:MGI Symbol;Acc:MGI:1336194]	11	7	6	10	UR	4.41509	5.24044	5.54866	3.37214	4.49896	5.99061	8.64641	6.66357	4.21075	7.64926	7.20331	7.77145	5.17968	5.95329	11.227	6.42937	4.69792	5.01982	6.97955	4.52114	4.39108	6.10277	9.4795	4.44569	4.09727	6.33117	8.40189	7.24579	5.22138	6.16002	9.75212	7.15289	5.10317	6.33244	5.13674	5.46062	4.89654	6.22143	8.27314	6.50711	4.0758	7.18226
ENSMUSP00000159274.2	Clic5	chloride intracellular channel 5 [Source:MGI Symbol;Acc:MGI:1917912]	4	2	1	2	UR	2.42962	1.43946	1.37358	2.04616	2.22173	1.53691	2.69745	8.22946	14.9887	6.26293	6.05135	11.7647	8.46905	11.7795	4.01778	14.6915	1.93501	2.08003	0.759937	2.08887	1.6086	1.97373	3.95642	8.15595	16.1644	4.02323	3.07717	12.8236	11.0395	15.7216	4.70312	9.88886	2.73148	2.0412	1.41047	3.82652	3.09129	2.38402	3.77884	8.15436	11.6233	4.56063
ENSMUSP00000097756.5	Cyth1	cytohesin 1 [Source:MGI Symbol;Acc:MGI:1334257]	2	5	3	8	UR	5.81502	7.29057	5.00183	6.58636	6.40156	6.28057	6.23975	6.79387	5.96954	6.95395	6.41707	5.56813	7.32913	5.66815	5.85815	5.82634	6.31028	6.4696	5.33491	7.71164	7.62438	5.58091	6.80009	5.86982	5.6659	7.17853	6.35786	5.99351	6.0044	5.87547	5.8853	5.33741	7.30783	7.51296	5.00378	8.16541	7.75638	6.44962	6.91582	5.36601	4.32595	7.14425
ENSMUSP00000020034.5	Echdc1	enoyl Coenzyme A hydratase domain containing 1 [Source:MGI Symbol;Acc:MGI:1277169]	23	20	17	21	UR	5.99665	8.36961	1.88146	8.17879	9.21588	9.01163	6.02388	5.7249	6.21957	7.78049	1.63251	6.41815	5.09625	7.0007	5.57999	5.86954	5.63508	6.6985	2.24978	9.17696	9.59032	7.91133	6.36647	6.24118	6.24163	8.41802	2.27233	5.88658	5.45731	6.65976	5.13417	6.06056	5.24799	7.55792	2.14092	7.07925	8.78828	8.56859	7.05053	5.26072	6.66889	8.53042
ENSMUSP00000104939.2	Pltp	phospholipid transfer protein [Source:MGI Symbol;Acc:MGI:103151]	5	7	7	5	UR	4.70174	7.442	4.35009	9.77356	20.829	6.14535	4.1128	5.28524	4.91018	5.91537	2.78434	3.56892	7.61331	5.44988	3.49339	3.62484	3.28415	8.40296	3.03296	11.4252	19.2989	7.03748	2.59734	3.8109	3.81532	12.2844	2.59377	3.6632	4.51472	5.82082	4.31114	4.10675	3.19422	8.77016	4.1464	6.43504	18.8336	7.29229	3.29722	3.37334	3.24582	9.94475
ENSMUSP00000150296.2	Idh3a	isocitrate dehydrogenase 3 (NAD+) alpha [Source:MGI Symbol;Acc:MGI:1915084]	22	27	25	30	UR	7.17207	6.3371	9.06655	4.29121	4.38996	4.99132	7.82249	5.59506	6.60215	6.04821	7.6172	5.87889	3.82983	4.88545	9.36653	6.10599	7.59446	4.77969	9.73463	4.752	4.14535	5.31025	7.61851	5.68428	6.31201	4.92268	7.81509	6.40143	5.65904	4.32637	9.34672	5.59751	6.72091	5.8613	9.76998	5.51145	3.32111	5.30667	8.13253	5.16539	7.40425	5.05863
ENSMUSP00000092375.4	Inpp5b	inositol polyphosphate-5-phosphatase B [Source:MGI Symbol;Acc:MGI:103257]	8	12	9	8	UR	7.7997	7.699	4.50872	6.87611	6.18495	4.77837	5.10097	8.09653	8.06006	7.35747	4.58143	6.0866	6.71619	4.07673	4.99628	7.08088	8.34706	7.2083	5.11153	6.96291	7.31661	4.62427	5.93064	7.31684	7.96783	7.05529	4.64985	5.70902	6.29363	4.06414	4.93644	6.50563	8.25662	7.59235	5.42536	6.62269	6.96949	4.62412	5.58529	8.27233	7.9798	7.00846
ENSMUSP00000132082.2	Iars	isoleucine-tRNA synthetase [Source:MGI Symbol;Acc:MGI:2145219]	42	45	38	42	UR	5.61011	6.41946	5.80762	5.87454	5.94294	6.61849	5.75452	5.73061	5.3618	6.38804	6.74764	6.64416	5.35059	7.99664	6.38851	7.36432	5.86684	6.31837	6.40918	5.83431	5.98406	6.02678	5.71013	6.11214	5.35172	6.46079	6.52517	5.95428	6.28479	8.28648	6.31028	6.56467	5.7761	6.31711	6.4619	5.20732	6.42188	6.51345	5.8707	6.1888	5.18968	6.70189
ENSMUSP00000030901.3	Ints11	integrator complex subunit 11 [Source:MGI Symbol;Acc:MGI:1919207]	3	3	3	2	UR	7.47151	5.81657	7.85279	5.17334	4.46991	6.8909	4.94731	6.36006	6.94525	5.12287	9.29045	6.53522	5.13191	5.53643	6.19166	6.26382	6.79806	6.56633	7.23112	6.50963	5.06088	6.26169	6.13858	6.97814	7.37249	5.13537	9.18647	5.20663	4.91238	4.8275	6.28141	5.53332	6.38731	5.72326	7.37282	6.04644	5.46085	6.73917	5.8683	5.95645	6.86117	5.37187
ENSMUSP00000084577.6	Ddhd1	DDHD domain containing 1 [Source:MGI Symbol;Acc:MGI:2150302]	2	3	2	2	UR	6.74749	9.13568	5.78732	5.12891	5.53838	10.9328	5.7726	5.63023	5.37848	6.86703	6.03771	4.8656	6.85397	6.53273	4.20731	4.5838	6.02705	8.00498	5.91489	5.78631	8.0987	10.234	4.28076	5.24395	5.11502	8.70368	6.06634	5.10092	4.91306	6.93478	4.46878	5.10678	6.23732	11.0637	7.07932	4.8392	7.40522	11.3679	4.67146	5.36826	4.02825	7.7015
ENSMUSP00000099650.5	Kpna6	karyopherin (importin) alpha 6 [Source:MGI Symbol;Acc:MGI:1100836]	7	2	3	8	UR	5.65133	6.14689	6.04733	5.52685	5.82235	6.51472	6.06652	5.66352	6.10825	7.00275	6.88835	6.03736	6.27303	6.72812	6.66215	6.8605	6.13592	6.59878	7.08352	5.62326	6.02374	6.23892	5.85849	6.77838	5.66617	5.87044	6.50684	5.7189	5.9333	7.05777	6.49249	6.41309	6.31869	6.71274	6.60855	5.77849	5.90738	5.52846	5.80209	6.02214	5.92837	6.5837
ENSMUSP00000047105.8	Tapbpl	TAP binding protein-like [Source:MGI Symbol;Acc:MGI:2384853]	6	7	8	5	UR	7.03278	6.30079	4.23935	8.71716	8.43922	7.42183	5.847	4.97316	8.12602	5.35927	4.09169	6.70037	7.67743	4.97436	5.21181	4.88777	7.5696	5.57467	4.80166	11.2821	8.33655	7.2401	6.49713	4.41161	6.47732	6.11836	3.77946	6.56678	4.96888	6.45123	5.88256	4.04194	8.64863	6.51612	5.43727	8.79237	7.62979	7.0811	6.17883	4.56674	6.09178	5.01802
ENSMUSP00000032931.8	Fchsd2	FCH and double SH3 domains 2 [Source:MGI Symbol;Acc:MGI:2448475]	5	3	3	3	UR	7.31629	6.21865	5.32419	6.80771	5.68508	6.03921	7.21216	8.04129	7.63532	5.78321	4.23054	5.8796	5.62778	6.17176	5.08192	6.94532	7.36038	6.61371	3.81818	6.71617	6.49379	5.91293	5.37245	6.14345	7.0481	5.60594	5.8481	6.36075	5.71775	7.68493	5.98698	7.31638	7.80986	6.2405	4.7035	6.70186	5.20539	7.43318	5.39578	6.67127	8.01104	5.91859
ENSMUSP00000064205.5	Il6st	interleukin 6 signal transducer [Source:MGI Symbol;Acc:MGI:96560]	6	5	11	10	UR	6.90035	5.9523	6.71038	4.5274	6.026	8.21429	6.38117	6.24526	6.76486	5.45615	6.80668	5.15009	6.82895	5.87829	6.25654	5.90131	6.3374	5.24403	6.68792	5.47059	5.67367	6.64985	6.72297	7.49366	7.30668	5.16872	7.13089	5.47942	5.48467	7.36236	6.23801	5.54916	7.15613	5.63969	7.77356	5.25428	6.08552	7.89593	6.03382	6.70619	6.20864	4.96353
ENSMUSP00000014438.5	Ndufa2	NADH:ubiquinone oxidoreductase subunit A2 [Source:MGI Symbol;Acc:MGI:1343103]	11	7	9	9	UR	7.48599	5.15479	6.33563	8.17537	5.45496	5.66843	7.65333	5.62121	6.08437	5.26535	7.86718	6.73758	6.284	5.42648	5.65366	5.13166	7.0044	4.60289	7.28725	7.22731	5.41955	5.67347	6.65391	5.7078	6.84927	6.17162	6.91093	6.45086	7.52719	4.62645	5.85473	6.03235	7.02202	5.47148	7.12855	7.11594	5.18485	5.27389	7.34864	5.4926	7.04004	6.21525
ENSMUSP00000034547.6	Acat1	acetyl-Coenzyme A acetyltransferase 1 [Source:MGI Symbol;Acc:MGI:87870]	44	50	47	50	UR	7.73512	6.5934	6.59303	7.19392	5.68655	6.86003	7.62775	8.81736	7.95918	6.07214	2.53141	6.63656	4.83494	3.83616	3.72493	7.29752	8.55639	6.76758	7.30078	7.12135	4.87701	6.55794	8.59454	9.05413	7.99486	5.99722	3.27843	6.81873	4.87568	3.15811	3.23614	5.81113	8.5474	6.42247	6.54585	8.97889	5.05685	6.17133	7.93646	10.0146	8.04088	5.6896
ENSMUSP00000009425.6	Rarres2	retinoic acid receptor responder (tazarotene induced) 2 [Source:MGI Symbol;Acc:MGI:1918910]	3	3	2	4	UR	6.13777	7.95425	4.12213	7.34975	5.70472	7.48343	7.11392	6.49352	5.26817	8.06371	2.84122	5.92525	5.91435	7.31709	6.27346	6.03727	4.75868	9.97933	7.19006	6.14809	5.38357	7.27503	5.95029	6.3243	4.70232	6.91143	2.20781	5.69997	6.579	6.57788	7.05227	7.25996	4.32009	5.45159	8.13051	7.29585	5.40014	8.51381	6.33979	6.20244	3.32881	7.14098
ENSMUSP00000021614.8	Pfkp	phosphofructokinase, platelet [Source:MGI Symbol;Acc:MGI:1891833]	8	7	7	7	UR	4.91713	6.82172	5.66855	4.03796	7.7786	7.6152	5.95547	6.10368	5.34111	6.804	6.43272	4.2117	8.41449	6.14988	7.31189	6.4359	5.22085	12.8493	5.3487	4.21459	5.60221	6.95301	7.70937	7.81586	4.60063	6.40244	5.91763	3.7233	5.08064	6.02011	7.01968	5.5217	5.11528	8.90618	5.33471	4.66944	7.03566	7.06503	7.74181	6.7495	4.97464	6.61494
ENSMUSP00000083844.6	Pus1	pseudouridine synthase 1 [Source:MGI Symbol;Acc:MGI:1929237]	6	5	4	8	UR	8.86343	6.84219	4.87307	7.81133	6.27045	3.76143	6.69553	7.27889	8.42886	6.57004	4.7928	6.59346	7.67525	4.47498	4.12069	4.94761	7.4429	7.0686	4.43258	6.58464	7.10493	5.58473	5.26076	6.18803	8.57267	7.06764	6.45116	6.28066	5.99319	4.44407	5.53581	5.98763	8.342	6.4862	4.64835	5.84606	6.84335	5.81574	5.88766	7.93741	7.57688	6.92536
ENSMUSP00000013842.6	Pea15a	phosphoprotein enriched in astrocytes 15A [Source:MGI Symbol;Acc:MGI:104799]	1	2	2	2	UR	5.50578	8.62172	5.96109	7.05961	6.93489	5.30651	8.30162	7.98327	3.8261	7.5583	6.26713	6.02258	7.48276	5.61029	4.75344	2.8049	8.28274	6.19744	5.29471	6.50127	8.48981	6.97507	6.73366	3.84486	3.65722	7.10565	4.62835	6.45642	7.66427	6.05242	6.42154	5.69457	6.49323	7.4759	5.53642	10.15	6.50442	6.8848	7.48976	5.18048	2.88709	7.35573
ENSMUSP00000158936.2	Nat8f1	N-acetyltransferase 8 (GCN5-related) family member 1 [Source:MGI Symbol;Acc:MGI:1913366]	2	5	3	9	UR	5.18163	2.98046	7.52404	4.86752	4.96266	11.9677	3.81519	5.10441	7.90288	4.93455	5.50736	8.73902	5.5158	10.2068	3.33982	7.45014	5.35074	3.099	11.3446	5.55223	3.1114	13.9517	3.48023	5.62889	7.86741	3.39986	3.94063	5.80256	4.90859	12.7494	3.3784	6.43442	5.00649	2.41509	11.1352	6.89454	2.74208	15.0731	3.2279	4.99902	6.88348	3.2401
ENSMUSP00000108050.2	Cobll1	Cobl-like 1 [Source:MGI Symbol;Acc:MGI:2442894]	16	19	15	16	UR	7.47939	4.90326	8.39725	6.21104	4.04808	3.48027	4.67932	6.20557	8.60596	7.7135	8.06258	6.95449	7.09402	4.71682	4.20671	7.24171	6.18545	5.84694	6.45554	6.00485	4.99777	4.68931	4.08631	6.073	8.34047	5.87994	9.32	7.63083	5.98976	4.84785	5.72214	7.92984	6.12807	5.45922	7.21142	6.33083	4.87001	5.35474	4.32848	6.55862	7.36982	6.06175
ENSMUSP00000100206.2	Igkc	immunoglobulin kappa constant [Source:MGI Symbol;Acc:MGI:96495]	9	8	6	5	UR	7.58142	13.0199	8.4189	7.4093	8.32632	2.42494	4.53822	9.33525	5.85357	6.73414	2.54467	5.30408	8.81139	2.93491	2.43922	4.32372	5.16889	26.0303	3.68705	5.31239	6.93979	3.07353	2.209	5.8415	5.67834	9.33902	2.32535	6.62437	5.27723	2.86947	3.05748	6.56629	5.88444	15.9634	5.7813	6.33433	7.55819	3.43814	3.3207	5.06303	7.12922	7.41606
ENSMUSP00000109521.3	Gtf3c5	general transcription factor IIIC, polypeptide 5 [Source:MGI Symbol;Acc:MGI:1917489]	5	2	5	5	UR	8.23073	5.34489	9.17739	6.9093	4.99733	5.93413	6.94961	6.118	6.55085	5.30477	9.20743	5.89727	4.63898	4.45197	5.51081	4.77654	7.42462	8.04757	7.38881	6.82294	5.50612	6.55286	6.46727	5.52708	6.80277	5.06891	8.11008	5.7005	4.75771	4.97586	5.57681	5.27011	7.32915	7.31217	7.80403	6.71225	5.15954	6.94595	6.64945	6.99081	6.08348	4.83583
ENSMUSP00000119949.2	Gatb	glutamyl-tRNA(Gln) amidotransferase, subunit B [Source:MGI Symbol;Acc:MGI:2442496]	8	5	5	6	UR	5.37215	5.57978	7.87272	6.39244	6.52171	6.17692	6.08784	5.49403	5.54264	6.91454	6.56335	6.95744	6.27977	6.61443	5.5542	6.07602	5.18044	5.19411	8.12722	5.94001	6.22202	7.18184	6.12755	5.95965	5.21152	7.3121	8.00635	6.96645	5.99106	6.61295	5.29552	4.67119	5.23073	6.1721	7.54226	6.13809	6.4257	6.24385	6.08179	5.39187	5.49494	7.01636
ENSMUSP00000033820.4	F7	coagulation factor VII [Source:MGI Symbol;Acc:MGI:109325]	3	4	4	4	UR	8.23529	5.9332	6.75672	5.53027	6.63917	10.8358	5.98825	4.937	9.75965	5.4129	5.07444	4.93107	4.56886	5.73881	5.6025	4.05606	7.80755	7.66127	7.75466	5.04862	5.46773	9.81774	5.92413	5.82604	7.31442	4.8305	9.27874	4.12696	4.06333	5.44591	5.50075	4.13165	9.64232	6.19234	9.60161	6.31922	5.90224	9.39938	6.26886	4.8146	6.864	5.27801
ENSMUSP00000151408.2	Hspa2	heat shock protein 2 [Source:MGI Symbol;Acc:MGI:96243]	3	7	4	3	UR	4.27251	9.25499	10.8783	9.28703	5.28117	7.49884	3.96965	5.25933	4.83226	6.43374	12.4279	4.80748	3.88208	4.31816	4.15834	3.43819	4.58785	7.60662	8.82259	11.7689	6.16102	5.9602	3.35289	5.4816	4.13503	7.62919	16.2747	4.52171	3.16524	3.41506	3.96236	3.15507	5.93886	9.73398	10.1549	5.95826	6.51953	8.51986	2.84363	5.76493	5.39306	7.58573
ENSMUSP00000098374.5	Tmem254a	transmembrane protein 254a [Source:MGI Symbol;Acc:MGI:1196450]	0	1	2	1	UR	0	0	0	0	0	0	0	0	0	0	0	0	0	0	0	0	5.56372	7.82799	1.94208	5.84294	21.2579	6.66548	3.13611	2.96462	2.33233	13.9262	2.71036	4.32494	7.76611	6.35322	3.99033	3.39562	5.13341	10.2779	2.15396	4.61649	23.1527	6.86244	2.76225	3.66176	1.43554	11.4585
ENSMUSP00000027975.8	Phyh	phytanoyl-CoA hydroxylase [Source:MGI Symbol;Acc:MGI:891978]	26	25	29	30	UR	6.89612	4.46438	4.50105	4.92526	6.1048	3.95929	5.5979	5.35852	11.1449	7.33457	3.48701	8.87152	11.0948	4.88516	3.79034	7.58434	7.82519	5.76475	3.26724	4.57399	6.17146	4.35363	4.61618	3.71736	10.4923	6.60389	3.33689	10.6141	11.0064	4.49168	4.64664	8.51836	7.08877	4.01813	4.26522	5.36091	6.50112	3.82614	5.0958	3.86418	9.87313	7.85728
ENSMUSP00000015855.8	Prune1	prune exopolyphosphatase [Source:MGI Symbol;Acc:MGI:1925152]	7	6	4	3	UR	5.15727	6.09783	3.37075	7.07313	8.72463	6.39667	5.39747	5.55056	5.7272	7.47979	3.05849	5.64746	11.948	6.96476	4.89463	6.51141	5.5415	6.34658	3.52206	6.08391	8.53002	6.78737	5.76556	5.74995	5.62912	9.34902	3.66579	5.42075	10.6269	6.61242	4.97979	5.38922	5.7298	6.91274	3.75224	5.30279	7.96424	6.55622	5.62365	6.54453	5.73342	8.28372
ENSMUSP00000099502.4	Nle1	notchless homolog 1 [Source:MGI Symbol;Acc:MGI:2429770]	5	5	4	2	UR	5.49973	3.9937	5.91842	3.75481	4.34962	7.96383	7.94598	6.89195	5.77056	4.3434	10.876	4.31745	5.46599	7.20789	9.22922	6.47139	5.82191	4.63466	5.32333	3.44073	4.35256	8.66182	8.19607	7.50482	5.15323	3.52873	9.53899	3.56474	5.27093	8.41012	9.71932	6.87803	6.82673	4.17526	6.12926	4.25033	4.42227	8.09371	8.49716	7.5989	5.95087	3.7215
ENSMUSP00000023590.9	Hrg	histidine-rich glycoprotein [Source:MGI Symbol;Acc:MGI:2146636]	8	15	12	11	UR	8.93044	3.23847	16.2975	6.97618	4.87235	4.28513	6.27078	6.9943	10.7021	4.0192	2.45159	6.66807	6.20312	4.0177	3.57852	4.49458	8.48134	4.68667	5.49864	7.76085	3.98459	3.84615	3.55038	4.06335	12.1872	4.96266	5.75402	13.4843	6.27627	3.36901	5.63504	6.45947	7.57123	4.02843	10.8137	4.36004	3.49738	3.8156	4.73145	3.35609	11.884	4.84342
ENSMUSP00000144119.2	Mpv17	MpV17 mitochondrial inner membrane protein [Source:MGI Symbol;Acc:MGI:97138]	2	2	2	4	UR	7.38224	6.74477	3.30537	6.72992	6.31697	5.33873	6.87159	7.60644	8.55222	6.44853	3.15157	6.65613	5.62631	4.52008	7.01436	7.73475	7.70718	7.53635	3.59045	7.24651	6.21684	5.31072	6.78335	9.20669	8.7955	6.94429	3.02946	4.93415	5.26911	3.97832	6.95271	6.49837	7.39305	6.99377	3.12733	6.86805	6.84684	5.75583	6.20641	8.43307	8.65477	6.28818
ENSMUSP00000047571.8	Hnrnpu	heterogeneous nuclear ribonucleoprotein U [Source:MGI Symbol;Acc:MGI:1858195]	27	23	31	36	UR	7.85106	6.48593	7.63877	5.58636	4.92556	5.92944	5.69734	6.03056	8.02943	5.73816	7.49877	5.99954	6.22084	6.31784	5.06711	4.9833	7.35255	7.59962	5.74722	5.8623	5.24417	6.66677	5.04891	5.38514	7.38265	5.76413	8.67107	5.68053	5.89999	5.61434	5.94502	6.13558	6.99725	6.78777	5.76852	5.90441	5.12486	6.64911	5.81705	5.54809	7.91488	6.14654
ENSMUSP00000017572.8	Psmd11	proteasome (prosome, macropain) 26S subunit, non-ATPase, 11 [Source:MGI Symbol;Acc:MGI:1916327]	33	33	34	37	UR	5.49784	6.30549	5.14118	6.85523	6.133	6.52341	5.87335	6.60305	6.3129	7.01346	5.33509	7.20475	6.71968	6.3624	5.88532	6.23384	6.06913	5.89601	5.80992	5.93204	7.15415	6.34903	6.26391	6.87132	5.75382	7.10274	5.68013	6.3804	6.43063	6.47341	5.92666	5.9067	5.83833	6.17971	6.01159	6.44482	6.94294	6.51448	5.63376	5.83554	6.02901	7.14792
ENSMUSP00000020112.6	Uhrf1bp1l	UHRF1 (ICBP90) binding protein 1-like [Source:MGI Symbol;Acc:MGI:2442888]	8	6	7	8	UR	7.22382	6.68833	5.27273	6.23516	7.73903	6.33676	5.54462	6.05228	8.43968	5.84878	6.97561	6.44791	6.21124	4.09515	5.03703	5.85187	6.98297	7.75733	6.42166	7.02403	7.71303	5.80084	6.76904	7.13654	8.37556	4.91913	7.26813	5.77832	4.85862	3.13982	5.05474	5.00024	7.69591	7.03697	5.83929	7.16306	7.21587	6.35731	7.17052	6.88882	8.36519	4.58258
ENSMUSP00000030201.8	Gne	glucosamine (UDP-N-acetyl)-2-epimerase/N-acetylmannosamine kinase [Source:MGI Symbol;Acc:MGI:1354951]	41	41	37	46	UR	6.98645	5.78002	5.35441	5.73446	4.10551	7.38209	6.06258	6.81433	7.18615	5.37887	5.64997	6.76672	6.2849	7.1291	6.15857	7.22588	6.61577	5.02538	4.78361	6.56047	4.58684	6.96174	6.39838	7.33002	6.90338	4.96448	5.79458	6.443	5.8323	9.06909	6.05974	6.67122	7.37509	5.34056	4.63838	6.20765	5.16769	7.44857	6.18384	6.67326	7.13505	5.21593
ENSMUSP00000043355.5	Rmnd1	required for meiotic nuclear division 1 homolog [Source:MGI Symbol;Acc:MGI:1913334]	9	10	9	5	UR	10.216	6.23155	10.5683	2.60334	3.84838	12.8379	8.56951	7.09983	3.29572	3.77136	6.55361	2.42159	4.95741	8.86774	5.0666	3.09123	9.66337	3.4354	11.1646	2.90946	5.00481	11.3681	7.04383	4.18802	5.68857	4.6179	5.30493	2.89119	5.84598	9.93883	4.79108	6.14391	7.69176	4.91724	9.2935	2.88298	5.17865	9.71886	5.84615	6.57439	7.42729	5.22056
ENSMUSP00000020846.2	Srebf1	sterol regulatory element binding transcription factor 1 [Source:MGI Symbol;Acc:MGI:107606]	3	3	2	5	UR	8.95304	7.63541	2.24267	6.98075	6.74371	6.83543	8.90522	6.29337	8.02614	4.19236	1.62743	6.8769	8.64527	8.34025	3.81848	3.88356	9.74322	7.1465	2.87195	5.40891	6.81523	9.70631	6.08537	6.05776	9.10179	6.29239	2.69356	7.13365	5.01052	6.77686	4.91843	4.23754	10.107	5.41571	3.84019	8.20698	6.58672	9.84935	6.01727	5.41677	5.95795	7.95194
ENSMUSP00000104849.4	Pelo	pelota mRNA surveillance and ribosome rescue factor [Source:MGI Symbol;Acc:MGI:2145154]	7	4	7	6	UR	6.53932	5.23963	5.88085	5.40902	5.57487	5.25348	7.61288	6.11	7.079	5.60422	7.08244	7.13132	7.16004	5.60929	6.74113	5.97252	6.6119	6.29629	6.5268	4.65526	5.49225	5.47823	8.13278	7.53492	6.81163	5.95779	6.17308	5.81014	6.11397	4.46804	7.25371	6.68321	6.72267	5.3932	6.00854	5.57489	6.32841	5.20632	7.33942	6.23151	7.56904	5.61167
ENSMUSP00000069636.7	Acot11	acyl-CoA thioesterase 11 [Source:MGI Symbol;Acc:MGI:1913736]	14	14	16	18	UR	9.99007	6.93008	9.48248	4.05441	3.78668	1.55102	10.6871	8.99611	4.52834	4.83651	8.92904	1.26802	2.75495	2.46661	8.99868	10.7399	9.37372	2.95512	12.4154	3.83158	3.72292	1.9165	11.2661	8.94034	7.19702	5.15622	6.48628	2.02363	3.2312	2.94011	7.49956	11.0444	9.24131	4.54218	13.8908	1.7631	3.71771	1.85109	9.90963	7.73956	5.74004	4.78008
ENSMUSP00000034469.6	Egln1	egl-9 family hypoxia-inducible factor 1 [Source:MGI Symbol;Acc:MGI:1932286]	3	3	3	4	UR	6.60867	5.8396	6.06507	5.95588	6.11032	6.94545	5.8392	5.74453	7.15285	6.77539	5.95045	6.34712	5.99253	6.96265	5.14794	6.56235	6.45638	5.89399	6.8009	5.73198	6.1775	7.1137	6.33261	6.61566	6.84498	6.49469	5.2414	6.2763	5.60573	6.34384	5.58091	6.48943	7.16944	5.85366	6.35994	7.09258	5.98611	7.23777	5.02557	6.05564	7.69017	6.15973
ENSMUSP00000028017.9	Eef1aknmt	EEF1A lysine and N-terminal methyltransferase [Source:MGI Symbol;Acc:MGI:1918699]	12	13	7	10	UR	6.61192	5.37458	6.70212	5.75321	4.60002	6.52458	6.92241	6.86942	6.63199	5.13533	7.78289	6.17451	6.1287	6.54917	6.28726	5.9519	6.52751	5.9626	6.67977	5.70671	5.07106	6.38679	6.47302	6.82047	6.6004	5.45091	6.72025	5.87676	5.99693	6.08584	6.87504	6.76594	5.63678	5.5826	6.50023	5.96347	5.2902	5.73016	6.48931	6.7085	5.97444	5.96691
ENSMUSP00000032192.7	Itpr1	inositol 1,4,5-trisphosphate receptor 1 [Source:MGI Symbol;Acc:MGI:96623]	32	29	28	32	UR	6.93382	5.64245	6.84497	5.58965	6.68002	7.67179	6.43684	5.96354	5.71194	5.29363	6.1375	6.04481	5.7811	5.88848	7.28991	6.08955	7.02961	5.74062	6.16838	6.13217	6.77624	7.18522	6.75808	7.10647	6.61268	5.77428	5.38527	5.53167	6.08378	5.7882	6.6802	5.24713	6.38123	5.97621	5.94367	6.08206	6.76839	6.81045	6.85208	6.95164	6.54181	5.74519
ENSMUSP00000068056.6	Scrib	scribbled planar cell polarity [Source:MGI Symbol;Acc:MGI:2145950]	13	13	14	13	UR	6.8266	5.48677	6.96728	5.86388	5.36856	5.77917	6.56445	5.9248	7.27105	5.98255	7.60071	6.19239	6.04216	5.80955	5.79106	6.529	5.82834	5.87229	5.84727	6.05643	5.83923	6.285	6.06985	6.40058	7.38859	5.52965	7.491	6.14621	6.14463	5.91609	6.79727	6.38757	5.87092	5.59639	5.91415	6.56653	5.89032	5.83809	6.3268	6.51073	6.48454	5.9644
ENSMUSP00000023214.5	Dgat1	diacylglycerol O-acyltransferase 1 [Source:MGI Symbol;Acc:MGI:1333825]	7	6	7	4	UR	7.25921	5.92715	6.92226	5.33721	5.45846	7.49404	6.08325	5.39683	6.7409	5.15401	7.02094	5.59467	4.41177	7.0451	7.89584	6.25835	8.31727	6.04024	8.48976	5.38094	5.28673	7.55749	7.85592	6.00443	5.87004	4.86807	6.07923	5.01707	4.04341	5.55884	7.99139	5.63917	6.82392	5.95996	7.34255	6.11509	6.18584	7.39349	6.82308	6.28186	6.12927	5.10972
ENSMUSP00000110141.2	Hnmt	histamine N-methyltransferase [Source:MGI Symbol;Acc:MGI:2153181]	16	12	11	17	UR	5.78927	6.9721	5.74396	5.80295	7.6357	1.93977	5.73569	4.66249	8.79127	11.5808	5.69189	6.52424	9.9118	0.735504	4.35254	8.12999	5.94596	7.9274	7.05365	5.30434	8.06779	1.68582	5.63614	5.50359	9.11513	12.6486	4.42623	5.83336	8.24794	0.472791	5.09199	7.03929	5.79064	7.83916	6.72346	4.46224	8.14208	1.89184	5.63398	5.61897	9.14495	11.7896
ENSMUSP00000080081.5	Fxn	frataxin [Source:MGI Symbol;Acc:MGI:1096879]	3	2	2	3	UR	5.97391	8.503	3.4207	5.5438	4.58461	3.84725	6.85535	7.28425	7.49464	12.0838	3.47419	4.76029	6.93345	3.92842	5.11721	10.1951	6.6476	5.01926	4.55819	4.54149	5.03345	4.47816	7.89672	12.5114	5.2235	8.70335	2.48303	8.14215	7.21597	3.87793	6.10081	7.56698	4.50014	7.10465	4.49496	10.1814	5.96701	4.34817	4.7185	6.09478	5.32903	12.3923
ENSMUSP00000102703.2	Slco2b1	solute carrier organic anion transporter family, member 2b1 [Source:MGI Symbol;Acc:MGI:1351872]	8	6	6	4	UR	8.40931	7.45537	5.52979	8.49032	5.12415	4.45918	6.16605	6.60791	10.881	7.69048	3.47262	6.29887	3.38641	3.78584	4.21532	8.0274	8.24782	7.62415	6.09683	9.35722	5.14908	4.86152	7.47645	6.6627	10.5616	6.48822	4.03507	6.79889	4.11232	2.94613	4.04755	5.53445	7.57778	8.94145	4.54523	8.41766	5.96427	4.23543	5.60519	7.79735	8.90373	6.11229
ENSMUSP00000032658.7	Csrp3	cysteine and glycine-rich protein 3 [Source:MGI Symbol;Acc:MGI:1330824]	5	7	6	8	UR	10.7709	7.32961	2.96928	12.0232	7.29422	3.94512	6.04228	4.22696	10.9342	6.94239	1.92047	6.26176	7.76545	3.35404	4.32162	3.89854	9.80824	5.154	3.66724	11.6943	9.36653	4.84891	6.71684	5.25545	8.56447	7.03759	2.34913	6.36815	5.2822	2.7562	5.2331	5.89765	8.56348	6.466	3.94599	7.94205	6.93225	3.13105	5.66377	4.92823	11.6755	9.58677
ENSMUSP00000002452.7	Ndufa11	NADH:ubiquinone oxidoreductase subunit A11 [Source:MGI Symbol;Acc:MGI:1917125]	4	3	7	5	UR	9.02941	4.13163	7.67977	5.74384	5.92821	6.61763	4.90948	5.37794	8.02075	5.07923	9.77034	6.74422	4.6437	4.40195	7.00151	4.92039	6.86288	6.54659	9.20384	5.71522	5.02379	5.38804	8.11543	8.16052	6.6179	5.78215	7.52349	4.53608	5.23578	3.93467	5.46599	5.88763	7.31315	6.11707	8.15451	6.59582	5.18153	4.60336	8.03592	6.8371	7.06134	5.93
ENSMUSP00000066210.6	Elob	elongin B [Source:MGI Symbol;Acc:MGI:1914923]	7	8	4	10	UR	6.2604	7.43834	5.22808	6.07969	6.07146	6.85814	6.28707	6.08701	7.02372	7.77579	4.86061	5.33939	6.09824	5.80622	5.95273	6.83311	6.35312	6.75618	5.94549	5.95545	6.65007	6.84707	6.12228	6.62602	6.027	6.85508	5.05451	5.82623	7.14022	6.30081	5.76214	5.77833	6.47299	7.39905	6.04279	6.17426	6.23772	6.91977	5.86728	6.30782	6.24506	6.67194
ENSMUSP00000015501.5	Clpx	caseinolytic mitochondrial matrix peptidase chaperone subunit [Source:MGI Symbol;Acc:MGI:1346017]	18	33	32	28	UR	7.65446	6.12401	6.65144	8.1537	6.04762	3.84194	5.97878	5.64134	8.47864	6.8864	3.98626	7.91299	8.74759	5.73645	4.47785	3.68053	7.4952	4.99802	5.52077	7.12135	6.07829	4.93959	4.16547	3.79824	7.67377	6.61401	5.42083	8.91301	9.23962	5.12371	6.7551	6.14301	6.71643	5.89498	5.77652	6.59611	6.46385	4.16872	4.21693	3.69746	8.5163	6.1751
ENSMUSP00000018691.9	Pip4k2b	phosphatidylinositol-5-phosphate 4-kinase, type II, beta [Source:MGI Symbol;Acc:MGI:1934234]	8	10	10	7	UR	6.21387	7.92744	6.03759	6.66363	6.33293	6.32584	5.49618	7.75337	6.45734	6.85511	5.23591	5.86868	6.12469	5.8566	4.60844	6.24239	6.58916	8.13043	5.41103	6.36335	6.32368	6.13692	5.41196	8.86191	6.55027	6.35617	4.93821	6.06534	5.44038	5.6534	5.04646	6.72135	6.87748	8.11696	5.40915	6.82067	6.35871	6.40526	5.26888	7.25522	6.04801	6.50391
ENSMUSP00000072826.6	Abcb8	ATP-binding cassette, sub-family B (MDR/TAP), member 8 [Source:MGI Symbol;Acc:MGI:1351667]	11	11	13	7	UR	6.47673	4.70858	7.0657	5.30168	5.32766	6.52729	7.17434	6.40595	6.01539	5.62147	5.76873	5.68342	5.20968	5.81676	8.21769	8.67893	6.68628	4.55104	7.64186	5.65041	5.92957	6.43615	8.2388	6.22877	5.86911	5.57746	5.3101	5.48404	6.52118	5.64772	7.68051	6.547	6.91527	4.80527	6.95782	5.88826	6.74023	5.97284	7.50167	6.89321	6.51855	4.88114
ENSMUSP00000117538.3	Engase	endo-beta-N-acetylglucosaminidase [Source:MGI Symbol;Acc:MGI:2443788]	14	13	6	11	UR	5.99993	7.48657	5.00357	6.25365	6.66468	6.66958	6.33554	6.36611	6.17353	6.82431	5.60154	6.03851	5.93566	6.11563	5.89463	6.63653	6.3872	8.75167	5.35072	6.47256	6.65011	6.09844	6.35753	7.47447	5.50396	6.4833	5.39749	5.59958	5.56992	6.50822	5.70089	5.69393	6.59986	7.4895	5.64946	7.60927	6.22279	5.95322	6.18867	7.02967	5.06341	5.75264
ENSMUSP00000158185.2	Asah2	N-acylsphingosine amidohydrolase 2 [Source:MGI Symbol;Acc:MGI:1859310]	3	4	3	2	UR	5.34326	6.49629	5.82476	5.4973	4.80154	9.13895	7.13737	6.02984	4.82046	7.99841	3.7959	7.95293	5.04031	7.28968	6.45896	6.37405	6.21244	8.28494	5.38212	5.31061	5.68876	8.17095	7.72823	6.5757	5.59983	7.47289	2.89879	7.05215	5.39692	7.33455	5.56631	5.32481	6.44147	6.56113	4.59519	7.0848	6.23335	8.55756	6.96029	5.57413	4.51476	7.25387
ENSMUSP00000106004.3	Stard7	START domain containing 7 [Source:MGI Symbol;Acc:MGI:2139090]	5	4	3	5	UR	5.69947	5.40715	3.98191	7.25628	5.3581	7.36617	6.44094	7.20635	6.96257	5.79288	4.62186	7.2426	6.18059	7.47852	5.94263	7.06197	6.78419	5.54528	6.14725	6.71636	5.81661	7.2097	5.74265	7.05222	6.49378	5.88406	4.66787	7.6316	6.5281	6.38968	5.06987	6.32079	7.03943	5.78682	5.22221	7.3202	5.81756	5.09441	6.31196	6.46537	7.69752	6.94139
ENSMUSP00000023873.6	Prmt5	protein arginine N-methyltransferase 5 [Source:MGI Symbol;Acc:MGI:1351645]	9	11	11	6	UR	5.71772	6.42833	5.70204	7.17003	5.1254	7.13689	7.96464	5.96912	3.73669	5.84256	6.66382	6.76049	6.57473	6.4576	7.74026	5.0097	5.81779	6.90786	5.52284	6.12958	5.4732	6.85727	6.29893	5.96269	5.40923	6.67749	6.48352	6.07553	6.20938	6.829	6.72109	6.62459	5.88664	6.34352	5.8236	6.0219	5.71895	7.2066	7.18349	5.74123	4.96368	6.77048
ENSMUSP00000024869.7	Spast	spastin [Source:MGI Symbol;Acc:MGI:1858896]	11	7	12	6	UR	5.63591	4.73729	5.23377	7.76388	6.52225	7.84502	4.43374	7.08104	6.49668	4.73618	4.48667	8.41537	6.41575	8.34495	4.03975	7.81175	5.69645	4.80053	6.01174	7.72228	6.29452	9.31217	4.30488	6.92376	6.41587	5.26828	4.1519	8.78082	5.77794	6.73476	4.4415	7.36262	5.69696	4.98554	5.66312	7.86182	5.87725	7.64381	4.57939	6.99009	6.02709	4.92819
ENSMUSP00000035179.7	Nudt16	nudix (nucleoside diphosphate linked moiety X)-type motif 16 [Source:MGI Symbol;Acc:MGI:1922936]	8	8	10	10	UR	7.13624	5.82534	4.66716	7.94214	5.56092	8.25522	6.28857	6.45181	6.19434	5.56241	4.68411	6.72657	4.79524	7.2047	6.52187	6.18335	6.69658	5.97469	5.14766	7.22733	6.52693	7.21181	6.34262	6.74063	6.5398	5.38043	3.91589	5.63603	6.3734	7.69932	6.4289	6.15797	7.51269	6.50805	4.22881	6.80605	6.36554	7.60527	5.66306	6.84044	8.15392	5.43777
ENSMUSP00000065585.7	Cyp3a25	cytochrome P450, family 3, subfamily a, polypeptide 25 [Source:MGI Symbol;Acc:MGI:1930638]	9	7	8	4	UR	7.42364	3.08584	21.3272	11.7802	1.63125	4.78957	4.95997	3.12056	4.42618	2.80823	11.953	4.90503	3.35806	7.92383	2.2881	4.21933	7.46095	2.23981	16.2679	13.9882	2.2438	6.05499	5.08137	3.3567	6.13501	2.97246	14.2507	4.50162	3.85221	6.26004	2.65465	2.67961	7.0609	3.50998	16.6134	7.95655	2.87657	6.0767	5.38377	4.18981	7.13868	3.11393
ENSMUSP00000136438.2	Fkbp2	FK506 binding protein 2 [Source:MGI Symbol;Acc:MGI:95542]	13	15	10	11	UR	6.77057	7.3556	4.25854	7.89173	5.85163	5.8124	6.55353	5.01435	7.25231	7.3288	3.48955	7.30053	5.6362	5.97069	7.21898	6.29458	5.54555	7.66292	5.99415	7.93222	6.08501	5.69952	5.97942	5.26313	6.50041	7.57041	4.03493	8.12416	5.63552	5.48439	6.84004	5.64822	4.85144	7.18911	5.88387	7.9175	5.50055	5.38276	5.81828	5.13813	7.29677	8.09364
ENSMUSP00000098405.6	Anxa7	annexin A7 [Source:MGI Symbol;Acc:MGI:88031]	25	26	21	21	UR	5.93247	6.83083	3.71994	7.33803	7.20338	4.81961	4.58465	5.85979	7.20867	8.04857	5.81874	6.74211	8.1826	5.0206	6.0709	6.61911	6.4892	7.63618	3.99209	6.90607	7.22478	4.47877	5.04085	6.59536	7.41884	8.87116	5.31976	6.353	6.7869	4.63986	5.73022	6.51695	6.23478	7.52909	4.11991	5.40251	7.20309	4.14441	5.7065	7.07437	8.02663	7.86164
ENSMUSP00000060940.6	Rtn4ip1	reticulon 4 interacting protein 1 [Source:MGI Symbol;Acc:MGI:2178759]	13	13	10	12	UR	6.19557	5.28166	5.13021	6.23782	6.144	4.55082	6.78416	5.34749	7.20405	6.77195	6.09715	9.63561	6.29915	5.24788	6.46431	6.60818	8.62246	4.29124	5.59925	5.707	5.64412	4.72466	6.19779	5.71247	7.5215	6.67754	4.97122	8.71775	8.19735	5.62868	6.26261	5.52438	6.99534	5.52528	5.59994	7.19769	6.30863	3.80623	6.29012	6.44424	7.78349	6.56439
ENSMUSP00000032179.8	Nup210	nucleoporin 210 [Source:MGI Symbol;Acc:MGI:1859555]	24	15	21	21	UR	7.57075	6.00922	10.016	5.20565	3.89529	8.28743	6.97858	6.22024	6.52287	5.06065	8.03675	5.00498	4.18556	5.08599	6.1835	5.7365	7.53457	5.99685	9.21063	6.3143	4.05977	7.84161	7.67312	6.358	6.23678	4.16103	8.32419	5.0361	3.99813	5.95253	5.90183	5.40055	8.25703	5.95172	8.33716	6.60232	4.31928	8.99555	7.25959	6.25204	6.45224	4.47235
ENSMUSP00000112727.2	Bco2	beta-carotene oxygenase 2 [Source:MGI Symbol;Acc:MGI:2177469]	11	12	10	14	UR	1.45648	4.97787	18.1615	1.50913	4.32864	5.49891	7.39907	11.1	1.06732	4.08442	12.4399	1.49263	4.44125	6.52646	6.51261	9.00382	1.51225	5.18633	19.677	1.54424	4.34544	5.46462	8.19075	9.70024	1.29082	4.02996	10.99	1.27059	4.3455	6.30144	5.9926	10.1582	3.79443	5.53744	13.1589	4.79781	4.1852	5.98326	6.53153	9.55751	2.95206	4.76311
ENSMUSP00000005077.7	Hspb1	heat shock protein 1 [Source:MGI Symbol;Acc:MGI:96240]	8	8	5	4	UR	6.88832	10.1471	7.32118	5.51328	4.25482	7.02038	7.9888	5.06548	4.18493	7.19783	3.71609	4.29415	2.97122	12.0767	7.24395	4.11572	3.36623	10.3311	2.64192	9.3413	2.72574	9.58454	4.61473	4.50145	2.49533	8.29025	8.62856	5.42303	2.7976	9.39958	9.69899	6.15962	5.16753	9.15035	6.28025	15.04	2.34138	11.0071	4.85787	2.85871	3.1971	7.19553
ENSMUSP00000039313.4	Poglut3	protein O-glucosyltransferase 3 [Source:MGI Symbol;Acc:MGI:1923765]	4	5	3	3	UR	4.55206	7.7323	3.61712	6.80066	7.95791	8.07378	4.9776	6.30929	5.25136	6.41469	4.08819	7.42645	6.54221	6.54051	6.70798	7.00788	4.57465	8.67555	4.56932	7.96482	7.88727	7.18748	5.8896	6.299	5.09011	7.63906	3.4725	6.7613	5.50309	5.70538	6.25502	6.52585	6.03221	8.34045	4.33952	3.30229	9.80351	10.5896	6.30159	6.8893	5.22668	5.49035
ENSMUSP00000059304.10	Tefm	transcription elongation factor, mitochondrial [Source:MGI Symbol;Acc:MGI:1915800]	5	8	8	9	UR	5.75721	5.60258	9.59091	7.13385	5.84333	5.998	7.46876	6.32814	3.79263	4.78107	8.53304	6.69845	5.50896	5.29142	7.25418	4.41747	5.0311	5.79237	9.37959	7.18611	6.14231	5.86157	7.00174	4.81453	3.5136	5.77631	8.95804	6.756	7.4267	4.64984	6.33384	5.37635	4.9658	6.06263	9.48726	6.48687	6.35073	5.37576	7.29682	5.73497	4.04343	5.9359
ENSMUSP00000114458.2	Arl4a	ADP-ribosylation factor-like 4A [Source:MGI Symbol;Acc:MGI:99437]	3	1	2	1	UR	3.74728	6.44057	20.8342	4.89629	3.98108	3.74996	5.40001	6.72318	3.09888	7.22578	10.3215	5.3295	6.0952	2.87733	4.36263	4.91662	4.44542	7.81532	9.64451	7.08204	4.06928	4.82129	6.19228	5.86581	3.94912	7.44289	12.7049	5.49781	5.33081	2.06989	5.74795	7.32063	5.34543	9.41504	8.6402	8.98106	4.37226	1.94211	5.49418	8.49087	4.17308	8.93947
ENSMUSP00000126274.2	Prpsap2	phosphoribosyl pyrophosphate synthetase-associated protein 2 [Source:MGI Symbol;Acc:MGI:2384838]	9	6	10	11	UR	5.24321	7.54446	3.91436	7.85865	7.13486	6.70476	6.44217	5.28138	6.16153	7.91065	4.14672	6.3521	7.29004	6.78304	5.46366	5.76842	5.98817	7.48848	4.19154	6.8151	7.45933	7.01574	5.33895	6.15559	6.61247	7.61745	3.8937	6.13719	6.44409	7.44852	5.47498	5.9187	5.953	7.10827	4.83006	6.85504	7.60179	6.94367	5.5169	5.39967	5.42052	7.05699
ENSMUSP00000110892.2	Ntm	neurotrimin [Source:MGI Symbol;Acc:MGI:2446259]	2	1	1	1	UR	6.74297	5.2031	13.5896	5.68786	3.53052	4.12377	7.29265	6.24423	3.66078	4.72417	11.6351	7.32047	4.63167	3.77085	7.31878	4.52343	6.66042	4.72952	12.4804	7.09474	3.40182	3.99941	7.89951	5.60197	4.85107	3.06198	11.1848	8.66006	4.09128	3.95882	6.84304	5.48116	7.87018	3.12168	9.63025	6.41561	3.27016	4.11216	8.43828	4.6777	5.31675	3.87479
ENSMUSP00000003310.6	Ranbp2	RAN binding protein 2 [Source:MGI Symbol;Acc:MGI:894323]	42	46	49	37	UR	7.23843	5.52491	9.22893	5.5654	4.66965	5.97704	5.93051	6.02857	6.97496	5.44732	8.56016	5.67221	5.55138	6.07024	5.83169	5.72861	6.57908	6.21337	6.92593	5.59529	4.64833	6.5197	5.71894	5.79705	6.42741	5.15874	9.78682	6.31146	5.23967	5.90348	6.46208	6.71266	6.78082	5.8629	6.86753	5.8845	4.6368	6.34292	6.06548	5.9611	7.11904	5.48677
ENSMUSP00000030858.8	Fbxo6	F-box protein 6 [Source:MGI Symbol;Acc:MGI:1354743]	8	4	5	9	UR	5.93677	7.51657	5.51922	6.54028	4.87748	7.27174	6.45755	6.13807	6.6204	7.94436	5.25306	5.59861	5.07232	5.70802	6.97387	6.5717	6.01654	6.4336	6.61657	6.37989	4.97309	7.2981	6.36027	6.41456	6.19641	8.42148	6.44074	6.38505	3.26988	5.43546	7.24281	6.11554	6.61279	7.67495	7.4329	5.2158	4.54784	6.97641	5.92845	6.28937	6.77979	8.92841
ENSMUSP00000047778.6	Nudt19	nudix (nucleoside diphosphate linked moiety X)-type motif 19 [Source:MGI Symbol;Acc:MGI:94203]	13	18	20	16	UR	11.3881	8.93958	6.98966	6.20608	3.22488	4.04052	5.73218	7.80392	10.4795	8.12871	4.92085	4.42724	2.21024	2.4399	4.30754	8.76115	9.15654	11.2693	7.22487	5.80213	3.52879	3.98746	7.54462	9.42032	10.8248	7.19439	5.52628	2.94029	2.26671	2.28346	4.84781	6.18216	10.0026	9.98676	7.18684	5.24772	3.10881	3.76562	7.24751	10.1772	11.5795	7.47977
ENSMUSP00000004868.6	Mtfp1	mitochondrial fission process 1 [Source:MGI Symbol;Acc:MGI:1916686]	4	5	4	5	UR	8.05883	8.69082	5.92752	7.9301	6.12646	6.21526	7.62088	6.26711	8.50212	6.53229	3.70167	5.68565	4.91396	3.8597	4.69514	5.27248	8.41429	6.88204	6.31273	9.81004	6.75288	5.52009	7.63906	6.42951	9.09109	6.25295	3.7905	5.6039	5.30688	3.53736	4.1816	4.47509	8.59757	8.4132	5.12687	10.1175	7.0381	5.89258	7.1062	6.45379	8.53155	5.39842
ENSMUSP00000023289.7	Chkb	choline kinase beta [Source:MGI Symbol;Acc:MGI:1328313]	8	11	8	7	UR	6.32105	8.09145	5.66775	6.19299	6.99189	5.53988	5.92414	6.28534	5.64555	8.98789	6.14968	5.36264	6.32298	4.99939	5.34776	6.16964	6.41071	4.82895	5.99551	6.22714	6.49965	5.19297	5.77333	6.78969	6.78403	9.51428	6.35741	5.84604	6.92795	4.10924	5.329	7.41409	7.06638	6.76589	5.93211	6.98758	6.42057	5.80744	5.86083	5.82454	5.86193	8.43827
ENSMUSP00000114705.3	Dbi	diazepam binding inhibitor [Source:MGI Symbol;Acc:MGI:94865]	32	26	34	24	UR	8.73192	12.1042	4.06898	10.0425	14.3615	3.50246	4.12739	6.78341	3.40712	7.44166	2.52177	4.13529	9.21438	3.02354	3.45671	3.07718	7.70215	6.94433	3.26306	9.01314	13.4311	3.61677	4.31645	5.53186	5.92019	13.7314	3.23389	5.78203	6.59141	2.63502	3.24486	5.04236	8.84772	8.90632	3.52255	7.81539	13.71	3.77614	4.10534	6.17765	5.19526	12.8458
ENSMUSP00000063839.7	Adam10	a disintegrin and metallopeptidase domain 10 [Source:MGI Symbol;Acc:MGI:109548]	2	6	2	3	UR	5.55879	7.37656	6.7248	5.42583	5.44291	5.67846	4.80368	6.49082	5.70313	7.1338	7.91954	5.6983	7.51241	5.06308	6.41137	7.05656	4.90466	7.86469	5.92758	5.85688	6.82881	5.58802	5.73884	7.10151	6.40781	6.35802	7.34249	4.99215	5.84153	5.17332	7.10552	6.96817	6.35515	7.35069	5.65283	6.20078	7.36839	5.36137	4.92941	6.60931	5.62389	8.46294
ENSMUSP00000133404.2	Ppp2r1b	protein phosphatase 2, regulatory subunit A, beta [Source:MGI Symbol;Acc:MGI:1920949]	12	13	13	15	UR	6.32738	5.7051	5.65886	5.44954	8.20788	6.79003	5.01084	6.95504	7.48208	5.8213	5.75363	6.54576	6.82325	6.25082	4.69081	6.52768	6.86418	5.65442	4.66069	5.20217	7.10891	6.58834	4.26882	7.43963	6.65627	6.52698	5.92143	7.09438	7.777	6.70812	4.44	7.08866	6.65172	5.59829	4.88367	6.76777	6.21147	6.67853	4.66136	7.30207	6.92237	6.2319
ENSMUSP00000000687.8	Haao	3-hydroxyanthranilate 3,4-dioxygenase [Source:MGI Symbol;Acc:MGI:1349444]	51	51	47	54	UR	7.08546	8.94864	3.74178	7.30689	7.81428	5.08913	4.59794	7.08713	5.96847	8.87451	3.02488	5.27198	4.09512	8.3816	4.22496	8.48723	6.22954	8.65065	4.24802	7.4528	6.01137	4.35188	4.99372	7.19261	6.3478	9.10087	2.85694	6.58049	5.99861	8.86166	4.11167	7.01138	6.25242	8.71095	4.0984	6.78137	5.8332	4.37939	4.60882	7.52799	7.39645	9.19911
ENSMUSP00000125427.2	Tyw5	tRNA-yW synthesizing protein 5 [Source:MGI Symbol;Acc:MGI:1915986]	3	4	3	4	UR	6.57693	7.10808	5.44427	6.46814	6.41675	7.06103	6.93949	7.45869	3.37192	5.55536	6.20158	5.81697	7.2602	7.42982	6.6052	4.28557	5.65304	7.12371	5.68719	5.48125	7.45293	6.07283	6.03407	6.01242	5.88986	7.08311	5.01266	4.89504	7.2863	7.23845	6.1264	6.95076	6.03664	7.03854	6.01742	7.00619	7.71315	7.38804	7.16961	5.37302	3.37039	6.15334
ENSMUSP00000082519.7	Ap2a1	adaptor-related protein complex 2, alpha 1 subunit [Source:MGI Symbol;Acc:MGI:101921]	33	38	43	42	UR	6.5169	5.93124	7.26523	5.92637	5.32414	6.46197	5.89436	6.44408	5.93198	5.50494	8.29871	7.00084	5.48683	5.59845	6.44179	5.97216	6.77785	5.8603	6.5784	6.08886	5.75768	6.27254	6.0713	7.07936	6.35835	5.50631	7.3896	6.38236	5.52497	5.70523	6.25516	6.39174	6.50834	5.88579	6.34036	6.35162	5.60709	6.46701	5.85651	7.06065	6.63528	5.78236
ENSMUSP00000099771.4	Abcb11	ATP-binding cassette, sub-family B (MDR/TAP), member 11 [Source:MGI Symbol;Acc:MGI:1351619]	48	39	35	37	UR	4.66447	6.03512	9.66056	8.37881	2.95823	5.60891	6.79397	6.64034	3.56267	5.74832	11.616	5.79005	2.78868	5.11026	8.06064	6.58303	4.48937	5.77547	8.78875	9.53407	3.47216	5.48954	8.0298	7.51316	3.82525	5.23298	8.34905	4.97571	2.73068	7.14146	8.61554	6.03702	4.82576	5.8944	7.95802	7.92049	3.77264	6.08224	7.88851	7.13912	3.63605	6.10204
ENSMUSP00000134672.2	Pla2g6	phospholipase A2, group VI [Source:MGI Symbol;Acc:MGI:1859152]	16	22	21	17	UR	6.88372	3.42881	4.10815	15.0635	6.73259	3.11056	4.49331	6.22468	7.59848	5.18706	4.09457	10.1216	8.60863	5.14126	3.50658	5.69649	7.458	4.26077	4.64793	14.1128	6.96847	3.21568	5.02327	6.09801	8.24074	6.62408	4.68524	9.097	3.61517	6.43665	2.97561	6.54058	7.67957	4.19581	4.93877	10.8797	6.84348	3.55573	5.29198	6.07504	7.38802	6.19912
ENSMUSP00000156077.2	Acap2	ArfGAP with coiled-coil, ankyrin repeat and PH domains 2 [Source:MGI Symbol;Acc:MGI:1925868]	12	7	7	8	UR	6.98404	6.69168	5.60404	6.42063	6.58441	7.14164	5.34657	6.80843	7.528	5.46045	6.33654	6.29223	5.71273	6.16886	5.01881	5.90094	7.75865	6.94258	4.95462	7.00953	6.88319	7.05253	5.15864	5.99398	7.31629	5.8328	5.85259	6.59978	5.18739	6.27784	5.67289	5.50672	7.16644	7.0488	5.03664	7.37031	6.03277	7.03904	5.51251	6.73867	7.20105	5.85369
ENSMUSP00000132443.2	Mrps12	mitochondrial ribosomal protein S12 [Source:MGI Symbol;Acc:MGI:1346333]	2	4	3	5	UR	5.81131	6.3536	6.52884	6.19727	4.52576	5.59204	6.9412	5.41173	6.32229	7.19768	6.55381	7.28265	6.45718	6.34748	6.0287	6.44846	5.72703	6.43894	7.46525	5.53767	4.57297	6.6484	6.42505	5.785	6.10797	6.69309	6.94434	6.80232	6.93245	5.7318	6.49912	5.68861	5.19589	6.85092	7.09763	6.08748	4.80809	5.5282	6.55241	4.8029	5.18942	7.66869
ENSMUSP00000022517.8	Cryl1	crystallin, lambda 1 [Source:MGI Symbol;Acc:MGI:1915881]	16	15	13	15	UR	4.27204	5.09407	6.43373	7.38257	5.69281	6.96738	7.2943	6.68891	4.59705	6.36162	8.90993	4.76381	6.2813	7.96825	6.36114	4.93108	3.96922	8.07291	6.15141	6.88115	5.51389	5.55962	7.2977	5.6606	4.99734	7.44342	6.2428	3.73417	7.23044	7.68628	7.00906	6.55001	4.01839	6.38761	5.55834	4.85235	6.14395	6.29938	7.61592	6.17789	4.75813	7.94496
ENSMUSP00000112138.2	Snap23	synaptosomal-associated protein 23 [Source:MGI Symbol;Acc:MGI:109356]	15	12	14	9	UR	4.93965	5.76713	6.77905	6.32583	6.15067	5.61432	5.64834	7.08568	5.23176	6.54722	7.27446	6.75933	6.56699	5.45141	6.0898	7.76837	4.57359	5.67831	5.38956	6.62287	6.44701	5.54943	5.73574	7.36062	4.9399	6.03125	6.69548	7.70654	5.91899	6.66556	6.73352	7.95164	4.82172	5.80792	5.62463	6.04605	6.87427	5.60162	5.76993	7.17167	5.40113	5.51999
ENSMUSP00000137226.2	Igha	immunoglobulin heavy constant alpha [Source:MGI Symbol;Acc:MGI:96444]	7	7	7	10	UR	9.60801	4.97011	10.8655	5.35636	2.83338	6.75926	4.86357	7.06959	7.35127	7.44233	3.68828	6.55772	4.71369	5.85461	5.70823	6.35813	9.56854	8.01421	9.30918	4.88987	3.50882	6.11879	4.22107	6.97344	9.11131	3.42874	4.07532	8.68635	3.68969	6.21741	5.6258	6.56146	11.2511	4.24789	9.63736	9.06743	2.80419	5.61488	4.48382	6.29457	5.45284	5.62342
ENSMUSP00000131504.2	Pacsin2	protein kinase C and casein kinase substrate in neurons 2 [Source:MGI Symbol;Acc:MGI:1345153]	22	25	17	27	UR	6.17176	5.28653	7.12789	5.24933	5.65967	5.06062	5.58492	6.32615	6.32387	5.86382	9.05084	6.44062	6.44554	5.73433	6.91485	6.75928	6.17195	5.68589	6.60107	4.87693	5.70875	4.73369	6.19908	6.79747	7.18026	5.87054	8.19316	6.31036	6.48292	5.00724	7.3187	6.862	6.35052	5.45811	6.31081	5.08749	6.27466	4.95903	5.94366	7.28297	7.67567	6.46178
ENSMUSP00000024860.8	Ehd3	EH-domain containing 3 [Source:MGI Symbol;Acc:MGI:1928900]	35	24	41	43	UR	6.49444	6.36883	7.60038	5.47557	4.43247	6.05333	6.48996	7.27402	6.95266	5.7303	7.0038	6.0033	4.46535	5.2632	6.54902	7.84337	6.85918	5.18621	6.24786	6.30276	4.65314	6.07572	7.06818	7.52409	7.03074	5.32212	6.62959	6.52678	5.19473	5.69065	5.92444	7.76379	7.1866	5.68192	6.49985	7.01171	4.66978	6.22436	6.39695	7.66259	6.31392	5.61271
ENSMUSP00000109611.3	Gk	glycerol kinase [Source:MGI Symbol;Acc:MGI:106594]	41	52	52	55	UR	3.33231	5.58855	3.78248	5.0695	5.61459	22.0618	4.42664	3.37315	3.98309	5.38809	3.448	4.01671	4.76998	16.3141	4.12456	4.7065	3.37141	5.06642	4.59265	5.24429	5.58926	20.9431	4.61936	3.34691	3.87253	6.21089	3.73379	4.19051	5.01092	15.8115	3.98256	4.41389	3.18246	4.74994	4.59443	5.84145	5.55553	20.7175	4.62042	2.90152	3.56911	5.43059
ENSMUSP00000119715.2	Rps6kb1	ribosomal protein S6 kinase, polypeptide 1 [Source:MGI Symbol;Acc:MGI:1270849]	7	3	5	6	UR	6.92201	5.89953	5.57139	6.4149	6.71754	6.45006	5.83564	6.34096	6.9265	5.83883	5.26504	7.23063	5.09707	6.31227	6.22656	6.95109	6.07579	6.143	5.16448	6.38245	6.25039	6.07951	5.22029	6.26075	7.63119	6.3059	5.36446	6.5651	6.05025	6.31118	6.55648	7.63878	6.8595	6.42124	5.44498	5.53366	6.4367	6.77787	5.21572	6.82638	7.26013	6.3683
ENSMUSP00000155700.2	Smug1	single-strand selective monofunctional uracil DNA glycosylase [Source:MGI Symbol;Acc:MGI:1918976]	1	0	1	1	UR	8.70621	3.74277	10.7506	6.08952	4.84409	4.70077	6.1025	6.13063	9.65528	4.03658	6.68532	6.34864	6.68686	7.85577	2.76369	4.90075	0	0	0	0	0	0	0	0	0	0	0	0	0	0	0	0	5.47581	5.36752	7.10143	4.1297	5.73564	7.68793	5.995	6.0975	7.25083	4.31884
ENSMUSP00000002084.8	Abcd1	ATP-binding cassette, sub-family D (ALD), member 1 [Source:MGI Symbol;Acc:MGI:1349215]	13	14	15	11	UR	3.31032	6.49612	5.79908	9.43783	16.4503	3.67783	4.73284	5.04779	3.38117	6.10199	2.96872	4.57389	15.0566	3.74552	3.65974	5.56021	3.65535	5.70101	4.34177	10.3547	17.2382	3.50578	5.96612	4.5648	4.66144	9.3386	2.54548	5.13824	10.233	3.09199	4.49802	5.16555	2.92228	7.20475	4.51574	6.12227	16.4898	3.47658	6.46987	5.18021	4.16266	7.75719
ENSMUSP00000021844.9	Ripk1	receptor (TNFRSF)-interacting serine-threonine kinase 1 [Source:MGI Symbol;Acc:MGI:108212]	10	11	11	13	UR	5.60354	7.45182	6.24081	6.02045	5.34748	7.5617	4.59998	6.41252	5.89064	7.15726	6.2626	5.92152	6.92043	6.45072	5.44669	6.71183	5.72457	7.51891	6.43171	6.09089	5.93486	7.44913	4.86323	7.32937	5.58682	6.94673	7.12269	5.2858	5.61286	6.2978	5.56822	6.23641	6.03829	7.57679	6.7489	6.53854	5.73753	7.33271	4.75562	6.78442	5.63924	7.1466
ENSMUSP00000147843.2	Svil	supervillin [Source:MGI Symbol;Acc:MGI:2147319]	13	16	13	19	UR	8.6666	6.7522	5.67607	8.12275	5.46516	5.46664	5.61811	7.13086	6.02314	5.29594	6.01057	8.03312	5.91766	5.10738	5.43792	5.27588	6.6447	7.06976	5.61941	7.68777	7.12472	6.67874	5.85609	6.81224	6.72558	5.07996	5.78684	6.96885	5.54178	4.78568	5.63791	5.97997	6.64952	6.28447	6.1353	6.76805	6.82663	6.93243	6.24797	6.04758	6.44436	5.20336
ENSMUSP00000032057.8	Gfpt1	glutamine fructose-6-phosphate transaminase 1 [Source:MGI Symbol;Acc:MGI:95698]	15	14	17	18	UR	5.8875	4.79417	2.98361	5.13139	7.15003	5.88368	5.22501	4.91204	7.56208	5.7409	8.20693	7.62012	7.68485	7.26724	7.0243	6.92613	6.55862	5.3282	4.09139	5.02715	6.90818	5.46362	6.2604	5.31368	6.00225	5.35599	7.29153	7.03401	8.05336	8.00495	6.45164	6.85504	6.76711	4.82443	4.21438	4.7503	7.2933	5.80065	6.19587	5.61195	6.7002	5.44687
ENSMUSP00000007747.9	Dus3l	dihydrouridine synthase 3-like (S. cerevisiae) [Source:MGI Symbol;Acc:MGI:2147092]	5	7	6	5	UR	10.4902	3.79455	9.01205	5.91053	5.63038	5.40414	6.76046	6.18278	7.56862	3.31977	7.72292	6.19214	6.21664	5.66608	4.42675	5.70201	6.28791	7.03095	5.60179	5.35457	6.96472	6.33468	5.71277	6.81972	8.31089	5.44976	7.81849	5.30818	6.416	4.6846	4.97526	6.9297	5.90159	5.92646	6.40422	5.66584	7.07543	5.37468	6.78049	6.80461	6.27442	6.20861
ENSMUSP00000151577.2	Dapk3	death-associated protein kinase 3 [Source:MGI Symbol;Acc:MGI:1203520]	5	2	7	10	UR	6.77765	7.06363	6.27877	5.86836	6.33187	6.77472	4.19263	6.50287	7.52171	4.84137	8.28532	5.85977	5.85526	6.01991	6.03959	5.78657	8.03484	5.7145	5.44297	8.38277	7.42215	6.72009	6.03874	7.42774	8.18586	6.26203	5.36482	5.49133	4.50968	5.94363	3.80893	5.2499	8.02485	6.62042	6.60914	4.71861	6.71387	7.10932	5.74593	6.77631	7.29887	5.09197
ENSMUSP00000117797.3	Dock7	dedicator of cytokinesis 7 [Source:MGI Symbol;Acc:MGI:1914549]	8	15	11	11	UR	6.77817	6.54814	5.64775	5.84907	6.77952	5.5923	4.74401	6.5621	7.70531	6.52267	6.44165	5.4419	5.96628	5.36797	6.23916	7.81401	7.63386	7.80564	5.6959	6.3426	7.65532	5.92823	5.29922	7.09895	7.7732	6.33405	6.23538	5.40676	5.71928	4.9223	4.2358	5.91351	8.58112	6.87062	5.17354	6.60838	7.16701	5.12977	4.83202	7.45572	8.11549	6.24219
ENSMUSP00000025961.7	Prdx3	peroxiredoxin 3 [Source:MGI Symbol;Acc:MGI:88034]	16	15	11	15	UR	6.34658	7.79909	9.05326	6.3484	6.07152	6.34452	7.74561	5.68509	4.39175	6.14696	6.04923	4.58207	6.16994	5.30867	7.31133	4.646	6.54848	6.63402	7.29186	5.56348	6.04613	5.94261	6.74981	5.73754	5.82368	7.32249	7.19964	5.17517	6.18994	5.75712	6.58691	5.43112	6.54961	7.9009	6.62315	5.8599	6.01785	5.85633	6.54587	5.96123	6.92255	7.31489
ENSMUSP00000078132.8	Nmral1	NmrA-like family domain containing 1 [Source:MGI Symbol;Acc:MGI:1915074]	10	11	6	11	UR	6.70747	5.13193	4.89166	2.78759	5.79831	8.16078	4.37069	6.46996	7.44352	5.20701	7.35658	7.07474	6.15673	6.90878	8.20486	7.3294	6.72263	5.12614	5.36087	2.99278	4.69654	8.1907	5.73085	6.61684	6.83265	5.58488	6.91299	5.73444	7.32238	6.74776	7.62273	7.80482	9.47764	5.36261	5.44661	2.50114	5.16163	8.81582	5.00117	7.87555	6.70658	4.12462
ENSMUSP00000101425.2	Arhgef10l	Rho guanine nucleotide exchange factor (GEF) 10-like [Source:MGI Symbol;Acc:MGI:1920004]	4	8	12	7	UR	8.46868	6.92116	3.93913	4.81234	6.15	7.68162	5.28732	6.73337	7.5472	5.99872	5.52092	5.7362	6.64766	5.99912	5.26102	7.29553	6.93056	6.16141	5.11292	6.68788	7.16847	6.98821	5.84702	7.40395	7.83809	4.53987	6.4815	5.81783	5.2487	6.9592	5.41759	5.3968	6.43985	6.10718	6.22435	6.26681	5.94538	6.61835	6.16216	7.45039	7.53563	5.52344
ENSMUSP00000124272.2	Unc93b1	unc-93 homolog B1, TLR signaling regulator [Source:MGI Symbol;Acc:MGI:1859307]	1	4	4	3	UR	5.36204	10.6746	3.19255	9.96551	7.3526	4.90573	4.48738	7.24034	7.0633	8.52246	1.86881	6.05717	12.5944	5.71705	2.20585	2.79024	6.31505	9.92906	1.43031	8.33951	8.30123	6.337	2.394	4.17081	7.63721	7.88356	2.50856	7.72601	7.07826	8.80336	4.91596	6.23012	6.03076	11.2382	3.46487	8.21827	7.98001	6.6448	4.58035	6.07402	5.32277	7.22881
ENSMUSP00000127752.3	Trappc12	trafficking protein particle complex 12 [Source:MGI Symbol;Acc:MGI:2445089]	12	16	15	14	UR	6.45637	5.83185	5.78309	6.29542	5.99933	6.11804	5.91881	6.92043	6.3662	5.79243	6.91254	7.24602	6.14083	5.53426	5.78879	6.89559	6.7183	6.29927	6.02908	6.49482	5.85675	5.70798	6.30028	7.33394	6.47329	5.96626	6.20932	6.54765	5.6268	5.58912	6.25407	6.59307	6.67335	5.97194	6.11882	6.50193	6.02307	5.32534	6.36726	7.05383	6.47674	5.99175
ENSMUSP00000080974.7	Cd36	CD36 molecule [Source:MGI Symbol;Acc:MGI:107899]	12	15	11	7	UR	5.27022	5.30693	9.56472	6.86186	13.5799	10.0808	3.80584	7.19465	2.95102	5.00317	4.23101	1.78923	11.2353	4.66678	2.88958	5.569	5.85623	7.09612	7.48932	6.85349	11.3027	8.74172	5.35768	7.50185	3.59406	8.94331	4.95061	1.37482	9.43804	4.00458	3.17035	4.32512	6.34895	8.49119	7.19206	2.59032	11.9587	7.87355	5.66042	9.90893	3.88676	6.90531
ENSMUSP00000074447.8	Borcs7	BLOC-1 related complex subunit 7 [Source:MGI Symbol;Acc:MGI:1913689]	0	3	1	1	UR	0	0	0	0	0	0	0	0	0	0	0	0	0	0	0	0	4.30455	6.1103	7.80663	4.24323	5.45985	7.82169	7.23005	8.25821	3.90452	5.86648	6.6118	5.11777	7.31765	6.5663	6.70935	6.67162	4.16131	5.83879	8.27388	4.82812	6.08888	8.10051	6.87042	7.61892	3.22668	6.73586
ENSMUSP00000027675.8	Pigr	polymeric immunoglobulin receptor [Source:MGI Symbol;Acc:MGI:103080]	4	15	13	12	UR	7.90976	4.22207	2.67729	6.74943	5.23966	7.91699	10.0337	6.08567	6.12935	5.04523	2.85846	5.83174	7.78037	6.90995	10.3451	4.26525	7.38778	5.84904	5.99993	5.43969	5.02907	6.60954	6.70933	6.44007	7.88058	4.97539	2.57177	4.65917	6.90115	7.58873	9.48815	6.4706	5.57889	4.97746	5.7068	6.19352	5.3635	7.6604	6.60847	5.81329	8.09692	5.41238
ENSMUSP00000069457.5	Ghr	growth hormone receptor [Source:MGI Symbol;Acc:MGI:95708]	4	3	2	2	UR	8.29407	6.48341	1.63099	8.32591	5.66386	5.92124	4.86367	5.44369	10.0882	7.92965	1.6394	8.50473	4.84622	8.00468	4.42666	7.93362	7.38916	5.9758	3.89015	6.72946	5.72721	7.82659	5.14066	6.07236	9.18103	6.60785	1.35545	8.47391	5.53701	7.5303	4.65218	7.91087	7.39785	5.81367	4.34506	7.74382	5.29407	6.23571	4.2801	4.21094	9.59702	6.80148
ENSMUSP00000151638.2	Stx7	syntaxin 7 [Source:MGI Symbol;Acc:MGI:1858210]	9	7	10	11	UR	6.57619	7.82145	8.38846	6.74573	6.96712	5.40679	5.99922	6.48532	5.26967	6.57428	5.8762	4.7563	6.38772	5.28921	5.37013	6.08623	6.34195	7.10864	6.41452	6.80376	7.44278	5.73995	6.3141	6.85633	5.18975	6.54757	6.72954	5.76909	5.93821	5.75266	5.33938	5.71178	6.8636	7.73058	6.19493	6.48637	7.56178	5.5538	6.08184	7.66269	5.42861	6.21441
ENSMUSP00000032761.8	Pex11a	peroxisomal biogenesis factor 11 alpha [Source:MGI Symbol;Acc:MGI:1338788]	9	6	4	4	UR	4.64538	4.97077	4.37794	9.05661	13.0994	5.32379	3.64736	5.72795	5.21075	9.30935	3.73282	5.15383	9.62586	5.83784	3.30495	6.97538	4.45434	5.96991	4.14052	7.4916	12.0537	4.23621	4.28965	6.8462	6.19379	13.8169	3.72175	4.87964	7.54916	5.53763	3.56804	5.25103	5.84381	6.41067	4.2273	7.77877	12.2228	4.97668	4.52407	6.07647	5.49162	13.6798
ENSMUSP00000032169.6	Abtb1	ankyrin repeat and BTB (POZ) domain containing 1 [Source:MGI Symbol;Acc:MGI:1933148]	1	1	1	1	UR	5.13407	5.4514	6.1198	5.66853	6.12296	5.79511	7.37144	6.02061	4.95707	6.00744	7.73949	6.60955	6.59244	7.0755	6.29274	7.04184	6.16081	2.33317	6.37063	5.76468	5.83013	8.46467	6.73526	6.14381	6.18038	1.97558	7.79931	6.70217	6.64114	7.82244	7.76634	7.3095	3.62317	1.08794	6.43691	5.159	6.03273	9.13096	7.87803	6.8394	4.84265	1.50619
ENSMUSP00000030303.5	Cyp2j6	cytochrome P450, family 2, subfamily j, polypeptide 6 [Source:MGI Symbol;Acc:MGI:1270148]	3	3	4	4	UR	3.85665	4.98002	3.0753	6.30906	7.46491	3.11016	8.26489	6.82281	5.82449	8.6049	3.35551	10.8443	6.47264	3.08065	9.09171	8.84196	4.34883	5.78642	3.40777	6.81832	6.1957	5.46108	8.57066	6.17252	4.39045	6.76169	4.66605	10.702	6.00556	3.85163	7.87375	8.98753	4.75329	5.39271	2.87851	6.43954	7.26571	3.61811	7.43206	6.90197	5.31237	6.97689
ENSMUSP00000029970.8	Slc35a1	solute carrier family 35 (CMP-sialic acid transporter), member 1 [Source:MGI Symbol;Acc:MGI:1345622]	5	4	3	5	UR	6.86844	5.66494	6.22112	7.86944	6.11256	8.44558	6.43639	5.30719	6.22769	3.85316	6.65352	6.84236	5.61416	5.40511	6.69963	5.77871	6.59248	5.61995	7.03277	8.37452	6.70659	8.7417	8.13874	6.50311	6.80236	3.40113	4.45888	5.60618	5.03736	5.91314	6.83789	4.2332	7.12797	5.2434	6.13095	10.0744	7.31382	7.82568	6.69847	5.99637	6.63059	3.69988
ENSMUSP00000085650.4	Phf3	PHD finger protein 3 [Source:MGI Symbol;Acc:MGI:2446126]	5	3	2	0	UR	7.30024	6.00762	7.47797	6.06524	4.43897	7.08582	5.65069	6.6918	7.93331	6.03556	7.07321	6.20565	4.85149	5.63929	5.06181	6.48134	7.15405	5.77765	7.83021	6.67073	5.14056	7.0389	5.76314	6.23519	6.46276	5.14151	8.70301	6.3508	5.31162	4.91903	5.60379	5.89704	7.35133	6.55106	6.19042	7.12671	4.76695	7.36535	5.31297	7.78409	7.01768	5.54476
ENSMUSP00000107927.3	Lrpprc	leucine-rich PPR-motif containing [Source:MGI Symbol;Acc:MGI:1919666]	47	42	51	50	UR	5.583	6.21068	7.92114	5.22328	5.24581	5.54002	6.19523	6.3981	5.98095	6.72908	8.28547	5.6998	5.67918	5.51719	7.13218	6.65889	6.0879	5.98567	8.60773	5.08595	4.98855	5.66672	6.36302	6.8542	5.59884	6.47129	7.77924	5.22373	6.57927	5.45273	6.41269	6.84247	5.93233	6.34418	7.80511	4.98146	5.18006	5.3425	6.63792	7.09017	5.70503	6.42902
ENSMUSP00000133140.2	Fam172a	family with sequence similarity 172, member A [Source:MGI Symbol;Acc:MGI:1915925]	3	7	4	7	UR	5.51229	7.01412	6.21548	6.48013	6.58292	6.43488	5.58707	6.47126	5.89664	6.71629	6.97192	7.1754	5.32527	6.30196	5.09085	6.22351	6.1392	6.40752	6.35736	7.15777	6.74695	7.15075	5.43619	5.65616	5.14665	6.23327	6.36177	6.92011	6.87771	6.84118	5.03437	5.53305	6.18056	7.30031	5.88833	6.19024	7.50841	6.96821	6.20975	6.38704	5.38044	6.83077
ENSMUSP00000124863.2	Zmiz1	zinc finger, MIZ-type containing 1 [Source:MGI Symbol;Acc:MGI:3040693]	0	3	2	3	UR	0	0	0	0	0	0	0	0	0	0	0	0	0	0	0	0	7.13493	6.91567	7.41668	6.11718	5.31849	6.62917	5.92245	6.51963	7.16832	5.17138	7.89631	5.28425	5.25509	4.70963	6.42441	6.11641	7.1477	6.13292	7.27099	6.59748	6.04668	6.08667	5.88696	6.44456	8.00787	5.25089
ENSMUSP00000002048.8	Taco1	translational activator of mitochondrially encoded cytochrome c oxidase I [Source:MGI Symbol;Acc:MGI:1917457]	8	3	12	9	UR	6.18461	5.56463	5.82783	5.94902	5.82075	3.75308	7.9146	6.11003	7.72258	7.14206	5.44634	7.10205	7.61508	4.44163	6.21259	7.19313	7.36611	4.67189	6.6288	5.64228	6.05644	4.43492	7.25138	6.25321	7.4815	5.93091	5.87393	6.97916	9.19914	4.42362	6.12222	5.6845	7.04372	5.20006	6.33018	6.52748	6.2782	3.98973	6.90497	6.53892	7.51215	6.40067
ENSMUSP00000036213.6	Coq10a	coenzyme Q10A [Source:MGI Symbol;Acc:MGI:2684847]	3	3	4	3	UR	4.92071	5.63501	10.8759	6.96119	7.22397	8.80286	5.8587	2.733	8.59035	5.31194	5.80332	5.45393	6.20505	8.01319	4.92643	2.6845	8.44967	4.66041	5.66313	8.73051	6.78833	7.96199	6.01093	3.24791	11.3781	7.66502	6.51272	4.96838	4.71597	6.44941	4.61266	2.18487	7.53415	6.83822	6.00439	4.52126	7.52135	8.05724	7.32037	2.79816	10.153	8.23127
ENSMUSP00000151439.2	Fmnl1	formin-like 1 [Source:MGI Symbol;Acc:MGI:1888994]	1	2	3	0	UR	4.34426	8.58577	5.96063	6.68119	6.00629	7.16884	5.69216	10.8481	4.38406	6.42958	7.20059	4.67654	7.2221	5.94467	4.56958	4.28563	5.93403	10.9702	4.42978	7.37385	8.54054	5.39145	4.07161	6.02082	5.53954	6.09559	4.29424	5.81189	6.67371	4.82304	6.37539	7.65428	6.14818	9.54324	6.41321	5.57838	8.5023	6.79921	5.41642	7.00959	5.097	5.80713
ENSMUSP00000021668.9	Npc2	NPC intracellular cholesterol transporter 2 [Source:MGI Symbol;Acc:MGI:1915213]	3	4	1	2	UR	5.61475	8.48298	6.29461	6.21996	9.13161	7.52691	5.30995	8.34208	5.50769	5.74625	4.70394	4.42333	5.78734	4.47801	4.80124	7.62934	5.88748	8.14815	6.74873	6.57505	9.20912	6.53237	5.51985	8.94696	5.17208	6.46413	8.1097	4.62229	4.1319	4.64107	4.52027	4.77085	6.78133	12.0621	6.07287	5.3453	9.08898	7.86348	5.37395	8.21783	5.16234	6.4335
ENSMUSP00000048284.4	Cyp2c54	cytochrome P450, family 2, subfamily c, polypeptide 54 [Source:MGI Symbol;Acc:MGI:3642960]	10	11	10	8	UR	3.81209	7.36343	4.73964	11.1442	3.89568	5.5904	8.83094	7.24159	4.07941	9.49679	1.64627	14.6115	2.20945	3.61872	3.08553	8.63438	5.21118	7.67671	7.06788	6.28233	3.03191	5.78663	8.06092	8.44715	6.1587	8.16629	2.35675	11.0035	5.16301	3.24769	4.43748	7.90185	5.06458	6.45615	6.85586	8.11454	2.94756	5.10975	7.38732	7.59084	6.73283	8.95153
ENSMUSP00000075113.6	Yipf1	Yip1 domain family, member 1 [Source:MGI Symbol;Acc:MGI:1915532]	2	4	1	1	UR	6.61278	8.21969	3.52163	4.75649	10.395	3.8053	5.92534	6.61267	7.98747	7.57359	4.90064	3.19667	9.17178	5.66664	4.91284	6.7415	5.62099	7.22421	4.03079	3.32477	10.6852	4.57225	6.41855	7.53658	6.06404	8.37471	6.22657	2.77591	6.43747	4.9081	8.61303	7.18686	5.24588	8.23738	4.5876	3.97387	10.7275	4.39451	5.48643	5.78368	6.5847	8.14001
ENSMUSP00000144932.2	Ndufa4	Ndufa4, mitochondrial complex associated [Source:MGI Symbol;Acc:MGI:107686]	26	28	24	33	UR	6.8684	6.05153	7.37502	5.70292	6.55873	5.82658	6.98593	6.31816	7.23626	6.11544	6.30414	5.43593	5.44765	5.05811	6.44252	6.27268	6.7657	5.58782	7.4152	6.01671	4.86647	5.4679	7.5663	7.06096	7.48329	6.0447	5.9295	5.77511	6.27183	4.71161	6.99175	6.04515	7.0469	6.63076	7.15361	5.10451	5.40758	5.84451	7.50514	6.38748	7.84152	6.33818
ENSMUSP00000000287.9	Scpep1	serine carboxypeptidase 1 [Source:MGI Symbol;Acc:MGI:1921867]	17	20	19	19	UR	5.01481	7.37138	4.91832	7.617	5.55822	6.17361	6.57514	10.9622	5.64658	7.07064	3.97959	7.43447	5.20617	3.88697	6.95103	5.63391	6.07825	6.53293	4.40814	8.39986	5.2707	6.04363	7.74422	10.9619	4.83238	6.59076	4.0821	6.82964	3.89873	5.45956	6.51781	6.34941	5.46903	7.51318	3.65737	7.8043	5.63049	6.17542	8.09642	10.139	5.26816	7.07486
ENSMUSP00000038775.8	Ltn1	listerin E3 ubiquitin protein ligase 1 [Source:MGI Symbol;Acc:MGI:1926163]	16	17	18	17	UR	5.08955	6.17733	7.06037	4.6093	5.42967	6.5579	5.95601	6.23159	5.31131	5.65028	8.7446	6.56746	6.33178	7.27509	6.43484	6.5729	5.30364	6.66128	5.61599	5.1854	6.58065	6.17748	5.6588	5.8124	5.67711	6.37585	7.72273	6.73936	7.11295	6.20293	6.62488	6.54855	5.37965	5.98669	6.6581	5.12057	6.38564	6.6687	6.03568	6.00182	5.30533	6.22549
ENSMUSP00000142716.2	Sh3glb1	SH3-domain GRB2-like B1 (endophilin) [Source:MGI Symbol;Acc:MGI:1859730]	2	4	4	8	UR	6.60565	8.49714	4.83403	5.94565	7.22019	6.2391	6.32787	7.82808	5.73842	6.43941	4.73294	5.34805	8.04479	5.78466	4.50326	5.91076	6.80229	7.90101	5.47418	6.22083	7.21419	5.928	5.67824	6.30025	5.23037	6.75814	6.28708	6.50872	7.01374	5.22572	5.36016	6.09708	6.46868	8.4876	5.47318	7.05699	6.75978	6.53903	6.01351	6.19041	5.36373	6.65548
ENSMUSP00000003655.8	As3mt	arsenite methyltransferase [Source:MGI Symbol;Acc:MGI:1929882]	20	15	24	25	UR	7.83722	8.74444	10.8015	4.5533	5.40875	6.69199	6.67137	8.30643	5.11734	5.78943	7.19202	2.19318	4.73629	3.4057	6.3023	6.24877	7.14353	6.60979	9.61761	5.63678	6.18805	6.76594	8.1867	6.87601	4.26902	7.27799	10.1016	2.51522	3.27263	3.69017	6.48196	5.36698	6.22773	8.73912	10.32	4.32446	5.7136	5.67083	8.25608	8.0993	4.82598	8.39
ENSMUSP00000113556.2	Itga3	integrin alpha 3 [Source:MGI Symbol;Acc:MGI:96602]	3	3	3	2	UR	5.67263	8.37365	10.5735	8.54086	4.45002	4.947	3.65039	5.81051	5.6502	8.37799	9.18563	5.83663	3.50908	3.57542	4.59097	7.25548	4.70229	7.28957	7.6373	9.53619	5.78525	5.20259	5.27006	7.52898	6.4333	6.73085	8.59153	6.60794	4.30893	4.88577	4.15636	5.33309	5.62669	7.29653	6.72098	8.84006	4.9201	5.24217	3.68632	6.9843	6.00395	8.20928
ENSMUSP00000005820.5	Nr1i3	nuclear receptor subfamily 1, group I, member 3 [Source:MGI Symbol;Acc:MGI:1346307]	0	3	2	1	UR	0	0	0	0	0	0	0	0	0	0	0	0	0	0	0	0	7.69604	5.83239	6.82021	9.69991	4.70671	4.4677	5.45539	10.1657	3.77872	6.40489	5.30746	8.46588	4.76751	3.0113	4.47741	8.94278	5.77109	10.715	6.6302	7.99712	4.20325	4.57432	5.58049	11.5935	3.73825	7.70372
ENSMUSP00000027581.7	Gpr39	G protein-coupled receptor 39 [Source:MGI Symbol;Acc:MGI:1918361]	1	0	1	1	UR	8.15077	5.06405	4.08619	8.45058	8.05511	3.82611	3.69386	6.83693	10.647	6.15143	3.42245	5.84615	8.52106	5.23232	4.82203	7.19393	0	0	0	0	0	0	0	0	0	0	0	0	0	0	0	0	7.39923	6.0322	3.09224	7.58486	9.69214	5.24051	4.67378	8.6718	8.42301	6.09668
ENSMUSP00000001715.4	Gstt3	glutathione S-transferase, theta 3 [Source:MGI Symbol;Acc:MGI:2143526]	27	28	22	22	UR	4.32601	8.92813	11.5202	13.6092	10.5113	7.44622	9.82623	5.25788	2.3413	6.69152	2.85694	2.47912	4.27829	2.52298	4.82016	2.58455	4.65756	5.16373	10.2726	12.7543	10.6529	6.22468	13.3254	5.2369	3.13142	6.58653	4.7982	2.10215	4.31648	3.84185	4.85018	2.08507	4.6589	8.51797	10.0287	8.48915	11.4604	6.64066	13.2771	6.01436	3.22398	7.30755
ENSMUSP00000029773.9	Cnn3	calponin 3, acidic [Source:MGI Symbol;Acc:MGI:1919244]	4	2	2	2	UR	7.90474	6.1809	5.02495	7.1983	4.39968	4.70515	5.87856	6.69298	10.8874	9.06216	4.55017	6.39325	5.4484	5.34364	4.31898	6.01077	6.86543	6.76985	4.35485	7.0471	5.11911	7.02706	3.88274	4.45765	11.0006	6.94191	6.07975	7.04146	4.60352	6.14466	5.2186	7.44574	6.73414	4.48342	4.24332	5.01537	5.57969	5.39626	4.16002	5.56888	13.1123	6.08274
ENSMUSP00000006178.5	Kptn	kaptin [Source:MGI Symbol;Acc:MGI:1890380]	5	4	5	4	UR	8.63883	7.89492	2.2595	5.76545	6.37887	4.70719	5.54244	6.46865	10.1112	9.0152	3.7068	6.04421	5.76907	5.00188	5.3699	7.32586	8.70867	7.98006	2.80234	5.07393	8.01634	5.42766	6.62591	7.35379	8.18222	8.24352	4.24742	4.75689	6.51344	4.32901	5.2211	6.5177	9.33102	7.93195	3.01426	5.69655	6.66063	5.03363	5.70037	6.61017	9.41464	7.94246
ENSMUSP00000040244.6	Akr1b8	aldo-keto reductase family 1, member B8 [Source:MGI Symbol;Acc:MGI:107673]	2	2	3	2	UR	5.11455	7.256	7.95799	7.27462	5.24157	6.23796	5.50873	7.37414	4.72734	5.71507	9.14848	6.91185	4.9825	5.16274	5.81119	5.57527	5.82094	8.75567	6.92893	6.8116	4.47302	5.64262	5.51716	9.36523	6.11535	6.3881	7.79794	4.75685	4.39881	5.15089	5.34149	6.7354	6.24821	8.04193	7.61543	7.45885	5.42891	6.46196	5.86868	6.60961	5.44673	6.31083
ENSMUSP00000088472.5	Fmnl2	formin-like 2 [Source:MGI Symbol;Acc:MGI:1918659]	7	7	5	5	UR	5.01617	6.7659	7.39444	5.75721	6.84963	5.42797	8.08593	7.01311	6.36301	6.28956	6.91334	4.86777	6.12213	4.1898	8.25481	4.68922	4.82353	8.14557	7.08092	5.14914	6.54103	5.07399	8.33293	5.88442	4.87326	5.84963	7.52984	4.86618	5.55083	4.99187	9.36007	5.94678	5.87094	7.50184	7.06382	6.08229	6.52974	6.05824	8.25737	7.78551	4.33486	5.34307
ENSMUSP00000047880.7	Tbce	tubulin-specific chaperone E [Source:MGI Symbol;Acc:MGI:1917680]	6	6	3	3	UR	4.67849	5.79737	3.65851	6.48005	7.382	5.23483	4.0748	5.36587	6.93683	7.82439	6.50821	7.25136	8.09727	6.59343	5.45415	8.66245	5.26144	6.67807	4.95669	5.95071	7.25638	5.25016	4.23711	6.37621	6.2788	7.75927	7.08507	6.67153	7.40835	5.93082	5.1229	7.77649	6.0088	6.58128	5.66698	5.48283	7.25394	5.74337	4.40288	6.507	6.67926	7.4054
ENSMUSP00000019323.7	Mdh2	malate dehydrogenase 2, NAD (mitochondrial) [Source:MGI Symbol;Acc:MGI:97050]	41	59	47	57	UR	5.73545	5.37569	7.50424	6.0233	4.81617	5.90427	7.7447	5.64741	6.29881	6.15927	7.60821	6.33103	5.2926	6.05975	7.19304	6.30606	6.79878	5.30894	8.20733	5.77798	4.65146	5.97456	7.43367	6.47073	6.43536	5.80477	7.11476	6.00735	5.76692	5.95232	6.48526	5.80981	6.67382	5.73273	7.89695	6.35113	4.94956	5.9985	7.46932	6.2008	6.29562	5.85599
ENSMUSP00000006742.5	Atp7b	ATPase, Cu++ transporting, beta polypeptide [Source:MGI Symbol;Acc:MGI:103297]	8	9	11	9	UR	7.0184	6.98144	5.90797	8.88079	8.59467	5.55956	4.95524	6.07369	7.9069	6.4313	4.94435	6.13484	5.94666	4.21535	4.41909	6.02976	7.49328	5.69999	6.05569	9.06816	8.96987	5.2224	5.8685	5.37828	6.83481	5.57078	6.11074	6.74092	6.50011	4.45783	4.82778	5.20086	7.36529	6.68443	5.75946	7.53869	8.52005	6.13306	5.74575	6.43455	7.07968	5.49807
ENSMUSP00000072732.5	Sirt2	sirtuin 2 [Source:MGI Symbol;Acc:MGI:1927664]	10	11	15	9	UR	6.75434	5.89721	4.74755	5.93215	6.39645	7.25072	5.73018	6.69313	6.76906	5.5692	5.06126	6.80822	6.69999	7.49931	6.21464	5.97661	6.41514	5.99382	5.35893	6.19352	6.59949	6.8701	6.23657	6.3588	7.11508	5.68222	5.03614	6.25607	6.43659	7.10593	5.75041	6.5912	6.55658	5.75188	5.74216	6.38051	6.35176	6.83014	6.22187	6.31299	5.77674	5.72416
ENSMUSP00000139298.2	Mocs2	molybdenum cofactor synthesis 2 [Source:MGI Symbol;Acc:MGI:1336894]	2	0	3	1	UR	8.60184	5.66749	9.31117	4.90977	6.59399	6.13785	6.18239	6.11209	7.13576	5.38537	3.69945	3.18841	9.37077	4.2741	5.12804	8.30153	0	0	0	0	0	0	0	0	0	0	0	0	0	0	0	0	9.24359	3.47246	9.57382	4.8758	4.2659	4.85279	6.45601	7.2385	8.79995	5.12392
ENSMUSP00000022057.9	Tppp	tubulin polymerization promoting protein [Source:MGI Symbol;Acc:MGI:1920198]	4	2	4	2	UR	12.5143	5.68757	5.84606	8.49743	2.87691	3.19561	3.78373	2.5044	14.6761	7.42571	6.78097	4.89231	8.53564	5.74605	4.58363	2.45355	7.95086	7.64941	8.64441	5.53392	3.63974	6.18373	5.19265	6.15959	7.26964	5.18027	6.45335	6.07197	4.42337	8.62701	4.70761	6.31246	7.62977	6.46319	8.69971	6.94927	4.03101	5.79681	4.81086	6.16383	7.16095	4.83616
ENSMUSP00000019726.7	Plin3	perilipin 3 [Source:MGI Symbol;Acc:MGI:1914155]	7	12	13	14	UR	6.32789	8.30753	3.20223	9.05959	7.52956	6.09286	4.11675	4.9727	7.75012	8.13011	3.63531	4.97375	6.94731	6.39452	6.57471	5.98505	7.09379	8.32556	3.33909	7.70591	8.62702	6.04188	3.42587	4.79365	6.66875	8.46894	3.94884	6.58769	6.49553	5.66109	6.78127	6.03511	6.47339	9.30074	3.99739	6.50291	6.81327	5.96563	4.45682	5.06527	6.73105	8.18976
ENSMUSP00000106317.4	C7	complement component 7 [Source:MGI Symbol;Acc:MGI:88235]	1	4	2	2	UR	1.64732	2.75957	1.73274	3.01836	4.13405	2.24532	3.05984	4.05583	6.14608	23.5265	0.565318	13.8725	13.9701	8.92735	6.81853	3.52064	1.9699	4.32619	1.9165	2.21362	3.2815	3.67324	1.87192	2.32218	5.62151	12.1657	1.90122	12.4797	4.89652	7.49284	11.5404	22.3271	0.241592	1.76594	0.657568	1.22683	2.07198	2.67814	1.59132	1.05626	3.85741	18.2431
ENSMUSP00000032949.8	Coro1a	coronin, actin binding protein 1A [Source:MGI Symbol;Acc:MGI:1345961]	12	14	10	12	UR	5.9796	10.4525	4.01154	3.98177	8.4565	7.48086	4.11537	9.46705	4.92217	6.81581	4.77413	3.0009	9.64258	6.19455	4.04947	6.65524	6.38504	12.6201	4.65361	4.80706	9.06464	7.95594	4.63707	8.63621	3.929	8.20662	4.86441	3.50151	4.67368	5.81967	3.88976	6.35566	8.27638	11.8797	5.20101	4.89273	10.4339	8.47033	4.41867	9.88304	2.98724	5.7084
ENSMUSP00000124625.2	Wars	tryptophanyl-tRNA synthetase [Source:MGI Symbol;Acc:MGI:104630]	19	17	20	17	UR	5.51656	6.3473	4.88228	5.13639	6.39512	7.04017	5.95824	5.95552	4.90966	6.45714	7.89448	5.94893	8.27669	6.89508	6.5706	5.81583	5.53681	6.63243	5.50811	4.98273	6.79673	6.68016	5.60871	6.71842	5.12781	6.78714	7.03966	5.56919	7.13243	7.7126	5.90631	6.26075	5.90216	6.24727	5.76599	5.36187	7.14756	6.40691	5.78568	5.89212	5.04932	6.26842
ENSMUSP00000066325.7	Rab3gap2	RAB3 GTPase activating protein subunit 2 [Source:MGI Symbol;Acc:MGI:1916043]	10	16	12	12	UR	6.28439	7.01816	4.68447	6.53704	6.36598	6.92271	6.26823	6.31586	5.29984	5.83236	5.39915	6.38409	5.34871	6.89878	7.11378	7.32644	5.88646	6.85778	5.0581	6.98234	7.23592	6.34858	6.36775	5.87298	5.23763	7.2731	5.06215	6.33577	5.8264	6.9744	6.60377	6.07687	5.99525	6.46754	5.66741	6.14098	6.67884	7.02019	6.43398	6.92612	5.09907	6.74973
ENSMUSP00000014698.4	Dguok	deoxyguanosine kinase [Source:MGI Symbol;Acc:MGI:1351602]	3	5	6	3	UR	6.13606	6.08898	5.44663	7.04381	4.32506	6.65516	9.06282	6.79433	5.73664	5.74542	4.99899	7.78656	5.10408	6.1906	7.6843	5.20056	7.76637	4.96587	5.06353	6.31829	5.95421	6.62916	7.94508	6.06569	6.8821	5.57656	3.72398	6.9316	6.97435	6.16538	7.37241	5.66542	6.80442	6.0574	4.34207	7.45453	5.8051	6.05996	6.48098	7.32132	8.42436	5.88246
ENSMUSP00000108333.3	Pfkfb1	6-phosphofructo-2-kinase/fructose-2,6-biphosphatase 1 [Source:MGI Symbol;Acc:MGI:107816]	20	23	23	26	UR	5.08659	5.66308	2.67818	4.7366	7.44173	7.28434	3.72997	3.66404	5.94385	10.5986	4.5755	8.16407	6.17379	12.4776	5.74997	6.03201	5.39134	4.10568	2.83066	4.26338	8.99328	7.40527	3.36903	3.69165	6.17992	11.6381	5.67523	7.41001	7.62855	10.5873	5.08303	5.74753	4.87558	5.96894	2.57415	4.53194	7.22503	7.79517	2.68642	3.01981	7.81956	12.2854
ENSMUSP00000037656.9	Ehbp1l1	EH domain binding protein 1-like 1 [Source:MGI Symbol;Acc:MGI:3612340]	1	0	2	3	UR	5.40691	9.51223	4.39822	7.81702	9.80837	6.88804	4.41119	7.03911	4.4036	6.50272	4.31325	4.73408	10.5519	6.47161	3.4689	4.2729	0	0	0	0	0	0	0	0	0	0	0	0	0	0	0	0	7.01659	9.07479	4.41235	5.97669	11.0625	8.48376	4.95421	6.77332	4.51917	6.06402
ENSMUSP00000127646.2	Arsa	arylsulfatase A [Source:MGI Symbol;Acc:MGI:88077]	0	1	4	2	UR	0	0	0	0	0	0	0	0	0	0	0	0	0	0	0	0	4.51418	5.26269	5.36471	4.12656	6.02103	8.7886	4.34275	5.55065	4.41425	9.37116	10.3417	4.59136	4.61639	10.3707	6.68837	5.63484	3.46732	6.06527	5.83648	3.46685	4.75107	10.9077	3.73488	5.4908	5.04425	10.663
ENSMUSP00000022378.8	Ero1a	endoplasmic reticulum oxidoreductase 1 alpha [Source:MGI Symbol;Acc:MGI:1354385]	12	10	11	14	UR	5.85591	7.53453	6.26194	6.15716	5.86861	7.26983	5.71031	6.02732	5.43943	5.93897	7.93965	6.08045	5.61704	6.62999	6.50834	5.16052	5.76239	7.76097	7.58966	6.58555	6.5992	6.25627	6.99095	5.91478	4.76267	5.79387	7.10874	5.08901	4.71126	6.88469	7.26452	4.92546	5.70419	6.95224	7.29403	6.9485	6.63179	7.30956	6.5819	5.39347	4.83516	6.46929
ENSMUSP00000113939.3	Wdr81	WD repeat domain 81 [Source:MGI Symbol;Acc:MGI:2681828]	12	8	7	16	UR	7.16833	6.86038	6.21802	6.50163	6.26015	4.76801	6.64355	7.14806	7.08527	6.63093	5.37301	6.47946	5.79366	4.35353	5.38543	7.33056	7.55401	7.69503	6.93096	6.18602	6.59379	4.54646	6.48664	7.13918	7.46846	5.91714	4.51159	6.18666	6.03081	4.18654	6.27634	6.29038	7.81332	7.18155	6.48482	6.38801	6.37106	4.32409	6.17421	6.63785	7.51009	5.81412
ENSMUSP00000010241.7	Nxf1	nuclear RNA export factor 1 [Source:MGI Symbol;Acc:MGI:1858330]	4	11	8	8	UR	7.13797	5.99772	8.46015	4.92148	4.4879	6.5239	6.98457	6.20504	7.23488	5.18804	10.0519	5.73167	4.39578	4.83491	5.99756	5.8465	6.88473	5.59327	8.42502	6.31534	4.83507	6.37484	6.31281	5.15401	5.88659	5.10303	10.1721	6.50742	5.56514	5.45497	5.78988	5.6258	7.19065	6.08908	7.27247	6.52956	4.74032	7.22318	6.30431	6.25294	6.56753	5.12232
ENSMUSP00000028704.3	Hao1	hydroxyacid oxidase 1, liver [Source:MGI Symbol;Acc:MGI:96011]	26	26	30	31	UR	3.75147	2.0478	4.39858	1.47938	4.36076	9.0446	9.46984	8.34428	4.80627	2.91547	8.85625	2.82081	3.24352	9.75314	12.4992	12.2087	3.82342	2.04427	5.7446	1.27679	3.5322	8.77846	9.70497	9.57751	3.98514	2.7698	8.89051	2.70162	3.22368	9.846	12.3203	11.7807	3.3539	1.96129	6.25332	2.48816	3.31412	8.45529	9.0712	9.90222	4.68554	3.44889
ENSMUSP00000076024.7	Scaf8	SR-related CTD-associated factor 8 [Source:MGI Symbol;Acc:MGI:1925212]	2	1	1	2	UR	6.79166	6.54047	7.76641	6.54366	5.22907	6.96682	7.92579	7.46538	8.05394	3.66065	6.43885	5.66647	6.21764	5.07233	5.57478	4.08607	7.64178	5.93789	9.95991	6.16033	5.79786	5.01624	7.04396	6.28578	6.13016	5.481	6.83908	5.55202	7.39762	4.04528	5.96682	4.74427	8.79613	6.04916	7.63799	7.95092	3.66721	8.81118	7.19935	8.88346	6.2658	3.11958
ENSMUSP00000029877.9	Decr1	2,4-dienoyl CoA reductase 1, mitochondrial [Source:MGI Symbol;Acc:MGI:1914710]	32	33	36	37	UR	7.52366	6.39884	3.53019	7.94287	8.12844	4.80064	8.09446	6.2021	7.35518	7.16903	2.98857	7.26606	6.69258	4.71903	5.93953	5.24881	8.35126	5.74657	3.81357	7.2278	7.07356	4.56097	8.82945	6.72246	7.70191	7.20445	3.36289	6.8118	7.89526	3.78239	5.56029	5.35539	8.09492	6.8165	3.36203	7.84676	7.32439	4.07491	7.82714	6.29935	8.43635	7.10325
ENSMUSP00000079974.6	Wdr91	WD repeat domain 91 [Source:MGI Symbol;Acc:MGI:2141558]	8	7	12	14	UR	7.81574	6.92667	5.30851	5.86533	6.27585	4.07932	5.85081	7.68434	7.36448	6.40981	5.45537	6.75333	6.18851	4.23631	6.13645	7.64916	7.52227	7.32626	6.38106	6.19366	6.16177	4.01759	6.81263	6.93273	7.11863	6.12712	4.11335	6.72325	6.5875	3.86891	6.0627	8.05058	7.17265	6.72568	6.40246	5.79779	6.04191	4.3009	6.37679	7.14518	7.14356	6.26819
ENSMUSP00000147541.2	Sigirr	single immunoglobulin and toll-interleukin 1 receptor (TIR) domain [Source:MGI Symbol;Acc:MGI:1344402]	7	6	5	5	UR	9.08534	7.0675	5.25711	9.22945	6.70949	7.23315	6.51834	8.16205	5.18015	4.22414	3.81948	6.24282	6.79	4.95669	5.11108	4.41319	8.45036	4.02191	6.41245	9.91482	7.64033	6.55731	9.38455	4.07386	4.43393	4.68064	4.79462	6.65766	7.74836	5.0508	5.01295	5.16546	9.25824	6.36072	4.51105	7.25185	8.34604	5.09656	7.22905	8.10378	7.80915	5.16983
ENSMUSP00000021930.9	Sfxn1	sideroflexin 1 [Source:MGI Symbol;Acc:MGI:2137677]	19	19	23	28	UR	7.04549	5.20882	10.5555	6.08915	5.08462	7.06354	9.48374	4.83898	5.78905	5.51759	6.48828	4.76018	4.62585	5.30019	7.06061	5.08837	6.81311	5.57468	9.99103	5.80604	5.14083	6.69369	8.15097	5.38242	6.77792	5.58104	5.89177	4.66554	4.81537	5.8948	8.33588	4.4849	7.18897	5.43043	9.33386	5.81194	5.91466	6.84024	7.75884	5.46297	6.62916	5.67516
ENSMUSP00000030583.7	Ak2	adenylate kinase 2 [Source:MGI Symbol;Acc:MGI:87978]	31	33	33	40	UR	7.27953	6.18881	5.31818	7.0953	6.00806	5.55892	7.53066	5.21927	7.69442	7.27643	5.22574	7.02878	6.78398	5.76869	5.46905	4.5542	7.45209	6.12083	5.81861	6.29731	5.699	5.76725	6.77026	5.17055	8.61221	7.06925	5.35817	6.83317	6.58954	5.39864	5.33431	5.70881	7.22037	6.27468	5.22166	7.24364	6.0924	5.45876	6.74484	4.7444	8.0505	7.31102
ENSMUSP00000021950.9	Dbn1	drebrin 1 [Source:MGI Symbol;Acc:MGI:1931838]	2	4	2	2	UR	7.03789	6.84986	6.90578	7.33163	7.92011	5.55537	5.74797	8.25746	5.9029	6.51149	4.45283	4.7264	6.59804	4.83833	4.57878	6.78517	5.29365	8.83475	4.46424	5.23794	8.06069	6.67734	5.51204	8.8352	5.94891	6.96695	4.9097	5.04075	6.62101	5.52231	4.52938	7.54512	4.34713	6.51415	5.81972	5.46704	7.60742	5.50467	6.98452	9.59728	4.73869	6.41818
ENSMUSP00000117068.4	Wdfy4	WD repeat and FYVE domain containing 4 [Source:MGI Symbol;Acc:MGI:3584510]	1	0	1	2	UR	5.27798	11.9853	5.6149	8.25777	9.32844	7.23258	4.05377	5.5253	7.36596	9.24124	2.91658	3.59184	9.00441	4.45805	3.18257	2.9633	0	0	0	0	0	0	0	0	0	0	0	0	0	0	0	0	6.83441	14.6619	3.3076	7.5281	5.4152	6.00667	5.80836	4.38601	5.46288	8.35617
ENSMUSP00000151841.2	Abracl	ABRA C-terminal like [Source:MGI Symbol;Acc:MGI:1920362]	2	2	1	2	UR	7.13044	10.0213	4.70277	6.52981	8.8611	8.51546	5.13391	7.07172	3.24805	7.37518	4.3531	3.69082	8.45215	6.08912	5.15098	3.67409	6.29286	7.44602	4.66891	7.19507	12.216	7.64749	4.72126	3.51731	3.70112	7.68504	5.57964	5.51137	7.73884	6.68925	4.01157	5.37826	8.46506	8.55842	4.14042	7.7572	12.8095	11.2123	4.89874	5.71522	1.25786	7.47496
ENSMUSP00000079100.4	Slc1a2	solute carrier family 1 (glial high affinity glutamate transporter), member 2 [Source:MGI Symbol;Acc:MGI:101931]	2	1	2	2	UR	4.90022	11.1439	19.6704	5.1116	2.40351	2.44465	5.68828	2.65354	5.13197	9.71639	8.2519	6.84543	4.78491	2.36389	4.91518	3.97415	5.6775	5.98104	4.50216	14.3306	4.32506	3.22108	4.13486	3.18286	7.02893	8.62542	11.2411	8.62857	4.06008	2.67457	8.93368	3.45251	5.56425	9.96467	10.6808	8.61838	3.9527	2.60913	4.77253	3.36453	6.27769	8.46026
ENSMUSP00000022451.8	Capn7	calpain 7 [Source:MGI Symbol;Acc:MGI:1338030]	10	8	4	11	UR	6.55242	5.97411	4.12664	6.89054	7.23764	6.63743	5.75966	6.54315	6.8296	6.59671	3.70773	7.19335	6.12582	6.10671	5.86247	7.85601	6.82586	5.79163	4.62996	7.14533	7.6519	6.32259	5.6956	7.6035	6.81648	5.95033	3.55347	6.91628	6.96668	6.01575	5.55158	6.56307	7.11173	5.77202	4.9343	7.39741	7.63534	6.98311	6.07541	6.73037	5.84874	5.30723
ENSMUSP00000066860.5	Hspa12a	heat shock protein 12A [Source:MGI Symbol;Acc:MGI:1920692]	5	4	5	3	UR	4.81115	7.99809	10.5067	4.76516	4.86633	5.52004	5.60804	6.15856	4.47686	6.85484	13.6891	5.61361	3.12793	4.70549	5.17369	6.12442	5.35543	8.72144	7.30743	5.60925	4.61526	6.09887	5.81274	7.75078	5.50915	6.71373	9.21454	5.93634	4.73917	5.19891	5.30825	6.10873	5.42952	8.21525	7.12494	5.29147	4.19531	6.33291	5.98857	6.31213	5.16566	6.19085
ENSMUSP00000026208.5	Abcc2	ATP-binding cassette, sub-family C (CFTR/MRP), member 2 [Source:MGI Symbol;Acc:MGI:1352447]	41	36	32	39	UR	4.06541	6.30124	6.5946	5.1867	5.18798	3.37603	5.43392	6.09565	4.0349	6.10944	12.6588	5.86112	6.00722	4.22628	10.5882	8.2725	4.50594	5.28254	5.87399	6.26611	5.70416	3.46514	6.62782	7.10812	4.04183	6.4415	10.18	5.78663	5.84399	5.70038	10.0451	7.12678	4.62993	6.49135	5.37175	5.05681	5.8862	3.54416	6.45274	6.47227	4.33231	7.10441
ENSMUSP00000032924.6	Kctd13	potassium channel tetramerisation domain containing 13 [Source:MGI Symbol;Acc:MGI:1923739]	2	1	1	1	UR	3.56954	13.3064	3.81779	10.3504	3.0862	3.2101	3.37316	7.95909	3.80857	19.7617	6.47548	4.76739	4.66114	4.37429	3.69455	3.78414	4.40752	5.30326	6.88689	6.32409	3.78183	6.71775	6.0034	6.6129	4.95844	9.85679	6.59224	8.45752	6.99593	7.94811	4.87737	4.27596	5.92949	6.10998	7.06563	5.45385	5.13211	7.61023	6.56671	8.14984	5.35413	6.07943
ENSMUSP00000123564.3	Sort1	sortilin 1 [Source:MGI Symbol;Acc:MGI:1338015]	2	1	0	1	UR	10.5229	6.46433	4.99241	7.04813	5.17037	3.87521	3.64778	6.52575	8.28568	6.57452	4.87584	13.6179	4.61783	4.00432	3.75591	6.02108	8.89756	8.38907	4.25216	6.90136	3.51386	3.85443	5.49928	7.09941	10.2205	3.95161	4.50763	12.3827	3.76648	3.57358	4.46716	8.72318	0	0	0	0	0	0	0	0	0	0
ENSMUSP00000103903.4	Lgals9	lectin, galactose binding, soluble 9 [Source:MGI Symbol;Acc:MGI:109496]	28	37	35	37	UR	6.64743	5.75897	7.29624	5.84023	7.71609	8.64173	7.05183	6.7488	3.83242	3.8524	5.46018	5.98513	6.56583	7.29064	7.23584	4.07624	5.58164	4.43082	8.46321	5.63689	8.37482	7.50065	7.21809	6.42906	5.42633	3.92346	6.35407	5.27434	7.82324	6.13946	6.09963	5.32429	5.48102	3.55895	8.36102	6.24083	8.3779	7.21915	7.08481	6.42936	5.00563	3.79167
ENSMUSP00000122623.2	Mri1	methylthioribose-1-phosphate isomerase 1 [Source:MGI Symbol;Acc:MGI:1915123]	15	12	14	17	UR	6.14064	8.65707	3.18984	5.99802	7.8074	6.95939	4.91904	5.2398	6.47084	10.29	3.69694	6.39718	5.95332	9.09552	3.42512	5.7599	5.80649	9.14965	3.33013	5.21427	8.55236	7.26261	4.09178	5.23096	5.41231	9.11446	4.51841	5.50557	7.79586	8.33431	4.8527	5.82812	5.55795	8.1745	3.81929	5.15637	7.47778	7.70205	5.01809	5.51182	6.12705	8.44059
ENSMUSP00000026470.5	Shmt2	serine hydroxymethyltransferase 2 (mitochondrial) [Source:MGI Symbol;Acc:MGI:1277989]	44	40	40	39	UR	4.74656	6.12369	6.96096	4.76906	5.61623	5.94679	7.84612	7.56734	4.73114	6.72813	5.84074	4.68577	6.57157	6.02858	7.59867	8.23867	4.96766	5.17304	8.52045	4.63534	5.42239	5.96975	7.79017	7.54289	4.4711	5.85076	5.37262	4.76268	8.8829	6.15676	7.2649	7.21656	4.73492	5.64104	7.78181	4.40403	5.53167	5.715	7.97488	7.66362	4.84135	5.92713
ENSMUSP00000017841.4	Ada	adenosine deaminase [Source:MGI Symbol;Acc:MGI:87916]	8	7	5	7	UR	10.7627	8.01684	3.41661	5.39911	6.51952	4.36567	4.58123	8.02739	8.04095	6.97542	2.7919	6.25853	5.75247	3.28877	7.15603	8.64682	8.54812	5.62295	3.02904	7.75164	6.28283	3.70453	6.82291	9.5424	8.32133	6.3434	2.96525	7.6667	5.06579	3.28952	7.69577	7.34782	11.4174	6.7222	2.22534	8.04019	6.89573	3.83603	5.21499	10.7719	8.08092	5.21404
ENSMUSP00000094873.3	Prkce	protein kinase C, epsilon [Source:MGI Symbol;Acc:MGI:97599]	6	4	2	3	UR	5.95957	7.80567	5.43033	4.49291	8.33352	7.65005	5.32509	7.32008	5.72504	6.59937	4.83781	4.93845	6.6174	6.59652	5.38828	6.97992	5.41657	8.10844	5.93377	4.78485	8.78523	7.47639	6.49322	8.05762	4.88308	6.45342	5.51747	4.25131	5.60282	6.58804	5.85109	5.79669	5.83846	8.6191	5.40758	4.96055	7.55757	7.05436	5.2265	8.11982	6.92284	6.06863
ENSMUSP00000021368.9	Nemf	nuclear export mediator factor [Source:MGI Symbol;Acc:MGI:1918305]	14	16	9	9	UR	5.76606	6.74858	5.297	5.39397	4.73418	5.87809	6.05231	5.69665	6.59667	7.25719	7.12847	7.05633	6.15242	7.04183	6.54941	6.65083	5.78364	6.01091	5.5945	5.4793	5.17958	6.1911	5.75107	5.63404	6.11149	7.08854	6.89552	7.07473	7.21364	7.90382	6.12607	5.96203	6.45406	6.961	5.69379	6.40782	5.39198	6.24965	5.50224	6.37434	6.1897	7.00723
ENSMUSP00000122180.2	Nop16	NOP16 nucleolar protein [Source:MGI Symbol;Acc:MGI:107862]	3	1	4	5	UR	6.762	5.47406	6.19863	5.29245	4.91849	5.05313	6.6705	5.72296	7.42862	6.09102	8.1695	7.21574	5.43545	4.98796	7.85556	6.72394	7.33907	5.51452	6.13195	5.80156	4.37452	4.9727	7.17158	5.9677	8.01651	4.47189	7.64769	6.77538	5.58788	6.10635	7.5728	6.54792	6.16382	6.14853	5.87108	5.67477	4.40159	4.42356	5.78878	5.54994	6.851	5.77645
ENSMUSP00000043555.7	Smg6	Smg-6 homolog, nonsense mediated mRNA decay factor (C. elegans) [Source:MGI Symbol;Acc:MGI:2144117]	3	4	2	2	UR	6.93366	6.32957	5.95561	6.57275	5.7568	7.14718	6.68528	6.9474	7.9486	6.89117	4.69297	5.73753	5.4712	6.05956	4.74509	6.1256	7.38223	7.24446	5.79235	6.62772	5.89286	6.15645	5.54621	5.73141	7.66554	6.14305	5.83852	6.40867	5.52987	6.26504	5.73896	6.03666	7.78998	6.51928	5.92238	7.29607	5.55679	6.03327	5.67458	6.30094	7.13886	5.55354
ENSMUSP00000036523.8	Esf1	ESF1 nucleolar pre-rRNA processing protein homolog [Source:MGI Symbol;Acc:MGI:1913830]	1	2	3	4	UR	5.95065	5.3277	6.3018	5.11414	5.84267	5.93504	6.86231	6.27861	7.58071	5.54849	8.50882	4.51947	6.61404	5.94859	6.97258	6.69439	6.24201	5.36555	5.99544	5.67182	5.67252	6.65892	6.59476	5.68276	5.98318	4.5904	10.2571	5.35835	6.53964	5.59293	7.7057	6.0889	7.18481	5.20599	6.17837	5.1486	6.7143	5.7483	7.45261	6.01467	6.38458	4.71888
ENSMUSP00000007012.5	Sod2	superoxide dismutase 2, mitochondrial [Source:MGI Symbol;Acc:MGI:98352]	24	23	34	22	UR	6.31664	5.00008	7.50787	5.47243	4.43745	5.60029	9.12863	5.65067	6.4046	6.10739	7.94356	6.1261	4.62576	5.70736	8.31392	5.65725	6.58366	4.60588	7.97907	5.64647	4.56741	5.67932	7.81474	5.83092	6.86532	5.67721	6.73233	6.00193	6.058	6.52601	7.82873	5.60299	6.75613	5.13536	7.29857	5.67765	4.57282	5.73455	7.64559	5.30822	7.31674	5.6542
ENSMUSP00000047712.7	Cbr3	carbonyl reductase 3 [Source:MGI Symbol;Acc:MGI:1309992]	14	8	12	11	UR	5.14354	7.149	8.40703	5.46768	6.60731	3.94147	6.15122	5.81881	5.03743	9.48507	6.47151	4.08514	13.869	3.41304	3.66765	5.28509	5.44012	12.336	7.25457	5.18724	7.46228	4.96542	5.86835	7.55142	7.31508	7.23343	5.64052	4.26285	5.0756	3.44725	4.33242	6.6274	6.67546	10.1471	7.75252	7.57826	7.80374	5.58969	7.60189	7.51614	5.58345	6.90794
ENSMUSP00000048595.8	Aagab	alpha- and gamma-adaptin binding protein [Source:MGI Symbol;Acc:MGI:1914189]	5	2	4	2	UR	7.01284	6.27216	4.93677	5.02757	5.82546	5.67913	5.59371	5.7897	8.83177	6.75705	6.86556	5.97964	7.04304	5.0805	6.26061	7.0445	7.34911	6.13779	6.15513	5.30664	6.09364	5.62607	5.87084	7.45794	8.06605	6.80527	4.59555	5.98751	7.00275	5.64986	6.20362	5.69225	7.813	6.19013	6.50431	5.46288	6.2287	5.61138	5.94342	6.42053	8.34063	6.1308
ENSMUSP00000147674.2	Bpnt1	3'(2'), 5'-bisphosphate nucleotidase 1 [Source:MGI Symbol;Acc:MGI:1338800]	21	19	19	22	UR	6.04384	6.00189	7.06682	5.66782	6.08563	4.91758	6.04294	5.81186	5.6199	7.5075	6.08964	6.90873	7.0557	6.25333	6.36009	6.56672	6.15489	6.18551	7.66725	5.82189	6.68518	5.2019	5.56579	5.51083	5.98232	7.35827	5.60849	6.33792	7.19057	6.27408	5.46743	6.98767	5.69464	6.26963	7.07367	5.52658	6.28054	5.1401	5.58228	6.11279	6.49018	7.91717
ENSMUSP00000085494.7	Rtn3	reticulon 3 [Source:MGI Symbol;Acc:MGI:1339970]	1	2	1	1	UR	5.59584	7.28802	4.84877	7.57364	6.10867	5.89407	6.74436	7.48472	6.31431	7.07601	5.009	7.58092	6.16789	5.49683	5.43276	5.3842	6.93815	6.55128	4.98463	6.24096	8.34019	6.01187	7.81453	7.19221	4.74035	6.4512	4.56118	6.25078	5.89354	6.4413	6.1174	5.47044	4.01398	7.03082	7.48817	9.03759	5.60667	4.65977	6.66853	6.17474	3.82868	7.703
ENSMUSP00000153172.2	Tbc1d5	TBC1 domain family, member 5 [Source:MGI Symbol;Acc:MGI:1919488]	6	5	6	6	UR	6.99108	6.17538	6.40685	7.64556	4.74622	4.84268	7.50735	6.04832	7.18798	6.073	5.30272	7.93023	7.12876	6.31185	4.86505	4.83698	7.23582	6.68742	6.16421	5.59311	5.3995	7.05041	6.19349	5.67567	8.19378	4.81556	7.19793	6.34082	5.55562	6.42409	5.91772	5.55485	6.74032	6.15253	6.48948	6.7432	5.557	7.03837	6.23436	6.02612	7.24972	5.69084
ENSMUSP00000039484.4	Ankmy2	ankyrin repeat and MYND domain containing 2 [Source:MGI Symbol;Acc:MGI:2144755]	3	2	6	6	UR	5.57097	6.70056	5.45345	7.07889	7.0119	8.55654	4.84614	6.55183	5.4691	6.66207	5.73181	5.9359	6.21471	6.93977	4.62209	6.65427	6.1381	6.55646	6.87135	6.11625	6.17816	8.17468	5.45287	6.34411	6.29019	6.0629	6.13174	5.99081	6.07295	6.52096	4.71068	6.38779	5.53518	6.84762	5.89635	7.42172	6.60086	9.08662	4.47979	6.75583	5.37893	6.39705
ENSMUSP00000075658.5	Arhgap10	Rho GTPase activating protein 10 [Source:MGI Symbol;Acc:MGI:1925764]	2	0	1	2	UR	5.72416	7.04498	10.5743	3.55483	6.32009	5.03651	5.92538	4.97408	5.41985	8.33641	10.0216	3.85801	5.81697	4.27486	8.27039	4.84753	0	0	0	0	0	0	0	0	0	0	0	0	0	0	0	0	4.39416	8.99225	5.33764	3.90717	7.61024	5.45289	8.80785	5.82257	5.30805	6.86685
ENSMUSP00000022865.10	Mtdh	metadherin [Source:MGI Symbol;Acc:MGI:1914404]	17	16	19	23	UR	6.70145	6.30814	6.73682	6.4483	8.24	5.5248	5.60919	5.88829	6.90428	6.09219	5.54628	5.85378	7.52677	5.93121	4.79532	5.89317	6.78405	5.82856	6.76052	6.67458	7.26912	6.24599	5.76926	6.20933	7.02621	5.61421	6.08626	6.28315	5.94317	6.30214	5.37643	5.82703	6.5415	6.37062	6.29708	6.21811	7.19315	6.19266	5.64939	5.81834	6.86265	5.65812
ENSMUSP00000026990.6	Thoc3	THO complex 3 [Source:MGI Symbol;Acc:MGI:1920916]	6	5	2	5	UR	7.49324	5.26358	7.01323	4.03563	6.20547	7.4016	4.51922	6.19017	7.09336	3.48991	9.49168	6.56825	6.04896	6.6002	6.77668	5.80882	6.77478	5.0127	8.82555	6.73046	5.46491	6.23616	7.41861	4.11916	3.97626	5.46097	8.49071	7.07093	6.3997	6.40525	5.50859	6.10525	9.56994	4.39186	7.97464	0.193909	7.06985	7.8477	6.79082	6.69054	9.64346	2.73717
ENSMUSP00000103965.2	Cp	ceruloplasmin [Source:MGI Symbol;Acc:MGI:88476]	34	35	31	29	UR	6.23064	6.97436	5.21255	9.23221	8.04246	5.61947	6.38052	7.51072	4.97839	5.72389	3.5465	6.79674	8.49099	6.34328	4.52784	4.38946	4.06847	8.15037	3.72156	8.57843	8.30984	7.58565	4.4831	5.71137	5.47465	7.08051	5.76812	7.23963	4.41959	6.64102	5.04827	7.71941	4.62318	7.49468	5.66431	7.21858	8.20946	7.41003	5.46407	5.48823	4.54566	6.15225
ENSMUSP00000133137.2	Dvl1	dishevelled segment polarity protein 1 [Source:MGI Symbol;Acc:MGI:94941]	2	3	1	2	UR	6.25687	5.98155	5.78456	6.65336	6.37745	6.49161	5.78174	6.27167	6.77367	6.12429	5.40848	5.26477	5.91756	6.81847	7.78813	6.30582	6.22962	5.41197	7.26707	6.53449	6.42857	6.23829	6.04224	6.41947	6.13893	5.05926	7.06567	6.96164	5.71464	6.57052	6.61427	5.30335	7.75219	4.80616	6.7391	6.04031	6.08416	7.89484	6.30419	6.42715	6.48207	4.28034
ENSMUSP00000018803.6	Pnpo	pyridoxine 5'-phosphate oxidase [Source:MGI Symbol;Acc:MGI:2144151]	2	7	8	6	UR	5.61553	7.33169	7.53989	5.86025	5.1233	6.03799	4.40647	8.34739	2.93456	3.87685	6.30949	6.92958	12.6058	5.79326	6.948	4.33998	4.37069	6.74633	5.1161	7.34778	5.55132	4.51702	6.1079	6.84799	4.32658	7.35881	4.25219	7.5829	9.90659	6.24219	6.08303	7.64258	4.65185	6.53505	5.60485	6.35062	6.68492	5.57382	5.18752	6.01234	4.32453	8.14278
ENSMUSP00000018353.8	Stk4	serine/threonine kinase 4 [Source:MGI Symbol;Acc:MGI:1929004]	5	3	4	5	UR	6.41858	8.0526	4.20718	7.30724	8.24238	6.40896	4.84946	6.46517	7.49902	7.71732	3.86754	5.26845	6.74314	6.21135	5.07491	5.66671	6.6209	7.90731	4.07754	6.6845	8.2945	7.507	4.62097	6.13691	7.22026	6.72677	4.15199	6.33601	5.24082	6.7163	6.11937	5.63887	5.60426	8.12901	4.70152	7.28804	7.16442	6.76359	4.61447	5.7246	6.85395	7.99242
ENSMUSP00000015950.6	Qdpr	quinoid dihydropteridine reductase [Source:MGI Symbol;Acc:MGI:97836]	25	28	41	36	UR	6.41734	8.14121	3.96348	7.91974	6.92027	4.95053	5.77266	5.79039	7.65191	8.80328	3.64472	6.58172	5.03732	5.41864	6.44287	6.5439	6.12758	7.41429	4.90171	7.96251	7.01375	4.74776	6.0203	6.12211	7.63816	8.92115	3.91823	5.77895	5.33649	5.72328	6.32151	6.05222	5.95654	7.47501	4.64057	7.80753	6.59628	5.13739	5.95511	5.47012	7.78746	8.91911
ENSMUSP00000032555.10	Tomm40	translocase of outer mitochondrial membrane 40 [Source:MGI Symbol;Acc:MGI:1858259]	9	10	17	15	UR	6.01989	5.4003	8.80701	5.30779	4.91517	6.85423	7.26139	5.07771	6.62221	5.53945	8.11019	5.5995	5.52762	5.16473	7.52331	6.26952	6.37035	5.28307	8.15414	5.74718	5.43405	6.92483	7.62536	6.26927	6.68582	5.33125	7.34711	5.17002	5.68027	5.96295	6.66173	5.35259	6.61811	5.44051	7.5627	6.13607	5.73441	6.89209	7.5421	5.72719	6.99745	5.11902
ENSMUSP00000025337.8	Diaph1	diaphanous related formin 1 [Source:MGI Symbol;Acc:MGI:1194490]	17	23	21	21	UR	6.6763	6.37509	5.89419	6.25544	6.22051	5.64067	5.50861	6.92374	7.46086	5.51825	5.10801	5.66781	8.58138	5.92452	5.56309	6.68154	6.49489	7.47213	6.15754	6.05561	6.26568	5.65095	5.84436	7.06536	7.1249	5.88303	5.93712	5.68738	6.28299	5.64627	5.9013	6.53051	7.40167	6.51318	6.50036	5.37345	6.32992	6.104	6.05397	7.17076	7.24621	5.31397
ENSMUSP00000004673.8	Ndrg2	N-myc downstream regulated gene 2 [Source:MGI Symbol;Acc:MGI:1352498]	43	33	42	44	UR	5.78074	7.33633	5.07479	7.17207	4.73834	5.15305	7.51961	6.47244	6.48918	8.12404	3.82536	6.6373	6.50932	6.51818	5.98589	6.66336	5.5387	7.32906	6.4602	6.59971	4.53777	5.23498	6.42382	6.42415	6.44664	7.12494	4.16848	6.76586	7.13527	6.44247	6.94162	6.42631	5.29864	6.75035	7.27376	6.74584	4.85852	4.96888	6.99116	5.89781	5.90034	6.95494
ENSMUSP00000041968.5	Psmd7	proteasome (prosome, macropain) 26S subunit, non-ATPase, 7 [Source:MGI Symbol;Acc:MGI:1351511]	29	26	26	21	UR	6.05523	6.27647	4.82753	6.49427	8.03292	6.45497	5.78502	6.17256	5.97311	6.75212	5.42909	6.32687	7.10004	6.07731	5.88802	6.35447	6.08441	5.64766	6.21039	6.27586	7.33823	6.32937	6.2574	5.80791	5.21564	7.00027	6.29432	6.39835	6.8887	6.31637	5.79976	6.13539	6.53257	6.2478	6.24548	6.28876	6.91648	6.75924	5.8843	5.93115	5.40179	6.66287
ENSMUSP00000089051.4	Stxbp1	syntaxin binding protein 1 [Source:MGI Symbol;Acc:MGI:107363]	5	2	6	3	UR	5.66472	7.26709	6.45117	6.01846	4.42353	5.57261	6.36543	8.81412	5.71083	7.25911	7.09212	6.41711	3.93558	5.13696	6.89144	6.97973	5.73704	7.41026	4.87667	5.7841	4.45926	6.06267	6.49804	10.6622	5.96035	6.4174	5.92289	5.53516	3.80007	5.93132	6.15664	8.78589	6.16414	6.659	5.07079	7.45814	4.65194	6.60089	7.10556	8.63058	4.63853	6.01609
ENSMUSP00000092821.4	Pdp2	pyruvate dehyrogenase phosphatase catalytic subunit 2 [Source:MGI Symbol;Acc:MGI:1918878]	3	2	5	3	UR	6.81416	4.72941	8.14677	5.78704	9.43522	3.98213	5.59465	5.7417	7.34683	4.43778	8.30003	5.52224	6.46383	4.02738	6.22419	7.44665	7.05716	3.71291	5.03921	7.47086	7.03819	4.97266	5.12735	4.29765	7.72046	5.87849	5.41603	6.00039	10.5207	5.87004	7.36247	6.51546	4.70882	4.95478	5.77238	4.83858	5.68084	4.00161	7.10144	5.52625	8.37789	6.71046
ENSMUSP00000155142.2	Nudt16l1	nudix (nucleoside diphosphate linked moiety X)-type motif 16-like 1 [Source:MGI Symbol;Acc:MGI:1914161]	4	6	3	5	UR	7.75978	6.19655	3.94562	7.38347	7.19125	6.70736	5.50625	6.5905	8.64426	6.27168	5.27423	6.46745	4.68942	5.33925	5.76483	6.2681	7.48889	7.3084	4.49287	7.45991	7.3732	5.69045	6.05159	7.12365	7.75823	5.70216	3.89403	6.28254	5.98469	5.52964	5.74995	6.10979	9.02494	6.63215	4.4231	7.22217	6.59558	5.81635	5.40297	6.27812	6.1333	7.22681
ENSMUSP00000022861.9	Ugt3a1	UDP glycosyltransferases 3 family, polypeptide A1 [Source:MGI Symbol;Acc:MGI:2146055]	3	3	6	3	UR	5.11959	8.39829	7.97796	8.69051	6.99836	7.21741	5.93286	4.72807	7.67959	10.9759	2.87111	5.61356	6.45196	3.86156	2.6384	4.84489	7.02957	8.05829	10.1398	7.50773	8.34591	6.5746	6.24582	5.08452	7.52006	10.3126	2.88434	5.17786	4.52183	4.12053	3.65613	2.8205	5.23174	8.19363	8.64564	8.52433	8.94208	6.26556	5.56495	4.86257	7.08764	8.72109
ENSMUSP00000036093.8	Ipo9	importin 9 [Source:MGI Symbol;Acc:MGI:1918944]	15	14	17	13	UR	6.66272	5.7359	5.20157	5.89484	6.28529	6.95255	5.86858	6.92139	7.64074	5.73854	5.2715	6.20077	6.22682	5.82658	6.3874	7.18482	6.7621	6.20092	5.69007	5.97711	6.68717	6.69428	6.49454	7.54437	6.49471	5.33855	5.48399	6.0365	5.79646	6.04421	6.20744	6.54757	6.80776	5.92158	5.24202	6.17012	6.12477	7.09855	6.63897	7.39512	6.62065	5.08688
ENSMUSP00000048516.4	Tbc1d16	TBC1 domain family, member 16 [Source:MGI Symbol;Acc:MGI:2652878]	2	1	1	1	UR	7.08802	7.06505	5.7051	5.78792	7.91754	8.09195	5.55061	6.84797	5.96386	6.5844	5.68838	5.64256	5.57284	5.32078	6.04932	5.1237	8.2701	7.73174	5.48141	6.50163	7.51079	5.38337	8.07403	7.02707	8.24438	5.78387	3.96	5.06338	5.66183	4.50972	5.80893	4.98774	7.74468	6.01044	5.721	6.28424	7.41245	6.95842	8.89306	8.14692	6.41384	6.34553
ENSMUSP00000026217.5	Chuk	conserved helix-loop-helix ubiquitous kinase [Source:MGI Symbol;Acc:MGI:99484]	16	13	10	11	UR	6.4361	5.61654	5.34839	6.48583	5.61196	7.02524	6.6929	6.43335	6.19056	5.07341	6.13801	7.00092	6.11005	7.15498	6.70129	5.98046	6.80054	5.08324	5.49962	6.25058	6.69366	7.05478	6.55403	6.60878	6.41876	5.04382	6.23326	6.43116	5.63238	7.22664	6.63254	5.83621	5.89679	5.0931	6.30108	7.91988	5.78853	7.09165	6.56714	5.55285	5.03352	5.42735
ENSMUSP00000097442.5	Mtr	5-methyltetrahydrofolate-homocysteine methyltransferase [Source:MGI Symbol;Acc:MGI:894292]	6	8	13	11	UR	6.55601	7.56969	5.73244	7.74325	7.60129	3.65304	5.06158	7.64429	5.56336	5.88302	5.00803	8.08893	9.30083	4.04766	4.83499	5.71161	6.48492	7.25574	6.1821	7.01867	8.21346	3.618	5.3974	7.34257	6.50823	7.63172	5.42545	6.57757	7.01546	3.68491	4.5385	7.1053	6.64424	7.71527	6.06678	6.95743	7.5849	3.85534	4.97671	7.20097	6.57228	7.54926
ENSMUSP00000029405.8	Gmps	guanine monophosphate synthetase [Source:MGI Symbol;Acc:MGI:2448526]	12	19	17	20	UR	6.65766	5.64377	6.07799	4.87989	4.67329	6.36292	5.62054	5.76875	7.0797	6.32499	8.94138	6.61937	6.23748	6.47125	5.98189	6.65911	6.1895	5.84469	6.14589	4.82267	4.88708	6.45727	5.98467	6.43212	7.19143	6.21284	8.76061	7.09265	5.88868	6.42452	5.72362	5.94174	7.14428	5.79536	5.91429	5.33645	5.10095	6.42692	5.5033	6.01599	7.40659	6.12131
ENSMUSP00000023820.6	Fabp2	fatty acid binding protein 2, intestinal [Source:MGI Symbol;Acc:MGI:95478]	12	11	8	11	UR	6.2235	8.56615	5.01921	9.44324	15.2036	6.02672	4.52243	5.80249	3.39465	7.49426	2.96491	3.02643	9.09169	5.69389	2.53775	4.9891	6.7529	7.57158	5.72973	7.70815	11.7975	4.89185	4.96021	5.4466	4.84878	11.8129	5.12699	7.04965	5.17945	4.57051	2.05093	4.50224	7.19047	7.75219	5.71968	7.263	11.8321	5.22751	4.71954	4.96437	5.26784	11.1686
ENSMUSP00000036674.5	Dock5	dedicator of cytokinesis 5 [Source:MGI Symbol;Acc:MGI:2652871]	8	10	8	9	UR	5.81244	6.70984	6.16108	6.46935	5.61865	6.80549	6.64749	6.08641	4.83211	6.10639	6.0393	6.86388	6.38063	6.31089	7.0023	6.15376	5.95629	5.41989	6.39651	7.55467	6.30589	7.3913	7.61592	5.06981	4.04324	6.25388	6.14353	6.84976	6.04487	7.16084	6.79972	4.99387	6.32677	6.94081	5.14556	5.68518	5.78422	6.4965	6.85333	5.97144	4.97392	6.49202
ENSMUSP00000004715.2	Mospd2	motile sperm domain containing 2 [Source:MGI Symbol;Acc:MGI:1924013]	10	11	14	11	UR	6.22396	8.04848	3.59345	9.94174	7.94653	6.03434	4.94027	7.42819	5.02585	7.69665	3.9699	6.86871	6.36201	3.96062	6.73355	5.22575	5.55129	6.45059	5.03301	8.60493	8.18849	5.72722	5.10597	6.48125	6.98539	8.70704	3.66819	6.54789	4.82349	4.77385	6.81852	6.53289	6.36265	8.07275	4.52341	7.93701	8.61746	6.5607	5.1848	6.7049	6.52072	8.58849
ENSMUSP00000100045.5	Akr1b3	aldo-keto reductase family 1, member B3 (aldose reductase) [Source:MGI Symbol;Acc:MGI:1353494]	14	16	20	22	UR	5.62087	7.80415	3.25064	8.15185	6.44283	3.28382	6.30572	6.68575	5.85574	6.99256	3.43724	8.43485	8.57185	5.07905	6.71777	7.3653	6.44452	8.82987	2.72308	7.92108	6.44032	3.22012	5.76911	7.07807	5.50639	6.31706	3.51468	7.77571	8.12381	4.68327	7.10659	8.54632	7.15244	8.43636	2.62905	7.61795	6.57186	3.42596	5.80766	7.10394	5.10259	6.76597
ENSMUSP00000050453.5	Xpa	xeroderma pigmentosum, complementation group A [Source:MGI Symbol;Acc:MGI:99135]	2	1	0	1	UR	8.30694	5.05487	10.0485	4.84385	4.58518	3.66355	5.30696	7.78392	7.97347	5.13986	14.172	4.83168	3.6412	3.38277	4.85405	6.41124	8.45811	5.84318	7.11735	4.97622	4.22946	4.47937	5.68814	8.31646	8.19918	4.8685	12.7459	5.55637	3.72603	3.10473	5.50425	7.18674	0	0	0	0	0	0	0	0	0	0
ENSMUSP00000072863.5	Ppox	protoporphyrinogen oxidase [Source:MGI Symbol;Acc:MGI:104968]	17	11	17	13	UR	6.27713	6.10513	7.35694	5.71968	7.28459	6.31644	5.9266	6.4197	7.58084	6.45553	7.22138	6.65911	4.34173	5.25851	4.69605	6.38065	7.05949	5.37742	7.08353	5.58315	7.85934	6.83808	5.00389	6.73134	7.0224	6.06179	6.60483	6.30814	5.93733	5.05411	5.65624	5.81894	6.0629	6.2769	7.13298	5.45966	6.8823	5.8453	5.57493	6.62735	7.68631	6.17603
ENSMUSP00000038352.9	Rps29	ribosomal protein S29 [Source:MGI Symbol;Acc:MGI:107681]	1	3	1	2	UR	8.98982	3.68084	6.90696	3.15355	6.87587	6.70259	3.51281	3.95083	9.00421	3.39217	10.0979	7.86282	5.38218	5.40808	10.666	4.41336	5.9694	5.02068	6.57849	4.18633	4.42398	4.57781	6.86231	5.10234	8.23595	5.96789	8.74168	8.2339	6.01789	6.1761	7.8966	6.00865	3.30466	4.65087	6.30362	4.32927	3.97145	4.63527	6.8347	5.51983	10.4743	6.58536
ENSMUSP00000015435.5	Gdi1	guanosine diphosphate (GDP) dissociation inhibitor 1 [Source:MGI Symbol;Acc:MGI:99846]	33	23	37	24	UR	5.83383	6.88846	4.90767	6.47295	7.37699	6.39843	5.11593	6.11732	6.83059	7.07858	5.75627	6.80401	6.06374	5.96541	5.69781	6.69201	5.84424	6.96669	5.91341	6.50044	6.57543	5.91406	5.46739	6.4646	6.74249	7.049	4.97969	6.19105	6.39122	6.87727	5.55638	6.56666	6.06307	6.74528	5.56128	6.15259	6.41456	6.44376	5.15961	6.22542	6.72189	6.91012
ENSMUSP00000147633.2	Ppp1r3b	protein phosphatase 1, regulatory subunit 3B [Source:MGI Symbol;Acc:MGI:2177268]	6	4	8	7	UR	6.22994	7.65335	5.47932	5.68718	5.84875	6.018	6.43853	5.72314	8.37541	9.28126	2.81197	6.62814	4.87004	6.99465	4.97692	6.9834	6.1169	6.50271	5.77382	7.39787	6.41108	5.79321	6.42047	6.34944	6.79661	9.62747	1.67638	6.12852	6.24451	6.27539	5.84168	6.64394	4.47952	7.18793	5.84907	5.43932	5.84888	5.75793	6.84147	6.33665	7.70543	9.99395
ENSMUSP00000028200.9	Tor1a	torsin family 1, member A (torsin A) [Source:MGI Symbol;Acc:MGI:1353568]	5	6	5	12	UR	6.29314	6.00905	3.84408	5.71747	4.56217	8.13444	6.57383	6.96976	7.44398	5.46704	4.4566	6.52993	5.5456	7.61719	7.43034	7.40539	6.66806	6.76058	5.07133	6.08462	4.87097	7.29975	6.55765	7.7431	7.28644	5.04312	4.46436	6.26396	4.82712	6.99941	7.0319	7.02763	7.29013	6.41541	5.325	6.70961	5.04645	7.45522	6.67817	7.04049	6.66259	4.92551
ENSMUSP00000084582.6	Pgm2	phosphoglucomutase 2 [Source:MGI Symbol;Acc:MGI:97564]	15	18	16	14	UR	5.30141	7.33869	7.19895	5.74274	5.31511	7.92375	4.69808	7.31146	4.88674	6.61855	8.5625	5.75297	4.93134	6.64806	5.09131	6.67832	5.88712	8.40207	6.42345	6.34633	5.90431	7.5178	4.96057	8.28678	4.53773	6.46346	8.06918	5.31631	4.40862	6.68712	5.01001	5.77914	6.21196	8.29011	6.15804	6.85862	6.03335	8.00276	4.95367	7.66998	5.02677	5.9639
ENSMUSP00000022153.7	Ptcd2	pentatricopeptide repeat domain 2 [Source:MGI Symbol;Acc:MGI:1916177]	12	7	10	10	UR	7.34693	5.89237	4.49995	5.88812	5.12107	7.93556	6.57399	6.82052	6.93418	6.0385	4.93252	6.19897	6.40407	6.89789	6.52081	5.99455	7.08076	4.871	6.27888	6.3116	5.84011	8.70559	7.11548	5.16494	5.56116	5.92165	5.04074	5.64154	6.78729	7.16653	6.99342	5.51929	7.81233	5.34661	5.91379	6.11562	6.06015	8.76342	6.92191	6.78505	4.9396	5.52965
ENSMUSP00000052177.3	Lrrc28	leucine rich repeat containing 28 [Source:MGI Symbol;Acc:MGI:1915689]	2	2	1	0	UR	6.3399	4.92786	5.77217	4.0197	13.6105	6.28369	6.36431	5.10856	10.1916	4.79511	4.13657	5.50838	7.65346	4.79063	5.84204	4.65556	6.6299	5.05619	6.38582	4.57338	12.491	4.27002	8.8883	6.01449	7.49571	5.87731	4.52939	3.99408	10.0343	3.53183	5.65706	4.57118	7.71768	4.7167	5.08731	2.56604	10.54	5.53379	7.71503	5.45125	10.4427	5.06348
ENSMUSP00000024783.9	Bysl	bystin-like [Source:MGI Symbol;Acc:MGI:1858419]	4	1	3	3	UR	6.31536	4.3884	6.40025	4.8534	5.30949	6.73718	6.66742	6.35522	6.70922	4.46422	10.6077	6.34789	5.68085	6.27902	6.86908	6.01532	6.06969	4.83021	6.47356	3.95064	5.13413	7.30988	7.60029	6.60805	6.49604	5.0257	10.1431	5.84837	5.15356	6.30705	6.50642	6.54332	7.26691	5.51808	7.2137	4.6642	5.53936	6.73301	7.30498	6.06903	5.6685	5.62709
ENSMUSP00000036710.8	Lars2	leucyl-tRNA synthetase, mitochondrial [Source:MGI Symbol;Acc:MGI:2142973]	19	16	18	19	UR	8.56078	7.26211	5.03386	7.53235	7.53713	4.59789	6.44741	4.86147	7.65335	7.14782	3.68167	7.98061	7.16198	3.70654	5.09677	5.73823	8.39843	7.4261	5.08108	7.31315	6.90051	4.35257	6.16742	5.60783	7.99595	6.88132	3.49232	7.40202	9.65973	3.36577	5.09205	4.86374	7.44603	7.28128	4.72003	7.83008	7.16512	4.12181	5.87054	5.43658	8.07406	6.68462
ENSMUSP00000028106.5	Itga8	integrin alpha 8 [Source:MGI Symbol;Acc:MGI:109442]	1	2	3	3	UR	4.67559	8.44104	12.0621	7.08958	3.50684	5.14484	3.74753	7.87532	4.03626	6.52023	7.6639	6.67182	2.84337	6.16085	6.86671	6.69406	4.89261	6.51618	6.73247	6.90834	5.76818	7.34889	5.61464	6.28944	5.51899	7.2785	6.10963	7.5012	4.79421	6.6986	5.42819	6.59993	4.97218	8.97406	6.07628	7.82226	3.87687	5.7484	6.25822	7.72219	4.87035	7.25461
ENSMUSP00000157329.2	Gfer	growth factor, augmenter of liver regeneration [Source:MGI Symbol;Acc:MGI:107757]	4	3	4	6	UR	5.4643	6.51974	7.43509	5.93762	4.92983	3.98051	10.3327	4.94536	6.51576	8.01097	6.7458	5.85175	4.78634	4.75453	8.37922	5.41054	5.16205	6.01596	9.37737	5.65071	4.72189	4.46693	10.1696	5.09156	5.83133	6.21883	7.52294	6.20432	4.05777	4.51616	9.23574	5.75683	2.98235	6.0532	7.42841	6.03708	3.91682	3.81309	10.7355	4.69441	6.3909	7.78476
ENSMUSP00000033597.9	Hmgn5	high-mobility group nucleosome binding domain 5 [Source:MGI Symbol;Acc:MGI:1355295]	7	12	13	10	UR	14.4093	5.71028	6.04285	3.66697	4.80025	3.82547	3.71216	6.94501	8.12806	6.44392	6.60729	4.57805	6.83313	4.55934	3.77518	9.96273	6.00989	7.86312	4.64815	5.79329	6.23549	4.42743	4.10165	7.59262	8.8609	6.65407	5.79319	7.44305	7.31604	3.61127	4.91358	8.73628	7.90826	5.5569	5.83726	4.51558	6.01646	5.52569	6.04933	7.64384	8.15899	6.30095
ENSMUSP00000107873.3	Vwf	Von Willebrand factor [Source:MGI Symbol;Acc:MGI:98941]	8	9	7	7	UR	5.27477	7.47467	10.9146	5.15077	9.70595	5.77414	5.30447	7.43363	3.77586	7.71582	6.526	4.10141	5.36824	5.14641	4.35333	5.97996	4.21041	7.66458	6.12113	5.41933	6.78317	6.53544	4.30905	6.36714	6.12799	6.77531	8.24434	4.50834	4.84499	6.24539	8.05267	7.79072	3.65372	8.03796	6.41986	4.66585	5.89326	5.52787	4.76787	5.98354	6.71682	6.58518
ENSMUSP00000009236.5	Derl3	Der1-like domain family, member 3 [Source:MGI Symbol;Acc:MGI:1917627]	1	1	1	1	UR	11.8991	2.1207	0.654576	1.53582	1.37202	1.5375	10.0844	2.53125	6.10243	2.27064	18.6466	5.19423	0.945552	15.0755	16.457	3.57268	12.1782	1.88701	0.571631	1.02122	1.10597	1.73515	9.42261	2.78899	5.92401	2.06264	18.9295	6.33632	0.99105	16.9447	15.3293	2.77178	11.5708	3.16776	2.12854	1.68022	1.95727	3.6571	5.9571	3.90934	6.98874	4.51567
ENSMUSP00000018744.9	Shmt1	serine hydroxymethyltransferase 1 (soluble) [Source:MGI Symbol;Acc:MGI:98299]	45	48	53	57	UR	6.12557	6.42408	4.90497	7.39755	7.50807	7.7274	5.93184	6.92353	7.5355	5.84961	3.81104	5.76287	6.52851	7.11935	4.52756	5.92256	7.03117	5.03972	5.95346	7.26048	7.78787	7.27807	6.12809	6.6986	7.46734	5.49087	3.99659	5.50545	8.31509	5.82524	4.46018	5.76178	6.45837	6.07393	5.53604	7.30505	7.55447	7.67159	5.67725	6.86037	7.1269	5.95152
ENSMUSP00000034903.6	Gsta4	glutathione S-transferase, alpha 4 [Source:MGI Symbol;Acc:MGI:1309515]	26	19	21	21	UR	9.2555	5.6176	3.08133	8.829	7.6585	7.91036	5.38344	5.25167	6.20536	4.28832	3.40925	8.13211	4.98202	12.6723	4.36288	2.96033	8.50797	5.49581	3.2534	8.70004	6.49301	6.84027	6.90074	3.85481	6.89155	4.5433	2.2542	7.14547	5.59975	16.1379	4.11229	3.26948	9.37934	5.01932	2.90113	7.45757	6.8587	8.02839	6.32728	4.44242	5.9491	3.80875
ENSMUSP00000045606.7	Hibch	3-hydroxyisobutyryl-Coenzyme A hydrolase [Source:MGI Symbol;Acc:MGI:1923792]	27	32	34	37	UR	7.2993	6.00423	3.10951	6.73807	4.8137	8.12279	9.37063	6.6624	5.42567	5.8334	3.20543	7.33566	4.74683	7.24448	8.58936	5.49853	7.38463	4.96125	3.47936	7.21468	4.38194	7.83921	10.1377	6.17205	5.7504	6.26891	3.19581	6.9579	5.33811	7.3712	7.82343	5.72345	7.57363	5.26577	3.31394	7.44654	4.69155	7.81529	9.70261	6.3055	5.97755	5.99501
ENSMUSP00000151913.2	Csrp2	cysteine and glycine-rich protein 2 [Source:MGI Symbol;Acc:MGI:1202907]	4	2	3	3	UR	4.97696	7.03103	6.77366	5.73851	6.40089	5.97509	5.1614	6.57985	5.34178	6.60527	9.63783	5.53328	6.78537	4.43408	6.34826	6.67677	4.95334	10.4347	8.41105	4.24553	6.09492	4.981	5.16327	8.00915	4.30148	5.52411	9.64857	4.72446	5.65362	5.42534	5.3488	7.08066	3.5948	6.42382	7.40086	6.30091	5.70866	4.92549	6.01777	7.21365	4.91382	6.13448
ENSMUSP00000102664.2	Fmo5	flavin containing monooxygenase 5 [Source:MGI Symbol;Acc:MGI:1310004]	35	34	34	32	UR	4.88973	5.06689	3.93631	5.29615	7.00352	5.00414	9.12687	5.41943	4.4511	6.97984	3.16378	6.1827	6.03085	8.93788	8.42103	10.0898	4.56471	5.90784	5.60517	5.50169	5.59974	4.95324	8.5104	6.1738	4.57119	7.10961	3.45387	5.93862	6.04233	9.20642	9.46266	7.39871	3.75986	5.2582	5.2624	4.54171	5.7644	4.7424	8.3387	6.32599	5.37019	7.0596
ENSMUSP00000029386.8	Etfdh	electron transferring flavoprotein, dehydrogenase [Source:MGI Symbol;Acc:MGI:106100]	45	37	40	42	UR	6.60106	5.55201	5.37304	6.0473	6.5832	5.60812	6.32706	6.53325	8.04408	7.03687	3.90404	6.53916	7.04086	6.1398	5.33368	7.33647	7.78193	5.05789	5.8612	6.00858	6.2608	5.53484	6.27754	7.33816	7.96603	7.06476	3.99225	6.57142	7.02383	5.60669	5.17954	6.47454	6.91562	5.60251	5.24631	6.91323	6.32855	5.44629	6.14293	6.94326	7.67815	6.72639
ENSMUSP00000109530.3	Apoo	apolipoprotein O [Source:MGI Symbol;Acc:MGI:1915566]	6	7	7	9	UR	6.8995	6.35155	6.83685	5.15861	6.37571	5.52405	7.43712	7	6.97124	6.4041	5.45758	5.62545	6.84305	5.61374	5.5038	5.99766	7.55497	5.52573	6.56874	4.96263	6.69596	5.27687	6.63809	7.28823	7.40621	6.23062	5.62038	5.80731	6.95486	5.37294	5.84913	6.24732	7.56771	6.23468	6.76472	4.94075	6.71265	5.23194	6.81582	6.95976	7.71804	5.5278
ENSMUSP00000059224.8	C1galt1c1	C1GALT1-specific chaperone 1 [Source:MGI Symbol;Acc:MGI:1913493]	1	2	3	1	UR	5.48017	8.65233	5.86385	6.42932	4.81931	6.93839	6.75985	5.5569	2.29536	6.68213	10.8762	6.78692	6.3156	5.10884	8.28769	3.14718	5.5447	6.24871	5.4941	7.26569	5.54739	5.63383	7.41995	6.7679	5.07169	7.16729	8.19557	4.98431	4.78034	4.31052	9.42239	6.14559	5.89656	6.32869	5.70156	6.85162	6.27819	5.86503	6.80059	5.68256	4.85514	7.02824
ENSMUSP00000054421.10	Eif3j2	eukaryotic translation initiation factor 3, subunit J2 [Source:MGI Symbol;Acc:MGI:3704486]	7	7	7	6	UR	6.31587	6.46406	5.9186	5.77608	6.18085	5.61263	5.88011	4.73483	6.40353	7.2517	6.74543	6.01718	6.9321	7.57759	6.3831	5.80632	6.23745	5.20508	6.10377	6.06618	6.04354	6.15142	4.79767	3.51496	5.00621	7.6079	7.48713	7.46377	8.72044	7.42177	6.64939	5.52332	5.49367	6.11315	6.7708	5.38748	5.85019	5.50352	6.19381	4.44565	5.42368	7.42136
ENSMUSP00000116413.2	Chpt1	choline phosphotransferase 1 [Source:MGI Symbol;Acc:MGI:2384841]	1	1	2	2	UR	4.33153	4.5597	5.11894	4.43939	6.47571	4.2701	6.80947	4.83961	5.60953	9.47444	3.59254	6.64082	8.71407	5.99152	6.11082	13.0218	4.47155	3.8737	6.11946	4.17912	7.81169	4.38378	4.76905	6.8766	5.21707	11.0765	4.09082	7.77221	8.84656	5.05439	7.59368	7.86377	2.44083	4.87076	7.29759	5.13607	5.34288	2.98272	4.32761	4.97097	5.73054	10.1174
ENSMUSP00000028917.7	Dtd1	D-tyrosyl-tRNA deacylase 1 [Source:MGI Symbol;Acc:MGI:1913294]	4	2	4	5	UR	5.13195	6.8322	4.15628	8.48613	5.07001	6.44832	6.90022	8.71822	5.73877	6.86657	5.01002	5.94973	5.2463	6.02101	7.21569	6.20855	5.57783	7.65429	4.82648	7.7617	5.9874	6.10057	7.38246	7.81682	5.82613	7.04254	4.21429	5.02802	5.93329	5.0342	6.9332	6.88077	5.91913	6.77563	4.58963	6.39042	5.89236	7.07639	6.83265	7.09211	5.82423	6.78969
ENSMUSP00000044687.7	Trmt6	tRNA methyltransferase 6 [Source:MGI Symbol;Acc:MGI:1914176]	5	9	6	8	UR	6.7507	4.9222	5.18101	5.79705	6.82026	5.24806	6.4619	4.98778	7.34874	5.37316	9.24943	6.82362	8.07901	4.79336	6.18034	5.98338	6.86918	5.80133	5.15923	5.8583	7.01086	5.35578	6.1232	5.37857	7.10026	6.09335	8.59505	6.6256	7.74443	5.00855	5.57323	5.70308	7.10153	5.63114	5.40851	6.86339	6.75869	5.19453	6.62251	5.58883	7.37028	6.13023
ENSMUSP00000145147.2	Eif4g3	eukaryotic translation initiation factor 4 gamma, 3 [Source:MGI Symbol;Acc:MGI:1923935]	17	14	13	10	UR	6.87451	5.77125	5.26348	5.77447	6.68617	6.78223	6.18553	6.1294	4.36302	4.05416	6.83022	7.50352	8.21949	8.46027	7.73745	3.36484	6.70832	4.9018	5.84233	4.91112	6.28052	6.62921	5.58647	4.75966	6.97995	5.83673	8.24419	6.40075	6.13118	8.35065	7.28723	5.14988	6.46031	4.80141	5.80626	5.18172	6.1261	5.61532	5.68488	5.28722	7.29067	5.82281
ENSMUSP00000081575.4	Fkbp15	FK506 binding protein 15 [Source:MGI Symbol;Acc:MGI:2444782]	11	16	14	16	UR	7.32485	6.8963	5.49993	7.49175	6.47541	4.23392	6.67277	7.15841	7.09681	6.44324	5.53606	6.34972	7.09569	4.54186	5.27779	5.90547	7.13807	7.14707	4.47794	7.04024	7.1583	4.45998	5.69066	5.69399	7.62881	5.77098	6.13251	7.23881	7.24913	4.03093	6.08428	7.05829	7.11744	6.85233	4.997	6.71603	7.27821	4.75676	6.4197	6.2402	6.93861	5.83757
ENSMUSP00000019862.3	L3hypdh	L-3-hydroxyproline dehydratase (trans-) [Source:MGI Symbol;Acc:MGI:1914467]	12	16	12	16	UR	8.21883	9.19562	3.97554	12.2067	4.5927	3.29707	7.01182	2.9031	8.52214	9.58282	4.35584	9.35752	3.13392	3.30651	6.68108	3.65878	8.47949	7.87567	5.73968	12.1522	4.64568	3.13971	7.59069	3.37138	8.48715	11.0075	3.88474	8.39605	3.26468	2.85185	6.23391	2.87963	8.38654	10.3636	5.24411	10.1565	4.08326	2.69784	7.65076	2.91784	8.92211	10.2199
ENSMUSP00000062039.9	Ndufaf6	NADH:ubiquinone oxidoreductase complex assembly factor 6 [Source:MGI Symbol;Acc:MGI:1924197]	4	5	3	3	UR	6.52369	5.43415	3.38576	6.30506	6.71562	3.48519	7.01498	7.71739	7.77964	5.54264	4.03847	8.25854	6.29105	3.85442	8.28754	9.36586	6.61752	5.77446	3.57282	6.48902	6.72426	3.72293	7.3851	9.14424	7.92479	5.06609	3.77649	6.34671	7.42991	3.64649	8.00352	8.37563	6.21654	6.18118	3.38915	7.5114	6.53975	3.56094	7.5836	8.36654	7.26434	5.35148
ENSMUSP00000047551.6	Ephx1	epoxide hydrolase 1, microsomal [Source:MGI Symbol;Acc:MGI:95405]	44	41	41	39	UR	2.00044	4.25931	4.35827	12.5563	10.9082	2.49967	3.51236	5.02572	4.61054	5.03614	4.34317	10.1109	13.1708	3.1035	5.99824	8.50645	2.48187	4.99177	5.73768	10.7826	10.1935	2.4785	4.86809	5.59002	5.04404	7.22792	3.31524	9.62527	9.79395	4.34944	5.99584	7.52423	2.54555	5.4041	5.87937	6.58164	10.8636	2.61396	4.78947	6.04871	4.54598	6.06943
ENSMUSP00000101825.2	Kyat3	kynurenine aminotransferase 3 [Source:MGI Symbol;Acc:MGI:2677849]	45	41	46	37	UR	7.85571	5.84749	6.54536	5.87996	5.09702	13.516	9.26864	5.74874	4.80588	3.70652	4.83764	2.52262	4.05264	10.4851	8.50909	1.32155	6.86532	6.89625	6.59331	5.44183	5.53374	12.608	12.7744	4.6948	4.56426	3.4747	4.25261	1.8439	4.15441	10.1926	7.92898	2.18095	7.67114	5.52565	5.76594	4.19659	6.19496	12.3673	12.3555	6.18828	4.71028	3.76993
ENSMUSP00000150590.2	Csk	c-src tyrosine kinase [Source:MGI Symbol;Acc:MGI:88537]	15	14	13	14	UR	5.83449	6.74465	4.99757	6.00734	5.95606	5.25406	6.76899	5.95563	5.53112	6.6902	5.04308	7.27219	7.84414	6.40675	7.49848	6.19526	6.23991	6.85727	5.12787	5.87515	6.56153	5.12543	5.48641	6.12978	6.9682	7.24973	4.76433	6.57752	7.30251	5.99579	6.80407	6.93451	5.66498	6.30697	5.42205	6.26752	6.22464	5.04537	5.71037	5.86377	6.58159	7.34278
[truncated: 6,498 more rows]
[truncated: 32 more columns]
