# Supplementary material for: Sample multiplexing-based targeted pathway proteomics with real-time analytics reveals the impact of genetic variation on protein expression
Source: Nat Commun. 2023 Feb 2;14:555. doi: 10.1038/s41467-023-36269-7 (PMC9894840; doi:10.1038/s41467-023-36269-7)
Supplement: Supplementary file 5 — Dataset 3 [file 41467_2023_36269_MOESM5_ESM.xlsx]

## Sheet: Description
Table S3 protein abundance in 480 DO livers quantified using GoDig. Related to Figure 4-7, S6-S8.
TMT plex: TMT labeling arrangement. 480 DO mice are grouped into 30 TMTpro16 plexes.
DO quantification: Log2 abundance of 220 proteins in 480 DO livers quantified using GoDig. Protein abundance was first ratioed to the group mean and then log2-transformed. 220 proteins correspond to 4 categories of proteins: lipid metabolism-related proteins (50), kinases (50), candidate lipid mediator proteins (50), lipid droplet proteins (70).

## Sheet: TMT plex
TMT Plex	Channels																	color indicates DO mouse breeding waves
	126	127N	127C	128N	128C	129N	129C	130N	130C	131N	131C	132N	132C	133N	133C	134		sex: F	sex: M
	F	M	F	M	F	M	F	M	F	M	F	M	F	M	F	M		1	1
1	DO021	DO071	DO121	DO171	DO221	DO271	DO321	DO371	DO461	DO511	DO022	DO072	DO122	DO172	DO222	DO272		2	2
2	DO322	DO372	DO462	DO512	DO023	DO073	DO123	DO173	DO223	DO273	DO323	DO373	DO463	DO513	DO024	DO074		3	3
3	DO124	DO174	DO224	DO274	DO324	DO374	DO464	DO514	DO025	DO075	DO125	DO175	DO225	DO275	DO325	DO375		4	4
4	DO465	DO515	DO026	DO076	DO126	DO176	DO226	DO276	DO326	DO376	DO466	DO516	DO027	DO078	DO128	DO177		5	5
5	DO227	DO277	DO327	DO377	DO467	DO517	DO028	DO079	DO129	DO178	DO228	DO278	DO328	DO378	DO468	DO518
6	DO030	DO080	DO130	DO179	DO229	DO279	DO329	DO379	DO469	DO519	DO031	DO081	DO131	DO180	DO230	DO280
7	DO330	DO380	DO470	DO520	DO032	DO082	DO132	DO181	DO231	DO281	DO331	DO381	DO471	DO521	DO033	DO083
8	DO133	DO182	DO232	DO282	DO332	DO382	DO472	DO522	DO034	DO084	DO137	DO183	DO233	DO283	DO333	DO383
9	DO473	DO523	DO035	DO085	DO138	DO184	DO234	DO284	DO335	DO384	DO474	DO524	DO036	DO086	DO140	DO185
10	DO235	DO285	DO336	DO385	DO475	DO525	DO037	DO087	DO141	DO186	DO236	DO286	DO337	DO386	DO476	DO526
11	DO038	DO088	DO142	DO187	DO237	DO287	DO338	DO387	DO477	DO527	DO039	DO089	DO143	DO188	DO238	DO288
12	DO339	DO388	DO478	DO528	DO040	DO090	DO144	DO189	DO239	DO289	DO340	DO389	DO479	DO529	DO041	DO091
13	DO145	DO190	DO240	DO290	DO342	DO390	DO480	DO530	DO042	DO092	DO146	DO192	DO241	DO291	DO343	DO391
14	DO481	DO531	DO043	DO093	DO147	DO193	DO242	DO292	DO344	DO392	DO482	DO532	DO044	DO094	DO148	DO194
15	DO243	DO293	DO345	DO393	DO483	DO533	DO046	DO095	DO149	DO195	DO244	DO294	DO346	DO394	DO484	DO534
16	DO047	DO096	DO150	DO196	DO245	DO295	DO347	DO395	DO485	DO535	DO048	DO097	DO151	DO197	DO246	DO296
17	DO348	DO396	DO486	DO536	DO049	DO098	DO152	DO199	DO247	DO297	DO349	DO397	DO487	DO537	DO050	DO099
18	DO153	DO200	DO248	DO298	DO350	DO398	DO488	DO538	DO051	DO100	DO154	DO201	DO249	DO299	DO352	DO399
19	DO489	DO539	DO052	DO101	DO155	DO202	DO250	DO300	DO353	DO400	DO490	DO540	DO053	DO102	DO156	DO203
20	DO251	DO301	DO354	DO401	DO491	DO541	DO054	DO103	DO157	DO204	DO252	DO302	DO355	DO402	DO492	DO542
21	DO055	DO104	DO158	DO205	DO253	DO303	DO356	DO403	DO493	DO543	DO056	DO105	DO159	DO206	DO254	DO304
22	DO357	DO404	DO494	DO544	DO057	DO106	DO160	DO207	DO255	DO305	DO358	DO405	DO495	DO545	DO058	DO107
23	DO161	DO208	DO256	DO306	DO359	DO406	DO496	DO546	DO059	DO108	DO162	DO209	DO257	DO307	DO360	DO407
24	DO497	DO547	DO060	DO109	DO163	DO210	DO258	DO308	DO361	DO408	DO498	DO548	DO061	DO111	DO164	DO211
25	DO259	DO309	DO362	DO409	DO499	DO549	DO062	DO112	DO165	DO212	DO260	DO310	DO363	DO410	DO500	DO550
26	DO063	DO113	DO166	DO213	DO261	DO311	DO364	DO411	DO501	DO551	DO064	DO114	DO167	DO214	DO262	DO312
27	DO365	DO412	DO502	DO552	DO065	DO115	DO168	DO215	DO263	DO313	DO366	DO413	DO503	DO553	DO066	DO116
28	DO169	DO216	DO264	DO314	DO367	DO414	DO504	DO554	DO067	DO118	DO170	DO217	DO265	DO315	DO368	DO415
29	DO505	DO555	DO068	DO119	DO269	DO218	DO266	DO316	DO369	DO416	DO506	DO556	DO069	DO120	DO270	DO219
30	DO267	DO317	DO370	DO417	DO507	DO557	DO070	DO319	DO510	DO220	DO268	DO318	DO191	DO418	DO508	DO558

## Sheet: DO quantification
Protein_ID	Gene_Symbol	GoDig_Assay	DO021	DO071	DO121	DO171	DO221	DO271	DO321	DO371	DO461	DO511	DO022	DO072	DO122	DO172	DO222	DO272	DO322	DO372	DO462	DO512	DO023	DO073	DO123	DO173	DO223	DO273	DO323	DO373	DO463	DO513	DO024	DO074	DO124	DO174	DO224	DO274	DO324	DO374	DO464	DO514	DO025	DO075	DO125	DO175	DO225	DO275	DO325
ENSMUSP00000126773.3	Ces2h	potential lipid mediator	-2.91833	-3.51757	-2.83755	0.420491	0.852194	1.33348	1.39253	-2.87976	-1.84276	-2.90815	0.98703	0.937189	-2.61287	1.29971	-2.64414	-3.04223	0.668706	1.39109	-2.27199	0.745064	-3.34654	-2.36944	-2.43134	1.06295	1.02255	0.505372	0.868793	-2.92256	-3.50335	0.73261	-3.39329	-3.57249	0.40728	-0.0481995	1.44062	-2.83741	-2.20206	0.352595	0.669157	0.797551	-2.90322	-2.96435	-2.86523	0.243313	0.447771	0.470516	-3.47949
ENSMUSP00000031549.6	Gm4951	potential lipid mediator	-2.4734	0.847856	-0.719962	0.472222	0.0461899	0.190586	0.629472	0.0197382	-0.682743	0.171361	-2.10201	0.889162	-1.25554	0.539686	-0.547142	-0.151657	0.180125	-0.56011	0.395927	0.12662	-0.0439599	-0.2099	0.432839	-0.167867	0.614071	-0.844512	0.611184	0.357283	-0.27469	-0.0658328	-0.498918	-1.63953	-0.292774	-2.66315	0.380543	1.00917	-0.161325	-2.16421	0.259928	0.606577	0.259245	-0.00748245	-0.123913	1.24367	-2.5478	-2.18383	-0.176356
ENSMUSP00000037022.6	Slco1a1	potential lipid mediator	-1.94837	0.999849	-1.08502	0.238309	-0.663519	0.241878	-0.400442	0.428936	-2.64997	1.13335	-0.740791	0.163369	-1.18275	0.567911	-0.895248	0.71415	-3.76701	-0.0623801	-0.505338	0.336043	-2.83792	0.22137	0.377017	0.6544	-0.00622499	0.715474	-1.6848	0.756468	-0.554256	0.589157	-0.386982	0.305144	-1.47519	-0.568764	0.0320832	1.10311	-0.677603	0.172293	-1.47713	0.549934	-0.804578	-0.29311	-1.55422	0.883175	0.465875	0.737443	-2.56891
ENSMUSP00000026211.9	Cyp2c23	potential lipid mediator	-1.83619	-3.72706	0.0301135	1.5903	-0.390788	-2.5515	0.663961	-0.119022	-0.868659	-0.23306	-0.412749	0.648121	0.793968	-3.38816	1.03748	-0.798644	-4.27464	-3.46684	-0.72354	1.07509	1.48477	-1.93543	-1.87902	1.67268	1.36312	0.301602	-0.302105	-3.70306	-0.681102	0.263511	-3.77311	-4.82318	-4.34582	0.132728	-0.207077	-0.242433	0.796413	-3.14071	0.524237	0.0805794	0.57591	-0.720789	0.136594	1.42498	-2.98145	0.568392	-0.128097
ENSMUSP00000020329.7	Egfr	kinases	-1.40031	0.474788	-0.795301	0.472714	-0.510825	-0.686528	-1.02944	0.597105	-1.15515	0.746349	-0.862949	0.830154	-1.15308	0.652523	0.0394953	0.524217	-0.979853	-0.0586059	-0.531367	0.671823	-0.793042	0.535625	0.142479	0.192043	-0.0170511	0.145057	-0.238128	0.2789	-1.18887	0.935309	-0.293433	-0.615122	-0.99002	0.0684181	0.424263	0.731538	-0.608268	0.135386	-0.942416	0.317688	-0.324318	-0.255705	-1.39524	0.0411236	0.209897	0.755607	-0.093469
ENSMUSP00000010038.4	Snap47	potential lipid mediator	-0.769126	0.216514	-0.195085	0.58977	0.16871	0.243267	0.0279138	0.410513	-0.533266	0.327537	0.170233	-0.33492	-0.241816	-0.576726	0.239781	-0.609429	-0.211877	-0.413996	0.0546023	0.460504	-0.339925	0.252196	-0.370222	0.310075	0.262627	-0.0940884	-0.346947	0.192612	0.258551	-0.455042	-0.142291	0.110318	-0.132304	0.196598	0.137145	0.242233	0.0250395	0.305099	0.0622365	0.26168	-0.257548	-0.20256	-0.219439	0.0368913	-0.56176	-0.0627516	-0.133203
ENSMUSP00000028704.3	Hao1	lipid metabolism	-0.75518	0.591617	-0.234594	0.23387	-0.146869	-0.695885	-0.0287254	-0.898619	-0.155442	0.735153	-0.300648	0.373056	-0.278292	0.331357	-0.681485	0.547707	0.170132	-0.0738022	0.360951	0.372462	-1.76653	0.393854	0.0303734	0.719302	-0.334843	-0.155052	0.0289015	0.736955	-0.278415	-0.672882	-1.1634	-0.332186	-0.00725885	-0.735707	-0.738627	-0.794833	-0.968822	-0.315187	0.172626	0.616609	0.36208	0.123495	-0.132771	0.355575	0.485393	0.394065	-0.283307
ENSMUSP00000101944.3	Cyp2u1	potential lipid mediator	-0.699823	1.13572	-0.774841	-0.458813	-0.790075	0.122924	-0.788464	-0.09772	-0.465316	0.266363	-0.70693	0.169299	-0.686785	1.3284	-0.70053	0.358696	-1.41909	0.495766	-0.913863	0.451199	-1.21006	1.05908	-0.82922	1.00768	-1.07653	0.825043	-0.720293	0.166382	-1.17366	0.452966	-1.15959	-0.00877455	-0.99233	0.213642	-0.749396	0.460614	-0.879295	0.257629	-0.782012	0.542993	-0.345597	0.695666	-0.824443	0.464962	-0.625353	1.01693	-0.708921
ENSMUSP00000090259.4	Sult3a1	potential lipid mediator	-0.690293	-2.99072	0.263633	0.975952	0.301622	-0.293425	0.177184	-2.51704	-0.947987	0.382184	0.660749	-2.61795	1.17753	-2.4394	0.37815	0.507685	-1.70457	0.612485	-0.587175	0.691877	-0.127389	0.578691	-1.85689	-1.65545	-1.02629	0.1076	-0.433116	1.22862	-0.0568849	0.147079	0.947533	-2.11368	0.450108	-2.93895	0.840233	-2.59208	-0.665054	-2.8149	0.640618	-2.85991	0.569897	-2.63421	0.950569	0.592703	1.51575	0.552499	-0.970035
ENSMUSP00000034178.9	Ces1f	lipid metabolism	-0.669262	-0.698178	-0.259137	0.125462	0.0414626	0.79099	0.201269	0.476869	-0.234893	0.0145853	0.133924	-0.181541	0.313153	0.183524	-1.20304	-0.190747	0.0765948	-1.01764	0.0534903	-0.00644788	0.113878	-0.778174	-0.240582	-0.0844131	0.1426	-0.191163	0.196312	0.164397	-0.0671395	0.215988	-0.0846777	0.729573	-0.0926889	-0.525003	-0.154958	-0.371027	0.22317	0.104234	0.255417	0.720993	-0.537926	0.0925117	-0.243593	-0.662379	-0.0119219	0.425627	0.104965
ENSMUSP00000064655.8	Fabp1	lipid dropet protein	-0.639762	-0.135018	-0.329098	0.536719	-0.0682983	-0.15644	0.0687318	0.0261403	-0.0212163	0.0288332	-0.113764	0.363934	0.262352	0.122912	-0.171475	-0.168526	0.306101	0.683522	0.217312	0.0300532	0.291203	-0.304034	-0.755767	-0.0539997	-0.132506	-0.160509	-0.201536	0.49751	-0.0426892	-0.0410928	-0.847022	-0.325933	-0.585916	-0.261561	-0.0543635	0.162731	0.234866	0.0140694	0.206718	0.160698	0.365607	-0.0203058	0.0910162	0.0942955	-0.03361	-0.162342	-0.216085
ENSMUSP00000152718.2	Sult3a2	potential lipid mediator	-0.633435	-2.62867	0.57408	0.0924564	-0.0984929	-0.492095	0.417247	-2.08329	-1.29675	-0.438218	0.433508	-2.41066	2.15129	-2.10033	0.156997	-0.0765629	-2.14434	0.311595	-1.26767	-0.167641	-0.451712	-0.0329917	-2.111	-1.86243	-1.66265	-0.506026	-0.243173	1.56828	0.40116	-0.351737	1.95527	-2.32525	0.544296	-3.11899	0.1778	-2.96977	-1.03043	-2.99451	0.507093	-3.11135	0.417368	-2.85966	1.55331	-0.136079	2.18024	-0.540957	-1.46306
ENSMUSP00000108012.3	Pm20d1	lipid metabolism	-0.597617	-0.277442	-0.707195	-0.419235	0.788827	0.184858	0.628463	0.10554	-0.321667	0.429514	0.0664124	0.177906	-0.186952	-0.59834	-0.245553	-0.0591303	0.547285	-0.667493	0.269064	0.681079	-0.519006	-0.229146	-0.137956	-0.921595	0.233895	-0.811146	0.670909	-0.148339	0.211838	0.26407	-0.16731	-0.682337	-0.212891	-1.10512	1.0789	-0.638093	0.262314	-0.815395	0.935597	0.35721	-0.319665	-0.317228	-0.0840207	-0.147884	-0.515292	-0.161184	-0.0660588
ENSMUSP00000072555.4	Cyp2d10	lipid metabolism	-0.592642	0.00470787	-0.902276	0.48962	-0.244261	0.425904	-0.146426	0.474578	-0.303399	0.13829	-0.283418	-0.413581	-0.329206	0.57124	0.0412962	0.16308	-0.6952	-0.382618	-0.238619	0.340423	-0.476579	0.228664	0.0139525	0.376443	-0.0801027	0.358351	-0.270328	0.152283	-0.35116	0.215553	-0.182666	0.388221	-0.61189	0.103553	-0.162059	0.222361	-0.738251	0.128556	-0.575921	0.444018	-0.257526	0.497126	-0.459558	0.543612	-0.257118	0.389513	-0.255779
ENSMUSP00000023820.6	Fabp2	lipid dropet protein	-0.566675	-0.315253	-0.676366	-0.275813	0.10889	-0.47103	0.626778	0.0866438	0.516526	-0.0548283	0.351909	0.528111	-0.0408244	-0.0660412	-0.158746	-0.456254	-0.0431001	0.152119	0.0374717	-0.0919	-0.201988	-0.0860447	-0.163728	-0.275949	0.255559	-0.449816	-0.0838238	0.535838	0.541024	-0.493426	-0.154801	0.0575367	0.102937	-0.738353	-0.65461	-0.233099	0.583808	-0.0425374	0.415769	-0.42807	0.011152	0.0351303	0.0651328	0.385848	-0.133455	-0.293472	-0.124741
ENSMUSP00000034173.8	Ces1e	lipid metabolism	-0.547051	-0.524879	-0.463394	0.216434	-0.220083	0.620788	0.154659	0.605359	-0.0648	0.214122	-0.0941226	-0.3094	0.221502	0.446355	-0.776399	-0.453194	-0.0692713	-0.770862	-0.0839424	0.175796	0.0974452	-0.407777	-0.209553	0.172323	-0.113641	0.0654369	0.0491601	0.308051	-0.181673	0.13014	-0.457008	0.699983	-0.0681726	-0.190911	-0.646402	-0.325171	0.332886	-0.107939	0.294979	1.02296	-0.380803	0.373337	-0.159284	-0.627978	-0.288852	-0.218008	0.105943
ENSMUSP00000060912.8	Gulo	lipid dropet protein	-0.543238	0.041431	-0.0217775	0.0853906	0.117785	-0.0145093	-0.189439	0.0490701	-0.237391	-0.152627	0.411286	-0.184529	-0.0710744	0.190353	-0.0369933	0.294766	-0.627224	-0.39005	0.184793	0.0671369	-0.490025	0.257376	-0.0538792	0.356978	-0.252139	-0.158768	-0.381031	0.269525	0.275679	0.368956	-0.753182	0.535827	-0.55331	-0.297293	0.0727777	0.526051	-0.660963	0.0200979	-0.414521	0.0580558	-0.383317	0.0448483	-0.423564	0.599033	0.0483294	0.72959	-0.298748
ENSMUSP00000044556.7	Tkfc	kinases	-0.485384	-0.337277	-0.527665	0.145683	-0.078419	0.178094	-0.624254	0.312165	-0.119132	0.45523	0.332689	0.48201	-0.0596663	-0.126029	0.170181	-0.364763	0.0451959	0.573711	0.267548	-0.120096	0.0810633	-0.0913587	0.294551	-0.17484	0.11496	-0.23084	-0.466332	-0.0539011	-0.900489	0.105405	-0.0086696	0.0277408	0.0649447	-0.451895	-0.00418486	-0.842396	-0.383329	1.37022	-0.209339	0.0583317	0.190931	-0.0494392	-0.0229401	0.228023	-0.415303	-0.629916	-0.240178
ENSMUSP00000112666.2	Akr1c19	lipid metabolism	-0.4774	0.397888	0.193316	-1.32312	0.408137	0.690912	-0.681691	0.445208	0.340608	-0.847158	0.617532	0.414838	0.043723	-0.717647	-0.197499	-1.76421	-0.401437	-1.02896	-0.713005	0.464868	-0.457163	-0.143323	0.0183517	-0.791218	0.0824528	0.743894	-0.306047	0.778156	-0.312586	-0.0388169	0.495485	0.127429	-0.310801	0.394982	-0.0606353	0.021937	0.0872594	-0.0682078	0.450354	0.95677	-0.324447	-0.0154515	-0.545693	-0.260484	-0.417887	-0.839078	0.189771
ENSMUSP00000112664.3	Akr1c14	lipid metabolism	-0.45995	0.499771	-0.173936	0.435195	0.327714	-0.167946	-0.345785	0.194211	0.0456847	0.40306	-0.134043	-0.287196	-0.239683	-0.196303	-0.734754	0.187119	-0.42047	0.327818	-0.0873428	0.180468	-0.18934	0.309703	-0.304554	0.0787052	-0.281715	0.225674	-0.166423	0.163163	-0.322802	0.0579725	-0.282357	0.351051	-0.281298	0.194904	-0.015468	0.462869	-0.395886	0.296695	0.0632211	0.362159	-0.113377	0.204133	-0.502581	-0.072275	-0.394896	-0.0765166	-0.275716
ENSMUSP00000029639.6	Snx7	lipid dropet protein	-0.423931	0.0547856	-0.194637	0.260354	0.087233	-0.0193152	-0.0636206	-0.226746	-0.0866678	-0.45322	0.265439	0.490232	0.136906	0.125757	0.0238772	-0.325909	-0.318299	-0.6275	-0.187964	-0.0606969	0.00148245	0.148785	2.54863e-05	0.298342	0.0387822	0.00566102	-0.0487083	0.0862462	0.179002	0.157493	0.0635808	0.0321624	-0.772706	0.0336061	0.110599	0.0311122	-0.0974211	0.233055	0.0956813	-0.011698	0.274641	0.011387	0.217761	0.0183297	0.194904	-0.079485	-0.479035
ENSMUSP00000021630.9	Akr1c6	lipid metabolism	-0.410778	-0.319673	-0.242723	0.422836	-0.426539	0.0679943	0.147259	-0.209881	-0.168071	0.564669	0.0992731	-0.257443	-0.134944	0.299143	-0.196892	0.270251	-0.740962	0.480629	0.132946	0.212287	-0.146819	-0.152651	0.22053	0.513435	-0.428939	-0.753205	-0.385199	0.41036	0.526392	-0.254212	-0.432187	-0.143814	-0.422565	-0.248335	-0.178255	0.157177	0.0215045	0.300308	-0.346116	-0.365326	-0.426206	-0.0551123	-0.235134	0.0601679	0.0421275	0.359501	-0.0237995
ENSMUSP00000011055.7	Apip	potential lipid mediator	-0.407976	0.0451159	0.00531712	0.227739	-0.276769	0.0314403	-0.0895564	0.0263056	0.0306072	0.219154	-0.0400621	0.11233	0.0334461	0.309633	-0.428002	-0.0160081	-0.147723	-0.00208365	0.153199	0.0541547	-0.118404	-0.34987	-0.0582483	-0.041774	-0.0930071	0.0400537	0.0952004	0.0738072	-0.0760958	0.489511	0.00197542	-0.20033	-0.484663	-0.102717	-0.106774	0.0434866	0.246323	0.231952	-0.107801	0.0714822	-0.0537749	0.0386112	-0.120872	0.280591	-0.0598808	0.100771	-0.144801
ENSMUSP00000124881.2	Ermp1	potential lipid mediator	-0.398403	-0.2066	-0.125769	0.100702	-0.061239	-0.0829549	0.122551	-0.0353324	0.0806009	-0.178075	0.082596	0.48005	-0.131853	0.504452	-0.159657	-0.326709	-0.0381506	-0.0862024	-0.199661	0.232313	-0.101157	-0.0446172	-0.127314	0.194824	0.0471984	0.0893337	0.112742	-0.139362	0.0594767	0.0187977	0.00202345	-0.0989192	-0.300701	-0.241422	0.0470683	0.108986	0.0552657	-0.0783787	0.272286	0.0702299	-0.046543	-0.243094	0.0535545	0.23384	0.152877	0.20074	-0.146828
ENSMUSP00000114272.3	Etnk2	kinases	-0.390125	-0.344218	-0.0878675	0.144889	0.214272	0.147606	-0.097373	0.0204387	-0.219251	0.0300659	0.0142664	-0.123685	-0.0123921	0.252005	0.137158	0.132117	-0.20061	-0.12329	0.0569715	0.290993	-0.200712	0.235751	-0.0583821	-0.175682	-0.00385608	0.111897	-0.0743124	-0.131566	0.15345	0.163712	-0.210444	0.0248259	-0.162676	0.108391	0.23422	0.368809	-0.34206	-0.185023	-0.103067	-0.0938359	-0.171011	-0.00589379	-0.142392	0.45362	0.025946	0.27495	-0.157624
ENSMUSP00000128214.3	Pgghg	potential lipid mediator	-0.385227	-0.415537	-0.228564	0.589546	-0.365637	-0.133945	-0.142254	0.810237	0.0641291	0.539099	0.246741	-0.120856	-0.223245	-0.251908	-0.360046	-0.516564	0.676575	0.302152	-0.117693	0.184583	-0.0489534	-0.127232	-0.141522	-0.19496	-0.484537	-0.238903	-0.0821877	-0.0207713	-0.0127689	0.0114054	-0.0413805	-0.0220231	-0.375748	-0.181303	-0.755179	-0.272007	0.0320482	0.31254	0.429209	0.653305	-0.155525	-0.102289	0.453601	0.100095	-0.567515	-0.243741	-0.183612
ENSMUSP00000026398.4	Mettl7b	lipid dropet protein	-0.384627	-0.712239	0.134554	-0.413073	0.0820337	-0.30628	-0.00112928	-0.179022	0.518868	-0.4544	0.917615	-0.190696	0.012847	-0.0711718	0.139725	0.0493543	-0.0102593	-0.669596	0.508604	-0.477428	0.334875	0.0341488	0.135721	-0.113015	0.471003	-0.244747	0.147862	-0.222391	-0.0133473	-0.0918163	-0.171406	-0.125413	-0.171238	-0.425098	0.159108	-0.15266	-0.0844567	0.147009	0.62794	-0.49781	0.117597	-0.557252	-0.252056	0.134192	0.355933	-0.122979	0.374442
ENSMUSP00000112683.3	Bdh2	lipid metabolism	-0.37568	-0.159639	-0.23281	0.363358	-0.0321317	0.477699	-0.028612	0.504314	-0.229152	0.0500122	-0.0748691	-0.179899	0.0276267	-0.233846	-0.0378767	-0.212699	-0.127098	0.278935	-0.277553	0.72936	-0.10383	-0.0801698	-0.586574	0.114529	-0.595505	0.526229	0.233317	0.011093	0.222818	-0.331107	-0.193588	-0.640489	0.0230293	0.13789	-0.19268	0.499054	0.716243	0.130676	-0.429368	0.533928	-0.15905	-0.268038	-0.584563	-0.10021	-0.220726	-0.49165	-0.213317
ENSMUSP00000122274.2	Abhd5	lipid dropet protein	-0.346913	0.0241145	-1.331	-0.349863	-0.479369	0.428271	0.725909	0.195585	-0.401394	0.729128	0.878298	-0.256833	-0.658225	0.0251395	-0.851896	-0.221786	-0.418311	-0.295175	-0.113293	0.0969047	-0.561664	0.0414428	-0.109647	0.248691	0.0748327	-0.156568	-0.130651	0.494131	0.269001	-0.0240658	-0.399824	0.488	-0.36904	-0.38233	-0.128622	0.0875465	-0.254904	0.457575	0.00348656	0.101998	-0.0243743	0.00122846	0.232542	0.0353022	0.103965	0.338642	-0.321193
ENSMUSP00000067767.4	Aldh3a2	lipid metabolism	-0.346369	-1.23479	0.3491	0.0415333	0.550104	-0.472525	0.457005	0.0679868	0.386996	-0.454479	0.292421	-0.120266	-0.158345	-0.177265	0.121567	-0.27016	0.310426	0.0294081	0.312188	-0.202698	0.567817	-0.801201	-0.994135	-0.200081	0.221772	-0.371435	-0.032577	0.392974	0.549742	-0.63894	-0.446482	0.176762	-0.120219	-1.1752	0.105656	-1.0535	0.1793	0.0464438	0.76181	-0.21084	0.153718	-0.158416	0.602057	-0.267181	0.23914	0.0440646	-0.248439
ENSMUSP00000133404.2	Ppp2r1b	potential lipid mediator	-0.326789	0.0129364	0.25491	0.0274643	0.112698	0.216624	-0.118116	-0.0608659	-0.0493842	-0.11151	0.0810153	0.106411	0.0655996	0.0427568	-0.0915212	-0.292551	-0.0573254	-0.30463	-0.00984354	0.134023	0.173434	0.161371	-0.0665599	0.145299	-0.134506	-0.201339	0.0912917	0.0440112	0.0464602	0.102501	0.0224154	-0.264044	-0.341539	-0.0525674	0.00418607	0.0618364	0.220946	0.157781	0.0760976	0.0564446	0.176722	-0.216343	0.0424983	-0.0493217	0.0607601	-0.067339	-0.00610146
ENSMUSP00000023502.5	Snx4	lipid dropet protein	-0.32422	0.0118546	-0.0410574	0.137042	-0.0351966	-0.0551011	0.0259775	-0.130586	0.0221696	-0.212695	0.27406	0.394473	0.127802	-0.0230085	-0.0786683	-0.276557	-0.0684214	-0.627576	-0.0949699	0.0526472	-0.0292288	0.11078	-0.0264027	0.272484	0.0593219	0.0646288	0.00888716	0.0647535	0.206982	-0.0185784	-0.0465573	-0.110147	-0.138039	-0.0408341	0.0118105	0.112215	0.224707	0.211579	0.0212411	-0.0762448	0.0916582	-0.247297	0.0631074	-0.0676064	0.138729	0.0924494	-0.271221
ENSMUSP00000000049.6	Apoh	lipid metabolism	-0.318446	-0.0430362	-0.133129	-0.0118481	0.240945	-0.343992	0.284497	-0.0588305	-0.284742	-0.134798	-0.253172	0.0819459	-0.101412	-0.0630251	0.821973	-0.168523	-0.245627	-0.10334	-0.243135	-0.0283886	-0.19316	0.617536	0.0333449	0.110707	-0.147503	-0.442336	-0.112258	0.0988033	0.503666	-0.103232	-0.171508	0.0239307	-0.253403	-0.254707	-0.0459585	0.327197	-0.15897	-0.0570249	-0.0527451	0.438335	0.000641346	0.0250944	-0.14002	-0.0605063	0.152053	-0.0329922	-0.125453
ENSMUSP00000043467.8	Dhrs11	lipid metabolism	-0.307461	-0.25095	0.020862	-0.0536138	0.0287508	0.016464	0.136718	0.27749	-0.133164	0.101528	0.093698	0.25757	-0.0597738	0.136661	-0.298091	-0.134455	-0.0713055	-0.0717101	0.0302897	-0.00227993	0.0540469	-0.073279	-0.177973	0.0973395	-0.08323	-0.0395748	0.00505984	0.154868	0.00876766	0.0784333	-0.0862226	0.133584	-0.254131	0.0283757	-0.0218515	-0.105319	-0.0970732	0.125136	-0.27155	0.00681335	-0.159765	-0.0303247	0.143707	0.27073	-0.0225835	0.275296	-0.353602
ENSMUSP00000020864.9	Pctp	lipid dropet protein	-0.30729	-0.350226	0.24455	0.426814	-0.508007	-0.224444	0.415033	0.00261904	-0.499865	-0.216117	0.624979	-0.526625	0.476149	-0.23504	-0.546431	0.326899	0.486828	-0.202359	-0.364402	-0.116005	0.661408	-1.09372	-0.0456261	-0.182986	-0.281491	-0.875952	0.335418	0.457406	0.724936	0.00221487	-0.254842	-0.654796	0.100408	-1.99696	-1.03964	-0.17399	0.397935	-0.115422	0.94102	-0.902603	-0.109803	-0.160476	0.19824	-0.420967	0.377325	0.136048	0.429676
ENSMUSP00000018803.6	Pnpo	potential lipid mediator	-0.304287	-0.0504362	-0.0635274	-0.0249594	-0.0270851	-0.20011	0.144614	0.158937	-0.0684421	-0.0464304	0.140917	0.494706	-0.00847619	-0.0711008	-0.347459	0.0639208	-0.119786	0.0760361	0.101319	-0.0159672	0.0143854	-0.0742792	-0.129634	-0.00429568	-0.0984705	-0.0571711	0.0502975	-0.0386091	0.161309	-0.0153613	-0.168406	0.252302	-0.196887	-0.00791962	-0.118256	0.248899	-0.0585282	-0.132865	0.0126064	0.0618944	-0.116044	0.024643	-0.105264	-0.0136886	0.0109314	0.0432798	0.0536079
ENSMUSP00000022097.6	Ndufs6	lipid metabolism	-0.303761	-0.164058	0.189693	0.00481154	0.177453	-0.158205	-0.137291	-0.109254	0.0861616	-0.18042	0.272412	0.0257459	0.280619	-0.198899	0.023914	0.0253219	0.0666868	-0.0611849	0.341846	0.159366	0.321508	-0.00396632	-0.245494	-0.18052	0.224478	0.0286392	0.257907	0.189552	-0.13692	-0.191731	-0.269954	-1.00485	-0.198052	-0.0261786	-0.219058	-0.0488584	-0.179958	-0.241601	-0.307096	-0.271981	0.193427	0.115194	0.317069	0.335567	0.380407	0.130687	0.00430741
ENSMUSP00000035908.8	Chn2	lipid dropet protein	-0.29459	-0.201407	-0.00451602	-0.0915213	-0.399578	0.187052	-0.333322	0.264845	0.353372	-0.115145	-0.0457475	0.155592	0.135423	0.21927	-0.0331107	-0.0521627	-0.0404163	-0.491102	-0.0250473	-0.0526822	0.041165	-0.0909273	-0.0665803	-0.0456478	-0.134276	-0.225943	0.278935	0.321226	0.0558327	0.446234	-0.140951	-0.089445	-0.0255658	-0.318809	0.019721	0.0843239	-0.11737	-0.311344	-0.155279	-0.0466693	-0.220023	0.674717	0.0107183	0.16336	-0.115784	0.37565	-0.329469
ENSMUSP00000159019.2	Sacm1l	lipid metabolism	-0.288337	-0.184886	-0.307609	0.0189156	-0.00820938	0.193157	0.0470715	0.130689	0.0999962	-0.0259793	-0.200168	0.0115485	-0.0173169	0.414779	-0.0720978	0.0141573	-0.0929773	-0.272634	-0.0939382	0.116538	-0.258483	0.031835	-0.0189756	0.143469	0.202445	0.0641413	-0.180289	-0.0602393	0.129123	0.179493	-0.163312	0.146548	-0.0845448	-0.251804	-0.0679362	-0.0174586	-0.137692	-0.0657755	0.18263	0.21445	0.0311147	0.0900748	-0.257768	0.275046	0.0115137	0.234634	-0.231812
ENSMUSP00000140046.2	Ipo11	lipid dropet protein	-0.278112	0.0178536	0.153535	0.0412088	0.0249544	0.00222805	0.113055	0.218498	-0.221186	0.180716	-0.0625251	0.217205	-0.0995377	-0.094348	-0.212851	-0.13076	-0.0254724	-0.0513877	-0.106625	0.120794	-0.118183	-0.0352224	0.187318	0.050851	-0.00868738	-0.187013	0.00852809	-0.0977637	0.168884	0.15482	-0.0802449	-0.0462396	-0.114709	-0.217092	0.0622508	0.0386618	-0.0526801	0.225503	0.18126	0.0102172	0.146437	-0.0975619	-0.259605	0.131526	0.0187663	0.0290385	-0.0791532
ENSMUSP00000010049.5	Kdsr	lipid metabolism	-0.278071	-0.611863	-0.32075	0.255802	0.110058	0.324227	-0.0428914	-0.416863	0.281598	-0.562259	0.312794	0.557013	0.0334125	-0.395461	0.129327	-0.0120154	0.220581	-0.104668	-0.0961098	-0.171125	-0.187154	-0.555055	-0.244409	-0.0539467	0.416454	-0.0770088	0.40407	0.0122077	-0.151682	-0.145743	-0.0282431	0.395638	-0.611662	-0.618214	0.126495	-0.410568	-0.364259	0.607902	0.530953	-0.149246	0.341245	-0.103803	0.567328	-0.21727	-0.159195	-0.246418	-0.369112
ENSMUSP00000003681.8	Sec14l2	lipid metabolism	-0.267719	-0.41817	-0.214999	0.0930296	0.0784665	0.142901	0.228986	0.0466931	0.125751	-0.157808	0.12927	-0.231968	0.179582	0.219101	-0.230436	0.065299	-0.137161	-0.058696	-0.001147	-0.151252	-0.196642	0.0973014	-0.179771	0.0386292	0.0575608	-0.160332	-0.00422219	0.178773	0.24645	0.0945578	-0.148273	0.211239	0.105012	0.0340122	-0.174033	-0.225923	0.00142754	0.0752356	0.0906782	0.106103	-0.0337818	0.0550767	0.140245	0.173168	-0.11314	-0.337446	-0.165316
ENSMUSP00000038878.8	Aldh8a1	lipid metabolism	-0.263003	-0.557173	0.281	-0.329279	0.167089	0.257738	-0.290296	0.294006	0.312253	-0.393895	0.407127	0.0811206	0.415538	-0.0918911	-0.407521	-0.511953	0.116745	-0.967963	0.328365	0.246887	0.136141	0.0605487	-0.168331	-0.105168	0.116879	0.000123211	-0.981251	0.0909858	0.257719	0.0623429	0.080038	0.0675803	0.195481	-0.146221	-0.033917	0.218018	0.305934	-0.322484	0.130993	0.0219628	0.144007	0.0232601	0.0298729	-0.248342	0.118256	-0.456667	0.0712267
ENSMUSP00000150590.2	Csk	kinases	-0.259751	-0.0282082	0.0203925	0.0803972	-0.0751706	0.0620576	-0.0284595	-0.0191995	0.120802	0.083656	0.132519	0.225056	-0.0553251	-0.0323655	-0.230059	-0.0781154	-0.0358059	-0.234537	-0.0398269	0.113993	-0.120421	0.112137	0.000984238	-0.0778469	0.119128	-0.0358325	-0.0104528	-0.00983898	0.166942	0.212079	-0.0344422	-0.208076	-0.157353	-0.0411922	0.00928321	0.118953	0.004521	0.0495226	-0.0043191	0.114139	-0.0252366	-0.0903406	-0.0153638	0.107554	-0.0343709	0.038057	-0.0502634
ENSMUSP00000029814.10	Manba	potential lipid mediator	-0.255455	-0.503628	-0.101397	0.400205	0.413328	-0.0191864	-0.165698	0.295436	0.0728148	-0.228719	0.370702	-0.214715	0.186587	-0.297315	-0.164528	-0.211041	0.306509	-0.160677	-0.0153889	0.179399	-0.238934	-0.030453	-0.0743785	-0.0307195	-0.0623093	-0.315132	0.305652	-0.109054	0.175004	0.0605204	-0.158099	-0.0014144	-0.0768594	0.220744	-0.387501	0.421664	0.591671	-0.264515	-0.12731	0.050764	-0.36705	-0.474362	-0.0713907	0.0412395	0.455232	-0.430327	-0.207708
ENSMUSP00000105094.3	Top1	kinases	-0.253247	-0.0961891	-0.0609433	-0.0466272	-0.0299776	-0.182217	-0.234709	-0.21613	0.0810053	-0.0108093	0.11732	0.116735	0.101874	0.561726	-0.0419509	-0.0184111	-0.0814531	-0.209665	0.157248	0.0242715	0.0743119	0.045835	0.0358238	-0.08632	0.112375	-0.0314518	0.0657016	0.107463	-0.134071	0.0640419	-0.115021	-0.0855176	-0.084082	-0.152296	0.140161	0.172027	0.0430321	-0.016424	0.0538711	0.00307238	0.0911202	-0.264057	0.0323147	-0.0204854	0.14314	0.0501809	-0.0720701
ENSMUSP00000095845.2	Ttpa	lipid dropet protein	-0.250333	-0.631955	-0.00174091	-0.257124	0.177526	0.00149762	0.551125	0.057417	-0.0544125	-0.44634	0.202532	0.346729	0.105569	-0.0708831	-0.0301246	-0.129654	-0.260199	0.0614343	-0.0225272	-0.50638	-0.106311	-0.235932	0.104226	0.203313	-0.0235466	-0.249964	0.225614	0.165386	0.338191	-0.120275	0.0179519	0.158989	0.18615	-0.680407	0.0396632	-0.283998	-0.169909	0.230868	0.274113	-0.426723	-0.226066	0.223603	0.178197	0.242433	-0.0347018	0.00403155	-0.275316
ENSMUSP00000062670.9	Pon2	potential lipid mediator	-0.250053	-0.0324713	0.0846201	-0.0484214	0.17699	0.00426849	0.222229	0.0929343	-0.598374	-0.133572	0.0350669	-0.495414	0.0772873	0.395535	0.122114	0.0322526	0.219959	-0.30693	0.266397	-0.270692	0.0126849	-1.65988	0.00495902	0.215157	0.274679	0.0426934	-0.231588	0.216092	0.109888	0.329208	0.143457	-0.299398	-0.100908	-0.164106	0.306389	-0.0860868	0.041166	-0.243552	0.160869	-0.217833	0.0253646	-0.165186	-0.227159	0.173222	0.318266	0.187192	0.0260913
ENSMUSP00000030491.9	Cmpk1	kinases	-0.247177	-0.101781	-0.130281	0.198489	-0.0938682	0.0628685	0.118726	0.275434	-0.0797776	-0.00181899	-0.132159	0.337041	-0.117883	-0.0440051	-0.21501	0.0188258	-0.196655	0.237582	-0.0327424	0.0215434	-0.188685	0.087546	-0.050689	0.00188219	-0.179386	-0.315609	0.0752489	0.105392	0.165964	0.123867	-0.164076	0.175141	-0.360563	-0.340391	-0.179013	-0.253804	-0.121281	0.477362	0.014445	0.0551922	0.00269494	0.0486519	-0.0308667	0.347078	-0.0489836	0.0653119	-0.179691
ENSMUSP00000111942.3	Arl1	lipid dropet protein	-0.247011	0.125044	0.0755935	-0.0181104	0.0730316	-0.108913	0.149241	0.0315744	-0.0162831	-0.181492	-0.026424	0.188565	-0.145936	0.165849	-0.032623	-0.120504	0.0159421	-0.358531	0.0954222	0.0680293	-0.0968227	0.0801854	-0.0497817	0.0892467	0.0602822	-0.0963774	0.0837688	0.0196908	-0.000130746	0.242658	-0.0731788	-0.176361	-0.0439765	-0.175591	0.231566	0.104757	0.0442551	0.101308	-0.000988811	0.137881	0.00167108	-0.215428	-0.125584	-0.0466049	0.0909775	0.106819	-0.113623
ENSMUSP00000034947.6	Ppib	potential lipid mediator	-0.242634	-0.160736	0.0313937	0.108034	-0.268668	-0.122118	-0.0541417	0.149138	-0.0755711	0.077336	-0.100899	0.265997	-0.10504	0.0433459	0.0600079	0.260352	-0.241099	-0.752128	-0.144035	0.0567875	-0.21003	0.380822	-0.0593568	0.225156	-0.0305496	0.10771	-0.107053	0.0923657	-0.0878577	0.594721	-0.0634367	-0.216588	-0.123388	0.00698829	0.187531	0.137645	-0.100209	0.050986	-0.0339096	0.0678143	0.181218	-0.325657	-0.501096	0.170006	-0.0316367	0.257541	0.0492649
ENSMUSP00000029325.4	Aadac	lipid metabolism	-0.242334	0.104145	-0.0788795	0.282364	0.0068219	0.309689	-0.42782	0.20734	-0.0401133	0.0367509	0.131807	-0.222909	-0.190666	0.14032	-0.184825	-0.0503875	-0.603003	-0.361529	0.0933984	0.261013	-0.081681	0.0119477	0.0350408	0.255025	0.0460987	0.0676576	-0.382262	0.0857927	0.0198113	0.209865	0.053565	0.0138475	-0.359236	0.0229346	0.261109	0.383342	-0.274927	-0.285419	-0.0585746	0.10088	0.136679	0.0326753	-0.362681	0.242664	-0.0314934	0.28336	-0.310092
ENSMUSP00000097297.3	Aifm2	lipid dropet protein	-0.233579	-0.780129	0.443006	0.261301	-0.142906	-0.10635	0.447557	-0.352912	-0.120319	-0.0714785	0.903722	-1.06407	0.316713	-0.555807	-0.0560233	-0.121364	-0.425695	-0.34321	0.22348	-0.195275	0.000147336	-0.250184	-0.136345	-0.215475	0.287889	-0.0604876	0.13233	0.266194	0.391609	-0.130601	-0.329996	0.395035	-0.595401	-0.185351	-0.0295282	-0.429588	0.137822	0.532646	0.127431	-0.787906	0.0111737	-0.272517	0.270812	0.0809096	0.526244	0.272855	-0.174115
ENSMUSP00000078945.3	Htt	potential lipid mediator	-0.232674	-0.0449977	0.0823658	0.118013	0.0500539	-0.0814089	-0.0227193	0.0514107	-0.0333107	0.0580054	0.0194339	0.185668	-0.0518433	0.0718525	-0.115846	-0.109586	-0.0776114	0.102789	0.147038	0.162201	-0.0493609	-0.0010826	-0.0451018	-0.182179	-0.00391791	-0.28122	0.149262	0.0195903	-0.122365	0.265407	-0.0981928	-0.0918506	-0.32251	-0.268906	-0.0508023	0.0900805	0.00127655	0.124322	0.0408062	-0.0772856	0.118349	-0.153685	0.0249176	0.0503039	0.173567	0.0830433	-0.0665278
ENSMUSP00000080302.7	Pgk1	kinases	-0.230926	-0.152188	-0.0407921	0.135955	0.0139039	0.0891555	-0.0739698	0.132071	-0.100682	-0.00273228	-0.00630096	0.185864	0.198286	0.143694	-0.293377	-0.111112	-0.149174	0.419268	-0.0481016	0.0897825	-0.184011	0.0936299	-0.0327661	-0.102025	-0.0568307	-0.0994797	0.00293168	-0.0286767	-0.0902176	0.180257	-0.23604	0.103475	-0.154581	0.0381551	-0.113272	0.0605128	-0.177058	0.380714	-0.0198195	0.121932	-0.0339469	-0.0934469	0.046569	0.126315	-0.106808	-0.0330888	-0.229685
ENSMUSP00000036140.7	Acsm1	lipid metabolism	-0.230241	-0.0183136	0.500563	-0.0536059	0.0155618	-0.0795095	-0.148155	-0.36097	0.115981	-0.0349998	0.204614	-0.00077494	-0.0242773	-0.17628	0.181399	-0.105163	-0.418484	-0.872079	0.101142	0.144714	0.123148	0.275188	-0.0731446	0.327547	0.451426	0.256531	0.278577	-0.108085	-0.205348	-0.103334	-0.214037	-0.600656	-0.113787	0.133495	0.195592	0.560425	-0.355213	-0.505428	-0.176147	-0.11448	-0.0769829	-0.29133	-0.016579	-0.162451	0.288897	-0.0652669	0.246155
ENSMUSP00000113942.3	Gapdh	lipid dropet protein	-0.228593	-0.154469	-0.0851619	0.208182	-0.00407595	0.111622	-0.0892685	0.230698	-0.0281577	0.040792	0.050353	0.190747	0.0442646	0.0965063	-0.369603	-0.154281	-0.101298	0.565197	-0.0440732	-0.0248989	-0.0882878	-0.00517589	0.122299	0.0210146	-0.0245787	-0.167197	0.0613533	-0.0228797	-0.279355	0.0113186	-0.150395	-0.0574112	-0.131103	-0.108615	-0.341236	-0.14504	0.000940023	0.784682	-0.143134	0.0764618	-0.0155853	-0.164194	-0.0403735	0.202814	-0.182635	-0.0596478	-0.0457018
ENSMUSP00000105448.3	Gck	kinases	-0.228386	-0.511065	-0.628596	0.185837	-0.481283	0.383412	0.191508	0.474818	-0.183533	0.171633	-0.587588	0.67658	0.154672	0.267349	-0.736837	-0.119561	-0.686623	0.493411	-0.195384	-0.16982	-0.746892	-0.169276	-0.0773157	0.262637	-0.698783	0.00576076	-0.134725	0.68285	0.40633	0.294764	-0.461797	0.216172	-0.383484	-0.418157	-1.11075	-0.0602243	0.213922	0.571122	-0.0759091	0.295891	-0.278647	0.547721	-0.0165706	0.491063	-0.309813	-0.610315	-0.418963
ENSMUSP00000028241.7	Stom	potential lipid mediator	-0.226527	-0.183555	0.26844	-0.573876	-0.0766846	0.186008	0.0638071	0.366115	0.104816	-0.516293	0.0681557	0.0729802	-0.00451319	0.442843	-0.178935	-0.227314	-0.0872395	-0.275177	0.339717	-0.103166	-0.200823	-0.16294	0.0360934	0.108748	0.0350674	-0.45173	0.411393	0.120141	0.34074	-0.056872	-0.159366	-0.195617	-0.288885	-0.250552	-0.0575492	-0.209418	-0.162134	0.150561	-0.0123678	-0.118817	0.263749	0.0634789	-0.000501304	-0.257798	0.238922	0.298245	0.0560577
ENSMUSP00000033585.5	Pgk2	kinases	-0.223162	-0.0869565	-0.00805732	0.0976823	0.0284074	0.0603883	-0.0595686	0.163311	-0.0907818	0.00696029	-0.0496675	0.135017	0.184578	0.120646	-0.278149	-0.0910822	-0.218014	0.428081	-0.0166858	0.0162249	-0.163217	0.077161	-0.0746979	-0.0718001	-0.0669883	-0.108605	-0.0144911	0.0529947	-0.0323491	0.205534	-0.245371	0.0867322	-0.154571	-0.011113	-0.0954131	0.040938	-0.151604	0.382946	-0.0519343	0.111606	-0.0202348	-0.0700305	0.030396	0.140738	-0.136631	-0.0193289	-0.188944
ENSMUSP00000023760.7	Gpd1	lipid metabolism	-0.22057	-0.209526	0.00409836	0.069223	0.0251244	-0.0423599	-0.131327	0.487967	-0.180851	-0.027449	0.075137	0.435351	-0.157311	-0.134151	-0.165253	-0.0707315	-0.31045	0.652794	-0.166426	0.185102	-0.0422013	-0.0112179	0.0301545	-0.0381744	-0.249633	-0.223924	0.0103953	0.194025	-0.290585	0.238338	-0.0745889	-0.252093	-0.638933	-0.422487	-0.0351708	-0.206534	0.12428	0.555932	0.257392	0.223729	-0.0397449	-0.00655196	0.00432955	-0.094307	-0.0313276	0.0759504	-0.605941
ENSMUSP00000146938.2	Acsm5	potential lipid mediator	-0.21031	0.182159	0.0842478	0.166104	0.263873	-0.0558281	-0.108813	0.102637	-0.234262	-0.0882812	-0.0173535	-0.134376	0.0215079	0.0160491	-0.116816	0.0240176	-0.122011	-0.296615	-0.190936	0.308548	-0.104618	0.249628	-0.215975	0.127101	-0.117332	0.270187	0.0467288	0.0141476	0.0749818	0.0519898	-0.0381338	-0.241547	-0.41532	0.255003	0.0284057	0.139843	-0.0845337	-0.503923	-0.396477	-0.120137	0.114767	-0.104805	-0.0962303	0.431126	-0.0405125	0.40489	0.0671559
ENSMUSP00000068568.7	Retsat	lipid metabolism	-0.210047	-0.909512	0.189306	0.440547	-0.107085	-0.0675021	0.0218302	0.116117	-0.132491	0.00491306	0.0233419	0.203694	-0.0710272	-0.0269624	0.122297	0.026373	-0.0950192	0.194765	-0.0680597	0.425763	0.293173	-0.314278	-0.255785	0.133409	0.0239518	-0.127982	0.254829	0.0529218	-0.417761	-0.0886442	0.0075958	-0.319548	-0.744246	-0.166552	-0.212848	-0.0948486	0.290224	0.309233	0.0401822	-0.231424	0.243766	-0.641897	0.826501	0.087036	0.129346	0.0140496	-0.00310099
ENSMUSP00000132499.2	Prkag1	kinases	-0.209101	-0.509726	0.0744094	-0.154524	0.0784063	-0.00393668	0.015553	0.153829	0.297616	-0.243806	0.178272	0.365469	0.159605	-0.137779	-0.0743337	-0.259128	0.255135	0.197592	0.12497	-0.11554	0.149491	-0.197735	0.0500733	-0.265244	-0.0126263	-0.223294	0.105555	-0.110127	0.0417111	0.102747	0.0845034	-0.351084	-0.0892123	-0.204288	-0.117722	-0.211134	0.163597	0.328915	0.121345	-0.116666	0.252362	-0.204733	0.00224685	0.00359698	0.0873016	-0.198178	0.0783246
ENSMUSP00000001155.5	Araf	kinases	-0.207924	-0.253283	-0.060046	0.0259033	-0.187197	0.09104	-0.0450023	0.16028	0.0781269	0.0151648	-0.0766227	0.145479	-0.0163339	0.389564	0.039808	-0.250956	0.0279738	0.215161	0.0255834	0.0897868	0.032772	0.182996	-0.0962308	0.0538075	-0.215388	0.0340476	-0.130262	0.00360949	-0.172062	0.139786	-0.151647	-0.128328	-0.194021	-0.0635942	-0.230636	0.146314	0.208582	0.119358	0.0255746	0.0286379	-0.136759	-0.0865659	0.080501	0.0637545	-0.0675265	-0.0318632	0.131541
ENSMUSP00000126024.2	Cdk6	kinases	-0.206114	-0.238178	0.284447	0.236273	0.290926	-0.205449	-0.342335	-0.0226971	-0.206518	-0.166491	0.510493	-0.108172	0.270931	-0.0597624	-0.258874	-0.129897	0.0679485	-0.255716	-0.154833	0.140357	0.393529	-0.292642	-0.166311	-0.0614032	-0.0877229	-0.253632	-0.0181076	-0.0921639	0.407249	0.0757084	0.19651	-0.147292	-0.24817	-0.246981	0.091019	0.295598	0.0255469	-0.0025811	-0.0906279	0.029664	0.0403495	-0.0825242	0.26372	0.190172	-0.0683883	0.126011	-0.239827
ENSMUSP00000129264.2	Cyp4f15	lipid metabolism	-0.205119	-0.090983	-0.166823	-0.0386824	-0.0356151	0.420786	-0.00190451	-0.206177	-0.113348	0.0554834	0.235148	-0.0962175	-0.334236	0.0239818	0.297552	0.0487089	-0.379727	-0.286367	0.0399201	-0.172068	-0.207272	-0.0369424	0.113458	0.129745	0.423091	0.00506673	0.122966	0.401389	0.00383997	0.00788269	0.0468127	-0.548299	0.0377188	-0.26937	-0.0353244	0.0307424	-0.326907	-0.542188	-0.152723	-0.0614258	0.106785	0.24445	-0.488705	0.23048	0.658409	0.212677	0.0990398
ENSMUSP00000115353.2	Trp53rkb	kinases	-0.201234	-0.243778	0.148674	0.0900636	0.0658695	0.0284455	0.0262242	0.0696203	0.0759984	-0.235927	-0.0715089	-0.022221	0.210461	0.0881041	0.00570381	-0.128623	-0.0876408	-0.390756	0.100043	0.117941	0.0731038	-0.0658582	0.0836306	0.042802	0.093571	-0.160083	0.157364	0.0641892	0.0983101	-0.0720365	-0.0686485	-0.0831412	-0.319719	-0.194073	0.085706	-0.01925	0.0903995	-0.177383	0.243297	-0.178319	0.138487	-0.114073	0.163836	0.0226966	0.12502	0.131697	-0.0124542
ENSMUSP00000157198.2	Rab18	lipid dropet protein	-0.20112	-0.0557487	-0.14956	-0.0545117	-0.03332	0.0836715	0.132788	0.00154562	-0.0697337	-0.0752569	0.236959	-0.000803785	0.078232	0.131314	-0.00148651	-0.0903401	-0.0112561	-0.247695	-0.0643249	-0.0823271	-0.154185	-0.060583	-0.123655	-0.115316	0.0312664	-0.270563	0.0572025	0.0727293	0.38987	-0.021216	0.0640003	0.358346	-0.204705	-0.233856	-0.0517218	-0.130779	0.0365524	0.176163	0.169524	-0.0264329	0.0954799	-0.0297222	-0.0703653	0.0724014	0.119138	0.151209	0.0551423
ENSMUSP00000023467.8	Pak2	kinases	-0.198769	-0.132705	-0.0016532	-0.0218149	0.124257	-0.0452797	-0.122417	0.077493	0.0765237	-0.032653	-0.00694163	0.140111	0.0326277	0.00631081	0.0149061	0.0467452	-0.0378882	-0.293534	0.0924397	0.0186009	0.1074	0.0351096	-0.036685	-0.160543	0.16546	-0.122048	0.0486826	-0.0890661	0.190924	0.143657	-0.0268452	-0.125395	-0.181754	-0.250873	0.0708959	-0.0433328	0.0619655	0.155691	0.120711	0.0578893	0.146686	-0.183126	-0.128056	-0.0339018	0.106096	0.0887616	0.0629678
ENSMUSP00000113533.2	Phkg2	kinases	-0.198154	-0.0845027	-0.0675131	0.275033	-0.159022	0.0550948	0.0260897	0.453153	0.125507	0.172995	-0.363747	0.162655	0.0204715	-0.127042	-0.606371	-0.00366296	-0.0422097	0.278547	-0.115603	0.132828	0.0155436	-0.153362	0.161447	-0.109301	-0.392896	-0.415067	-0.0360565	-0.00236965	0.0937528	0.246379	-0.176249	0.283761	-0.281633	-0.244258	-0.13645	-0.0451893	0.0277273	0.112404	0.161127	0.0830969	-0.207574	0.292948	-0.144798	0.318758	-0.0881821	-0.0382023	-0.168164
ENSMUSP00000006105.7	Shpk	kinases	-0.197872	-0.512011	-0.0901529	0.125057	0.314185	0.120259	0.103426	0.147954	0.111602	-0.159163	-0.11442	0.257774	0.218119	-0.0650383	-0.372706	-0.155917	-0.0992666	0.309157	-0.0906791	-0.0647594	0.0369363	-0.00990487	-0.190524	-0.218203	-0.0691164	-0.0221982	0.0777392	0.188209	0.253241	0.0168945	-0.157045	-0.0829502	0.147893	-0.175075	-0.250204	-0.11086	0.111653	0.269885	0.355229	-0.0976475	-0.0558705	0.0810216	0.261936	0.0627489	-0.234453	-0.224419	-0.229747
ENSMUSP00000042224.5	Zfyve1	lipid dropet protein	-0.195898	0.121222	0.036902	0.211807	-0.213203	-0.0103055	0.180995	-0.058358	-0.0283976	0.0837829	0.0250641	-0.235762	0.0859752	-0.301299	0.0318974	0.141954	-0.12264	-0.180305	0.0876623	0.171217	-0.215264	0.0985799	0.165531	0.188609	0.00307438	-0.0515155	-0.038769	-0.0776013	0.154552	-0.0466718	-0.157661	-0.0723608	-0.302161	-0.207315	-0.163209	0.0212214	-0.0754566	0.105944	-0.179738	-0.0117	-0.0882447	0.12443	-0.0163437	0.222634	0.373469	0.114019	-0.0962672
ENSMUSP00000023361.6	Pdxdc1	lipid dropet protein	-0.19345	0.13258	0.0107167	0.0498025	0.0896568	-0.166032	0.1416	-0.2063	0.0179989	-0.0484737	0.173365	0.250595	-0.160618	-0.241973	0.16125	-0.142447	-0.081524	-0.59207	0.0659009	0.0265582	0.148645	-0.0150106	0.103237	0.0569783	0.151707	-0.433724	-0.0238359	0.192465	0.257332	0.268385	-0.176435	-0.232057	-0.169404	-0.327318	0.047791	0.131387	0.0945168	0.0572408	0.0748776	-0.0614359	0.0659806	-0.362004	0.101032	0.0200685	0.043339	0.00113584	0.11079
ENSMUSP00000129169.2	Abhd6	lipid metabolism	-0.189048	-0.174912	-0.101719	0.264527	-0.280736	-0.134256	-0.0680336	0.299782	-0.260587	-0.036976	0.0201609	0.0478119	0.0540717	0.245593	0.114666	0.0298649	-0.0597947	-0.0708759	-0.0743509	0.124214	0.223089	-0.198736	-0.217318	0.217722	0.269065	-0.0317144	-0.0863345	0.104353	-0.0992317	0.073669	-0.264968	-0.0455689	-0.153803	-0.471935	-0.130677	0.0327568	0.0148417	0.236745	-0.2289	0.0299837	0.123341	-0.0295894	0.208982	-0.0238876	0.287001	0.00750673	-0.301991
ENSMUSP00000045755.3	Cpne2	lipid dropet protein	-0.186365	-0.173903	0.339426	-0.177481	0.098013	-0.0288028	-0.154054	0.150513	-0.0469461	-0.185042	0.140165	-0.36483	0.235043	-0.190729	0.282817	0.0428611	-0.0577555	-0.98082	0.262665	0.147958	0.222772	-0.0241942	-0.208344	-0.104187	0.430406	-0.133331	-0.00961895	-0.296984	-0.0521941	0.277491	0.265671	-0.263154	-0.281354	-0.257194	0.375554	0.0528639	0.222795	-0.0603081	-0.0726071	0.141452	0.14885	-0.337586	0.0465608	-0.0458744	0.103377	0.0843972	-0.086923
ENSMUSP00000091964.5	Uevld	lipid dropet protein	-0.185522	-0.266226	-0.0925265	-0.131188	-0.0852401	0.213276	-0.120367	0.0239454	-0.134715	-0.0278803	0.374669	0.628653	-0.0206509	-0.127121	-0.146498	-0.217044	0.166468	-0.144159	0.0165903	-0.0843264	0.286351	0.0206359	0.117516	0.181654	-0.0837787	-0.0741538	-0.153627	-0.248626	0.158418	-0.12272	-0.0458967	-0.1084	0.00218536	-0.282354	-0.0373938	-0.158701	0.162369	0.0214678	0.42451	0.0891758	-0.0253459	-0.261673	0.00431535	-0.0686411	0.116205	-0.184835	-0.0228208
ENSMUSP00000029877.9	Decr1	lipid metabolism	-0.183608	-0.469024	0.157851	0.279429	0.00664771	-0.0879705	0.370448	-0.33531	0.292328	-0.216889	0.278516	-0.348668	0.0191799	-0.195468	0.0848241	0.00914361	-0.0290827	0.149853	0.122448	0.026334	0.376612	-0.137202	-0.939575	-0.170133	-0.149854	-0.257214	0.339923	0.0157184	0.337422	0.00778273	-0.19257	0.0386364	-0.0781581	-0.0908022	0.0085718	0.036843	-0.0693546	-0.183721	-0.0903504	-0.0739525	0.261454	-0.0480552	0.360936	-0.166839	0.228102	-0.0253456	-0.00638044
ENSMUSP00000019076.4	Map2k3	kinases	-0.176321	-0.242152	-0.152293	0.061398	0.043817	0.0280988	0.025044	0.219016	0.0570257	0.0988803	0.0720119	-0.0141982	0.060405	-0.0453277	0.0521015	-0.163175	-0.165358	-0.192832	0.0964854	0.110815	0.0452648	-0.0106002	-0.0289357	-0.0259781	0.0664796	-0.160934	-0.00156641	0.198175	0.132682	8.01278e-05	-0.0617916	-0.0659303	0.128732	-0.0903458	-0.0538773	0.117051	0.0864108	-0.116304	0.076066	-0.0124543	0.156274	-0.161089	0.213926	-0.0950094	-0.0260101	-0.151166	0.0630804
ENSMUSP00000045571.5	Apoc1	lipid dropet protein	-0.175674	-0.650314	0.034432	0.475452	-0.224695	0.605377	0.0307898	0.0419053	-0.177688	-0.409408	0.281801	-0.131903	0.214026	0.318339	-0.553484	-0.356192	-0.509709	0.0290355	0.113866	0.0179396	0.14341	0.498327	-0.286526	-0.165682	0.0466591	-0.0205769	0.0362445	0.241444	0.22219	-0.139341	-0.506931	-0.074423	-0.231608	-0.31332	-0.114703	-0.00490549	-0.172371	-0.0358462	-0.571764	-0.52249	0.0686649	0.0772064	0.342682	0.503396	0.147369	0.230202	0.0728343
ENSMUSP00000002818.9	Ykt6	lipid dropet protein	-0.172138	-0.199493	0.0138397	0.0361007	0.0401321	-0.0533007	-0.082632	-0.0880626	-0.0462937	-0.0643848	0.441163	0.0865014	-0.0737372	0.0259272	0.146604	-0.135981	-0.152161	-0.276009	0.0039565	0.0511016	-0.103307	0.042558	0.0284998	0.135603	0.24162	-0.15045	0.155417	0.0121334	0.0908807	0.100056	-0.152961	-0.12915	-0.129171	-0.207558	0.0595743	-0.0163742	-0.0761448	0.154564	0.11349	-0.0103662	0.118107	-0.0904714	-0.133328	0.170092	0.126264	0.0810216	-0.0978327
ENSMUSP00000045016.8	Cog3	lipid dropet protein	-0.169656	-0.0555815	0.094787	0.1184	-0.121434	0.0615275	0.143856	-0.0201612	-0.0867258	0.00843057	0.155046	0.292035	-0.101452	-0.0262791	-0.213794	-0.184706	-0.0566027	-0.320641	0.25442	-0.127163	-0.0754521	0.107003	-0.0689602	0.179978	-0.0683721	-0.215223	-0.0359065	0.108619	0.15268	0.143687	-0.103791	0.00196949	-0.141982	-0.147874	-0.0432335	0.047551	0.113901	0.106206	0.031512	-0.0290516	-0.00944152	-0.117399	0.00283462	0.199647	-0.116406	-0.0683394	-0.0586113
ENSMUSP00000132450.2	Atxn10	lipid dropet protein	-0.169043	-0.0883063	-0.376727	0.220389	0.113972	-0.250262	-0.023358	0.248671	-0.202606	0.213395	0.15809	0.234681	-0.167833	-0.222508	0.00522399	0.0948886	-0.103672	0.111496	-0.27775	0.471094	-0.0355318	0.0718648	0.110283	0.0347034	0.0755673	-0.014857	0.210008	-0.0904966	-0.408889	0.0272185	-0.5184	0.0532545	-0.374967	-0.031995	0.0177037	-0.118074	0.101034	0.173444	0.0745359	-0.323347	0.0422443	-0.162133	0.15443	0.194424	0.0320775	0.0984599	0.00114392
ENSMUSP00000030011.6	Stra6l	potential lipid mediator	-0.165388	0.00103399	-0.0833294	0.0222852	0.186511	0.086538	-0.114094	-0.101688	-0.0481424	0.0429034	0.351069	0.290824	-0.0896325	0.0550386	-0.24946	-0.365223	-0.196996	-0.427744	0.119825	0.289929	-0.0921134	-0.226479	0.0429187	-0.135112	0.0964227	-0.361148	-0.160872	0.0812434	0.362742	0.254975	0.272663	-0.227574	-0.194382	-0.13645	-0.034849	0.191396	-0.169789	-0.0213114	-0.0340171	-0.268309	0.266834	-0.208126	0.208048	0.0854718	0.247766	0.0585298	-0.0216422
ENSMUSP00000036245.6	Hsd3b7	lipid dropet protein	-0.161898	-0.193781	-0.0927163	0.462889	-0.18417	0.110119	-0.247468	0.747115	-0.0140314	0.207083	-0.00567262	-0.30752	-0.217054	-0.0329796	-0.243169	-0.314516	-0.378425	-0.157609	-0.295084	0.287191	-0.540736	-0.37156	0.186482	0.11322	-0.198848	0.114296	-0.513773	0.569422	0.394011	0.1987	-0.332487	0.292845	-0.225361	-0.33137	-0.222321	0.324144	-0.122899	0.552428	-0.429684	0.223316	-0.4581	0.334739	-0.409102	0.188169	0.0344757	0.357504	-0.54455
ENSMUSP00000122964.2	Arfip1	lipid dropet protein	-0.159085	-0.1975	-0.0458552	0.108502	-0.0901242	-0.0348362	-0.00859696	0.0918741	-0.0127792	-0.253834	0.127243	0.170413	0.0944121	-0.142035	0.200518	0.056188	-0.0914851	-0.339249	0.0998487	-0.0936796	-0.102737	-0.0375206	-0.153191	0.445947	0.012358	-0.0323727	0.0735134	0.0728174	0.0828231	0.104392	-0.202653	0.0023091	-0.292084	-0.0900096	0.352199	-0.193249	-0.0977668	-0.0172813	0.019421	-0.168572	0.107506	-0.130786	0.118789	0.235976	0.176545	0.0537724	-0.0894844
ENSMUSP00000001806.4	Coasy	kinases	-0.154414	-0.0573413	-0.0200722	0.207328	0.00335512	0.0507079	0.117708	0.171237	0.0103768	-0.166099	0.0255928	0.0837185	-0.0323053	-0.00455461	-0.164214	-0.140234	-0.26817	0.254585	-0.099775	0.149631	-0.06392	0.202933	-0.116912	7.8987e-05	-0.0277179	-0.119275	0.0453376	0.0645633	-0.000560184	-0.0371971	-0.356565	0.22622	-0.198666	-0.0637688	0.00253478	0.084174	-0.16432	0.127776	-0.0586382	0.0952444	-0.0414336	-0.14821	0.0952195	0.104724	0.0210897	0.0997125	-0.17348
ENSMUSP00000005164.8	Prkacb	kinases	-0.150983	-0.190361	0.0503711	0.136626	0.0796919	-0.0568865	-0.0346098	0.0780761	-0.034448	-0.175211	0.0280455	0.148785	0.045526	0.10032	0.055881	-0.145273	-0.0424873	-0.284791	0.0485575	-0.0464773	0.0911705	-0.112068	-0.0468665	-0.110085	0.0969418	-0.0492437	0.00500423	0.0927167	0.03056	0.145783	0.0924203	0.0298024	-0.288083	-0.121504	-0.0880864	0.0669983	-0.0860702	0.0953072	0.160328	-0.0812156	0.00946834	0.0372	-0.0500885	0.157424	0.0840035	0.185357	-0.00195166
ENSMUSP00000097065.4	Sorbs1	lipid metabolism	-0.150629	-0.0270869	0.0178725	-0.0327174	-0.0840985	-0.198545	-0.146988	0.0515065	0.170823	0.103794	0.0374225	0.127421	0.0158692	-0.00344953	-0.00574579	0.0701205	-0.0221946	-0.224538	0.0731085	0.0405408	0.209515	-0.0392605	-0.0731771	-0.0670543	0.094975	-0.0511432	0.0807562	0.0927582	0.0448725	-0.0381424	-0.0562186	-0.120518	-0.164871	-0.203055	-0.121983	0.128642	0.106181	0.0379379	0.00465796	0.0973274	0.081222	-0.169375	-0.0182682	0.0545588	0.136019	0.113312	-0.0763323
ENSMUSP00000018186.10	Cyb5r3	lipid dropet protein	-0.150379	-0.121556	-0.420379	0.0394211	-0.398549	0.351037	-0.120881	0.0706439	-0.0700648	-0.0485759	-0.163739	0.155283	-0.0506695	0.388741	0.0880335	0.185814	-0.672944	-0.452162	-0.168128	0.141343	-0.569825	0.481044	-0.163949	0.41328	-0.448444	-0.116984	-0.2662	0.276298	0.047608	0.246951	-0.0437571	0.553116	-0.0716329	-0.145584	-0.068419	0.0438262	-0.133447	-0.171227	0.0208434	0.428605	-0.012961	0.0888161	-0.226713	0.160525	-0.239844	0.12067	-0.100104
ENSMUSP00000085494.7	Rtn3	potential lipid mediator	-0.147658	-0.243821	0.144297	-0.00185255	0.16241	0.0914147	-0.0704869	0.045779	-0.0230109	-0.341321	0.190473	-0.0332005	0.0478418	0.0434084	0.146962	-0.12601	0.129333	-0.477207	0.0821108	-0.00179088	0.212347	-0.0863239	-0.215451	0.0235924	0.321931	-0.228918	-0.00130469	-0.0670258	0.0644377	0.125365	-0.0150564	-0.0451219	-0.202074	-0.333342	0.253283	-0.261867	0.0476742	-0.0621856	0.0706593	0.0751657	0.150509	-0.17423	0.0876208	0.239808	0.148154	0.190211	-0.111342
ENSMUSP00000009003.8	Rala	lipid dropet protein	-0.146707	-0.235974	0.089505	0.0661736	0.00337504	0.0272906	-0.103937	0.0149728	0.0772598	-0.0656328	0.210001	0.0318042	-0.0379536	0.000140254	0.0103841	0.0049	-0.181842	-0.208472	0.0964954	-0.0129602	-0.0731519	-0.0755455	-0.110893	0.19599	0.101648	-0.0535571	0.0291344	-0.0609612	0.208336	0.0841216	-0.0352391	0.0212312	-0.238626	-0.214188	-0.0300629	0.0158395	0.163945	0.0803525	0.0782098	-0.0230084	0.0182459	-0.263301	0.0522579	0.160567	0.102744	0.166148	-0.1345
ENSMUSP00000035992.8	Gga1	lipid dropet protein	-0.143789	-0.169565	0.081113	-0.127571	-0.034158	0.0868593	0.0677144	0.0827718	0.0468003	0.00779221	0.124254	0.0391435	0.017413	0.0345056	0.0115384	-0.173695	-0.0959246	-0.200417	-0.0512994	0.100387	0.0443895	-0.0693482	-0.0709658	0.0365928	-0.105653	-0.08534	0.115684	0.126778	0.109035	0.18599	0.00465363	-0.107376	-0.0621023	-0.193029	-0.0739324	-0.0783248	0.215315	0.313499	0.00343732	0.0463697	0.138615	-0.217361	0.00513184	-0.20977	-0.068475	0.0231517	-0.0943248
ENSMUSP00000023538.9	Mylk	kinases	-0.142827	-0.114	-0.0477361	0.107073	0.0142949	-0.104973	0.0184216	0.00944801	0.0730306	0.0151406	0.138222	0.370221	-0.0325234	0.0979825	-0.317444	-0.216766	-0.0549631	-0.53764	0.0931949	0.0967829	-0.00502059	0.0558797	0.0152245	-0.0501757	0.298099	-0.140392	-0.0603305	0.0721419	0.0964075	0.0955419	0.105856	-0.253089	-0.148574	-0.169049	0.08573	0.193915	0.0262134	0.163334	-0.143038	0.0142671	0.0727013	-0.0860704	-0.0509717	0.0716106	0.194724	0.0917343	-0.359635
ENSMUSP00000041456.3	Wdr45	lipid dropet protein	-0.140184	0.0223133	-0.101831	0.183002	0.0965257	-0.28262	0.0904175	0.133723	-0.171915	-0.0211448	0.131215	0.0435275	-0.00485391	0.0988254	0.0279796	-0.199687	-0.0585472	-0.388212	0.113287	0.0673628	-0.125498	-0.0672572	-0.060509	-0.0799093	0.036729	-0.0351728	0.211729	0.30504	0.0206313	0.231643	-0.308998	-0.0305929	-0.207157	-0.117346	-0.0335718	0.132609	0.0500569	0.0921638	-0.00510101	-0.0204226	0.135555	-0.110276	0.0285851	-0.00918698	0.0533534	0.0357819	-0.0409641
ENSMUSP00000096179.3	Mttp	lipid metabolism	-0.139908	0.0293145	-0.236341	-0.000876388	-0.0385935	0.147822	0.110058	-0.0780367	-0.0108594	-0.197881	0.146706	0.088457	0.0773114	0.103417	0.0616103	-0.139405	-0.0899663	-0.0405394	0.0200754	-0.17088	-0.214716	0.155291	-0.220851	0.235114	0.0338951	-0.20208	0.000967272	0.25852	-0.17983	0.252794	-0.0714769	0.083326	-0.162937	-0.0751806	0.149748	-0.193695	-0.120696	0.131866	0.0426844	0.0493897	0.0220604	-0.224407	0.314501	0.0631211	0.0850546	-0.0357092	-0.309442
ENSMUSP00000043562.6	Pank1	kinases	-0.133767	-0.214348	0.0694901	0.127818	-0.0234514	0.237173	0.00019822	-0.142146	-0.0737217	-0.114101	-0.156606	0.350827	0.0468481	0.0458706	0.0177954	-0.165731	0.105898	0.074543	0.0706955	-0.198481	0.0930727	-0.0706057	0.0132169	-0.176613	0.0339216	-0.195121	0.0737649	0.144952	0.163187	0.0889556	-0.157548	-0.150546	-0.107979	-0.333785	-0.258983	-0.155385	0.0840547	0.274804	0.0183477	-0.00999949	-0.093596	0.00263709	0.345655	0.0963783	0.0666873	-0.268548	-0.0826517
ENSMUSP00000031524.8	Acads	lipid metabolism	-0.1283	0.363775	-0.23775	0.0713362	-0.0472534	0.103718	0.112324	0.0255205	0.335062	-0.56959	0.0377338	0.0153792	-0.0484382	0.00486205	-0.348914	0.0432388	-0.0311095	-0.624212	0.0706603	0.108101	0.120397	0.0815578	-0.151221	0.369808	0.0119064	0.136839	0.287264	-0.0865378	-0.11491	-0.121454	-0.302721	-0.0241732	-0.391829	0.0722002	0.021034	0.152749	-0.000877904	0.118778	0.0863476	-0.110635	0.0474021	-0.147486	0.0970177	0.0509887	0.0299581	0.307217	-0.158614
ENSMUSP00000029489.9	Gstm4	lipid metabolism	-0.125623	-0.230932	0.0531235	-0.32408	0.125222	-0.0913031	0.232601	-0.213416	0.304275	-0.1648	0.337942	0.151989	0.0468263	-0.123866	-0.095421	-0.0899109	-0.354287	0.255669	-0.347006	0.079831	-0.348785	-0.0908204	-0.0327758	0.12032	-0.345105	-0.154828	-0.210094	-0.0873896	0.760503	0.012198	-0.265969	0.450583	-0.0396079	-0.521162	-0.326501	-0.461431	0.0340568	0.33299	0.116949	0.00427589	-0.315201	0.0677101	0.396076	-0.0488772	-0.137413	0.0710038	-0.200088
ENSMUSP00000139222.2	Arfgap1	lipid dropet protein	-0.125424	0.0956595	-0.0912798	0.110589	-0.0870481	-0.236302	-0.132088	0.0948874	-0.0862881	0.191931	-0.018679	0.302585	-0.0459796	0.0309051	-0.052238	-0.0498333	-0.111012	-0.1158	-0.0648785	-0.0429487	-0.0802608	0.0354816	-0.165383	0.0232339	0.0190621	-0.232879	-0.0562199	0.429188	0.157882	0.170505	-0.117615	0.015042	-0.216102	-0.188882	-0.086037	0.129568	0.188454	0.39465	-0.0438587	-0.0802486	-0.157412	-0.0750918	-0.320739	0.0350028	0.013474	0.0109552	-0.0603876
ENSMUSP00000108557.3	Nmnat3	potential lipid mediator	-0.123768	-0.423976	0.569936	0.374534	-0.362896	0.418346	0.403527	0.00563021	-0.102538	-0.431946	-0.041493	-0.835581	0.305604	-0.252228	-0.0311887	-0.223454	-0.0406394	-0.4118	-0.115224	0.0278125	0.154654	-1.14878	0.119438	0.0796174	0.390468	-0.256017	0.429621	-0.0736498	0.165321	-0.153174	0.28973	-0.0927183	0.0390812	0.154932	-0.343978	-0.091132	-0.029309	-0.0775366	0.119633	-0.242575	0.55391	-0.964584	0.282843	0.429459	-0.494775	0.680802	-0.37984
ENSMUSP00000034026.9	Hpgd	lipid metabolism	-0.121569	-0.869943	0.335148	0.0514544	-0.0787021	0.314595	0.504214	-0.372758	-0.0371685	-1.18088	0.313513	0.0820697	0.507813	-0.14696	0.0938972	-0.423925	-0.819357	-0.0742506	0.493446	-0.318698	0.0757615	-0.939288	0.225145	-0.473122	0.341242	-0.263663	-0.0785318	0.348939	0.567875	-0.673451	0.342954	0.151874	0.290937	-0.89682	0.0517542	-0.16608	0.240248	-0.32523	0.620951	0.0103865	0.0183176	-0.0694706	0.204301	0.300629	-0.305182	-0.605608	-0.22475
ENSMUSP00000042367.8	Spg20	lipid dropet protein	-0.118353	-0.757336	0.366853	-0.182704	-0.0116273	-0.313548	0.0810208	-0.11909	0.173741	-0.316815	0.0368495	0.00763231	-0.167854	0.55266	0.192867	0.110279	-0.159011	-0.321822	0.0990436	-0.173466	0.0341383	-0.0885229	-0.0289777	-0.204637	0.38084	0.126492	0.127813	0.0453358	-0.0287982	-0.0466385	0.314182	-0.278935	-0.138479	-0.284948	-0.0548853	-0.240174	0.332862	0.076788	0.207852	-0.0431428	0.207055	-0.314428	0.0317943	-0.114269	0.0512194	0.109647	-0.076723
ENSMUSP00000157036.2	Cyp4f14	lipid metabolism	-0.117606	0.0940146	-0.110939	-0.0143119	-0.36727	0.271829	-0.0140739	-0.318299	-0.0264285	0.0981135	0.148774	-0.0725534	-0.524579	0.0226028	0.444613	0.184266	-0.227883	-0.575172	-0.0064112	-0.426499	-0.309573	0.204425	0.432095	0.33973	0.576318	0.14048	0.0319055	0.25241	-0.172116	0.0468469	0.0135303	-1.23575	0.103421	-0.765522	-0.0782193	0.18538	-0.339285	-0.842286	0.124477	0.00796472	0.275856	0.263951	-0.919633	0.353473	0.769698	0.0886837	0.25947
ENSMUSP00000151786.2	Myl6	lipid dropet protein	-0.116935	-0.362015	0.158393	0.0778629	0.100599	0.166427	-0.151977	0.010712	-0.0292236	-0.108549	0.209143	0.283117	0.0797441	-0.0320979	-0.00891305	-0.479232	-0.0119408	-0.369855	-0.194302	-0.273532	0.11413	0.00832807	-0.220035	0.0263843	-0.0199671	-0.158545	0.241205	0.200828	0.454662	0.325532	-0.157862	-0.26098	0.022651	0.0280348	-0.128988	-0.17155	0.230431	0.559999	0.181579	-0.12598	0.127813	-0.306691	-0.0574967	0.111277	-0.240399	-0.232421	-0.190113
ENSMUSP00000020522.9	Pfkl	kinases	-0.111897	0.345865	0.392331	-0.112401	0.129657	0.113193	-0.0622984	0.292047	0.281445	-0.325619	-0.00499935	-0.0494761	-0.389599	-0.0448264	-0.454073	-0.378067	-0.127563	0.0456596	0.816535	0.065549	-0.144073	-0.137614	-0.154138	-0.311833	-0.579161	0.152197	-0.155134	0.396879	-0.664995	0.339323	-0.000637213	-0.258745	-0.27425	0.71909	-0.232413	0.759455	0.0198573	0.271978	0.194825	0.151075	-0.452054	-0.416785	-0.4574	0.437477	-0.602751	-0.192347	-0.544145
ENSMUSP00000030583.7	Ak2	kinases	-0.103904	-0.160812	0.0418145	0.177806	0.251874	0.0779211	0.045595	-0.205577	0.205858	-0.177573	0.150217	-0.284205	-0.0890987	-0.0859491	0.195366	-0.195835	-0.115822	-0.190939	0.00439479	0.0015275	0.120618	-0.0375975	0.177104	0.0691181	0.0411322	0.141237	0.0702678	0.12268	-0.0517668	-0.183547	-0.299325	0.0391008	-0.0966006	-0.00505436	0.0656187	0.0138837	-0.249263	-0.153494	0.10133	0.000427614	0.279015	0.0778951	-0.161491	0.244065	-0.0737625	0.0384538	0.18205
ENSMUSP00000109211.2	Mgll	lipid dropet protein	-0.102976	-0.453316	-0.28537	-0.0974029	-0.0603588	-0.0760833	0.298378	-0.184374	0.19696	-0.259413	0.313977	-0.120792	0.280331	0.276681	0.220427	-0.268196	-0.231847	-0.0787366	0.073108	-0.166216	0.210683	-0.204134	-0.143702	0.127041	0.343623	-0.929961	0.306364	0.580754	-0.136442	-0.063002	-0.281227	0.0284568	-0.0738145	-0.846913	0.108876	-0.211214	0.234749	0.244472	0.392432	-0.0819379	0.193235	-0.253198	0.330684	-0.0280303	0.299621	-0.212447	-0.305524
ENSMUSP00000110021.5	Rab11b	lipid dropet protein	-0.10122	-0.0952749	0.0820612	0.0242576	0.0587862	0.0443754	-0.020462	-0.0483267	0.119083	-0.190839	0.187876	-0.0273479	0.123097	-0.010292	-0.0494716	-0.152522	0.0375557	-0.156886	0.114181	0.0331418	-0.0222182	-0.00276096	-0.0222467	-0.0806234	0.056566	-0.150622	0.0441058	0.0800534	0.126327	0.0889781	-0.0715062	-0.116858	-0.0882808	-0.0943661	0.0301213	0.0609952	0.025546	0.188904	0.0291011	-0.0583409	0.0647932	-0.285777	0.0643777	0.0797877	0.10252	0.0923988	-0.0837398
ENSMUSP00000029770.6	Abcd3	potential lipid mediator	-0.0999687	-0.217919	0.0940282	0.0870017	0.0318106	0.121635	0.00316719	0.0994963	-0.00802918	-0.33281	0.0339796	-0.158041	0.148263	0.274526	-0.0502349	-0.149353	-0.113778	0.0571369	0.251779	0.075763	0.122081	-0.0678021	0.166885	-0.0775083	-0.116154	-0.127051	0.0278903	-0.0410284	-0.214304	0.244279	-0.0912823	-0.212323	-0.0211703	-0.400003	0.0657239	-0.00234623	-0.0336173	-0.189342	0.0788338	0.492081	-0.251336	0.187538	0.0256132	-0.0509243	0.261842	-0.000866898	-0.448544
ENSMUSP00000095346.4	Pgap1	lipid metabolism	-0.0984575	-0.175229	0.13742	-0.1635	0.303384	-0.134148	0.0516684	-0.188491	0.272032	-0.401717	0.172609	0.0567171	-0.124925	-0.0675424	0.230973	-0.0713838	-0.0515093	-0.881027	0.0062824	0.23127	0.283024	-0.250777	0.336384	-0.26138	0.266586	-0.0802494	0.335379	-0.047907	0.150029	-0.192838	-0.0194208	-0.302593	-0.13517	-0.518829	0.168784	-0.158624	0.202569	-0.359671	0.190615	0.188303	0.483813	-0.0131897	-0.196524	0.0737563	0.359754	-0.149663	-0.204767
ENSMUSP00000052777.8	Pik3ap1	lipid dropet protein	-0.0963791	0.0241888	0.391882	-0.303399	0.169213	-0.188473	0.319327	-0.339646	0.0696697	-0.250664	0.183885	-0.0281815	0.0136895	-0.209596	0.28685	-0.350267	-0.0936109	-0.379474	0.288425	-0.128603	0.33093	0.0157504	-0.0194027	0.00238111	0.340339	-0.36815	0.105566	0.00149735	0.292726	0.0312692	-0.205126	-0.580181	-0.214105	-0.668153	0.0128872	-0.00520467	0.0559166	0.154458	0.0683928	0.128904	0.219699	-0.231638	-0.150232	0.255475	-0.0199032	0.267761	0.00135556
ENSMUSP00000031081.5	Pi4k2b	kinases	-0.0963721	0.157048	-0.0311165	-0.0932596	0.193318	-0.166348	0.116596	-0.3512	-0.224865	-0.233243	-0.11015	0.365099	0.182778	0.0441155	-0.140529	0.184973	0.330699	-0.492428	0.450666	-0.184993	0.156607	0.280935	0.0541859	-0.447432	-0.0792756	-0.359094	0.342319	0.126136	-0.281793	0.190626	-0.106473	-0.502398	-0.0772402	-0.149337	0.0558624	-0.109946	0.130064	-0.133267	-0.147698	-0.0209573	0.255715	-0.180257	0.236532	0.0946782	0.0178667	-0.011057	0.156608
ENSMUSP00000088263.5	Acp6	lipid metabolism	-0.0955536	-0.154041	0.0652882	0.0748333	0.0170372	0.0150464	0.0702554	-0.0210217	0.182584	-0.0938377	0.0102759	-0.039425	0.0591046	-0.00318495	-0.0518936	-0.0715598	-0.112764	-0.203451	0.109179	0.145146	0.0457818	-0.199614	0.175787	-0.0226449	0.0684555	0.0543717	-0.0679467	0.105564	0.0737032	-0.0287854	-0.0342637	-0.185859	-0.157393	0.0698475	0.0922481	0.0687533	-0.0366938	-0.0360099	0.166139	-0.041411	0.0868252	-0.106168	0.029033	0.151904	0.0202028	-0.0293597	-0.0321014
ENSMUSP00000111098.4	Cask	kinases	-0.091431	0.0612934	0.0765717	0.292471	0.0152908	0.0697954	-0.0852876	0.0808138	0.0349718	0.0486331	0.00394902	-0.0996288	-0.150239	-0.0931333	-0.239434	-0.00313485	-0.223132	-0.22059	0.0299065	0.410751	-0.190812	0.109258	-0.0681279	0.110748	-0.0366241	0.136823	-0.0259074	0.0481339	-0.0844515	0.108682	-0.205508	-0.0481927	-0.228627	-0.0572073	-0.110765	0.0529299	0.177044	0.147688	-0.157751	0.117361	-0.150308	-0.028143	-0.0387568	0.231318	0.119884	0.0910984	-0.238144
ENSMUSP00000147237.2	Akap13	kinases	-0.0876765	-0.167972	0.085385	-0.00540199	0.294777	-0.133968	0.0772886	-0.142347	-0.0380446	-0.286616	0.161915	0.124614	0.0433044	0.0180298	0.133227	-0.200967	-0.247109	-0.254691	0.141166	-0.107289	0.189222	-0.0599917	-0.156534	-0.0276635	0.135287	-0.291824	0.569017	-0.0321821	0.196769	-0.0439355	-0.157406	-0.118544	0.15776	-0.357216	-0.0517832	-0.212658	0.0937977	0.0463404	0.212964	-0.0800119	0.0895618	-0.321073	0.00471532	-0.0655911	0.192467	0.096254	0.238229
ENSMUSP00000110671.2	Sephs1	kinases	-0.0868612	0.0848333	0.178332	-0.0590534	0.0556858	-0.157089	-0.0756517	0.0259644	0.124737	-0.0425791	-0.108498	0.107011	0.0389508	-0.198927	0.0556636	-0.000776713	-0.00514312	-0.272467	0.0636556	0.0404723	0.0933838	0.0508817	-0.140122	-0.082781	0.225427	0.089194	-0.0149823	-0.0165436	-0.132262	0.106782	-0.0195072	-0.0578577	-0.166111	-0.240997	0.0990502	0.214242	0.162775	-0.00892314	-0.0631409	-0.0489257	0.217687	-0.0719104	-0.179964	0.158732	0.0471716	-0.031622	-0.083074
ENSMUSP00000048519.6	Degs1	potential lipid mediator	-0.0859924	-0.131543	0.198057	-0.157996	-0.0200891	-0.10156	-0.01787	-0.0101756	0.120749	-0.186529	-0.234429	0.104791	-0.0749562	0.432806	0.219132	-0.237705	0.23059	-0.311575	0.163213	-0.00362805	0.138721	-0.109681	-0.0980802	-0.285804	0.0177767	-0.196497	0.0958712	0.0365005	0.179776	-0.040403	0.151029	-0.110097	-0.219612	-0.137999	0.0554192	-0.0945976	0.0547473	0.0142559	0.181309	0.0131626	0.207088	-0.213406	0.0882321	-0.132002	0.268919	0.133478	0.0454326
ENSMUSP00000122552.2	Dhrs3	lipid dropet protein	-0.0810006	-0.367519	0.0992388	-0.0974165	-0.0887247	-0.149063	0.182185	0.0136332	0.293054	-0.341053	0.817924	-0.417313	0.260276	-0.135706	-0.194122	-0.36055	-0.0256708	-0.314599	0.231603	-0.184534	-0.0214935	-0.283182	-0.159457	0.068268	0.0769222	-0.130649	0.107537	-0.053546	0.477021	-0.127704	-0.295001	0.353118	-0.294126	-0.30627	-0.137698	-0.214423	-0.0165864	0.355429	0.145803	-0.290185	0.168327	-0.273452	0.0841969	0.164607	0.403514	0.144145	0.160626
ENSMUSP00000137510.2	Pitpna	lipid dropet protein	-0.0806124	-0.144804	0.0410362	0.019824	0.0497552	0.00681985	0.0735764	0.0483478	0.0956671	-0.0726517	0.0881706	0.0609022	0.0792477	-0.0613523	-0.0564312	-0.186289	-0.00477702	-0.219833	0.0605845	0.022391	0.00599164	0.0489927	0.0702992	0.0458939	-0.000423307	-0.142097	-0.0531773	-0.00564372	0.172035	0.0600938	0.0146558	-0.120381	-0.0180774	-0.180366	-0.0206488	-0.00670288	0.102836	0.0891249	0.188524	0.0444722	0.0635123	-0.236117	-0.146818	0.0731982	0.107837	-0.0589933	-0.0186582
ENSMUSP00000001187.9	Anxa4	lipid dropet protein	-0.0788741	-0.531638	0.0704677	0.121576	-0.208741	-0.0864659	-0.199294	0.38461	0.476775	-0.473195	-0.630806	0.483071	0.035583	0.141253	0.045169	-0.112965	0.0598482	0.127212	0.158408	0.0470961	0.293677	0.0238707	0.0446719	-0.0266716	0.0716435	-0.807409	0.0039305	0.026319	0.0708701	0.128282	0.0528509	-0.651685	0.0351295	-0.0752794	-0.0757968	0.00788068	0.251979	-0.189716	0.304011	-0.287031	0.0301877	0.0547503	-0.0419919	0.318415	0.0878811	-0.0834583	-0.0887809
ENSMUSP00000034588.9	Apoa1	lipid dropet protein	-0.0786851	0.317178	0.104676	0.225701	-0.511256	0.175745	-0.270511	0.178868	-0.0447963	-0.237418	-0.181999	-0.114502	0.130962	0.18141	-0.281818	0.13221	-0.0130472	-0.145479	-0.25245	-0.207769	-0.201687	0.407487	-0.423683	0.585163	-0.550101	-0.553193	0.109742	0.502159	-0.158669	0.200728	-0.287086	0.302654	-0.371581	-0.207181	0.101809	-0.240005	-0.0978231	0.0914023	-0.369974	-0.0288547	-0.071634	0.118139	0.603552	0.0271827	-0.163951	0.247184	-0.224125
ENSMUSP00000055919.8	Csnk2a2	kinases	-0.0754273	-0.0940596	0.0381927	-0.014539	0.000687871	0.0730028	-0.0854129	0.0883878	0.103066	-0.135401	0.0128262	0.0514279	0.0360126	0.0517294	-0.0099689	-0.0670433	-0.0639594	-0.195694	0.00700642	0.0912205	-0.063408	0.0162108	0.02639	0.124506	-0.0409355	-0.0740915	0.0315037	-0.011846	0.195226	0.0222389	0.0139979	-0.124809	-0.135084	-0.163137	0.0247251	0.0515659	0.00138618	0.138951	-0.0863065	0.132296	0.124785	-0.113387	-0.038175	0.0259117	0.0276277	0.079558	-0.0100248
ENSMUSP00000063166.9	Prkaa1	kinases	-0.0744089	-0.303827	0.149593	-0.260864	0.0517596	0.125595	0.108233	0.0198394	0.158822	-0.268943	0.202399	0.374847	0.104533	-0.254093	-0.0465144	-0.319163	0.179211	0.0705927	0.101386	-0.0890336	0.109548	-0.238399	-0.00365157	-0.291726	-0.0302926	-0.196924	0.181501	-0.0526866	0.158505	0.13716	0.0480802	-0.210778	-0.0621639	-0.165929	-0.0534753	-0.136819	0.166096	0.271941	0.105649	-0.120134	0.201228	-0.202428	0.105797	0.0310273	0.0758286	-0.167817	0.026712
ENSMUSP00000099568.2	Prpf8	potential lipid mediator	-0.0737688	-0.213496	0.118118	-0.00452336	-0.0245466	-0.0848694	-0.189827	0.0531893	0.0900991	-0.196134	0.153123	0.0680588	0.205544	-0.0630117	0.174356	-0.107035	-0.0685188	-0.485518	0.157539	0.0924142	0.221749	0.0669493	0.114695	0.0639779	0.0809095	-0.196551	-0.00064091	-0.0540068	0.0177484	0.00919486	0.00446126	-0.161863	-0.146762	-0.296418	0.0671256	0.182034	0.234274	-0.207562	0.0328362	-0.0704257	0.130495	-0.240171	0.0212319	0.0918542	0.0772065	-0.0243239	0.180738
ENSMUSP00000021425.7	Ahsa1	lipid dropet protein	-0.0705447	-0.126088	0.123445	0.0598946	0.118241	-0.262652	0.0567125	-0.0670503	-0.0372104	-0.152823	0.110112	0.00575574	0.217714	-0.125828	0.126231	-0.0620545	0.062319	-0.275992	0.0877714	-0.0644839	-0.00975121	0.0206379	0.00857077	-0.101312	0.283652	-0.152925	0.316375	-0.0304403	0.0510081	-0.000462663	-0.106638	-0.218077	-0.126135	-0.173093	0.296646	-0.0537195	-0.048234	-0.123618	0.215901	-0.128406	0.121448	-0.453856	0.0607002	0.0364052	0.313961	0.00977412	0.0123441
ENSMUSP00000121111.2	Map2k2	kinases	-0.0681937	0.0172138	-0.0383869	0.102939	-0.0093076	0.101639	0.0794762	0.182237	-0.0597733	-0.0232243	-0.0146687	0.222117	-0.105752	-0.0725405	-0.215818	-0.172162	-0.136494	0.0583065	0.151068	0.0856827	-0.0253885	0.026189	-0.091786	-0.0363837	-0.119054	-0.131209	0.0168695	0.108226	0.136458	0.0652464	-0.177454	0.0141667	-0.12459	-0.0644964	-0.0779807	0.154118	0.0809617	0.157165	-0.0903387	0.0807856	-0.0910561	-0.241868	-0.168161	0.152153	-0.00663142	0.199852	0.028867
ENSMUSP00000016771.7	Myh9	lipid dropet protein	-0.0657244	-0.22196	0.0912641	-0.124876	-0.0427425	-0.0649824	0.120559	0.0175305	-0.0430213	0.0316017	0.128785	0.372464	-0.026242	0.0325292	0.052126	-0.40291	0.12761	-0.235481	0.236479	-0.166801	0.128019	-0.111838	-0.141012	-0.103077	0.0838882	-0.187628	0.106219	0.0213558	0.291432	0.143993	-0.0320536	-0.327383	-0.0763091	-0.199714	0.0265866	-0.0474149	0.125801	0.209992	0.117027	0.0556161	0.275072	-0.284009	-0.1961	0.0937804	-0.0366608	-0.0218455	0.0265522
ENSMUSP00000024884.5	Eif2ak2	kinases	-0.0654236	-0.124681	-0.0748739	-0.0892904	-0.210424	-0.103508	0.351307	-0.0236977	-0.238946	-0.189985	0.163356	0.518658	0.0515731	0.00818965	-0.279175	0.0574211	0.321342	-0.263567	0.157225	0.00133151	0.152754	-0.176236	-0.280132	-0.128919	-0.186501	-0.0660119	0.0313119	-0.0950393	0.319059	0.121764	-0.0809428	-0.00945196	-0.281678	0.122255	0.160328	0.496418	-0.0349744	-0.24895	-0.0297942	0.0301168	-0.0975271	-0.32057	-0.389482	-0.127138	0.00668204	-0.244298	0.313364
ENSMUSP00000027766.7	Coq8a	kinases	-0.0644306	-0.0775832	0.0242422	0.0481291	0.162621	0.0627939	0.0860522	-0.0506496	0.108417	-0.114909	0.116964	-0.742776	0.357003	-0.246459	0.349573	-0.371528	-0.0999862	-0.30727	-0.102875	0.162185	-0.306552	-0.012783	0.32995	-0.103027	0.361814	-0.0202453	0.342353	-0.164254	0.16341	-0.226653	0.0531298	-0.363167	-0.274434	0.105921	-0.0702494	0.0342306	0.0505728	-0.557296	0.0335664	-0.102618	0.261468	-0.256459	0.240569	0.232858	0.216948	-0.0270672	0.284785
ENSMUSP00000030345.9	Cpt2	lipid metabolism	-0.0495997	-0.240027	0.190255	0.0175524	0.056472	-0.0844997	0.204469	-0.0272698	0.264932	-0.314494	0.42069	-0.133701	-0.0222268	-0.28257	-0.0675765	-0.151289	0.0927579	0.0775611	0.190616	0.062821	0.159792	-0.148338	0.149747	-0.0272192	-0.060538	0.0149667	0.00896239	-0.0827498	-0.12346	-0.0669463	-0.110542	-0.21123	-0.420462	-0.00577594	-0.0394836	-0.0461113	-0.123642	0.207383	0.00606493	-0.140012	0.204083	0.132521	-0.067628	0.0439551	0.228051	0.0193084	-0.0662125
ENSMUSP00000033873.8	Erlin2	lipid metabolism	-0.0443144	-0.118668	-0.085079	-0.101057	-0.0176525	0.194223	0.130751	-0.063408	0.13453	-0.214904	0.0309846	0.163581	-0.0805549	0.0823717	0.212422	-0.347171	0.0489953	-0.411661	-0.020908	-0.41918	-0.116013	0.0414347	0.178818	0.307073	-0.0607367	0.0183655	0.0304292	0.429392	-0.00152955	-0.13719	-0.121521	-0.0112976	-0.196267	-0.0724082	0.0815276	-0.138352	0.219815	0.000371459	0.133125	-0.024656	0.138704	-0.132004	0.201521	0.0808449	-0.0384205	-0.0429818	0.00901584
ENSMUSP00000073371.4	Lima1	lipid metabolism	-0.0426074	-0.197905	0.111347	0.149443	0.194969	-0.030746	-0.290477	0.0854963	-0.197515	-0.0725399	0.291668	-0.0696243	0.172811	-0.523241	0.101712	0.0970063	0.123795	-0.216738	0.249657	0.237434	0.23417	0.0375044	0.0193365	-0.560821	0.265341	-0.34202	0.17226	-0.46495	0.122896	0.0829899	-0.362718	0.0287045	-0.0282499	0.0554934	0.220084	-0.592976	0.135675	-0.0711771	0.0901225	-0.297338	0.368407	-0.628984	0.112306	-0.0669502	0.182632	0.161123	-0.0837403
ENSMUSP00000051709.5	Asrgl1	potential lipid mediator	-0.0414664	0.0606969	-0.748647	-0.0150252	-0.243791	-0.330195	0.418855	0.272356	0.226566	-0.0665487	0.220804	0.0295062	-0.269628	0.242606	0.164162	-0.373743	0.101619	-0.446838	-0.148341	-0.0401199	-0.0927724	-0.0968645	0.416163	-0.622243	0.354842	-0.25971	0.291155	0.0508495	0.37105	0.0226092	-0.322699	-0.0299724	-0.260375	-0.586685	0.118134	-0.434881	0.226068	0.401945	0.0589449	0.379475	0.0368613	0.44716	-0.104198	0.220555	-0.15739	0.186229	-0.624091
ENSMUSP00000121182.2	Faf2	lipid dropet protein	-0.0409649	0.0335472	-0.0224742	0.188768	-0.168884	-0.0875046	0.117964	0.225003	0.066175	-0.0142126	-0.130645	0.0583825	-0.153994	0.0684606	-0.0294449	-0.190229	-0.181523	-0.221149	0.0526558	0.0750671	-0.0316298	-0.129713	-0.022466	-0.00396683	0.0252578	0.108169	0.0290992	0.111539	0.124592	0.151021	-0.190474	0.0320794	-0.151562	-0.355949	0.0492517	0.138953	-0.105813	0.189092	0.151115	0.0333711	0.121855	-0.0890477	-0.333133	0.00369797	0.175328	0.252004	-0.13686
ENSMUSP00000000451.8	Raf1	lipid dropet protein	-0.0399507	-0.169238	0.00849432	0.20522	0.069216	-0.0686574	-0.164128	0.00403151	-0.0643398	0.0268521	0.0415771	0.0975649	0.150956	0.102637	-0.0935034	-0.175213	-0.231973	-0.171337	-0.021886	0.0621363	0.147948	-0.0252941	-0.30242	0.0041792	-0.179477	-0.0350948	0.0255525	0.12786	-0.0683023	0.226742	-0.131863	0.40165	-0.0415607	-0.045696	-0.135035	0.239662	0.0512489	0.0804346	0.229109	0.0889041	-0.0806414	-0.11271	0.00955305	0.124556	-0.423709	0.0739249	-0.0656481
ENSMUSP00000031741.8	Cyp3a13	lipid metabolism	-0.0360834	0.0817203	-1.38382	-0.381522	0.550038	0.557699	0.568949	0.346893	-0.649734	-1.57761	-0.0199859	0.366563	-0.0104618	-1.23628	0.688953	-0.239602	0.17503	-0.892895	0.712428	0.0784328	0.292826	-0.715364	-0.209738	0.229436	0.842213	-0.29473	0.0499309	-0.24221	-1.3939	-0.535995	0.5352	-0.398131	-0.0711733	-0.114673	-0.378342	-0.547716	0.780531	-0.0380607	-0.117096	-0.147899	-0.0239334	-0.345476	0.694892	-1.3286	-0.073734	0.0610968	0.0658788
ENSMUSP00000030814.7	Cdk5	kinases	-0.036013	-0.0749957	0.124065	0.142387	0.0372959	-0.096495	0.0194908	0.0467216	-0.021336	0.0491444	-0.0169832	0.0343455	0.0941807	0.00687639	-0.0512202	-0.314637	-0.0141364	-0.09397	0.167868	-0.117918	0.0235304	-0.0440206	0.0237541	-0.058996	-0.0337618	-0.0795009	0.116021	0.0714923	0.0751578	0.153923	-0.0566802	-0.185031	-0.086142	-0.0258503	0.064035	-7.35372e-05	0.0543006	0.219537	0.0880787	-0.163327	0.0374862	-0.209796	-0.00855574	0.118084	-0.0356807	0.043918	-0.119745
ENSMUSP00000100045.5	Akr1b3	lipid metabolism	-0.0344122	0.348481	-0.243509	-0.146891	-0.308558	-0.0194351	-0.0181935	0.490796	-0.128279	-0.0154575	-0.323453	0.304035	-0.518607	0.277462	-0.263927	0.182407	0.139577	-0.108468	-0.218704	-0.309001	0.0172922	0.0441194	-0.264518	-0.0521102	0.324196	0.0703423	-0.133244	-0.233966	0.0540608	0.47608	0.165551	-0.235393	-0.265052	-0.208939	-0.116848	0.133227	0.140792	0.56374	-0.187561	0.233695	-0.136875	-0.0175298	-0.252242	0.42457	0.11098	-0.16345	-0.245125
ENSMUSP00000036749.7	Ldlrap1	lipid dropet protein	-0.0258726	-0.0785422	-0.0299127	-0.152765	-0.14593	-0.12426	0.0772733	0.0754498	0.181877	0.0223293	0.256413	0.116275	-0.0391672	0.107419	-0.272499	-0.0664607	-0.261616	-0.0810597	0.00384377	0.0339063	-0.0432817	0.175559	0.055326	-0.21359	0.0804826	-0.119009	0.15836	0.174689	0.0253323	0.20707	-0.0679894	-0.245108	-0.168513	-0.27074	0.072739	0.0332669	0.280899	0.18006	-0.0191663	0.0710777	-0.150813	-0.000877328	-0.045457	-0.0196069	0.00849343	0.0604427	0.0472613
ENSMUSP00000028233.4	Hc	potential lipid mediator	-0.0223828	-1.31244	-0.279562	0.334823	-0.0381871	-0.270766	-0.380416	0.0578226	-0.0764582	-0.34583	-1.09748	1.13288	0.0775953	0.0866358	0.0313461	0.465895	-0.156403	-0.226168	-0.154877	0.0884084	-1.15093	0.62875	-0.121628	0.43038	0.166051	0.162988	-1.02297	-0.334977	0.263728	0.0716482	0.134607	0.198323	-0.545306	-0.201827	0.422147	0.618343	0.245716	0.0196581	-0.620116	-0.366678	-0.198597	-0.415386	0.201913	0.0651108	0.347177	-0.0921831	-0.23925
ENSMUSP00000030169.9	Stoml2	lipid metabolism	-0.0211716	0.242526	0.180027	0.0189132	-0.0218044	-0.122152	0.00417461	-0.0245929	-0.0173469	-0.0993086	0.0559961	0.0466351	-0.120774	-0.101434	0.0741037	-0.156614	-0.176178	-0.279759	-0.0321433	0.144377	-0.0901778	0.0971152	0.00834019	0.131799	0.153359	-0.16466	0.459778	-0.0506129	-0.0752681	-0.0294169	-0.14417	-0.122681	-0.305263	-0.259965	0.0379948	-0.0113335	0.103045	-0.0457031	-0.115612	0.0641023	0.182997	0.0696769	-0.0659147	0.0459139	0.120339	0.0703426	0.235998
ENSMUSP00000069636.7	Acot11	potential lipid mediator	-0.00503885	0.061242	-1.62192	0.297767	-0.365414	0.276127	-0.494236	0.00418506	-0.283357	-0.0911452	0.609185	0.298955	-0.137065	0.129816	-0.165216	0.372428	-1.66189	1.37804	0.710369	0.876795	-0.8763	0.275716	-0.121731	0.46838	-0.81344	-0.0845134	-1.67583	-1.45068	-1.26927	-1.1696	0.476058	0.154454	-0.727466	-0.0297801	-0.0143494	-0.598379	-0.521713	1.00588	0.564139	-0.176373	0.630417	-0.620949	-0.323992	1.0554	-0.00390164	-0.720231	-0.752752
ENSMUSP00000069549.6	Rock1	kinases	0.00261641	-0.0362357	-0.0179877	-0.0470425	-0.0604444	0.0500355	-0.0424953	-0.0711062	0.00436949	-0.110869	0.0119958	0.110034	0.123309	0.0823605	-0.000968193	-0.0198361	0.149575	-0.337732	-0.116452	0.0532701	0.428212	0.0140488	-0.117181	-0.126567	0.194133	-0.177448	-0.278096	-0.0818479	0.335758	0.247323	0.135757	-0.735717	-0.100877	-0.0752862	0.00244783	0.0953477	0.115452	-0.0710403	0.0780848	-0.0338863	-0.0115113	-0.33437	0.0609585	-0.0483564	0.0671553	0.138037	0.219822
ENSMUSP00000016901.4	Ttll12	potential lipid mediator	0.0187522	0.0147518	-0.120711	0.202919	-0.0986906	-0.0647427	0.081977	0.238641	-0.00474444	-0.20733	0.0537677	0.11505	-0.131217	-0.0354463	-0.10654	-0.0349116	0.0642821	-0.0817705	0.03955	0.224655	0.258739	0.0978726	-0.0209035	-0.26752	-0.14121	-0.410427	0.101858	-0.0840157	0.0751081	0.140999	-0.148629	-0.00534634	-0.412646	-0.367784	-0.0378789	0.00991194	0.0469812	0.346396	0.35596	0.0362803	0.207267	-0.306859	-0.112495	0.10659	-0.0596195	0.0851364	-0.184924
ENSMUSP00000022271.8	Acox2	lipid metabolism	0.0188721	0.0739326	-0.33009	0.209139	-0.101378	0.386476	0.270601	0.102612	-0.0671285	0.56514	-0.102629	-0.995442	-0.355304	-0.108146	-0.174896	0.00158878	-0.454176	-0.441348	-0.152191	0.954373	-0.763461	-0.0447773	0.0331843	-0.803546	-0.13348	0.176587	0.200601	0.243009	0.263917	0.356819	-0.128455	-0.375831	0.168783	0.283221	-0.236701	0.371028	0.272944	0.273301	0.0823156	-0.147272	-1.06775	-0.0814828	-0.588033	0.793808	-0.10074	-0.0167395	-0.76526
ENSMUSP00000108422.3	Hsd17b13	lipid metabolism	0.0243898	-1.04164	0.439955	-0.141111	-0.410304	-0.0486935	0.122119	0.210333	-0.01481	0.277183	0.765497	-0.120026	0.295265	-0.466756	-0.0842151	-0.853371	-0.175254	0.217932	0.33461	-0.264044	-0.24268	-0.333066	-0.149037	-0.374352	0.14396	0.107743	-0.426502	0.273893	0.415779	-0.0738728	-0.360924	0.429576	-0.204126	-0.146226	-0.00346333	-0.442787	0.136416	0.0120494	-0.214679	-0.226648	0.174058	-0.190087	0.104396	0.417632	0.316669	-0.152074	0.251721
ENSMUSP00000031486.8	Prkab1	lipid metabolism	0.0259462	-0.378834	-0.129849	0.126286	0.146849	-0.0576466	0.0677009	0.135177	0.109281	-0.166642	0.157724	0.100374	0.331456	-0.156179	-0.294995	-0.208898	0.303294	-0.08048	0.0682437	0.00302326	0.0018803	-0.194878	0.16036	-0.0906023	0.0217215	-0.118143	0.326098	0.0338866	-0.0706754	-0.205153	-0.0628982	-0.239212	0.0749985	-0.212256	-0.186978	-0.155308	0.0348274	0.449458	0.0284545	-0.000649331	0.469377	-0.00329435	0.0872919	-0.047157	-0.242715	-0.247934	-0.135996
ENSMUSP00000078721.5	Pcyt1a	lipid dropet protein	0.0306015	-0.231772	0.160865	0.039876	-0.0132945	-0.0222824	0.133787	-0.0947986	0.112346	-0.32032	0.139429	0.0439928	0.105724	-0.0533521	-0.0564328	-0.064555	0.095258	-0.234203	0.0731398	0.0138996	0.226075	-0.175001	0.0116148	-0.149545	0.0331439	-0.116617	0.0953681	0.121823	0.0736182	0.0431656	0.0103608	-0.212727	0.0429882	-0.0995976	-0.000857938	0.0275171	0.0681219	-0.202066	0.348905	-0.0692592	0.13151	-0.0517316	0.0196139	0.0792054	-0.118646	-0.157099	0.0443431
ENSMUSP00000034311.9	Lsm4	potential lipid mediator	0.0312739	-0.115752	-0.0386865	-0.0330765	0.033791	-0.222097	-0.176656	0.0208903	0.176503	-0.228058	0.0527733	0.157744	0.0780434	0.151679	0.0530911	-0.0242954	0.172865	-0.49669	0.0773272	0.0234932	0.244746	0.00316893	-0.126129	-0.102542	0.161376	-0.0451338	0.0177299	-0.0391422	0.108189	-0.0807606	0.0987141	-0.167588	-0.0743465	-0.165841	-0.0167725	0.0054517	0.266777	-0.13698	0.239892	-0.0618619	0.186456	-0.0744727	-0.0392807	0.0257677	0.0888314	-0.137102	-0.0326563
ENSMUSP00000104427.4	Tpd52l2	lipid dropet protein	0.0321913	-0.0169879	0.173957	0.0114843	0.028407	0.0359264	-0.0653555	-0.0711897	-0.0140508	-0.173988	0.117608	-0.0070081	0.111915	-0.0942354	-0.0741441	-0.0347265	0.0397898	-0.459223	0.147708	0.174642	0.0284339	0.0340803	0.0166851	-0.0207318	0.0448354	-0.144358	-0.0375968	-0.0127338	0.0464725	0.154642	0.0149726	-0.137899	-0.0867843	-0.0574023	-0.0182847	0.142835	0.186224	-0.205896	-0.0359493	-0.00862305	0.116079	-0.0912622	-0.0716912	0.173696	-0.0187886	0.0371358	0.0803149
ENSMUSP00000159405.2	Nadk2	kinases	0.0323181	-0.0370593	0.170492	0.087157	0.0508177	0.00221744	0.0562296	-0.123481	0.207925	-0.20362	-0.0688672	-0.368712	0.226324	-0.198016	0.121442	-0.090482	-0.25813	-0.405172	0.087632	-0.0358013	-0.127102	0.165783	-0.0482623	0.0688516	-0.00343044	-0.0698915	0.128895	-0.124093	0.269295	0.00923807	0.0920788	0.108656	0.0658213	-0.0529791	0.13272	0.0408779	-0.220014	-0.107868	-0.0258565	-0.149282	0.251544	-0.25693	0.0396065	-0.0098542	0.203381	0.047705	-0.0601278
ENSMUSP00000109611.3	Gk	kinases	0.0417084	-0.294234	0.292882	-0.0515337	0.0381119	-0.142399	0.341329	0.0167104	-0.396789	-0.356939	-0.152748	0.215828	0.0238124	0.286277	-0.437971	0.236631	-0.162527	-0.190147	-0.379741	-0.454521	-0.485453	-0.179196	-0.164665	-0.328246	-0.30423	-0.489331	-0.342786	0.113804	0.49171	-0.271866	1.54482	-0.150841	-0.216806	-0.606815	1.55125	-0.278044	0.0331423	0.178692	-0.266208	-0.187119	-0.183834	-0.315007	-0.826085	0.152629	-0.197942	-0.381369	-0.146699
ENSMUSP00000051619.10	Mapk3	kinases	0.044503	-0.139228	0.175967	-0.202031	-0.0459966	-0.0174517	-0.226135	-0.151431	0.19656	-0.152199	0.163916	0.241352	0.2407	0.0820181	-0.00900373	-0.381502	0.0515545	-0.223142	-0.0357103	0.138869	0.101056	0.00271284	-0.010568	0.0448277	-0.0062645	-0.100605	0.00912751	-0.0316255	0.224758	-0.0470667	-0.0989869	-0.0763086	-0.0192618	-0.140859	-0.155756	-0.0146413	0.0131525	-0.0822714	0.190455	-0.135585	0.157769	-0.0205217	0.144772	0.119285	0.151603	-0.263182	0.00543984
ENSMUSP00000027053.8	Rdh10	lipid dropet protein	0.0468224	-0.781367	0.283452	-0.181681	-0.18597	-0.211847	0.163233	-0.274314	0.255006	-0.48747	1.10164	-0.340055	0.340962	-0.330515	-0.133893	-0.355756	-0.376643	-0.325395	0.135725	-0.231752	0.0497998	-0.476139	-0.280226	-0.0727558	0.0574408	-0.273092	0.0997571	-0.0580283	0.797908	-0.0913012	-0.121968	0.54263	-0.324082	-0.383684	0.0434996	-0.566897	0.113851	0.652398	-0.00241595	-0.323119	0.0617364	-0.146205	0.041843	0.05133	0.500593	0.1161	-0.0390924
ENSMUSP00000029386.8	Etfdh	lipid metabolism	0.0510009	-0.192664	0.00169578	0.0769759	-0.124954	0.0700922	0.269613	-0.104338	0.256483	-0.264902	0.130836	-0.0791859	0.0138651	-0.0925092	0.0264989	-0.158282	0.0576787	-0.0647162	-0.0950066	0.0635696	0.132203	-0.269805	-0.0241761	0.0220334	0.0643915	-0.114008	0.0801135	-0.0540331	0.0433792	-0.164746	0.0709931	0.182106	-0.193455	-0.290651	0.0218831	0.0127627	-0.114598	-0.00521182	0.100053	-0.0614124	0.066117	-0.11431	0.269356	-0.0268431	0.221485	0.19572	-0.126543
ENSMUSP00000027989.7	Hsd17b7	lipid dropet protein	0.0545388	-0.944271	0.162955	-0.301258	-0.666469	0.797713	0.000924841	0.021673	-0.032923	-0.50756	-0.148043	-0.537181	0.0164143	0.249293	0.130649	0.640805	-0.261549	-0.291352	-0.143704	-0.262825	-0.667083	0.103525	-0.237766	0.0871251	-0.231924	0.0751375	-0.141885	0.0663808	0.363571	0.204377	-0.115971	0.828311	0.25742	-0.572471	0.166463	-0.323432	-0.155353	0.00230259	0.155149	0.479613	-0.607483	0.449631	-0.233718	-0.146207	-0.266263	0.0519052	-0.384432
ENSMUSP00000034585.7	Apoa4	lipid dropet protein	0.0607422	-0.0342615	-0.235033	-0.157133	-0.145062	0.216264	0.0612611	-0.406743	-0.542979	-0.571376	0.451696	0.0948433	0.272382	0.442569	-0.056538	0.0661482	0.000628505	0.175749	0.0691753	-0.500053	-0.232167	0.0903112	-0.271871	0.0686842	0.0615776	-0.475948	0.43233	0.393296	-0.106769	0.0759897	-0.423348	0.222819	-0.476852	-0.645422	0.250866	-0.29784	-0.580714	1.09305	-0.109812	-0.0906632	0.186696	-0.100789	0.369914	-0.327774	-0.171236	0.135626	-0.242431
ENSMUSP00000012348.3	Gstm2	lipid metabolism	0.0637075	-0.150476	0.112176	0.0853396	0.338291	-0.213628	0.0296328	-0.390973	0.624232	0.0183034	0.56988	-1.61547	-0.547944	-0.064821	0.255567	-0.31593	-1.21222	-3.00995	0.0202046	0.875844	-0.303357	0.252951	-2.44157	-0.246451	-0.639228	-0.198637	0.0792407	-0.656859	1.55769	0.250136	0.342663	-0.0579655	0.608507	0.174614	0.208481	-0.399648	0.54515	0.629501	-0.10044	-0.9882	-0.115717	-0.338855	-0.168917	0.362669	-0.655017	0.149594	-0.873899
ENSMUSP00000137309.2	H1f0	potential lipid mediator	0.072203	-0.188483	0.378342	-0.281183	0.0328064	-0.420675	-0.726442	-0.507187	0.366962	-0.336491	-0.179618	-0.320945	0.174306	0.928913	0.205506	-0.120462	-0.0200953	-0.812155	0.300825	0.295999	0.292191	-0.0837772	-0.177475	-0.318027	0.288569	-0.283052	0.184996	-0.316285	-0.270004	0.0462347	0.438902	-0.105417	0.0913606	-0.332548	0.339005	0.297334	0.151455	-0.875998	-0.107118	-0.0163661	0.198012	-0.196017	0.422951	-0.042154	0.102168	0.215436	0.023631
ENSMUSP00000106963.3	Arhgap1	lipid dropet protein	0.0735239	-0.364297	0.198139	-0.223849	0.0958468	-0.125184	-0.158838	-0.0394758	0.158015	-0.185294	0.161867	0.0813538	0.178714	0.0331506	0.174533	-0.222034	0.017119	-0.491949	0.174231	0.109164	0.0378764	-0.0352166	-0.0620386	-0.0307638	0.106578	-0.154811	-0.0953627	-0.0508291	0.171312	0.0324739	0.121511	0.0252777	-0.0770412	-0.18448	0.148856	0.121103	0.0393048	-0.0270118	0.091907	-0.030759	0.109449	-0.152366	0.088923	0.0562777	0.147067	-0.0791143	-0.157617
ENSMUSP00000099368.4	Cttn	potential lipid mediator	0.0752868	-0.136336	0.161955	-0.175217	0.00975292	-0.0440249	-0.132777	-0.0849032	0.180532	-0.0898857	-0.00770874	0.166126	0.108765	-0.0785786	0.0342692	-0.0565335	0.0385929	-0.335747	0.0469947	0.0654474	0.0694053	-0.0403333	0.0111341	-0.052905	0.213659	-0.0781016	0.0435426	-0.0398037	0.0816475	0.119361	-0.0255581	-0.200478	-0.0410853	-0.0728002	0.101859	0.0938554	0.168407	0.0792797	-0.0176147	-0.109341	0.173078	-0.0914938	-0.0400617	0.105595	0.0139876	-0.00952922	-0.132407
ENSMUSP00000005705.8	Trim28	kinases	0.0797795	-0.154667	0.217826	-0.0442705	-0.047005	-0.0725815	-0.0428612	0.0529498	0.224115	-0.160528	-0.135925	0.0656233	-0.0158129	0.0278282	-0.0152415	-0.047508	0.00612945	-0.540803	0.104008	-0.0454114	0.228457	-0.188998	0.0110195	0.0180669	0.0778534	-0.0891617	0.0903864	-0.074747	0.164065	0.0868385	0.130478	-0.138117	-0.130211	-0.226026	0.0188785	0.0273932	0.270324	-0.260301	0.17252	-0.135764	0.0990698	-0.139875	0.0532298	0.0547354	0.370134	-0.0465539	0.033029
ENSMUSP00000041447.8	Pdk2	kinases	0.0832267	-0.213782	0.279689	-0.281324	0.0436982	0.0379857	-0.103117	-0.138497	0.699765	-0.592798	0.0317256	-0.485819	0.0871837	-0.193619	0.304169	-0.0745739	-0.25857	-0.242671	0.17328	0.138449	0.346654	-0.264781	-0.29615	-0.101929	0.191241	0.0440862	0.49327	-0.430404	0.201252	-0.244831	0.147736	-0.292437	-0.198452	-0.109254	0.293181	0.220849	0.000464061	-0.446357	0.0143407	-0.102602	0.219392	-0.130695	-0.179771	-0.401843	0.137912	0.0960562	0.579893
ENSMUSP00000038361.7	Abhd2	potential lipid mediator	0.0889044	-0.985908	0.952945	-0.740422	-0.0529971	-0.796418	0.189833	-0.574838	0.292258	-0.54889	0.414873	0.694071	-0.215323	-0.944462	0.764397	-0.720988	0.364514	-0.80167	0.701758	-0.539356	0.262452	-0.0456068	-0.099005	-0.64567	0.728548	-0.318677	0.575054	-0.372792	-0.107308	-0.476174	0.192053	-0.804273	-0.0414412	-1.00054	0.873721	-0.406593	-0.0105571	-0.345154	0.61068	-0.86062	0.394628	-0.986815	-0.370651	-0.400488	0.899924	-0.0338265	0.300831
ENSMUSP00000033182.4	Ilk	kinases	0.0954438	-0.1677	0.195937	-0.165539	0.00138899	-0.138508	-0.157279	0.183538	0.123338	-0.109083	0.00512213	-0.0175525	0.108159	-0.0909351	0.0597149	-0.00641855	0.147855	-0.52561	0.146223	0.0325429	0.141749	-0.082611	-0.104544	-0.00426011	0.203653	-0.155072	0.00704044	-0.147727	0.300153	-0.0327235	0.088395	-0.211071	-0.122452	-0.253252	0.111937	0.116123	0.0584447	-0.118865	0.0960705	-0.0683112	0.138466	-0.0527279	-0.0342953	0.0757409	0.217624	0.0244738	0.004418
ENSMUSP00000032336.5	Plbd1	lipid metabolism	0.096599	0.0831348	0.0656029	-0.577782	-0.341669	-0.151977	-0.179018	0.329021	-0.355872	0.152113	0.514214	-0.100116	-0.078565	-0.0227652	0.199426	-0.0101954	0.460157	-0.569997	0.0434437	-0.725761	-0.0496472	0.29525	-0.218882	0.365283	0.348213	-0.215399	0.516076	-0.455894	-0.119014	0.370301	-0.340791	-0.559902	-0.746776	-0.0386605	-0.0300981	0.108557	0.427073	0.317241	0.029825	-0.339106	0.255946	-0.327168	-0.128746	-0.471381	0.495849	0.131484	-0.160717
ENSMUSP00000054370.8	Acad8	potential lipid mediator	0.0988221	0.191169	0.0840071	-0.0606415	0.176786	-0.10364	0.122434	-0.483376	-0.0517359	-0.196587	0.30852	-0.37173	0.269827	-0.0153931	-0.0702767	-0.140005	-0.187269	-0.206698	-0.305638	0.032278	-0.0368301	0.336659	0.053023	-0.0752586	0.182854	0.0367212	0.302756	0.188998	-0.0361494	-0.212615	-0.0855578	-0.177475	-0.37871	-0.0105743	0.106999	0.413924	0.142568	-0.100789	-0.29402	-0.174116	0.133384	-0.27192	0.123314	-0.0141303	0.259205	0.0431177	-0.0534823
ENSMUSP00000013773.6	Cad	kinases	0.105432	-0.144792	0.234006	-0.059418	0.18561	0.00288768	-0.110296	-0.233734	0.168626	-0.0961712	-0.0594543	-0.583723	0.211609	-0.306731	0.334902	0.075447	-0.388463	-0.724332	0.0751957	-0.0496686	-0.0321591	0.108575	0.144651	0.00894361	0.38838	0.0218516	0.324605	-0.302072	-0.000343658	0.0951573	0.222292	-0.284202	-0.0458337	0.107372	0.314707	0.136837	-0.0613726	-0.517357	-0.261937	-0.290724	0.552207	-0.41391	-0.0221642	0.113732	0.198354	0.0477474	0.228251
ENSMUSP00000031412.6	Acad10	potential lipid mediator	0.110535	-0.112918	0.155478	-0.321929	0.130417	-0.353007	0.0737016	-0.196099	0.32565	0.215281	-0.122707	-0.120806	0.474044	-0.100369	0.0571957	-0.589758	-0.409133	-0.105101	0.141749	-0.0909532	-0.0558317	0.0131505	-0.13457	-0.247878	0.270083	-0.0124309	0.324958	-0.632842	0.46143	-0.286943	0.362758	-0.0387295	0.103514	0.358672	-0.00873066	0.0551433	0.0147016	-0.575134	0.121229	-0.467891	0.283886	-0.681838	0.118289	-0.0318922	0.0353446	0.0344471	-0.0570845
ENSMUSP00000076090.7	Iah1	lipid metabolism	0.115678	-0.18699	0.275366	-0.0751047	0.274383	0.147143	0.0682458	-0.189768	0.0353523	-0.38505	0.0470872	0.111327	0.163519	-0.500453	0.0994835	-0.261504	-0.337621	-0.0753188	0.430703	-0.356815	-0.193956	0.212905	-0.173232	-0.0633575	-0.366793	-0.378171	0.220756	0.0520285	0.41712	0.118668	0.218781	-0.117301	0.219374	0.0680135	0.441934	0.113976	-0.378104	-0.267778	0.203548	-0.273416	0.0355664	-0.013597	-0.218145	0.0746606	0.115677	-0.0937907	0.150388
ENSMUSP00000019726.7	Plin3	lipid dropet protein	0.126242	0.01338	-0.237712	-0.0280868	-0.162683	0.235044	0.0117712	0.244288	-0.0957657	-0.0318719	-0.104368	0.234872	0.0468871	0.0729888	-0.356403	-0.1196	0.150658	-0.0783548	-0.110882	0.215156	-0.0207934	-0.235833	-0.193444	0.164122	-0.0280948	-0.216463	-0.161537	0.188996	-0.0551435	0.169154	-0.0513331	0.135769	-0.0307455	-0.24624	-0.345102	0.0503253	0.198347	0.289766	0.291481	-0.085175	-0.138526	-0.142086	0.138571	0.188121	-0.156249	-0.289094	-0.0434323
ENSMUSP00000157435.2	Decr2	lipid metabolism	0.130508	-0.31678	0.0415904	-0.17499	0.143913	0.203154	0.227365	-0.056516	0.200968	-0.550825	0.375257	-0.012965	-0.229904	0.202203	-0.32897	-0.185117	0.393666	-0.337614	-0.0708165	-0.122208	0.299355	-0.0212459	-0.168887	0.0787777	-0.084377	-0.520561	-0.0281464	0.28021	0.192344	-0.127238	0.175558	-0.252447	0.246811	-0.348891	0.164572	0.0678382	0.319127	-0.451546	0.452611	0.160524	0.0563252	-0.0434354	-0.118835	-0.107399	0.00818774	-0.324251	-0.283328
ENSMUSP00000045291.9	Acsl3	lipid dropet protein	0.133568	-0.605507	0.0489695	0.147003	-0.12985	0.189477	-0.154482	0.113341	0.0317737	-0.0413627	-0.060261	0.07214	-0.120549	0.404169	0.0411597	-0.334558	-0.266503	-0.317591	0.0266507	0.225414	-0.0307945	0.0652406	-0.0907145	-0.050347	-0.314511	-0.0833942	-0.231601	-0.0256887	0.188792	0.71365	-0.240917	0.0574665	0.163648	-0.45176	0.0232661	-0.0596508	0.327558	0.0419852	0.13494	0.340222	-0.220206	-0.0194464	-0.141995	0.0491637	-0.202712	0.0814552	-0.0831898
ENSMUSP00000031251.10	Hsd17b11	lipid metabolism	0.14957	-0.375762	0.45472	-0.113294	-0.371371	-0.636559	-0.0804004	-0.00915579	0.0110821	0.199769	0.85821	-0.614691	0.279598	-0.345225	0.14567	-0.434521	-0.250237	-0.000793986	0.351434	0.0259448	-0.113684	-0.408405	0.0422363	-0.281619	0.523262	0.0898169	-0.268907	0.327073	-0.212686	-0.059933	-0.449358	0.257379	-0.870546	-0.160814	0.446626	-0.311089	-0.0933289	-0.0954002	-0.38396	-0.654699	-0.385996	-0.25287	-0.0301834	0.305169	0.982622	0.403699	0.141586
ENSMUSP00000014698.4	Dguok	kinases	0.15013	-0.010029	0.0459886	0.137447	0.0217049	-0.0555729	-0.137501	-0.0355782	0.162862	-0.634562	0.132	0.0245535	0.163795	0.00635504	0.0535398	-0.211339	-0.0743134	-0.262352	0.0938125	0.188108	0.116542	-0.0650965	-0.0911341	-0.494038	0.187811	0.0677058	0.169389	-0.277494	0.129524	-0.196595	0.29928	-0.0182499	-0.376365	0.107274	0.162026	0.116797	0.0394877	-0.0970904	-0.115903	0.112292	0.193063	-0.142824	-0.0143387	-0.578549	0.225567	0.185612	0.231083
ENSMUSP00000034989.9	Me1	lipid dropet protein	0.157752	-1.8567	-0.100052	0.407774	-0.127975	0.336495	0.11498	-0.539617	0.220288	-0.440473	0.0806962	-0.152446	0.535868	0.371653	0.0405914	-0.379505	0.336125	0.688816	0.324357	-0.265475	-0.0430266	0.136411	-0.244241	-1.76942	-0.353817	-0.390636	0.181636	0.718626	-0.660451	-0.506109	0.0476753	0.187505	-0.345964	-0.438017	-0.178734	-1.09748	-0.000391518	0.522212	0.453063	0.447281	-0.520948	0.566545	0.532303	-0.707377	0.144719	-0.962885	-0.279488
ENSMUSP00000077040.6	Vps13c	lipid dropet protein	0.212853	-0.515487	0.0268496	-0.246635	-0.115075	-0.182297	0.14589	-0.00577105	0.191199	-0.308344	0.212247	0.140519	0.276992	0.0879824	0.108096	-0.303401	-0.109711	-0.150013	0.241976	0.0202472	0.077354	-0.0263915	0.185676	-0.275489	0.060152	-0.223527	0.108197	-0.060715	0.0695473	0.155406	0.0915069	-0.303212	-0.139909	-0.333984	0.125781	0.0397271	0.120343	0.173331	0.0316681	-0.0548784	0.166975	-0.509481	-0.0572649	0.0912344	0.225167	0.201012	-0.270221
ENSMUSP00000003947.9	Nqo1	potential lipid mediator	0.260768	-1.32554	-0.113144	0.190964	0.628018	0.255761	0.599447	-0.470087	-0.553076	-1.2164	0.225314	0.816934	-0.00295961	-0.397207	0.287187	-1.55565	0.569696	0.925699	-0.251836	-0.974481	-0.251644	-1.26296	-0.591667	-0.867283	0.980667	0.0420031	0.406734	-0.605991	0.626497	-0.167229	-0.327095	-0.781083	0.310814	0.126401	0.568619	-1.19313	-0.30418	0.207897	0.424491	-0.423628	0.00440359	-0.606405	-0.0332349	0.324441	0.346749	-0.00564181	-0.945003
ENSMUSP00000044033.7	Serpina6	potential lipid mediator	0.263282	-0.900098	0.172649	-0.139445	0.299263	-0.18104	-0.0640122	-0.738819	0.213443	-0.634005	0.649972	0.101627	0.537582	-0.160964	0.121463	-0.554746	-0.119428	-0.148386	0.419336	-0.125215	0.476386	-0.279705	0.166863	-0.163944	0.0715295	-0.500061	-0.0302554	0.17817	0.559316	-0.477734	-0.206725	-0.384545	-0.164686	-0.685735	-0.162048	-0.620324	0.260652	-0.495577	0.624944	-0.565677	-0.0288016	-0.3676	0.860179	-0.121366	0.336398	-0.332872	0.272536
ENSMUSP00000010807.5	Fads1	potential lipid mediator	0.287684	-1.05569	0.493359	-0.585724	0.360133	0.225293	0.18525	-0.661873	0.156813	-1.04837	-0.112817	0.0798813	0.408005	0.302335	-0.0106219	-0.201093	0.0597021	-0.404045	0.0614011	-0.306283	-0.00024597	0.256161	-0.183073	0.0912539	-0.236929	-0.158352	-0.0875578	0.167949	0.595526	-0.23044	0.0942543	-0.0447127	0.367414	-0.709133	0.0777466	-0.18363	0.287677	-1.05635	0.572467	0.292353	0.0950591	0.134459	0.156609	-0.38259	-0.0470547	-0.443425	0.0613852
ENSMUSP00000006544.8	Gcat	potential lipid mediator	0.307903	-0.0378211	0.321232	-0.712835	0.0468763	-0.0120308	0.246675	-0.0976308	0.333689	-0.437782	-0.541323	-0.431938	-0.165684	0.394514	-0.0695508	0.259238	-0.418642	-0.993205	0.160172	0.528325	0.397686	0.421288	-0.228737	-0.0528634	-0.808721	-0.594386	0.144887	-1.03248	0.451702	0.229863	0.204087	0.258044	-0.0498015	-0.168199	0.227532	0.396327	-0.181624	-0.576076	0.195488	0.32439	0.60573	-0.84568	-0.117202	-0.112409	0.0364142	-0.299754	0.341021
ENSMUSP00000118610.2	Lpin2	lipid dropet protein	0.372054	0.305758	-0.163489	-0.362148	0.195756	-0.347451	-0.193776	-0.107838	-0.612811	-0.0684596	0.31145	0.527075	0.0283106	0.214488	-0.386665	-0.26753	0.092539	-0.760773	-0.137913	0.0739164	0.35183	0.191097	-0.192277	-0.103236	-0.180588	-0.0885493	-0.452458	0.46905	0.0287002	0.0540618	-0.0433807	0.253064	0.0299521	-0.177128	-0.401649	0.320281	0.23219	-0.140357	0.0354319	0.083583	-0.0134994	0.125989	-0.110116	0.192303	-0.243659	0.0480467	-0.336932
ENSMUSP00000046856.7	Lss	lipid dropet protein	0.374397	-0.869935	0.258854	-0.0168492	0.154377	0.480716	-0.0622195	-0.181474	-0.00505502	-0.0444041	-0.0303354	-0.0507983	-0.245398	-0.194093	-0.160824	0.138341	-0.621583	-1.35376	0.406723	-0.329299	-0.218849	-0.755028	-0.202742	-0.558162	-0.903994	0.148349	-0.756966	0.743149	0.371624	0.605918	0.137787	1.00941	0.557114	-0.00950853	-0.771729	0.320477	0.0196046	-0.64892	0.18436	0.765777	-0.729928	0.815778	-0.449408	-0.155181	-0.84679	-0.545796	0.130232
ENSMUSP00000036949.8	S100a10	lipid dropet protein	0.395736	-0.490195	0.116823	-0.156749	0.125392	-0.44434	0.0382728	-0.108246	0.220487	0.135279	-0.115933	-0.00352321	0.134537	-0.425071	0.200217	0.0504022	0.0428483	-0.0350005	0.325673	-0.0145642	0.311592	-0.266862	-0.137791	-0.659178	0.521049	-0.148024	0.171326	0.0550324	0.477749	-0.599052	0.0495064	-0.872651	-0.304445	-0.238801	0.285872	-0.188837	0.0238725	0.320224	0.218799	-0.176416	0.0773381	-0.0873961	0.0388252	0.0986583	0.227567	-0.113331	-0.255652
ENSMUSP00000029017.6	Pck1	kinases	0.403675	-0.170769	0.271295	0.107335	-0.123417	-0.493519	0.018928	-0.621955	0.0274149	0.104796	0.192965	-0.242673	0.15256	-0.404868	0.252499	0.100846	-0.0519858	-0.475646	0.527882	0.334151	0.0408849	0.313608	0.0167576	-0.224196	0.447765	-0.0947611	-0.042831	-0.71303	-0.241726	-0.519384	0.298012	-0.285426	0.0386312	0.121074	0.847703	-0.284317	0.125674	-0.0867057	-0.320154	-0.145559	-0.00138666	-0.0842498	-0.165326	0.0907257	0.127789	0.0986245	-0.219942
ENSMUSP00000105210.2	Ces1b	lipid metabolism	0.407084	-0.299065	0.286841	0.112523	-0.098908	-0.549956	-0.478045	-0.36107	0.518874	0.154022	-0.214166	-0.0924099	-0.0867737	0.0631902	0.643564	-0.855347	0.239701	-0.618159	-0.458197	0.0876664	0.696767	-0.159857	0.230244	0.171233	-0.248846	0.0049408	0.294641	0.171658	0.459008	-0.955469	-0.20469	-0.722036	0.515831	0.125201	-1.72815	0.109282	-0.472837	-1.14994	0.625097	-0.638018	0.521131	0.402384	0.650453	-0.361082	0.541628	-1.59824	-0.291135
ENSMUSP00000021684.5	Cyp46a1	potential lipid mediator	0.489534	-1.51681	-1.78585	-1.68874	-1.84267	1.22242	-0.277823	-1.68049	0.436306	-0.926992	0.0503298	0.497923	0.427839	0.28818	0.670801	0.498066	-1.93403	0.39306	-0.499334	0.261747	-1.61409	0.0277815	0.530308	0.529121	-1.28461	-1.68764	0.402699	-0.614419	1.14639	-0.110894	0.591367	-0.084684	1.26044	-0.538145	-0.167363	-0.84504	0.551876	-2.12017	0.651384	-1.84912	-1.37534	0.433807	0.816214	-1.5919	0.947974	-0.0335711	-1.94293
ENSMUSP00000041049.8	Wdr18	potential lipid mediator	0.496887	0.0390763	0.434522	0.284463	0.286427	-0.0685582	-0.0432312	-0.025368	-0.0106124	-0.346319	-0.326866	0.020574	-0.42726	-0.11947	-0.199368	-0.435017	0.167303	-0.394451	0.145567	0.160415	0.167848	-0.184761	-0.166192	-0.254749	0.218846	-0.013299	0.0366517	0.144695	0.0442648	0.0607366	-0.0678856	-0.241365	-0.239014	-0.448333	0.160301	0.233625	0.324736	-0.192708	0.0156224	-0.0983538	0.083082	0.0303547	-0.188426	0.166735	-0.00107997	-0.0104613	0.0682251
ENSMUSP00000033715.5	Nsdhl	lipid dropet protein	0.51435	-1.59777	0.38645	0.0474899	-0.609298	1.11563	-0.190278	-0.545835	-0.474581	-1.21056	-0.753302	-0.775781	-0.0348223	0.601583	-0.262867	0.89586	-0.219351	-0.880724	-0.122603	-0.546813	-0.687177	-0.0174964	-0.353226	-0.483354	-0.768849	-0.175938	-0.76065	0.0889136	0.941143	0.495855	0.109521	1.23437	0.83842	-0.907874	-0.105546	-0.399098	-0.114697	-0.726672	0.358205	1.0858	-0.578669	1.02397	-0.484659	-0.35617	-0.652738	-1.35215	-1.08322
ENSMUSP00000020843.7	Acaca	lipid dropet protein	0.529961	-1.16905	-0.389547	0.208373	-0.0776792	0.528333	-0.107053	-0.387806	-0.039088	-0.20658	-0.12082	0.206746	0.392836	0.269663	0.110486	-0.740983	-0.0617306	0.310159	0.157863	-0.366755	0.0516855	0.127305	0.153004	-0.272852	-0.341122	-0.47	-0.359916	0.43666	-0.187385	0.159153	0.112882	0.166471	-0.0846848	-0.204785	-0.115509	-0.530829	0.0254311	0.791886	0.161613	0.247779	0.165725	-0.177517	0.587097	-0.296606	-0.333041	-0.785244	-0.527048
ENSMUSP00000101981.3	Sult1a1	lipid dropet protein	0.588421	-1.16529	0.661787	-0.338195	0.274275	0.145346	-0.349799	-0.0186037	0.156862	-0.852473	0.316884	-0.239733	0.2961	-1.37528	0.314113	-0.0403624	-0.0804765	-0.26708	-0.437451	-0.74351	0.709028	-0.425148	-0.277331	-1.31898	0.45866	-0.891174	0.289784	-0.420001	0.795792	0.105726	0.128097	0.579078	0.543017	-0.838825	-0.700289	-0.0288038	0.297155	-0.424949	0.064144	0.0919851	0.420331	-0.163772	0.434792	-0.26464	0.0899893	-1.01036	0.365933
ENSMUSP00000021635.8	Akr1c18	lipid metabolism	0.64393	0.0523048	-0.516209	-2.97521	0.656208	-0.0802644	-2.65578	1.3416	-0.782672	-2.3156	0.436976	1.86044	0.373036	-3.18166	-3.41264	-3.42681	0.972814	-3.51094	-2.92827	-3.25811	-3.07328	0.629101	-2.98698	-2.99841	0.980109	0.910684	0.519553	-0.0789453	-2.31293	1.1247	0.847456	0.467889	-0.0664608	-1.7746	0.456443	0.903252	-1.86792	-0.386685	0.382366	1.03043	1.06285	-0.454852	-2.38353	0.457603	-2.3203	-2.03284	-2.66689
ENSMUSP00000030487.3	Cyp4a14	lipid metabolism	0.70693	-2.23346	0.674463	-1.17586	0.34061	-0.011739	1.54087	-0.447641	0.679857	-1.4634	-0.234506	-1.59602	0.088017	-1.58753	0.158948	-0.842259	1.03113	-0.875411	-0.40173	-1.3012	0.621013	-1.48921	1.17963	0.26889	-1.16934	-0.861183	-1.26474	-1.55909	0.535763	-0.683482	1.32955	-0.867672	-1.9065	-1.89503	0.836433	-1.37212	1.03519	-1.84765	0.815679	-1.05983	-0.880908	-2.0469	1.1431	-0.537736	0.662648	-0.140987	0.787796
ENSMUSP00000068940.7	Abcd2	potential lipid mediator	0.708349	-1.99797	1.1993	-1.81732	0.249899	-0.748899	0.65757	-1.77287	0.728002	-1.97594	0.38991	-1.26165	0.695032	-0.588964	0.761505	-1.91851	1.17457	-1.34744	0.464108	-1.59858	0.788305	-1.44322	0.165411	-1.22756	-0.28242	-1.15278	-0.0312968	-0.360209	0.724925	-1.18476	1.30427	-1.30434	1.06909	-1.79904	0.326896	-1.17158	0.595097	-1.84457	0.838313	-1.38858	0.732535	-0.170306	0.882027	-1.55074	0.640285	-1.27535	-0.102708
ENSMUSP00000145255.2	Gimap8	potential lipid mediator	1.03311	-0.553248	0.322535	-0.612585	0.202627	-0.48204	-0.0798038	-0.553851	0.55249	-0.73983	-0.0188036	-0.685795	0.536609	-0.198347	0.223772	-0.495396	0.788322	-1.05534	0.2273	-0.397095	0.647615	-0.230021	-0.352771	-0.348304	0.064633	-0.616042	0.0767592	-0.279503	0.32307	-0.189103	0.405209	-0.243458	0.736609	-0.664039	0.0912936	-0.227477	0.0980525	-0.659097	-0.079497	-0.444227	0.402641	-0.646926	0.419287	-0.218859	0.446735	-0.0691095	0.470608
ENSMUSP00000038540.9	Pdxk	kinases	-0.396686	0.0220217	-0.374914	0.289635	-0.101106	-0.384777	-0.0401499	0.179742	0.0517139	0.607609	0.0854765	0.310603	-0.0923172	-0.309717	-0.291592	0.00687667	-0.078206	0.436068	0.118416	0.589927	0.110976	-0.470736	-0.2929	-0.760249	0.368418	0.227854	-0.319384	0.373802	-0.0780316	-0.206984	-0.303968	-0.477922	0.0636114	0.126123	-0.345497	0.16869	-0.0714124	-0.262214	-0.00398382	-0.197413	-0.0249879	0.247988	0.204549	0.479868	-0.113465	0.0389683	-0.201787
ENSMUSP00000052287.4	Elmod2	lipid dropet protein	-0.328744	-0.358549	-0.0444599	0.140695	-0.0212026	0.0565392	0.218326	-0.0527302	0.0352553	0.0247915	0.0945244	0.0796043	-0.170831	0.0434223	0.182148	-0.0307805	-0.047086	-0.185852	-0.0535285	0.0709949	0.0960956	0.179274	-0.268438	0.271748	0.0212443	-0.292008	0.198681	-0.0181645	0.0242195	-0.048004	-0.0700833	-0.0046772	-0.241893	-0.295783	0.0227419	0.0632673	0.0994534	-0.216712	0.110408	0.01807	0.309669	-0.0772594	-0.129978	0.0335018	0.172588	0.0509433	-0.00466186
ENSMUSP00000025649.9	Ddb1	potential lipid mediator	-0.311545	-0.0632865	-0.11666	0.0452872	0.0319807	0.0908295	-0.163453	0.207808	-0.196376	-0.0362787	0.0899321	0.280595	-0.000781151	0.127161	-0.00666125	-0.0988164	-0.0790223	0.0297674	0.0511609	0.0543312	-0.0443164	-0.150314	-0.391433	0.296633	-0.127771	-0.168825	-0.147344	-0.0631569	0.0709901	0.472983	-0.129575	0.10986	-0.0584156	-0.176488	-0.114938	0.156191	0.00223239	0.0570749	0.0591734	0.0488783	0.163991	-0.199949	-0.0800839	0.10819	0.0809338	0.0167816	-0.116194
ENSMUSP00000088334.6	Map3k20	kinases	-0.0889214	-0.0901905	-0.219146	0.0367993	0.0164155	-0.112103	0.00479302	0.323486	0.0649962	0.294091	0.204048	0.261813	-0.18877	-0.187318	-0.340296	-0.191769	0.139625	-0.198909	0.0308012	-0.163261	-0.0937385	-0.0417756	-0.122286	0.199218	-0.0779555	-0.198553	-0.0457133	-0.0296939	0.0746759	0.0886877	0.0194503	0.310189	-0.182643	-0.411387	0.174326	-0.0863713	0.214112	0.380599	-0.089189	-0.0376789	0.119133	-0.245643	0.00183448	-0.00782562	-0.150306	-0.0257917	-0.229031
ENSMUSP00000107609.2	Taok3	kinases	-0.0842098	-0.225114	0.323542	-0.11632	0.29664	-0.250066	-0.0317966	0.0503915	0.303325	-0.174867	-0.0245767	0.0603481	0.177319	-0.197376	-0.0841961	-0.230291	0.0448978	-0.376399	0.162826	0.100334	0.270328	-0.0178389	-0.151363	-0.307911	0.10904	-0.258918	-0.0103679	0.123572	0.232012	-0.0384824	0.0170835	-0.0770802	-0.0409211	-0.0847296	0.0403167	0.131944	-0.0889956	-0.116409	-0.146567	-0.0807336	0.156838	-0.413502	0.345883	-0.0931012	0.139758	-0.103284	0.171404
ENSMUSP00000034832.7	Ptpn9	lipid dropet protein	-0.0660354	-0.78967	-0.176136	-0.408239	-0.14291	-0.354359	0.240474	-0.0737596	0.159977	0.166188	0.455599	0.144546	0.296945	0.178171	-0.0380647	-0.0616602	NA	NA	NA	NA	NA	NA	NA	NA	NA	NA	NA	NA	NA	NA	NA	NA	-0.246924	-0.230975	0.495153	0.0272092	-0.374543	0.161952	0.481766	-0.163253	0.409003	0.152505	-0.266081	-0.222338	-0.223405	0.095216	-0.417264
ENSMUSP00000018012.8	Sgk2	kinases	-0.021273	-0.0431078	0.0539877	0.276947	0.0262985	0.184466	-0.0342024	0.24676	-0.189441	-0.57045	-0.0185923	0.142417	0.0758639	-0.109633	-0.247762	0.0173454	NA	NA	NA	NA	NA	NA	NA	NA	NA	NA	NA	NA	NA	NA	NA	NA	0.0810268	-0.37646	-0.0812954	0.0144869	0.191511	-0.108638	0.157203	0.104576	-0.215527	0.0108148	0.30149	0.0424454	-0.0255853	-0.209206	-0.0637624
ENSMUSP00000045214.3	Ano10	potential lipid mediator	-0.0899389	-0.445978	-0.146209	-0.155364	0.264843	0.191197	0.344232	-0.174396	0.0507573	-0.235113	-0.0701286	0.139203	0.0132887	0.223664	0.0302938	-0.170478	-0.234831	-0.228553	0.108365	-0.00168244	0.0732031	-0.141674	-0.0880468	0.254832	0.170641	-0.16192	0.037461	0.0378985	0.00874072	0.0680676	-0.0634985	0.0617486	-0.482837	-0.179842	-0.0643904	0.137681	0.0893957	0.427254	0.0488164	0.0100754	-0.110949	-0.111548	0.194653	0.301957	-0.170568	0.143454	-0.233543
ENSMUSP00000037970.8	Bmp2k	kinases	-0.012527	-0.853077	0.134627	-0.0217359	-0.071071	0.165111	0.0596396	-0.325508	0.0746325	0.0791385	0.253369	0.0201403	-0.053257	0.0720852	-0.186734	0.321547	-0.010629	-0.268608	0.318225	-0.107042	0.0975686	0.0877852	0.0856152	-0.249559	0.199595	-0.175139	-0.0910117	0.158287	0.24056	-0.140018	-0.0614148	-0.267482	0.443924	-0.284918	0.246503	-0.0750271	-0.023628	-0.0977026	-0.0690376	-0.185832	0.0663992	-0.202338	-0.00209969	-0.153377	0.25877	0.103661	-0.272354
ENSMUSP00000033939.7	Ikbkb	kinases	-0.0377181	-0.181337	0.272685	-0.114108	0.0464167	0.12624	-0.12503	-0.145585	-0.107477	-0.161227	0.164499	0.30415	0.0588651	-0.0893503	0.038787	-0.184444	-0.096423	-0.458534	0.210171	-0.0560361	0.0433264	-0.0501695	0.0380341	-0.0784563	0.0504655	-0.00350682	0.0115612	-0.17733	0.293566	0.176749	0.0706782	-0.12605	-0.0518324	-0.339642	-0.017949	0.0823204	-0.15875	0.116847	0.142781	0.00360534	0.316167	-0.212507	0.147034	0.0112883	-0.0570466	-0.0657947	-0.129608
ENSMUSP00000029564.6	Pmvk	kinases	0.528952	-0.55283	0.0970891	-0.0811762	-0.214885	0.507888	-0.259064	-0.260004	0.0339817	-0.359362	-0.180857	-0.342451	0.283376	0.0245937	0.326365	-0.0832394	0.114788	-0.404509	-0.0509793	-0.0817763	-0.234375	0.235108	0.0563239	-0.131389	-0.194202	-0.150246	-0.201264	0.0974815	0.345846	0.272918	-0.0720648	0.171768	0.202285	-0.325764	0.00359427	0.358535	-0.0109901	-0.650345	-0.0730432	0.202279	0.0438207	0.208824	0.0985571	0.0185864	0.0681433	-0.36282	-0.0344371
ENSMUSP00000029738.8	Gpr89	potential lipid mediator	NA	NA	NA	NA	NA	NA	NA	NA	NA	NA	NA	NA	NA	NA	NA	NA	-0.0213782	-0.468105	-0.132094	0.201993	-0.17563	0.141142	-0.452866	0.145746	-0.0777198	0.11069	-0.0231078	0.0881165	0.12381	0.214226	-0.0306073	0.138635	NA	NA	NA	NA	NA	NA	NA	NA	NA	NA	NA	NA	NA	NA	NA
ENSMUSP00000093460.3	Moxd1	potential lipid mediator	-2.04675	0.499149	-1.80101	0.816729	-1.65203	-1.54088	-2.03621	-1.76943	-1.85225	-0.926948	-1.45262	1.18251	-1.64868	2.30048	-1.77025	1.08469	-2.69722	-2.32189	-1.86235	2.1849	-1.78656	2.42806	-1.75925	1.24019	-1.90951	-1.43326	-2.25839	-0.101105	-2.63975	-1.95009	-3.04313	-2.50463	-2.42952	-1.9976	-1.56098	-1.71032	-3.25078	-1.91137	-1.14703	-1.85545	-2.42765	-1.33348	-1.86859	1.4594	-1.36469	3.17685	-1.56664
ENSMUSP00000113137.3	Abhd3	potential lipid mediator	-0.355664	-0.135285	-1.00814	-0.203881	0.111801	0.401189	0.607148	0.427215	0.056216	-0.30278	0.446379	-0.321976	-0.258197	0.106992	-0.384646	-0.0270031	-0.22453	-0.575064	0.0899572	-0.146365	-0.212002	-0.00439511	-0.101863	0.125725	0.184628	-0.0606369	0.0645169	0.174276	0.0511208	0.226445	-0.292789	0.411413	-0.2686	-0.748474	-0.146972	-0.112504	-0.158396	-0.0505168	0.0102095	-0.115051	-0.0535034	-0.184244	0.107521	0.58398	0.457881	0.321359	-0.542415
ENSMUSP00000097788.5	Sh3glb2	lipid dropet protein	0.203584	-0.126373	0.133218	0.175759	-0.0981362	0.332406	0.0787974	-0.517579	0.188359	-0.299051	0.409523	0.326737	-0.265357	-0.279313	-0.0984678	-0.659011	-0.00713286	0.0811082	-0.102354	-0.270557	0.418501	-0.0137936	-0.00529884	0.270697	-0.19056	-0.931535	0.0228845	-0.114275	0.299635	0.0410121	0.0352236	0.0455251	NA	NA	NA	NA	NA	NA	NA	NA	NA	NA	NA	NA	NA	NA	NA
ENSMUSP00000047356.5	Igtp	lipid dropet protein	-0.585756	-0.761555	-0.00506188	-0.553448	-0.0784827	0.297954	0.426338	-0.244955	-0.558571	-0.278797	0.26296	0.421036	-0.231184	1.08741	-0.32151	-0.180059	0.426971	-0.545012	0.278188	-0.434546	0.617688	-0.635518	-0.56065	0.156816	-0.204064	-0.130031	0.0563503	-0.856302	0.645482	0.130016	-0.226562	0.213274	-0.0922105	0.274601	0.0413712	0.149833	-0.116954	0.194857	-0.016961	-0.02886	-0.136967	-0.515924	-0.161768	-0.0414715	0.143593	-0.0639465	0.576232
ENSMUSP00000025300.7	Nr3c1	lipid dropet protein	NA	NA	NA	NA	NA	NA	NA	NA	NA	NA	NA	NA	NA	NA	NA	NA	-0.0630923	-0.394191	0.204159	-0.102695	0.142033	0.0402125	-0.22918	-0.124272	0.21398	-0.0727456	0.189817	-0.0378496	0.0137594	0.125152	0.145581	-0.210161	0.104464	-0.380732	0.0554785	-0.0240225	0.245098	-0.253981	0.102149	-0.0253067	0.272148	-0.31916	0.106735	-0.153772	0.130917	-0.0235317	0.245076
ENSMUSP00000033820.4	F7	potential lipid mediator	-0.195752	-0.31351	0.255393	-0.106856	-0.0910839	0.30823	-0.0152001	-0.0708537	-0.0544513	-0.277918	0.212652	0.00999434	-0.213567	-0.00799421	0.64741	-0.505139	0.182186	-0.272299	0.084019	0.0686746	-0.0551101	-0.0576323	-0.197583	-0.0855857	0.261395	-0.1253	-0.0290137	0.0996906	0.175727	0.042848	0.0580158	-0.280841	-0.093741	-0.0237407	0.329201	-0.068138	0.345849	-0.201876	-0.147328	-0.466709	0.343817	-0.32243	0.452029	-0.207522	-0.0854892	-0.158054	0.410129
ENSMUSP00000001497.8	Cideb	lipid dropet protein	-0.358908	-0.478328	-0.193553	0.255587	0.0409189	0.249579	0.19342	0.142993	-0.184924	0.0816255	0.177373	-0.00394231	-0.0267854	0.199563	-0.253998	-0.0979672	NA	NA	NA	NA	NA	NA	NA	NA	NA	NA	NA	NA	NA	NA	NA	NA	-0.0331423	-0.258808	-0.0881814	-0.174633	-0.140728	-0.0533516	0.015057	0.214346	-0.0443731	0.0801178	-0.0415927	0.28763	0.114496	0.0511218	0.00907787
ENSMUSP00000031080.9	Fam114a1	potential lipid mediator	-0.541464	0.343219	-0.0177763	0.033754	-0.411803	0.0443741	-0.240746	0.106435	0.114608	0.118673	-0.155316	0.463369	-0.146813	0.291943	-0.369756	-0.028307	-0.575491	0.169862	0.107317	-0.171755	-0.0894872	-0.0374404	-0.26908	0.282449	0.0600642	0.421247	-0.29943	0.164103	-0.00848155	-0.073811	-0.111042	0.129401	-0.154973	-0.169005	-0.148726	-0.0247304	-0.108449	0.368975	-0.206765	0.0906561	0.0209596	-0.0447818	-0.230242	0.207167	0.064598	-0.00900192	-0.00314812
ENSMUSP00000108695.3	Plin5	lipid dropet protein	-0.00619141	-0.510178	-0.216931	-0.140931	-0.307123	0.192127	0.451353	-0.071309	0.0817899	0.324173	0.273226	0.0417105	-0.0900893	-0.161665	-0.684987	0.335069	NA	NA	NA	NA	NA	NA	NA	NA	NA	NA	NA	NA	NA	NA	NA	NA	-0.397014	-0.198375	0.0192652	-0.0749297	-0.148622	0.119771	0.124599	-0.407411	0.224551	-0.155218	0.244004	0.225962	0.360612	0.0308792	-0.149285
ENSMUSP00000113126.2	Apoc3	lipid dropet protein	NA	NA	NA	NA	NA	NA	NA	NA	NA	NA	NA	NA	NA	NA	NA	NA	NA	NA	NA	NA	NA	NA	NA	NA	NA	NA	NA	NA	NA	NA	NA	NA	-0.342776	-0.464456	-0.0508547	-0.0761268	0.0501679	0.643754	-0.338907	-0.200148	-0.0656383	-0.0694434	0.53518	0.377542	-0.427	0.0657104	-0.376654
ENSMUSP00000091943.5	Tpd52	lipid dropet protein	-0.237087	-0.209633	0.330501	0.139976	0.23606	0.236899	-0.446545	-0.143824	-0.100945	-0.211768	0.349468	-0.0736111	-0.0449239	0.21823	-0.187737	-0.149714	0.136187	-0.57255	0.232319	0.488381	0.309364	0.0204476	-0.0953399	-0.0700268	0.309836	-0.299791	-0.113992	0.176405	-0.0408824	-0.325853	-0.174368	-0.421196	-0.193308	-0.76765	0.180343	-0.0448502	0.0149112	0.10649	0.115942	-0.0555875	0.21867	-0.184734	-0.047538	0.278969	0.0698732	0.271976	0.107126
ENSMUSP00000081007.5	Dio1	lipid dropet protein	NA	NA	NA	NA	NA	NA	NA	NA	NA	NA	NA	NA	NA	NA	NA	NA	NA	NA	NA	NA	NA	NA	NA	NA	NA	NA	NA	NA	NA	NA	NA	NA	NA	NA	NA	NA	NA	NA	NA	NA	NA	NA	NA	NA	NA	NA	NA
[truncated: 433 more columns]
