# Supplementary material for: Sample multiplexing-based targeted pathway proteomics with real-time analytics reveals the impact of genetic variation on protein expression
Source: Nat Commun. 2023 Feb 2;14:555. doi: 10.1038/s41467-023-36269-7 (PMC9894840; doi:10.1038/s41467-023-36269-7)
Supplement: Supplementary file 6 — Dataset 4 [file 41467_2023_36269_MOESM6_ESM.xlsx]

## Sheet: Description
Table S4. Identified pQTLs with GoDig targeted analysis. Related to Fig. 4-7 and Fig. S7-S8.

## Sheet: Table S4
gene symbol	protein identifier (Ensembl)	gene identifier (Ensembl)	gene chromosome	gene start (bp)	gene end (bp)	pQTL chromosome	pQTL Position (Mbp; GRCm39)	pQTL Position (cM)	pQTL LOD score	pQTL type	p-value (permutation)	q-value	allele coefficient (AJ)	allele coefficient (B6)	allele coefficient (129S)	allele coefficient (NOD)	allele coefficient (NZO)	allele coefficient (CAST)	allele coefficient (PWK)	allele coefficient (WSB)	coefficient of mouse breeding wave	coefficient of sex	intercept	GoDig assay set
Aadac	ENSMUSP00000029325	ENSMUSG00000027761.5	3	59939182	59947581	3	60.3168	27.3649	62.7581	LOCAL	0	0	-0.220823	0.316077	-0.185511	-0.17198	0.349691	-0.191031	-0.204002	0.307578	0.00497424	0.191389	-0.14676	lipid metabolism
Abhd6	ENSMUSP00000129169	ENSMUSG00000025277.15	14	14413010	14466871	14	19.7395	4.28913	22.3648	LOCAL	0	0	-0.135384	-0.0264816	-0.219061	0.0150829	0.0640402	0.249117	0.072268	-0.0195817	-0.00424197	-0.0048596	-0.0226172	lipid metabolism
Acads	ENSMUSP00000031524	ENSMUSG00000029545.14	5	115248358	115257405	5	115.033	49.3115	51.1261	LOCAL	0	0	0.130647	0.0985997	-0.101197	0.12204	-0.0817974	-0.337301	0.101133	0.0678755	-0.00932975	0.0199868	0.0258436	lipid metabolism
Acox2	ENSMUSP00000126464	ENSMUSG00000021751.14	14	14210420	14244262	14	5.04202	2.46913	145.556	LOCAL	0	0	-0.0469999	-0.0100683	1.08978	0.608654	-1.07222	0.934709	-0.389109	-1.11474	0.0103271	0.15456	-0.12397	lipid metabolism
Acp6	ENSMUSP00000088263	ENSMUSG00000028093.16	3	97066093	97083890	3	97.2197	38.3749	18.4086	LOCAL	0	0	-0.108101	-0.123028	0.0176318	-0.00158928	0.0179163	0.0617734	0.135737	-0.00034	-0.00679671	-0.0739888	0.0671208	lipid metabolism
Acp6	ENSMUSP00000088263	ENSMUSG00000028093.16	3	97066093	97083890	17	5.81006	3.16358	12.2167	DISTANT	0	0	0.0753689	-0.0154678	-0.0448726	-0.0158004	0.05347	-0.0985026	-0.0160703	0.0618749	-0.00633896	-0.0760525	0.0563002	lipid metabolism
Acsm1	ENSMUSP00000036140	ENSMUSG00000033533.15	7	119217004	119261738	7	119.272	55.5511	26.1911	LOCAL	0	0	-0.0724634	0.213271	0.293677	0.0602558	-0.127815	0.127621	-0.176001	-0.318544	0.00314459	-0.0344085	0.000958	lipid metabolism
Akr1b3	ENSMUSP00000100045	ENSMUSG00000001642.19	6	34280869	34294413	6	33.1374	15.4612	21.7765	LOCAL	0	0	0.125022	0.148626	0.0237496	0.141204	-0.0672052	-0.256996	-0.331658	0.217257	0.00569368	0.059322	-0.0878896	lipid metabolism
Akr1c14	ENSMUSP00000112664	ENSMUSG00000033715.16	13	4099011	4140688	13	3.81189	1.71817	32.224	LOCAL	0	0	-0.00797701	-0.163781	0.0415973	-0.177413	0.504902	0.292076	-0.148802	-0.340602	-0.0109163	0.352633	-0.143294	lipid metabolism
Akr1c18	ENSMUSP00000021635	ENSMUSG00000021214.15	13	4182621	4200653	13	4.66467	1.81817	76.5067	LOCAL	0	0	-0.610167	-0.795716	-0.848924	-0.8081	0.837096	1.60405	1.67041	-1.04865	-0.0232057	-0.0722594	-0.0268025	lipid metabolism
Akr1c19	ENSMUSP00000112666	ENSMUSG00000071551.14	13	4278699	4302842	13	3.81189	1.71817	130.361	LOCAL	0	0	-1.07818	0.101748	-1.0695	0.198861	0.91433	-0.208484	0.991782	0.149441	0.0161038	0.137639	-0.196411	lipid metabolism
Akr1c6	ENSMUSP00000021630	ENSMUSG00000021210.17	13	4484305	4507529	13	3.82673	1.75817	39.2434	LOCAL	0	0	0.205775	0.218311	0.295424	0.238988	-0.205471	-0.508908	-0.35312	0.109001	0.0102437	0.340575	-0.277268	lipid metabolism
Aldh3a2	ENSMUSP00000067767	ENSMUSG00000010025.20	11	61114243	61158011	11	60.8843	34.3446	13.4669	LOCAL	0	0	-0.0138823	0.166722	0.160905	0.295091	0.111144	-0.615057	0.00493069	-0.109855	0.00697783	-0.631057	0.197042	lipid metabolism
Aldh8a1	ENSMUSP00000038878	ENSMUSG00000037542.14	10	21253190	21272484	10	21.3062	11.2351	145.814	LOCAL	0	0	0.0120084	0.195111	0.0572236	0.0237367	0.235626	0.0342051	-0.817452	0.259542	0.00268162	-0.108022	0.036625	lipid metabolism
Apoh	ENSMUSP00000000049	ENSMUSG00000000049.12	11	108286119	108305222	11	108.323	64.4646	104.172	LOCAL	0	0	-0.0787177	-0.310556	-0.16239	-0.148535	-0.128559	-0.0163644	-0.0756279	0.92075	-0.0146736	0.119931	-0.0229664	lipid metabolism
Bdh2	ENSMUSP00000112683	ENSMUSG00000028167.16	3	134986982	135010187	3	135.518	58.4749	47.1006	LOCAL	0	0	0.0582775	0.00602515	-0.043172	0.0213238	-0.218717	0.645141	-0.329969	-0.138909	0.00879215	0.301706	-0.338707	lipid metabolism
Ces1b	ENSMUSP00000105210	ENSMUSG00000078964.3	8	93783356	93806645	8	93.0645	41.3349	103.893	LOCAL	0	0	0.494918	0.170657	0.439606	0.411585	0.570184	-1.15844	-1.21322	0.284705	-0.0184183	-0.414706	0.071132	lipid metabolism
Ces1e	ENSMUSP00000034173	ENSMUSG00000061959.14	8	93927846	93956247	8	93.0156	41.2749	17.0747	LOCAL	0	0	-0.141828	-0.0653312	0.0751334	0.171475	-0.0985777	-0.392964	0.570754	-0.118661	0.0103799	0.261903	-0.224953	lipid metabolism
Ces1f	ENSMUSP00000034178	ENSMUSG00000031725.9	8	93982864	94006375	8	93.4834	41.3749	27.6713	LOCAL	0	0	-0.386275	-0.315281	0.0424255	0.160144	-0.396663	0.224355	0.599601	0.0716937	0.00634018	0.181315	-0.151023	lipid metabolism
Cpt2	ENSMUSP00000030345	ENSMUSG00000028607.17	4	107761178	107780807	4	107.456	46.101	11.7329	LOCAL	0	0	0.0288664	-0.0140745	0.0237474	0.0783662	0.0692706	0.0555345	-0.252557	0.0108459	-0.0157015	-0.1757	0.10563	lipid metabolism
Cyp3a13	ENSMUSP00000031741	ENSMUSG00000029727.8	5	137891194	137919881	5	138.42	67.1315	121.951	LOCAL	0	0	-0.844451	0.4226	0.406086	-0.953418	0.432744	-0.325176	0.371682	0.489931	-0.000571	-0.262414	0.0662492	lipid metabolism
Cyp4a14	ENSMUSP00000030487	ENSMUSG00000028715.3	4	115343397	115353339	4	115.83	47.971	22.4233	LOCAL	0	0	0.146387	0.679008	0.957546	-0.277472	0.779728	-0.908127	-1.1904	-0.186667	-0.0278091	-1.57894	0.277652	lipid metabolism
Cyp4f14	ENSMUSP00000136139	ENSMUSG00000024292.16	17	33124045	33136316	17	33.0325	16.4836	69.5221	LOCAL	0	0	0.277915	0.177002	0.194633	0.233936	0.357145	-0.101447	-1.33993	0.200748	0.0136677	-0.0306578	-0.0545919	lipid metabolism
Cyp4f15	ENSMUSP00000129264	ENSMUSG00000073424.10	17	32904601	32922326	17	33.0304	16.4636	42.4139	LOCAL	0	0	0.130051	-0.015572	-0.101339	0.3288	0.128018	-0.128004	-0.508337	0.166382	0.00854838	-0.0157312	-0.0647036	lipid metabolism
Decr1	ENSMUSP00000029877	ENSMUSG00000028223.9	4	15917240	15945507	4	16.0026	7.74102	47.2428	LOCAL	0	0	0.157083	0.108633	-0.117072	0.155457	0.123212	-0.448021	-0.150194	0.170902	-0.00398347	-0.165522	0.0685837	lipid metabolism
Decr2	ENSMUSP00000045621	ENSMUSG00000036775.14	17	26300185	26309311	17	26.2731	11.0036	24.6054	LOCAL	0	0	0.127026	0.184309	-0.212579	0.15364	0.230727	0.0520961	-0.119216	-0.416003	0.0165025	-0.257035	0.0663547	lipid metabolism
Dhrs11	ENSMUSP00000043467	ENSMUSG00000034449.8	11	84711682	84719790	11	84.8867	47.9846	18.7539	LOCAL	0	0	0.0901803	0.0358262	0.078906	0.0619879	0.0312123	-0.199279	-0.113946	0.015112	-0.00871201	0.109318	-0.0359627	lipid metabolism
Erlin2	ENSMUSP00000033873	ENSMUSG00000031483.9	8	27513827	27530356	8	27.1598	11.3349	37.0042	LOCAL	0	0	-0.0961228	-0.0897901	-0.104755	-0.0517336	0.195948	0.34596	-0.062861	-0.136645	0.00486955	-0.185509	0.0473921	lipid metabolism
Etfdh	ENSMUSP00000029386	ENSMUSG00000027809.15	3	79511095	79536170	3	80.5328	31.8249	12.9087	LOCAL	0	0	0.0765986	0.0708886	-0.00364089	0.0207886	0.0457415	-0.303836	0.0441679	0.0492916	-0.00246936	-0.126297	0.0346992	lipid metabolism
Gpd1	ENSMUSP00000023760	ENSMUSG00000023019.13	15	99615396	99622886	15	99.8338	53.0069	19.8294	LOCAL	0	0	0.137487	0.133817	-0.233351	-0.209204	0.0769624	-0.152024	0.0872218	0.15909	0.00693818	0.254299	-0.137121	lipid metabolism
Gstm2	ENSMUSP00000012348	ENSMUSG00000040562.13	3	107889018	107893769	3	108.09	43.2149	101.703	LOCAL	0	0	0.429348	0.283993	0.50974	0.324601	-1.42032	1.14486	-1.39473	0.122511	0.0124989	-0.093412	-0.336385	lipid metabolism
Hao1	ENSMUSP00000028704	ENSMUSG00000027261.3	2	134339281	134396288	2	134.835	61.6661	107.547	LOCAL	0	0	-0.711755	-0.645382	0.861925	-0.628482	-0.707645	0.647136	0.29469	0.889514	0.00546366	0.435223	-0.342776	lipid metabolism
Hpgd	ENSMUSP00000034026	ENSMUSG00000031613.10	8	56747620	56774078	8	56.4434	26.2349	13.5853	LOCAL	0	0	0.152519	0.213375	0.302245	-0.0874347	0.131524	-0.440334	-0.525772	0.253878	0.010359	-0.509951	0.126799	lipid metabolism
Hsd17b11	ENSMUSP00000031251	ENSMUSG00000029311.17	5	104137628	104169785	5	104.216	44.5715	36.4384	LOCAL	0	0	-0.205224	-0.314549	-0.130614	-0.125259	-0.196749	0.584002	0.5017	-0.113307	-0.00099	-0.156171	0.0537294	lipid metabolism
Hsd17b13	ENSMUSP00000108422	ENSMUSG00000034528.16	5	104111327	104125276	5	103.718	44.1115	37.7025	LOCAL	0	0	-0.422451	-0.475354	-0.274869	0.0773412	0.154619	0.656909	0.313782	-0.0299777	0.022264	-0.0511244	-0.131754	lipid metabolism
Iah1	ENSMUSP00000076090	ENSMUSG00000062054.8	12	21366390	21373820	12	22.2566	9.25222	98.1574	LOCAL	0	0	-0.850385	0.22747	0.0978294	0.0424615	0.105568	0.211523	0.129471	0.0360622	-0.00805491	-0.182599	0.140515	lipid metabolism
Kdsr	ENSMUSP00000010049	ENSMUSG00000009905.6	1	106648189	106687457	1	107.123	48.3596	67.7396	LOCAL	0	0	-0.330371	-0.329823	-0.2766	-0.0860331	-0.101551	0.692583	0.549998	-0.118202	0.00104759	-0.147377	0.0269669	lipid metabolism
Lima1	ENSMUSP00000073371	ENSMUSG00000023022.15	15	99676351	99773337	15	99.9112	53.1069	95.6778	LOCAL	0	0	0.15591	0.0833964	-0.148947	0.128875	0.118912	-0.508622	0.119644	0.050831	-0.0134667	-0.024826	0.0576827	lipid metabolism
Pgap1	ENSMUSP00000095346	ENSMUSG00000073678.5	1	54512153	54596841	1	54.5787	25.6296	27.7962	LOCAL	0	0	-0.113344	-0.0477548	-0.157835	-0.0958194	-0.0437741	0.274782	0.331065	-0.14732	0.00874219	-0.29933	0.0939965	lipid metabolism
Plbd1	ENSMUSP00000032336	ENSMUSG00000030214.8	6	136589068	136638926	6	136.665	63.4412	80.8143	LOCAL	0	0	0.225882	-0.451999	0.244427	0.324736	0.353228	0.212235	-0.739663	-0.168847	0.0018697	-0.0500925	-0.0345162	lipid metabolism
Pm20d1	ENSMUSP00000108012	ENSMUSG00000042251.13	1	131725119	131749199	1	131.239	54.8196	165.33	LOCAL	0	0	-0.611732	-0.646576	-0.00153945	-0.61229	0.00981828	0.272436	0.275956	1.31393	0.00562556	-0.142636	-0.0454713	lipid metabolism
Retsat	ENSMUSP00000068568	ENSMUSG00000056666.14	6	72575458	72585408	6	72.2284	30.5812	16.2482	LOCAL	0	0	0.0595764	0.0311348	0.179931	-0.0189757	0.111975	0.183456	-0.261616	-0.285481	0.0022035	-0.16208	0.0518476	lipid metabolism
Sec14l2	ENSMUSP00000003681	ENSMUSG00000003585.14	11	4047039	4068831	11	4.6555	2.40462	26.2147	LOCAL	0	0	0.0130825	0.0734322	0.106683	-0.0206988	-0.0131963	-0.289816	0.0707711	0.0597418	0.0119405	-0.0159714	-0.0152799	lipid metabolism
Sorbs1	ENSMUSP00000097065	ENSMUSG00000025006.19	19	40283493	40390711	19	41.301	29.3017	13.4202	LOCAL	0	0	-0.0466552	-0.0705961	-0.00938807	-0.0186913	0.0683642	0.0844438	0.110749	-0.118226	-0.00938687	0.0173726	0.0161871	lipid metabolism
Stoml2	ENSMUSP00000030169	ENSMUSG00000028455.16	4	43027690	43031710	4	43.2554	20.411	23.8719	LOCAL	0	0	-0.110751	-0.0183877	-0.0279901	-0.0181419	-0.124424	0.109643	0.304457	-0.114405	-0.0054723	-0.0327924	0.0282588	lipid metabolism
Ak2	ENSMUSP00000030583.7	ENSMUSG00000028792.15	4	128887017	128902194	4	128.727	54.701	11.6945	LOCAL	0	0	0.134435	0.0829571	-0.16957	0.0606373	0.00960632	-0.0136015	-0.0271047	-0.0773589	-0.00660888	0.00129166	0.0253219	kinase
Araf	ENSMUSP00000001155.5	ENSMUSG00000001127.13	X	20714782	20726758	X	20.8356	15.2026	16.7654	LOCAL	0	0	-0.0319862	-0.0184361	-0.0157927	-0.0394937	-0.0322303	0.204033	0.015687	-0.0817814	0.00994253	0.0715341	-0.0797832	kinase
Dguok	ENSMUSP00000014698.4	ENSMUSG00000014554.14	6	83457199	83483951	6	83.2226	34.9412	20.8643	LOCAL	0	0	0.133085	0.107963	0.0495532	0.0258546	-0.00519953	-0.361062	-0.00243687	0.0522422	-0.0152466	-0.12618	0.0896539	kinase
Gck	ENSMUSP00000105448.3	ENSMUSG00000041798.16	11	5850820	5865124	11	5.84006	3.30462	11.9968	LOCAL	0	0	-0.170235	0.252646	0.0466091	-0.0913739	-0.112746	-0.256127	0.199101	0.132125	0.0378832	0.371908	-0.326858	kinase
Gk	ENSMUSP00000109611.3	ENSMUSG00000025059.17	X	84745543	84820259	X	85.5297	37.3826	76.6462	LOCAL	0	0	-0.393284	-0.299237	-0.438911	-0.241564	-0.148129	0.0595674	1.57437	-0.112812	0.0130218	0.0331566	0.14211	kinase
Mapk3	ENSMUSP00000051619.10	ENSMUSG00000063065.14	7	126358773	126364991	8	93.0645	41.3349	16.7236	DISTANT	0	0	0.0619931	0.0824502	0.0211645	0.0480978	0.0758469	-0.142717	-0.138834	-0.00800121	0.000999	-0.115536	0.0410437	kinase
Pfkl	ENSMUSP00000020522.9	ENSMUSG00000020277.11	10	77822781	77845641	10	78.3665	37.1351	71.2956	LOCAL	0	0	-0.212563	-0.14436	-0.20633	-0.186002	-0.178166	-0.0228367	0.976631	-0.0263742	0.012268	-0.02322	-0.0387015	kinase
Pi4k2b	ENSMUSP00000031081.5	ENSMUSG00000029186.13	5	52898916	52926682	5	52.6378	24.9315	25.2589	LOCAL	0	0	-0.0853876	-0.041611	0.0402738	-0.154187	-0.150778	-0.0766686	0.184457	0.283901	-0.00617455	-0.0854548	0.0723703	kinase
Sgk2	ENSMUSP00000018012.8	ENSMUSG00000017868.17	2	162829250	162856047	2	162.793	75.7061	13.8211	LOCAL	0	0	-0.0768686	-0.0200038	0.266623	0.0401024	0.0242585	-0.233817	-0.0221134	0.0218186	0.00524514	0.0359661	-0.0966137	kinase
Shpk	ENSMUSP00000006105.7	ENSMUSG00000005951.14	11	73090286	73115337	11	74.0828	42.7246	13.5373	LOCAL	0	0	0.155734	-0.00960051	0.0199383	-0.0384414	0.00448202	-0.117357	0.0978108	-0.112566	0.011745	-0.0530775	-0.0286975	kinase
Tkfc	ENSMUSP00000044556.7	ENSMUSG00000034371.10	19	10569564	10581622	19	10.6298	5.71173	56.6563	LOCAL	0	0	0.283948	0.1031	0.167535	0.279693	0.264257	-0.252419	-0.188982	-0.657132	0.0103009	0.109539	-0.114188	kinase
Trp53rkb	ENSMUSP00000115353.2	ENSMUSG00000042854.10	2	166635687	166641425	12	102.739	48.8189	16.134	DISTANT	0	0	-0.0490276	-0.0641436	-0.0519097	-0.0997315	-0.0875247	0.139828	0.120261	0.0922485	-0.000979	-0.0997718	0.0541545	kinase
Abhd2	ENSMUSP00000038361.7	ENSMUSG00000039202.13	7	78922947	79015256	7	79.2347	38.9911	14.6915	LOCAL	0	0	-0.266388	-0.453095	-0.146128	-0.305465	0.096261	0.442836	-0.0830347	0.715014	0.00893769	-0.899568	0.348112	potential lipid mediator
Acad10	ENSMUSP00000031412.6	ENSMUSG00000029456.13	5	121759089	121798542	5	121.66	54.4915	59.4462	LOCAL	0	0	0.24584	-0.383511	0.187026	-0.377619	-0.36502	0.264277	0.268685	0.160321	-0.0146491	-0.152889	0.136834	potential lipid mediator
Acad8	ENSMUSP00000054370.8	ENSMUSG00000031969.17	9	26885440	26910845	9	26.8985	8.03491	42.5866	LOCAL	0	0	0.167846	0.150637	-0.101319	-0.053088	-0.0762131	-0.305093	0.028783	0.188447	-0.00703897	-0.0547971	0.0488583	potential lipid mediator
Acot11	ENSMUSP00000069636.7	ENSMUSG00000034853.17	4	106604432	106662195	4	106.842	45.941	97.7458	LOCAL	0	0	1.16426	0.563337	0.83543	-1.15044	-1.04914	0.384102	-1.31144	0.563895	0.022391	-0.100887	-0.0447447	potential lipid mediator
Acsm5	ENSMUSP00000146938.2	ENSMUSG00000030972.7	7	119125482	119142490	7	119.663	55.7311	14.1471	LOCAL	0	0	0.151848	-0.0970096	-0.183397	-0.124809	0.11395	-0.0499282	0.0820016	0.107344	-0.0058642	0.146518	-0.117666	potential lipid mediator
Ano10	ENSMUSP00000045214.3	ENSMUSG00000037949.9	9	122004940	122123489	9	122.229	66.9349	53.0497	LOCAL	0	0	0.0227425	-0.139658	-0.176705	-0.146395	-0.19301	0.142098	0.607968	-0.117041	0.00706274	-0.0357499	-0.0229599	potential lipid mediator
Apip	ENSMUSP00000011055.7	ENSMUSG00000010911.13	2	102904020	102922989	2	103.246	48.2661	40.6204	LOCAL	0	0	0.106882	0.107933	0.0801213	0.114087	0.155869	-0.318111	-0.0850308	-0.161751	0.00524605	0.178462	-0.0980359	potential lipid mediator
Asrgl1	ENSMUSP00000051709.5	ENSMUSG00000024654.9	19	9087232	9113000	19	9.94091	4.95173	78.6866	LOCAL	0	0	0.282272	-0.0878779	-0.0572549	-0.00152902	0.0714481	-0.586915	0.126787	0.25307	0.00858603	-0.0421322	0.0512533	potential lipid mediator
Ces2h	ENSMUSP00000126773.3	ENSMUSG00000091813.5	8	105727485	105747810	8	104.674	48.0549	175.747	LOCAL	0	0	-2.47412	-2.40372	-2.06052	-2.19121	-2.16461	3.32313	4.51002	3.46104	0.00519329	-0.241994	-0.358866	potential lipid mediator
Cyp2c23	ENSMUSP00000026211.9	ENSMUSG00000025197.10	19	43993461	44017638	19	43.8778	30.9117	131.582	LOCAL	0	0	-1.89773	0.736067	0.292331	-2.18689	-2.2893	3.04354	1.94217	0.359812	0.0324705	0.274603	-0.447598	potential lipid mediator
Cyp2u1	ENSMUSP00000101944.3	ENSMUSG00000027983.14	3	131082090	131096873	3	130.942	56.5949	12.9468	LOCAL	0	0	0.296681	0.302501	-0.0698359	0.16215	0.249294	-0.563826	-0.622394	0.24543	-0.00959696	1.412	-0.905681	potential lipid mediator
Cyp46a1	ENSMUSP00000021684.5	ENSMUSG00000021259.6	12	108300640	108328493	12	108.325	55.3389	144.354	LOCAL	0	0	-0.953343	-0.611134	-1.0558	2.00932	-0.811616	0.439863	1.70069	-0.717982	0.0176156	-0.432108	-0.491431	potential lipid mediator
Ermp1	ENSMUSP00000124881.2	ENSMUSG00000046324.13	19	29585614	29625815	19	30.1815	19.9917	13.0532	LOCAL	0	0	0.0241412	0.0571447	0.0874194	0.0481521	0.109161	-0.301763	-0.134512	0.110257	0.0071787	0.0667706	-0.0883914	potential lipid mediator
Gcat	ENSMUSP00000006544.8	ENSMUSG00000006378.16	15	78915074	78922553	15	78.9752	32.8769	83.8579	LOCAL	0	0	0.277047	0.222941	0.277183	0.235815	0.240149	-0.819025	-0.678576	0.244466	-0.00121635	-0.166063	0.0426612	potential lipid mediator
Gm4951	ENSMUSP00000031549.6	ENSMUSG00000073555.2	18	60345152	60380892	18	60.2313	29.6402	134.387	LOCAL	0	0	0.869785	1.22026	-0.0479008	-0.754474	-1.6964	-1.43935	0.662062	1.18602	0.0112705	0.234155	-0.370937	potential lipid mediator
Hc	ENSMUSP00000028233.4	ENSMUSG00000026874.11	2	34873343	34951450	2	35.1276	21.0861	129.31	LOCAL	0	0	-1.06725	0.509824	0.565768	-1.09708	0.256307	0.0451412	0.280499	0.506788	-0.0195033	0.203262	-0.116816	potential lipid mediator
Htt	ENSMUSP00000078945.3	ENSMUSG00000029104.16	5	34919088	35069878	5	34.3422	15.3115	23.725	LOCAL	0	0	-0.0419696	-0.0270424	-0.0529539	0.0347851	-0.0375076	0.0163025	0.221437	-0.113051	0.00796108	0.00338422	-0.0263933	potential lipid mediator
Manba	ENSMUSP00000029814.10	ENSMUSG00000028164.16	3	135191372	135277165	3	135.518	58.4749	93.9749	LOCAL	0	0	-0.341708	0.107617	-0.070134	-0.0586928	-0.311734	0.544607	0.334709	-0.204665	-0.00723427	-0.018399	-0.0341774	potential lipid mediator
Nmnat3	ENSMUSP00000108557.3	ENSMUSG00000032456.14	9	98178636	98293487	9	98.3334	47.3349	107.598	LOCAL	0	0	0.321203	0.630798	0.386527	0.317846	-0.79101	-0.136946	-0.708911	-0.0195065	-0.00694302	-0.132564	-0.00686545	potential lipid mediator
Nqo1	ENSMUSP00000003947.9	ENSMUSG00000003849.9	8	108114857	108129838	8	107.659	49.5549	55.6576	LOCAL	0	0	-0.494539	-0.545883	-0.541745	-0.351936	-0.390138	1.02314	0.472455	0.828644	0.0199947	-0.736554	0.268884	potential lipid mediator
Pgghg	ENSMUSP00000128214.3	ENSMUSG00000062031.14	7	140521461	140527569	7	140.987	77.7511	138.569	LOCAL	0	0	-0.0707485	-0.118486	-0.064457	-0.153438	-0.0858026	-0.603903	-0.182984	1.27982	0.00761453	0.0704943	-0.126866	potential lipid mediator
Pnpo	ENSMUSP00000018803.6	ENSMUSG00000018659.13	11	96828651	96834812	11	96.9205	55.2446	33.9314	LOCAL	0	0	-0.316721	0.186774	0.0780697	0.135036	0.0998294	-0.127856	-0.0759765	0.020846	0.00961013	0.0676844	-0.0768568	potential lipid mediator
Pon2	ENSMUSP00000062670.9	ENSMUSG00000032667.18	6	5264147	5298455	6	5.41062	2.04117	91.6396	LOCAL	0	0	0.105114	0.133212	0.133332	0.183599	0.176042	-0.905398	-0.0389214	0.213021	-0.00536395	-0.0231883	0.0099728	potential lipid mediator
Ppib	ENSMUSP00000034947.6	ENSMUSG00000032383.8	9	65967513	65973905	9	66.9221	34.4349	19.5528	LOCAL	0	0	0.0531535	-0.0275159	0.00700745	0.00732931	0.043323	-0.310682	0.207751	0.019634	0.00309807	0.186399	-0.0946337	potential lipid mediator
Prpf8	ENSMUSP00000099568.2	ENSMUSG00000020850.15	11	75377646	75400275	11	75.0996	42.8513	30.7366	LOCAL	0	0	-0.0103005	-0.0724215	-0.0324893	-0.0439288	-0.0769243	0.287978	-0.00356883	-0.0483452	0.000801	-0.149522	0.0397854	potential lipid mediator
Rtn3	ENSMUSP00000085494.7	ENSMUSG00000024758.16	19	7403266	7460567	19	7.57569	3.97173	26.4631	LOCAL	0	0	0.104977	0.0860415	0.0493122	0.0155764	0.114094	-0.110145	-0.213454	-0.0464026	-0.00321132	-0.134583	0.0939862	potential lipid mediator
Slco1a1	ENSMUSP00000037022.6	ENSMUSG00000041698.12	6	141853579	141892688	6	141.802	66.9612	22.1737	LOCAL	0	0	-0.66041	-0.545783	-0.364219	0.998574	-0.252014	0.0381923	-0.329292	1.11495	0.00654119	1.58222	-1.39229	potential lipid mediator
Snap47	ENSMUSP00000010038.4	ENSMUSG00000009894.16	11	59297960	59340825	11	59.2809	33.6246	76.8401	LOCAL	0	0	-0.440546	0.285965	0.298342	0.231068	-0.0236164	-0.0464012	-0.438939	0.134128	0.0115835	0.176559	-0.121025	potential lipid mediator
Stom	ENSMUSP00000028241.7	ENSMUSG00000026880.12	2	35203998	35226988	2	35.5134	21.4061	46.0666	LOCAL	0	0	0.133264	0.193159	0.247149	0.215088	-0.110974	-0.0677142	-0.46927	-0.140701	-0.00278276	-0.144117	0.035015	potential lipid mediator
Stom	ENSMUSP00000028241.7	ENSMUSG00000026880.12	2	35203998	35226988	19	4.62826	2.95173	12.507	DISTANT	0	0	-0.0829189	-0.0300936	-0.135956	-0.0581597	0.0371483	0.239434	0.061375	-0.0308287	-0.00449978	-0.14853	0.0409094	potential lipid mediator
Stra6l	ENSMUSP00000030011.6	ENSMUSG00000028327.15	4	45848947	45887008	4	45.9701	21.841	12.7041	LOCAL	0	0	-0.126959	0.0568044	0.125198	-0.0125918	0.0935266	0.0584535	-0.218024	0.0235918	-0.00401663	-0.00499855	-0.0142732	potential lipid mediator
Sult3a1	ENSMUSP00000090259.4	ENSMUSG00000069668.5	10	33739931	33755471	10	33.9573	18.1551	75.661	LOCAL	0	0	-0.453238	-0.613818	-0.530977	-0.247982	-0.101158	2.86436	-0.124038	-0.793152	0.0668267	-0.97941	-0.765892	potential lipid mediator
Sult3a2	ENSMUSP00000152718.2	ENSMUSG00000090298.3	10	33642420	33662700	10	33.9573	18.1551	55.5645	LOCAL	0	0	-0.437035	-0.512197	-0.55054	-0.282879	-0.17742	2.9447	-0.0955625	-0.889063	0.0581975	-1.46964	-0.722949	potential lipid mediator
Ttll12	ENSMUSP00000016901.4	ENSMUSG00000016757.12	15	83459291	83479358	15	83.5843	35.2869	67.354	LOCAL	0	0	0.114198	0.0806093	-0.315352	0.10744	0.0375673	-0.0340306	-0.321575	0.331144	0.00451551	-0.000361	-0.0470643	potential lipid mediator
Gimap8	ENSMUSP00000145255.2	ENSMUSG00000064262.8	6	48624318	48637322	6	50.5091	23.5612	11.0321	LOCAL	0	0	-0.17139	0.136453	0.252323	-0.18291	0.286984	-0.225239	0.00732084	-0.103541	-0.0178107	-0.731145	0.292511	potential lipid mediator
Moxd1	ENSMUSP00000093460.3	ENSMUSG00000020000.8	10	24099415	24178688	10	25.6525	13.3351	11.0262	LOCAL	0	0	-0.020191	0.0907573	-1.00153	-0.48854	0.292991	1.39404	0.200826	-0.468353	-0.103534	1.89831	-1.91303	potential lipid mediator
Acsl3	ENSMUSP00000045291.9	ENSMUSG00000032883.16	1	78635542	78685460	1	79.2651	38.2696	12.1878	LOCAL	0	0	-0.058452	0.124427	-0.137195	0.216547	0.0318181	0.0118778	-0.130973	-0.0580494	0.0182875	0.0530892	-0.123858	lipid droplet
Aifm2	ENSMUSP00000097297.3	ENSMUSG00000020085.16	10	61551102	61574426	10	61.8309	29.7951	14.5392	LOCAL	0	0	0.0495047	0.126745	-0.105187	0.0273856	-0.0347324	0.207994	0.104907	-0.376617	-0.00809419	-0.267926	0.11269	lipid droplet
Anxa4	ENSMUSP00000001187.9	ENSMUSG00000029994.18	6	86713823	86770566	6	87.1217	36.3412	85.7361	LOCAL	0	0	-0.0363391	-0.0601909	0.0707514	0.0429768	0.091006	0.123982	0.346137	-0.578323	0.00504253	-0.0721733	0.0283606	lipid droplet
Apoa1	ENSMUSP00000034588.9	ENSMUSG00000032083.9	9	46139878	46141764	9	45.2288	22.7549	22.3823	LOCAL	0	0	0.00190192	-0.13882	0.135314	-0.152907	-0.223795	0.224153	0.328306	-0.174153	-0.0466195	0.153345	0.0308079	lipid droplet
Apoa4	ENSMUSP00000034585.7	ENSMUSG00000032080.7	9	46151994	46154757	9	45.9465	23.1949	14.6786	LOCAL	0	0	-0.089792	-0.116516	0.370833	-0.0704336	0.0174921	-0.151673	0.25279	-0.212701	-0.0245405	-0.151999	0.130105	lipid droplet
Apoc1	ENSMUSP00000045571.5	ENSMUSG00000040564.15	7	19423406	19426585	7	19.6775	5.85108	31.1702	LOCAL	0	0	0.019157	0.0642514	0.0347471	0.100719	0.117787	-0.69603	0.173461	0.185907	-0.0228566	0.0352104	-0.00990205	lipid droplet
Arhgap1	ENSMUSP00000106963.3	ENSMUSG00000027247.17	2	91480463	91502671	2	90.9803	44.6661	11.4666	LOCAL	0	0	-0.196568	-0.00236716	-0.0113694	-0.0539624	-0.0163113	0.0814039	0.145098	0.0540763	-0.00112316	-0.153043	0.0711656	lipid droplet
Atxn10	ENSMUSP00000132450.2	ENSMUSG00000016541.11	15	85220446	85347413	15	85.4712	36.7869	29.0772	LOCAL	0	0	-0.210538	0.0375626	-0.291818	0.219123	-0.0245785	0.0133864	0.0557521	0.20111	0.0133451	0.071009	-0.114667	lipid droplet
Dhrs3	ENSMUSP00000122552.2	ENSMUSG00000066026.15	4	144619647	144654779	18	60.401	29.7202	17.9824	DISTANT	0	0	-0.144471	-0.214373	0.0730789	0.0885497	0.263291	0.170597	0.00295591	-0.239628	0.00181334	-0.280476	0.103738	lipid droplet
Ldlrap1	ENSMUSP00000036749.7	ENSMUSG00000037295.8	4	134468865	134495335	19	4.27566	2.83173	18.0044	DISTANT	0	0	0.0297366	0.0338035	0.0996232	-0.00431743	-0.126784	-0.166088	0.119318	0.0147077	0.00596833	-0.0462275	0.0141263	lipid droplet
Lpin2	ENSMUSP00000118610.2	ENSMUSG00000024052.18	17	71511671	71555237	17	71.3538	39.5036	15.3505	LOCAL	0	0	-0.180933	-0.018636	-0.0868654	0.0521656	-0.180226	0.231061	0.266058	-0.0826242	-0.0334782	0.0753865	0.0416583	lipid droplet
Lss	ENSMUSP00000046856.7	ENSMUSG00000033105.13	10	76367441	76391313	10	76.6706	36.5751	39.5419	LOCAL	0	0	-0.306666	-0.354445	-0.195278	-0.414002	-0.174423	0.256322	0.509173	0.679319	0.0263519	-0.0320584	-0.195895	lipid droplet
Mettl7b	ENSMUSP00000026398.4	ENSMUSG00000025347.5	10	128794143	128796857	10	128.683	69.7951	26.7344	LOCAL	0	0	0.22463	0.133066	0.266467	-0.181042	0.204287	-0.276845	-0.130722	-0.239841	0.0198362	-0.341161	0.0917622	lipid droplet
Mgll	ENSMUSP00000109211.2	ENSMUSG00000033174.18	6	88701476	88802972	6	90.8403	37.7812	12.019	DISTANT	0	0	-0.100027	0.0437939	-0.0718086	0.00212616	0.0337238	0.175446	0.249076	-0.33233	0.0188501	-0.303768	0.0705384	lipid droplet
Pctp	ENSMUSP00000020864.9	ENSMUSG00000020553.9	11	89873491	89893720	11	89.9772	51.2446	51.1289	LOCAL	0	0	-0.0213944	0.404945	-0.0247189	-0.894019	-0.513349	0.793579	0.236089	0.0188685	0.000721	-0.394907	0.0848554	lipid droplet
Pdxdc1	ENSMUSP00000023361.6	ENSMUSG00000022680.15	16	13651012	13720991	16	13.9314	7.22817	13.1827	LOCAL	0	0	0.08491	0.026648	0.0140021	0.0877207	0.0340835	-0.17968	-0.0740529	0.00636877	0.0148636	-0.0815709	0.00642403	lipid droplet
Pik3ap1	ENSMUSP00000052777.8	ENSMUSG00000025017.11	19	41260816	41373535	19	40.9086	29.2917	34.4529	LOCAL	0	0	-0.128003	-0.0978653	0.0320487	0.0387163	-0.156424	-0.0873429	0.522447	-0.123577	0.0011478	-0.226118	0.0891434	lipid droplet
Plin3	ENSMUSP00000019726.7	ENSMUSG00000024197.11	17	56584476	56597511	17	56.2311	29.8036	13.0312	LOCAL	0	0	0.00761378	0.126278	0.0834896	0.0323223	0.0471292	-0.135268	-0.122128	-0.0394382	0.0118379	0.00130342	-0.0509205	lipid droplet
Rdh10	ENSMUSP00000027053.8	ENSMUSG00000025921.8	1	16175998	16203958	18	60.401	29.7202	19.2264	DISTANT	0	0	-0.182592	-0.284931	0.0681857	0.164161	0.321927	0.23966	-0.0591037	-0.267307	0.00674719	-0.358864	0.106974	lipid droplet
Snx4	ENSMUSP00000023502.5	ENSMUSG00000022808.6	16	33071814	33120639	3	117.823	47.4349	37.0688	DISTANT	0	0	0.0445939	-0.154794	-0.120548	-0.0384238	-0.0352897	0.0894259	0.289919	-0.0748831	-0.00740645	-0.0708746	0.0377728	lipid droplet
Snx7	ENSMUSP00000029639.6	ENSMUSG00000028007.14	3	117575296	117662585	3	118.094	47.4549	56.2642	LOCAL	0	0	0.0689573	-0.178782	-0.22133	-0.0825808	-0.0866811	0.142047	0.44679	-0.0884207	-0.00656829	-0.0526048	0.0173867	lipid droplet
Sult1a1	ENSMUSP00000101981.3	ENSMUSG00000030711.17	7	126272037	126275604	7	126.83	61.7511	16.197	LOCAL	0	0	-0.435278	0.326248	0.308301	0.304337	-0.437949	-0.496811	0.193464	0.237688	-0.00410828	-0.82573	0.319928	lipid droplet
Ttpa	ENSMUSP00000095845.2	ENSMUSG00000073988.14	4	20008428	20030785	4	20.1294	9.18102	16.7293	LOCAL	0	0	-0.255115	0.0495442	-0.152275	-0.0747757	0.0776453	0.206879	0.377595	-0.229498	0.00894053	-0.239742	0.0695496	lipid droplet
Uevld	ENSMUSP00000091964.5	ENSMUSG00000043262.17	7	46572964	46608275	7	47.5658	23.4511	68.0981	LOCAL	0	0	-0.10549	-0.0715191	-0.129519	-0.154266	-0.140048	0.0640368	0.585846	-0.0490396	7.72e-06	-0.0198159	-0.016734	lipid droplet
Vps13c	ENSMUSP00000077040.6	ENSMUSG00000035284.11	9	67747678	67902920	9	67.7135	34.7549	45.2707	LOCAL	0	0	0.361349	-0.0133238	0.0434456	-0.00245072	-0.074408	-0.313337	-0.0993025	0.098027	-0.00746365	-0.0796205	0.080778	lipid droplet
Zfyve1	ENSMUSP00000042224.5	ENSMUSG00000042628.9	12	83593623	83643996	12	83.4681	36.7589	32.5834	LOCAL	0	0	0.0478399	0.0980186	0.0727502	0.103459	0.0935427	-0.217622	-0.118542	-0.0794467	0.0103159	0.0392505	-0.0629818	lipid droplet
Hsd17b13	ENSMUSP00000108422	ENSMUSG00000034528.16	5	104111327	104125276	18	60.3915	29.7002	11.0126	DISTANT	0.0001	0.00133696	-0.187098	-0.316284	0.0950878	0.12429	0.391253	0.152549	-0.0796273	-0.18017	0.00625839	-0.0654461	-0.0646319	lipid metabolism
Mylk	ENSMUSP00000023538.9	ENSMUSG00000022836.12	16	34605291	34822790	16	35.0317	20.4482	11.1537	LOCAL	0.0001	0.00495385	0.0353428	0.0846075	-0.0650027	0.0393497	0.0354692	-0.0611344	0.0365924	-0.105225	-0.00386375	-0.0401764	0.0241141	kinase
Fam114a1	ENSMUSP00000031080.9	ENSMUSG00000029185.15	5	65127414	65199229	5	65.7506	30.0315	10.8751	LOCAL	0.0001	0.00162973	0.048397	-0.0256532	0.0197719	0.0462928	0.0571932	0.094163	0.0692041	-0.309369	0.0105374	0.170226	-0.127101	potential lipid mediator
Aifm2	ENSMUSP00000097297.3	ENSMUSG00000020085.16	10	61551102	61574426	18	60.3819	29.6802	10.4147	DISTANT	0.0001	0.00301379	-0.155675	-0.206384	0.0424657	0.126846	0.226563	0.15702	-0.0334798	-0.157356	-0.00884084	-0.263243	0.12111	lipid droplet
Chn2	ENSMUSP00000035908.8	ENSMUSG00000004633.18	6	54016558	54277706	12	113.011	60.4989	10.9662	DISTANT	0.0001	0.00301379	-0.108029	0.125833	-0.108712	0.0674087	-0.115906	0.0302313	0.0325186	0.0766558	-0.00494837	-0.00644163	-0.00575309	lipid droplet
Rab18	ENSMUSP00000157198.2	ENSMUSG00000073639.7	18	6765213	6788693	18	8.55573	2.52019	11.7929	LOCAL	0.0001	0.00301379	-0.0663836	-0.122655	0.152892	-0.0624945	-0.0290378	-0.030555	0.0127533	0.145481	0.00887604	-0.0438003	-0.00536909	lipid droplet
Hsd17b11	ENSMUSP00000031251	ENSMUSG00000029311.17	5	104137628	104169785	18	59.2867	29.2602	10.3136	DISTANT	0.0002	0.00261702	-0.163876	-0.199037	0.00597479	0.0279525	0.318217	0.206313	-0.0642646	-0.13128	-0.0203074	-0.168337	0.0817437	lipid metabolism
Cdk6	ENSMUSP00000126024.2	ENSMUSG00000040274.12	5	3393893	3581008	4	110.064	46.581	10.5957	DISTANT	0.0002	0.0092	-0.0138642	0.0574154	0.156136	0.0137929	-0.139872	-0.173433	0.0514804	0.0483451	0.0104464	-0.0407576	-0.00177737	kinase
Map2k3	ENSMUSP00000019076.4	ENSMUSG00000018932.10	11	60822859	60843637	11	61.7075	34.9246	10.2229	LOCAL	0.0003	0.01288	-0.0606694	0.0862631	0.0756292	0.0157274	0.0432537	-0.0676312	0.00453493	-0.0971077	0.015398	-0.0377394	-0.0346361	kinase
F7	ENSMUSP00000033820.4	ENSMUSG00000031443.8	8	13076034	13085809	8	12.3024	3.99494	10.0599	LOCAL	0.0004	0.00634737	-0.00516256	-0.0975952	-0.0773626	-0.000127	-0.143019	0.234343	0.243436	-0.154514	0.00256939	-0.22473	0.0758593	potential lipid mediator
Coq8a	ENSMUSP00000027766.7	ENSMUSG00000026489.14	1	179992803	180023585	1	181.287	79.8296	9.85651	LOCAL	0.0005	0.020125	0.0632219	-0.0361201	-0.0811948	-0.0369962	-0.0804447	-0.0290152	0.00439716	0.196152	0.00424408	-0.227516	0.0655724	kinase
Pdxk	ENSMUSP00000038540.9	ENSMUSG00000032788.16	10	78272578	78300809	10	80.8246	37.7951	9.43939	LOCAL	0.0007	0.0265176	-0.194632	-0.168806	-0.0255845	0.00979018	-0.0900618	0.162859	0.132919	0.173516	0.00244504	0.172069	-0.126623	kinase
Hsd17b7	ENSMUSP00000027989.7	ENSMUSG00000026675.13	1	169777104	169796810	18	60.8111	30.1402	9.27313	DISTANT	0.0012	0.03496	-0.104588	-0.269803	0.100055	0.198815	0.130441	0.150751	-0.0777495	-0.127921	0.0210146	0.0337186	-0.14442	lipid droplet
Arfgap1	ENSMUSP00000139222.2	ENSMUSG00000027575.20	2	180612833	180623266	2	181.954	94.9861	9.26006	LOCAL	0.0013	0.0366516	0.0195329	0.023015	-0.0695622	-0.146756	0.0293539	0.138419	-0.0289979	0.0349946	0.0143773	0.125848	-0.0952844	lipid droplet
Mttp	ENSMUSP00000096179	ENSMUSG00000028158.15	3	137796816	137849149	1	80.1609	38.4096	9.37398	DISTANT	0.0016	0.0205	0.10127	-0.0475978	-0.0856532	0.00496237	-0.112754	0.0576734	0.121134	-0.0390355	0.0122832	-0.0283373	-0.00832337	lipid metabolism
Mttp	ENSMUSP00000096179	ENSMUSG00000028158.15	3	137796816	137849149	3	138.189	61.0549	9.17489	LOCAL	0.0023	0.0288673	-0.0270029	0.09618	-0.117138	-0.0913078	-0.0457169	0.0245176	0.139233	0.0212351	0.0120333	-0.0335052	-0.00637883	lipid metabolism
Gstm2	ENSMUSP00000012348	ENSMUSG00000040562.13	3	107889018	107893769	6	143.783	68.7612	8.88413	DISTANT	0.0042	0.05166	-0.00440157	-0.0800232	0.385343	-0.163571	0.0436109	-0.0369368	0.300851	-0.444872	-0.0023216	-0.109437	-0.0084317	lipid metabolism
Sult3a2	ENSMUSP00000152718.2	ENSMUSG00000090298.3	10	33642420	33662700	9	123.926	68.8949	8.72326	DISTANT	0.0042	0.0649385	-0.783644	-0.646579	0.645413	0.668897	-0.796886	0.510715	0.222795	0.179288	0.0892681	-1.36237	-0.419198	potential lipid mediator
Acsm5	ENSMUSP00000146938.2	ENSMUSG00000030972.7	7	119125482	119142490	14	78.899	37.8491	8.68427	DISTANT	0.0059	0.0889425	0.0534704	0.028565	0.0146953	0.00147521	0.11648	-0.169083	0.07055	-0.116152	-0.0056658	0.145924	-0.0846176	potential lipid mediator
Abcd3	ENSMUSP00000029770.6	ENSMUSG00000028127.11	3	121552556	121608951	3	121.91	50.0149	8.78384	LOCAL	0.0062	0.0911854	0.140367	0.0247412	-0.150725	0.111582	0.0991288	-0.0586885	-0.0689737	-0.0974321	0.0126777	0.0516854	-0.0830577	potential lipid mediator
