# Supplementary material for: Sample multiplexing-based targeted pathway proteomics with real-time analytics reveals the impact of genetic variation on protein expression
Source: Nat Commun. 2023 Feb 2;14:555. doi: 10.1038/s41467-023-36269-7 (PMC9894840; doi:10.1038/s41467-023-36269-7)
Supplement: Supplementary file 7 — Dataset 5 [file 41467_2023_36269_MOESM7_ESM.xlsx]

## Sheet: Description
Table S5. Mediation analysis to include protein abundance as covariates in lipid QTL scanning. Results were filtered with LOD score reduction>50% and z-score<-4. Related to Fig. 6, 7 and Fig. S8.
lipid QTL data were obtained from Linke et al., Nature Metabolism, 2020, 2, 1149–1162

## Sheet: Table S5
Metabolite	QTL chromosome	QTL position	QTL LOD score (before mediation)	mediator gene symbol	mediator gene chromosome	mediator gene position (Mbp; GRCm39)	gene (Ensembl)	protein identifier (Ensembl)	QTL LOD score (after mediation)	z_score	LOD difference	LOD difference (%)	GoDig_Assay_Set
UNK_0.506_290.15878_plus	8	105.063	32.5904	Ces2h	8	105.738	ENSMUSG00000091813.5	ENSMUSP00000126773.3	1.30281	-12.3875	-31.2876	-96.0025	potential lipid mediator
UNK_0.508_304.17487_plus	8	105.056	50.0299	Ces2h	8	105.738	ENSMUSG00000091813.5	ENSMUSP00000126773.3	3.55596	-13.2916	-46.474	-92.8923	potential lipid mediator
PC_40.9_7.689_828.55212_plus	7	79.2449	11.9114	Abhd2	7	78.9691	ENSMUSG00000039202.13	ENSMUSP00000038361.7	0.904481	-13.2048	-11.0069	-92.4066	potential lipid mediator
PC_42.11_7.524_852.55005_plus	7	79.2449	10.1918	Abhd2	7	78.9691	ENSMUSG00000039202.13	ENSMUSP00000038361.7	1.03483	-12.4614	-9.15702	-89.8465	potential lipid mediator
PC_22.6_22.6_7.767_936.57611_minus	7	79.2347	9.07917	Abhd2	7	78.9691	ENSMUSG00000039202.13	ENSMUSP00000038361.7	1.21349	-13.7042	-7.86568	-86.6343	potential lipid mediator
PC_20.4_22.6_7.945_854.56726_plus	7	79.2449	19.035	Abhd2	7	78.9691	ENSMUSG00000039202.13	ENSMUSP00000038361.7	3.34961	-13.6526	-15.6854	-82.4029	potential lipid mediator
UNK_15.336_367.33514_plus	12	108.306	12.231	Cyp46a1	12	108.315	ENSMUSG00000021259.6	ENSMUSP00000021684.5	2.26394	-12.5284	-9.96703	-81.4901	potential lipid mediator
PC_20.3_22.6_8.29_856.58411_plus	7	79.2449	9.06473	Abhd2	7	78.9691	ENSMUSG00000039202.13	ENSMUSP00000038361.7	1.72418	-12.8423	-7.34054	-80.9792	potential lipid mediator
TG_18.1_18.0_20.4_18.278_926.8161_plus	18	59.0198	6.90672	Rdh10	1	16.19	ENSMUSG00000025921.8	ENSMUSP00000027053.8	1.33413	-6.09838	-5.57258	-80.6835	lipid droplet protein
UNK_10.91_697.49829_plus	18	60.586	6.3086	Rdh10	1	16.19	ENSMUSG00000025921.8	ENSMUSP00000027053.8	1.30932	-6.19999	-4.99928	-79.2455	lipid droplet protein
UNK_11.292_619.46985_plus	18	60.5902	6.58633	Rdh10	1	16.19	ENSMUSG00000025921.8	ENSMUSP00000027053.8	1.38224	-6.20666	-5.20409	-79.0135	lipid droplet protein
UNK_18.271_967.84167_plus	18	59.0198	6.48265	Rdh10	1	16.19	ENSMUSG00000025921.8	ENSMUSP00000027053.8	1.41316	-6.16618	-5.06949	-78.2009	lipid droplet protein
UNK_18.267_1013.77356_plus	18	59.0198	7.04162	Rdh10	1	16.19	ENSMUSG00000025921.8	ENSMUSP00000027053.8	1.71594	-6.17177	-5.32568	-75.6315	lipid droplet protein
CE_18.1_18.656_668.63336_plus	12	108.301	9.11341	Nsdhl	X	71.9821	ENSMUSG00000031349.5	ENSMUSP00000033715.5	2.24209	-7.02616	-6.87132	-75.3979	lipid droplet protein
UNK_10.91_697.49829_plus	18	60.586	6.3086	Dhrs3	4	144.637	ENSMUSG00000066026.15	ENSMUSP00000122552.2	1.60896	-5.84551	-4.69964	-74.4958	lipid droplet protein
UNK_11.292_619.46985_plus	18	60.5902	6.58633	Dhrs3	4	144.637	ENSMUSG00000066026.15	ENSMUSP00000122552.2	1.68768	-5.86317	-4.89865	-74.376	lipid droplet protein
TG_16.0_18.1_22.6_17.122_922.78375_plus	18	59.0198	6.27237	Rdh10	1	16.19	ENSMUSG00000025921.8	ENSMUSP00000027053.8	1.61006	-5.84809	-4.66231	-74.331	lipid droplet protein
TG_56.6_17.448_924.79926_plus	18	59.0198	6.25958	Rdh10	1	16.19	ENSMUSG00000025921.8	ENSMUSP00000027053.8	1.64959	-5.72527	-4.60998	-73.6469	lipid droplet protein
UNK_17.448_1011.75751_plus	18	59.0198	6.52636	Rdh10	1	16.19	ENSMUSG00000025921.8	ENSMUSP00000027053.8	1.72872	-6.12944	-4.79764	-73.5117	lipid droplet protein
UNK_18.759_975.77515_plus	15	83.0597	8.5676	Gcat	15	78.9188	ENSMUSG00000006378.16	ENSMUSP00000006544.8	2.28627	-4.621	-6.28133	-73.3149	potential lipid mediator
TG_18.1_18.0_20.4_18.278_926.8161_plus	18	59.0198	6.90672	Dhrs3	4	144.637	ENSMUSG00000066026.15	ENSMUSP00000122552.2	1.88369	-5.32573	-5.02303	-72.7267	lipid droplet protein
UNK_16.216_269.22528_plus	18	61.2499	8.08598	Rdh10	1	16.19	ENSMUSG00000025921.8	ENSMUSP00000027053.8	2.30406	-5.23609	-5.78192	-71.5055	lipid droplet protein
CE_18.1_18.656_668.63336_plus	12	108.301	9.11341	Cyp46a1	12	108.315	ENSMUSG00000021259.6	ENSMUSP00000021684.5	2.73781	-6.02227	-6.37561	-69.9585	potential lipid mediator
UNK_16.216_269.22528_plus	18	61.2499	8.08598	Abhd5	9	122.196	ENSMUSG00000032540.17	ENSMUSP00000122274.2	2.43816	-5.07214	-5.64782	-69.847	lipid droplet protein
UNK_10.45_617.45428_plus	18	60.5923	6.11513	Rdh10	1	16.19	ENSMUSG00000025921.8	ENSMUSP00000027053.8	1.8877	-6.52169	-4.22743	-69.1306	lipid droplet protein
UNK_16.996_269.22522_plus	18	60.6004	9.30453	Rdh10	1	16.19	ENSMUSG00000025921.8	ENSMUSP00000027053.8	2.87785	-5.47326	-6.42667	-69.0704	lipid droplet protein
UNK_19.098_912.83844_plus	15	82.9554	7.60435	Gcat	15	78.9188	ENSMUSG00000006378.16	ENSMUSP00000006544.8	2.37651	-4.2816	-5.22784	-68.748	potential lipid mediator
TG_16.0_16.0_22.6_17.138_896.76874_plus	18	59.0198	6.03087	Rdh10	1	16.19	ENSMUSG00000025921.8	ENSMUSP00000027053.8	1.8927	-5.71357	-4.13818	-68.6166	lipid droplet protein
UNK_18.653_1019.94916_plus	12	108.301	10.1225	Nsdhl	X	71.9821	ENSMUSG00000031349.5	ENSMUSP00000033715.5	3.22882	-7.38698	-6.89364	-68.1024	lipid droplet protein
UNK_18.271_967.84167_plus	18	59.0198	6.48265	Dhrs3	4	144.637	ENSMUSG00000066026.15	ENSMUSP00000122552.2	2.08841	-5.23062	-4.39424	-67.7846	lipid droplet protein
UNK_10.45_617.45428_plus	18	60.5923	6.11513	Dhrs3	4	144.637	ENSMUSG00000066026.15	ENSMUSP00000122552.2	1.97098	-6.40483	-4.14415	-67.7688	lipid droplet protein
UNK_16.712_934.78412_plus	18	59.0198	6.35123	Rdh10	1	16.19	ENSMUSG00000025921.8	ENSMUSP00000027053.8	2.06332	-5.88326	-4.28792	-67.5131	lipid droplet protein
UNK_10.995_680.51263_minus	18	60.3819	6.03976	Dhrs3	4	144.637	ENSMUSG00000066026.15	ENSMUSP00000122552.2	1.96352	-6.68795	-4.07624	-67.4901	lipid droplet protein
TG_18.1_20.4_22.6_16.054_970.78308_plus	18	59.0198	6.23767	Rdh10	1	16.19	ENSMUSG00000025921.8	ENSMUSP00000027053.8	2.03156	-5.75853	-4.2061	-67.4307	lipid droplet protein
UNK_18.954_910.82141_plus	6	125.602	6.12513	Dhrs3	4	144.637	ENSMUSG00000066026.15	ENSMUSP00000122552.2	2.00089	-5.92996	-4.12424	-67.3331	lipid droplet protein
UNK_16.216_269.22528_plus	18	61.2499	8.08598	Dhrs3	4	144.637	ENSMUSG00000066026.15	ENSMUSP00000122552.2	2.64788	-4.81575	-5.43811	-67.2535	lipid droplet protein
TG_16.0_18.1_20.4_17.486_898.78455_plus	18	61.6755	6.69453	Hsd17b13	5	104.118	ENSMUSG00000034528.16	ENSMUSP00000108422.3	2.22203	-5.7163	-4.4725	-66.8083	lipid metabolism
UNK_16.047_1011.81006_plus	18	59.0198	6.56701	Rdh10	1	16.19	ENSMUSG00000025921.8	ENSMUSP00000027053.8	2.18114	-5.88963	-4.38587	-66.7865	lipid droplet protein
TG_56.7_16.741_922.78345_plus	18	59.0198	6.20314	Rdh10	1	16.19	ENSMUSG00000025921.8	ENSMUSP00000027053.8	2.1022	-5.11338	-4.10094	-66.1107	lipid droplet protein
UNK_10.995_680.51263_minus	18	60.3819	6.03976	Rdh10	1	16.19	ENSMUSG00000025921.8	ENSMUSP00000027053.8	2.05904	-6.52769	-3.98072	-65.9085	lipid droplet protein
CL_18.2_18.2_18.2_18.2_14.263_1447.96521_minus	18	14.3984	6.35482	Gstm4	3	107.95	ENSMUSG00000027890.18	ENSMUSP00000029489.9	2.17231	-5.38073	-4.18251	-65.8163	lipid metabolism
TG_56.7_16.741_922.78345_plus	4	114.627	6.3064	Acaca	11	84.1894	ENSMUSG00000020532.19	ENSMUSP00000020843.7	2.16748	-6.46467	-4.13892	-65.6305	lipid droplet protein
TG_18.0_18.0_18.0_20.604_908.86371_plus	18	59.4145	6.62619	Dhrs3	4	144.637	ENSMUSG00000066026.15	ENSMUSP00000122552.2	2.30355	-6.68452	-4.32264	-65.2357	lipid droplet protein
TG_18.2_18.1_22.6_16.379_951.73877_plus	18	59.0198	6.43488	Rdh10	1	16.19	ENSMUSG00000025921.8	ENSMUSP00000027053.8	2.24793	-5.52227	-4.18694	-65.0664	lipid droplet protein
TG_16.0_18.1_22.6_17.122_922.78375_plus	18	59.0198	6.27237	Dhrs3	4	144.637	ENSMUSG00000066026.15	ENSMUSP00000122552.2	2.19876	-4.93969	-4.07361	-64.9453	lipid droplet protein
UNK_18.267_1013.77356_plus	18	59.0198	7.04162	Dhrs3	4	144.637	ENSMUSG00000066026.15	ENSMUSP00000122552.2	2.47912	-5.17479	-4.5625	-64.7934	lipid droplet protein
UNK_19.353_901.76233_plus	6	143.871	6.52695	Slco1a1	6	141.873	ENSMUSG00000041698.12	ENSMUSP00000037022.6	2.33238	-8.40461	-4.19457	-64.2654	potential lipid mediator
CE_18.1_18.656_668.63336_plus	12	108.301	9.11341	Hsd17b7	1	169.787	ENSMUSG00000026675.13	ENSMUSP00000027989.7	3.26429	-4.95606	-5.84913	-64.1815	lipid droplet protein
UNK_18.931_1001.79279_plus	15	82.6204	12.2506	Gcat	15	78.9188	ENSMUSG00000006378.16	ENSMUSP00000006544.8	4.41489	-4.52326	-7.8357	-63.9618	potential lipid mediator
PE_16.0_18.3_8.789_714.50562_plus	1	99.7345	6.50691	Me1	9	86.5207	ENSMUSG00000032418.16	ENSMUSP00000034989.9	2.36277	-4.665	-4.14413	-63.6882	lipid droplet protein
TG_56.6_17.448_924.79926_plus	18	59.0198	6.25958	Abhd5	9	122.196	ENSMUSG00000032540.17	ENSMUSP00000122274.2	2.27354	-4.77702	-3.98603	-63.679	lipid droplet protein
PG_18.2_18.1_2_8.056_771.5199_minus	18	58.5671	6.02612	Gm4951	18	60.363	ENSMUSG00000073555.2	ENSMUSP00000031549.6	2.19284	-10.5984	-3.83328	-63.6111	potential lipid mediator
TG_18.0_18.0_18.0_20.604_908.86371_plus	18	59.4145	6.62619	Rdh10	1	16.19	ENSMUSG00000025921.8	ENSMUSP00000027053.8	2.41177	-6.43562	-4.21442	-63.6025	lipid droplet protein
TG_56.6_17.448_924.79926_plus	18	59.0198	6.25958	Dhrs3	4	144.637	ENSMUSG00000066026.15	ENSMUSP00000122552.2	2.31592	-4.71261	-3.94365	-63.0019	lipid droplet protein
UNK_17.448_1011.75751_plus	18	59.0198	6.52636	Dhrs3	4	144.637	ENSMUSG00000066026.15	ENSMUSP00000122552.2	2.4478	-5.16543	-4.07856	-62.4936	lipid droplet protein
UNK_19.79_914.85388_plus	6	125.602	6.12668	Dhrs3	4	144.637	ENSMUSG00000066026.15	ENSMUSP00000122552.2	2.31396	-5.00468	-3.81272	-62.2315	lipid droplet protein
UNK_16.996_269.22522_plus	18	60.6004	9.30453	Dhrs3	4	144.637	ENSMUSG00000066026.15	ENSMUSP00000122552.2	3.53027	-4.71344	-5.77425	-62.0585	lipid droplet protein
UNK_14.262_599.50208_plus	18	14.0619	6.32068	Gstm4	3	107.95	ENSMUSG00000027890.18	ENSMUSP00000029489.9	2.41468	-5.31608	-3.90599	-61.7971	lipid metabolism
UNK_9.359_741.5282_minus	18	58.3591	7.74111	Hsd17b7	1	169.787	ENSMUSG00000026675.13	ENSMUSP00000027989.7	2.96947	-5.57557	-4.77164	-61.6402	lipid droplet protein
CE_18.1_18.656_668.63336_plus	12	108.301	9.11341	Cyb5r3	15	83.0472	ENSMUSG00000018042.19	ENSMUSP00000018186.10	3.50539	-4.46778	-5.60802	-61.5359	lipid droplet protein
UNK_15.645_985.79492_plus	18	59.0198	6.54392	Rdh10	1	16.19	ENSMUSG00000025921.8	ENSMUSP00000027053.8	2.52044	-5.20493	-4.02348	-61.4842	lipid droplet protein
UNK_18.653_1019.94916_plus	12	108.301	10.1225	Cyp46a1	12	108.315	ENSMUSG00000021259.6	ENSMUSP00000021684.5	3.92748	-6.13839	-6.19499	-61.2004	potential lipid mediator
UNK_14.265_1551.94971_minus	18	14.4026	7.21938	Gstm4	3	107.95	ENSMUSG00000027890.18	ENSMUSP00000029489.9	2.8029	-5.18737	-4.41648	-61.1753	lipid metabolism
TG_18.1_18.0_20.4_18.278_926.8161_plus	18	59.0198	6.90672	Hsd17b13	5	104.118	ENSMUSG00000034528.16	ENSMUSP00000108422.3	2.70252	-4.17449	-4.2042	-60.8712	lipid metabolism
UNK_15.645_985.79492_plus	4	114.627	6.08239	Acaca	11	84.1894	ENSMUSG00000020532.19	ENSMUSP00000020843.7	2.38185	-6.07295	-3.70054	-60.8403	lipid droplet protein
TG_16.0_18.2_20.5_16.078_894.7525_plus	18	61.6425	7.25211	Hsd17b13	5	104.118	ENSMUSG00000034528.16	ENSMUSP00000108422.3	2.84243	-5.21467	-4.40968	-60.8055	lipid metabolism
TG_16.0_16.0_22.6_17.138_896.76874_plus	18	59.0198	6.03087	Dhrs3	4	144.637	ENSMUSG00000066026.15	ENSMUSP00000122552.2	2.3685	-4.95487	-3.66237	-60.7271	lipid droplet protein
PE_18.2_18.1_9.363_742.53741_plus	4	12.3103	7.30403	Ttpa	4	20.0196	ENSMUSG00000073988.14	ENSMUSP00000095845.2	2.86896	-5.3172	-4.43507	-60.7208	lipid droplet protein
TG_16.0_18.1_22.6_17.122_922.78375_plus	18	59.0198	6.27237	Abhd5	9	122.196	ENSMUSG00000032540.17	ENSMUSP00000122274.2	2.47839	-4.5082	-3.79398	-60.4871	lipid droplet protein
UNK_15.959_947.78235_plus	18	59.0198	6.57411	Rdh10	1	16.19	ENSMUSG00000025921.8	ENSMUSP00000027053.8	2.60247	-5.64157	-3.97164	-60.4133	lipid droplet protein
TG_14.0_16.0_22.6_16.273_873.69263_plus	11	69.8292	6.41927	Acaca	11	84.1894	ENSMUSG00000020532.19	ENSMUSP00000020843.7	2.54707	-5.28658	-3.87221	-60.3216	lipid droplet protein
UNK_10.63_693.48572_plus	15	48.0114	6.47885	Pck1	2	172.998	ENSMUSG00000027513.12	ENSMUSP00000029017.6	2.57268	-4.52726	-3.90618	-60.2912	kinase
UNK_16.216_269.22528_plus	18	61.2499	8.08598	Aifm2	10	61.5628	ENSMUSG00000020085.16	ENSMUSP00000097297.3	3.21965	-4.11671	-4.86634	-60.1824	lipid droplet protein
UNK_15.568_959.7796_plus	18	59.0198	7.04656	Rdh10	1	16.19	ENSMUSG00000025921.8	ENSMUSP00000027053.8	2.80612	-5.57707	-4.24045	-60.1775	lipid droplet protein
TG_56.7_16.741_922.78345_plus	18	59.0198	6.20314	Abhd5	9	122.196	ENSMUSG00000032540.17	ENSMUSP00000122274.2	2.47543	-4.51129	-3.72771	-60.0939	lipid droplet protein
TG_16.0_16.0_16.0_18.508_824.76898_plus	18	60.2313	8.01715	Dhrs3	4	144.637	ENSMUSG00000066026.15	ENSMUSP00000122552.2	3.20699	-7.05083	-4.81017	-59.9984	lipid droplet protein
PE_16.0_18.2_9.297_714.50903_minus	14	13.0145	6.3574	Me1	9	86.5207	ENSMUSG00000032418.16	ENSMUSP00000034989.9	2.55057	-5.30885	-3.80682	-59.8802	lipid droplet protein
UNK_19.022_969.8573_plus	15	82.9554	9.14822	Gcat	15	78.9188	ENSMUSG00000006378.16	ENSMUSP00000006544.8	3.6706	-4.64846	-5.47763	-59.8764	potential lipid mediator
UNK_14.264_1469.94714_minus	8	75.8542	6.38006	Cad	5	31.224	ENSMUSG00000013629.17	ENSMUSP00000013773.6	2.5613	-4.62232	-3.81876	-59.8546	kinase
UNK_9.634_726.93475_minus	17	33.5173	6.99778	Hsd17b13	5	104.118	ENSMUSG00000034528.16	ENSMUSP00000108422.3	2.81335	-4.54072	-4.18443	-59.7965	lipid metabolism
UNK_15.682_935.77911_plus	4	114.627	6.14243	Acaca	11	84.1894	ENSMUSG00000020532.19	ENSMUSP00000020843.7	2.47038	-6.58234	-3.67205	-59.7817	lipid droplet protein
UNK_9.298_575.50165_plus	14	13.5621	6.11548	Me1	9	86.5207	ENSMUSG00000032418.16	ENSMUSP00000034989.9	2.45982	-5.44613	-3.65566	-59.7771	lipid droplet protein
TG_18.1_18.0_20.4_18.278_926.8161_plus	18	59.0198	6.90672	Aifm2	10	61.5628	ENSMUSG00000020085.16	ENSMUSP00000097297.3	2.77861	-4.06751	-4.12811	-59.7695	lipid droplet protein
PE_20.4_22.6_8.072_812.52203_plus	7	79.2312	10.131	Abhd2	7	78.9691	ENSMUSG00000039202.13	ENSMUSP00000038361.7	4.08338	-12.6314	-6.04763	-59.6942	potential lipid mediator
UNK_10.265_988.54596_minus	14	13.0671	6.11163	Me1	9	86.5207	ENSMUSG00000032418.16	ENSMUSP00000034989.9	2.47949	-5.54869	-3.63214	-59.43	lipid droplet protein
UNK_16.996_269.22522_plus	18	60.6004	9.30453	Aifm2	10	61.5628	ENSMUSG00000020085.16	ENSMUSP00000097297.3	3.77818	-4.42472	-5.52634	-59.3941	lipid droplet protein
UNK_9.359_741.5282_minus	4	12.3103	6.69122	Ttpa	4	20.0196	ENSMUSG00000073988.14	ENSMUSP00000095845.2	2.73243	-5.73414	-3.9588	-59.164	lipid droplet protein
UNK_9.298_575.50165_plus	8	11.2434	6.3051	Cpne2	8	95.2784	ENSMUSG00000034361.11	ENSMUSP00000045755.3	2.5826	-4.03469	-3.7225	-59.0395	lipid droplet protein
TG_18.2_18.2_22.6_15.648_944.7674_plus	4	114.627	6.92524	Acaca	11	84.1894	ENSMUSG00000020532.19	ENSMUSP00000020843.7	2.84567	-6.15094	-4.07957	-58.9088	lipid droplet protein
TG_16.0_20.0_22.4_19.712_956.86145_plus	11	99.2406	6.69953	Acaca	11	84.1894	ENSMUSG00000020532.19	ENSMUSP00000020843.7	2.78015	-5.61059	-3.91937	-58.5022	lipid droplet protein
UNK_9.101_778.04169_plus	6	5.41738	6.20726	Acaca	11	84.1894	ENSMUSG00000020532.19	ENSMUSP00000020843.7	2.58354	-4.96332	-3.62371	-58.3787	lipid droplet protein
UNK_3.756_519.22455_minus	8	36.3385	6.70364	Raf1	6	115.625	ENSMUSG00000000441.18	ENSMUSP00000000451.8	2.79603	-4.08611	-3.90761	-58.2909	lipid droplet protein
UNK_3.756_519.22455_minus	8	36.3385	6.70364	Pnpo	11	96.8317	ENSMUSG00000018659.13	ENSMUSP00000018803.6	2.80251	-4.00281	-3.90113	-58.1942	potential lipid mediator
PE_36.5_9.296_738.5033_plus	8	10.3433	6.53405	Cad	5	31.224	ENSMUSG00000013629.17	ENSMUSP00000013773.6	2.73307	-4.09902	-3.80098	-58.1719	kinase
UNK_18.267_1013.77356_plus	4	151.229	6.49021	Pck1	2	172.998	ENSMUSG00000027513.12	ENSMUSP00000029017.6	2.71603	-5.60822	-3.77418	-58.1519	kinase
CL_18.2_18.2_18.2_18.2_14.263_1447.96521_minus	18	14.3984	6.35482	Ttpa	4	20.0196	ENSMUSG00000073988.14	ENSMUSP00000095845.2	2.66456	-4.11222	-3.69026	-58.0702	lipid droplet protein
TG_16.0_16.0_16.0_18.508_824.76898_plus	18	60.2313	8.01715	Rdh10	1	16.19	ENSMUSG00000025921.8	ENSMUSP00000027053.8	3.37013	-6.77494	-4.64703	-57.9635	lipid droplet protein
UNK_17.764_369.35001_plus	12	108.29	6.31915	Cyp46a1	12	108.315	ENSMUSG00000021259.6	ENSMUSP00000021684.5	2.65984	-6.94677	-3.65932	-57.9083	potential lipid mediator
UNK_10.522_770.96094_minus	17	33.0901	7.94795	Hsd17b13	5	104.118	ENSMUSG00000034528.16	ENSMUSP00000108422.3	3.35074	-4.11699	-4.59721	-57.8414	lipid metabolism
UNK_10.522_770.96094_minus	17	33.0901	7.94795	Tpd52l2	2	181.148	ENSMUSG00000000827.19	ENSMUSP00000104427.4	3.35761	-4.08323	-4.59034	-57.7551	lipid droplet protein
PE_16.0_18.3_8.789_714.50562_plus	1	99.7345	6.50691	Acaca	11	84.1894	ENSMUSG00000020532.19	ENSMUSP00000020843.7	2.75306	-4.0034	-3.75385	-57.6902	lipid droplet protein
UNK_14.264_1469.94714_minus	18	14.3984	7.46464	Gstm4	3	107.95	ENSMUSG00000027890.18	ENSMUSP00000029489.9	3.15913	-5.18685	-4.30551	-57.6788	lipid metabolism
PC_15.0_18.2_8.669_744.55261_plus	14	54.2312	6.01037	Acaca	11	84.1894	ENSMUSG00000020532.19	ENSMUSP00000020843.7	2.54607	-4.85167	-3.46431	-57.6388	lipid droplet protein
UNK_17.448_1011.75751_plus	18	59.0198	6.52636	Abhd5	9	122.196	ENSMUSG00000032540.17	ENSMUSP00000122274.2	2.76982	-4.73372	-3.75654	-57.5595	lipid droplet protein
TG_16.0_18.1_22.6_17.122_922.78375_plus	18	59.0198	6.27237	Aifm2	10	61.5628	ENSMUSG00000020085.16	ENSMUSP00000097297.3	2.67345	-4.20722	-3.59892	-57.3774	lipid droplet protein
UNK_16.996_269.22522_plus	18	60.6004	9.30453	Abhd5	9	122.196	ENSMUSG00000032540.17	ENSMUSP00000122274.2	3.97518	-4.1953	-5.32935	-57.277	lipid droplet protein
UNK_10.91_697.49829_plus	18	60.586	6.3086	Hsd17b13	5	104.118	ENSMUSG00000034528.16	ENSMUSP00000108422.3	2.70511	-4.54871	-3.60349	-57.1204	lipid metabolism
TG_16.0_18.2_20.5_16.078_894.7525_plus	18	61.6425	7.25211	Rdh10	1	16.19	ENSMUSG00000025921.8	ENSMUSP00000027053.8	3.11033	-4.75444	-4.14177	-57.1113	lipid droplet protein
PG_18.2_18.2_2_7.228_769.50201_minus	18	58.5671	6.18698	Dhrs3	4	144.637	ENSMUSG00000066026.15	ENSMUSP00000122552.2	2.65505	-5.8698	-3.53193	-57.0865	lipid droplet protein
TG_18.1_20.4_22.6_16.054_970.78308_plus	18	59.0198	6.23767	Dhrs3	4	144.637	ENSMUSG00000066026.15	ENSMUSP00000122552.2	2.67766	-4.75267	-3.56001	-57.0727	lipid droplet protein
PE_18.2_18.1_9.363_742.53741_plus	18	58.3591	6.29819	Hsd17b7	1	169.787	ENSMUSG00000026675.13	ENSMUSP00000027989.7	2.70373	-4.79902	-3.59445	-57.0712	lipid droplet protein
UNK_11.292_619.46985_plus	18	60.5902	6.58633	Hsd17b13	5	104.118	ENSMUSG00000034528.16	ENSMUSP00000108422.3	2.82847	-4.58028	-3.75786	-57.0555	lipid metabolism
TG_16.0_18.1_20.4_17.486_898.78455_plus	18	61.6755	6.69453	Dhrs3	4	144.637	ENSMUSG00000066026.15	ENSMUSP00000122552.2	2.88257	-4.7407	-3.81196	-56.9415	lipid droplet protein
TG_16.0_16.0_22.6_17.138_896.76874_plus	18	59.0198	6.03087	Abhd5	9	122.196	ENSMUSG00000032540.17	ENSMUSP00000122274.2	2.61087	-4.5684	-3.42	-56.7082	lipid droplet protein
UNK_10.265_988.54596_minus	X	102.566	7.17	Acaca	11	84.1894	ENSMUSG00000020532.19	ENSMUSP00000020843.7	3.10557	-5.10667	-4.06443	-56.6866	lipid droplet protein
UNK_16.786_989.82507_plus	18	59.0198	6.91171	Rdh10	1	16.19	ENSMUSG00000025921.8	ENSMUSP00000027053.8	3.00464	-5.37751	-3.90707	-56.5283	lipid droplet protein
UNK_18.271_967.84167_plus	18	59.0198	6.48265	Aifm2	10	61.5628	ENSMUSG00000020085.16	ENSMUSP00000097297.3	2.81896	-4.21846	-3.66369	-56.5153	lipid droplet protein
UNK_10.91_697.49829_plus	18	60.586	6.3086	Aifm2	10	61.5628	ENSMUSG00000020085.16	ENSMUSP00000097297.3	2.74443	-4.50219	-3.56417	-56.497	lipid droplet protein
UNK_16.047_1011.81006_plus	18	59.0198	6.56701	Dhrs3	4	144.637	ENSMUSG00000066026.15	ENSMUSP00000122552.2	2.88419	-4.83991	-3.68282	-56.0806	lipid droplet protein
UNK_18.267_1013.77356_plus	18	59.0198	7.04162	Hsd17b7	1	169.787	ENSMUSG00000026675.13	ENSMUSP00000027989.7	3.09365	-4.37199	-3.94796	-56.0662	lipid droplet protein
UNK_19.79_914.85388_plus	6	125.602	6.12668	Aifm2	10	61.5628	ENSMUSG00000020085.16	ENSMUSP00000097297.3	2.69351	-4.02331	-3.43317	-56.0364	lipid droplet protein
UNK_9.359_741.5282_minus	18	58.3591	7.74111	Dhrs3	4	144.637	ENSMUSG00000066026.15	ENSMUSP00000122552.2	3.40765	-4.78114	-4.33346	-55.9798	lipid droplet protein
UNK_10.811_1181.98474_plus	17	31.3554	7.27765	Hsd17b13	5	104.118	ENSMUSG00000034528.16	ENSMUSP00000108422.3	3.20893	-4.00714	-4.06872	-55.9071	lipid metabolism
TG_56.7_16.741_922.78345_plus	18	59.0198	6.20314	Dhrs3	4	144.637	ENSMUSG00000066026.15	ENSMUSP00000122552.2	2.74135	-4.0823	-3.46179	-55.807	lipid droplet protein
UNK_18.653_1019.94916_plus	12	108.301	10.1225	Hsd17b7	1	169.787	ENSMUSG00000026675.13	ENSMUSP00000027989.7	4.47738	-5.15565	-5.64509	-55.7679	lipid droplet protein
PE_15.0_20.4_8.668_724.49298_minus	5	148.975	6.05562	Cad	5	31.224	ENSMUSG00000013629.17	ENSMUSP00000013773.6	2.67932	-4.96709	-3.3763	-55.7549	kinase
PC_18.3_18.2_7.94_780.55225_plus	7	79.7249	6.36436	Abhd2	7	78.9691	ENSMUSG00000039202.13	ENSMUSP00000038361.7	2.81723	-6.47472	-3.54713	-55.7343	potential lipid mediator
UNK_5.261_467.32043_minus	12	108.304	14.223	Cyp46a1	12	108.315	ENSMUSG00000021259.6	ENSMUSP00000021684.5	6.29864	-10.9608	-7.92441	-55.7153	potential lipid mediator
UNK_16.712_934.78412_plus	18	59.0198	6.35123	Dhrs3	4	144.637	ENSMUSG00000066026.15	ENSMUSP00000122552.2	2.81483	-4.79087	-3.5364	-55.6805	lipid droplet protein
UNK_18.954_910.82141_plus	6	125.602	6.12513	Abhd5	9	122.196	ENSMUSG00000032540.17	ENSMUSP00000122274.2	2.7158	-4.01386	-3.40933	-55.6614	lipid droplet protein
UNK_19.205_965.77399_plus	6	143.876	7.66213	Slco1a1	6	141.873	ENSMUSG00000041698.12	ENSMUSP00000037022.6	3.40814	-4.36276	-4.254	-55.5197	potential lipid mediator
UNK_9.621_727.43622_minus	17	33.5173	7.35848	Hsd17b13	5	104.118	ENSMUSG00000034528.16	ENSMUSP00000108422.3	3.2849	-4.57302	-4.07358	-55.359	lipid metabolism
UNK_18.271_967.84167_plus	8	91.6162	6.04496	Sec14l2	11	4.05793	ENSMUSG00000003585.14	ENSMUSP00000003681.8	2.69949	-4.21484	-3.34547	-55.3432	lipid metabolism
TG_16.0_18.2_20.5_16.078_894.7525_plus	18	61.6425	7.25211	Aifm2	10	61.5628	ENSMUSG00000020085.16	ENSMUSP00000097297.3	3.24188	-4.52845	-4.01022	-55.2973	lipid droplet protein
UNK_11.055_648.5697_minus	15	90.9845	6.45911	Abcd2	15	91.053	ENSMUSG00000055782.10	ENSMUSP00000068940.7	2.88944	-11.4354	-3.56967	-55.2656	potential lipid mediator
TG_18.2_18.1_22.6_16.379_951.73877_plus	18	59.0198	6.43488	Dhrs3	4	144.637	ENSMUSG00000066026.15	ENSMUSP00000122552.2	2.87887	-4.53174	-3.55601	-55.2615	lipid droplet protein
UNK_14.265_1551.94971_minus	18	14.4026	7.21938	Ttpa	4	20.0196	ENSMUSG00000073988.14	ENSMUSP00000095845.2	3.24746	-4.05503	-3.97192	-55.0174	lipid droplet protein
UNK_9.359_741.5282_minus	18	58.3591	7.74111	Rdh10	1	16.19	ENSMUSG00000025921.8	ENSMUSP00000027053.8	3.48994	-4.63195	-4.25117	-54.9168	lipid droplet protein
UNK_15.645_985.79492_plus	18	59.0198	6.54392	Abhd5	9	122.196	ENSMUSG00000032540.17	ENSMUSP00000122274.2	2.95281	-4.55193	-3.59111	-54.8771	lipid droplet protein
UNK_18.271_967.84167_plus	18	59.0198	6.48265	Abhd5	9	122.196	ENSMUSG00000032540.17	ENSMUSP00000122274.2	2.93057	-4.06383	-3.55209	-54.7937	lipid droplet protein
TG_16.0_18.1_20.4_17.486_898.78455_plus	18	61.6755	6.69453	Aifm2	10	61.5628	ENSMUSG00000020085.16	ENSMUSP00000097297.3	3.02909	-4.52429	-3.66544	-54.7528	lipid droplet protein
TG_16.0_20.0_22.4_19.712_956.86145_plus	14	18.5121	6.1495	Acaca	11	84.1894	ENSMUSG00000020532.19	ENSMUSP00000020843.7	2.8001	-5.51683	-3.3494	-54.4662	lipid droplet protein
UNK_18.271_967.84167_plus	18	59.0198	6.48265	Hsd17b13	5	104.118	ENSMUSG00000034528.16	ENSMUSP00000108422.3	2.95494	-4.03006	-3.52771	-54.4178	lipid metabolism
PC_15.0_16.0_9.311_720.55286_plus	5	148.982	7.18304	Cad	5	31.224	ENSMUSG00000013629.17	ENSMUSP00000013773.6	3.27511	-4.8869	-3.90793	-54.4049	kinase
PE_16.0_18.3_8.789_714.50562_plus	14	13.0671	7.80179	Me1	9	86.5207	ENSMUSG00000032418.16	ENSMUSP00000034989.9	3.55866	-5.12066	-4.24313	-54.3866	lipid droplet protein
UNK_16.047_1011.81006_plus	18	59.0198	6.56701	Abhd5	9	122.196	ENSMUSG00000032540.17	ENSMUSP00000122274.2	2.99995	-4.66708	-3.56706	-54.3179	lipid droplet protein
UNK_10.63_693.48572_plus	4	10.9525	6.37818	Sephs1	2	4.9	ENSMUSG00000026662.14	ENSMUSP00000110671.2	2.92374	-4.56075	-3.45444	-54.1603	kinase
TG_18.2_18.1_22.6_16.379_951.73877_plus	18	59.0198	6.43488	Abhd5	9	122.196	ENSMUSG00000032540.17	ENSMUSP00000122274.2	2.9513	-4.41802	-3.48358	-54.1359	lipid droplet protein
UNK_18.213_882.79144_plus	7	145.291	6.3693	Cad	5	31.224	ENSMUSG00000013629.17	ENSMUSP00000013773.6	2.92672	-4.41493	-3.44258	-54.0496	kinase
TG_18.0_18.0_18.0_20.604_908.86371_plus	18	59.4145	6.62619	Hsd17b7	1	169.787	ENSMUSG00000026675.13	ENSMUSP00000027989.7	3.04492	-4.97938	-3.58128	-54.0473	lipid droplet protein
UNK_10.271_1034.62671_minus	19	10.0582	7.58659	Tkfc	19	10.5756	ENSMUSG00000034371.10	ENSMUSP00000044556.7	3.49382	-8.01553	-4.09278	-53.9475	kinase
UNK_9.017_1030.59656_minus	4	108.964	6.54118	Acot11	4	106.633	ENSMUSG00000034853.17	ENSMUSP00000069636.7	3.02083	-8.14713	-3.52035	-53.8183	potential lipid mediator
PC_16.0_18.2_9.108_758.56793_plus	14	13.0145	6.09311	Me1	9	86.5207	ENSMUSG00000032418.16	ENSMUSP00000034989.9	2.81494	-4.89257	-3.27817	-53.8013	lipid droplet protein
TG_18.1_20.4_22.6_16.054_970.78308_plus	18	59.0198	6.23767	Abhd5	9	122.196	ENSMUSG00000032540.17	ENSMUSP00000122274.2	2.88889	-4.42381	-3.34877	-53.6863	lipid droplet protein
UNK_14.262_599.50208_plus	18	14.0619	6.32068	Ttpa	4	20.0196	ENSMUSG00000073988.14	ENSMUSP00000095845.2	2.92746	-4.0208	-3.39322	-53.6844	lipid droplet protein
SM_d39.1_11.374_773.6532_plus	7	145.435	6.12469	Cad	5	31.224	ENSMUSG00000013629.17	ENSMUSP00000013773.6	2.83701	-5.39203	-3.28767	-53.679	kinase
UNK_10.778_671.48199_plus	4	15.414	6.10617	Hsd17b13	5	104.118	ENSMUSG00000034528.16	ENSMUSP00000108422.3	2.82896	-5.04719	-3.27721	-53.6705	lipid metabolism
UNK_10.271_952.62421_minus	19	10.0541	8.30505	Tkfc	19	10.5756	ENSMUSG00000034371.10	ENSMUSP00000044556.7	3.84832	-8.62566	-4.45673	-53.6629	kinase
PE_15.0_22.6_8.417_750.50568_plus	14	13.0145	7.29014	Me1	9	86.5207	ENSMUSG00000032418.16	ENSMUSP00000034989.9	3.3809	-5.43865	-3.90925	-53.6237	lipid droplet protein
UNK_11.292_619.46985_plus	18	60.5902	6.58633	Aifm2	10	61.5628	ENSMUSG00000020085.16	ENSMUSP00000097297.3	3.06312	-4.3164	-3.52322	-53.4928	lipid droplet protein
UNK_9.298_575.50165_plus	1	99.7345	6.07987	Me1	9	86.5207	ENSMUSG00000032418.16	ENSMUSP00000034989.9	2.83022	-4.46579	-3.24964	-53.4493	lipid droplet protein
UNK_10.267_1486.08557_minus	1	99.7345	6.95842	Me1	9	86.5207	ENSMUSG00000032418.16	ENSMUSP00000034989.9	3.24457	-4.81943	-3.71385	-53.372	lipid droplet protein
Ether.PC_O.38.1_12.55_802.66644_plus	17	78.8309	6.7902	Pck1	2	172.998	ENSMUSG00000027513.12	ENSMUSP00000029017.6	3.1718	-4.90238	-3.61839	-53.2885	kinase
PE_18.2_18.1_9.363_742.53741_plus	4	12.3103	7.30403	Cad	5	31.224	ENSMUSG00000013629.17	ENSMUSP00000013773.6	3.42573	-4.29825	-3.87831	-53.0981	kinase
UNK_18.267_1013.77356_plus	18	59.0198	7.04162	Abhd5	9	122.196	ENSMUSG00000032540.17	ENSMUSP00000122274.2	3.30351	-4.09785	-3.73811	-53.086	lipid droplet protein
UNK_10.778_671.48199_plus	17	87.6601	6.76265	Dhrs3	4	144.637	ENSMUSG00000066026.15	ENSMUSP00000122552.2	3.17331	-4.63586	-3.58934	-53.0759	lipid droplet protein
UNK_10.265_988.54596_minus	1	105.104	6.30623	Me1	9	86.5207	ENSMUSG00000032418.16	ENSMUSP00000034989.9	2.96242	-4.91108	-3.34381	-53.024	lipid droplet protein
UNK_9.454_697.505_minus	4	15.414	6.64935	Hsd17b13	5	104.118	ENSMUSG00000034528.16	ENSMUSP00000108422.3	3.13934	-4.81805	-3.51001	-52.7872	lipid metabolism
UNK_10.272_835.09766_plus	19	10.0613	10.2507	Tkfc	19	10.5756	ENSMUSG00000034371.10	ENSMUSP00000044556.7	4.84521	-8.20658	-5.40545	-52.7327	kinase
UNK_18.653_1019.94916_plus	12	108.301	10.1225	Cyb5r3	15	83.0472	ENSMUSG00000018042.19	ENSMUSP00000018186.10	4.80558	-4.56913	-5.31689	-52.5256	lipid droplet protein
UNK_19.091_886.82227_plus	7	145.291	6.28464	Cad	5	31.224	ENSMUSG00000013629.17	ENSMUSP00000013773.6	2.98981	-4.16264	-3.29483	-52.4267	kinase
UNK_18.267_1013.77356_plus	18	59.0198	7.04162	Hsd17b13	5	104.118	ENSMUSG00000034528.16	ENSMUSP00000108422.3	3.35107	-4.03571	-3.69054	-52.4105	lipid metabolism
UNK_3.75_375.22012_minus	6	51.0651	6.53357	Gimap8	6	48.6308	ENSMUSG00000064262.8	ENSMUSP00000145255.2	3.11071	-4.61378	-3.42286	-52.3888	potential lipid mediator
UNK_16.712_934.78412_plus	18	59.0198	6.35123	Abhd5	9	122.196	ENSMUSG00000032540.17	ENSMUSP00000122274.2	3.02512	-4.4852	-3.32611	-52.3696	lipid droplet protein
PC_20.0_22.6_10.497_862.63104_plus	1	92.9611	6.51788	Acaca	11	84.1894	ENSMUSG00000020532.19	ENSMUSP00000020843.7	3.10763	-4.90457	-3.41024	-52.3214	lipid droplet protein
DG_16.0_18.2_10.928_610.5401_plus	9	122.638	6.25782	Aifm2	10	61.5628	ENSMUSG00000020085.16	ENSMUSP00000097297.3	2.98424	-4.46371	-3.27358	-52.3119	lipid droplet protein
PE_33.1_9.595_704.52167_plus	1	105.107	6.15168	Cad	5	31.224	ENSMUSG00000013629.17	ENSMUSP00000013773.6	2.9382	-4.47093	-3.21349	-52.2375	kinase
UNK_14.885_983.77924_plus	4	114.627	6.08683	Acaca	11	84.1894	ENSMUSG00000020532.19	ENSMUSP00000020843.7	2.90842	-6.23823	-3.17842	-52.2179	lipid droplet protein
UNK_19.638_1003.80902_plus	7	143.85	6.45527	Pgghg	7	140.525	ENSMUSG00000062031.14	ENSMUSP00000128214.3	3.0882	-4.93575	-3.36707	-52.16	potential lipid mediator
UNK_18.267_1013.77356_plus	18	59.0198	7.04162	Aifm2	10	61.5628	ENSMUSG00000020085.16	ENSMUSP00000097297.3	3.37454	-4.00506	-3.66708	-52.0773	lipid droplet protein
TG_14.0_16.0_22.6_16.273_873.69263_plus	11	69.8292	6.41927	Me1	9	86.5207	ENSMUSG00000032418.16	ENSMUSP00000034989.9	3.08471	-4.02104	-3.33457	-51.9462	lipid droplet protein
PE_33.1_9.595_704.52167_plus	1	105.107	6.15168	Mttp	3	137.823	ENSMUSG00000028158.15	ENSMUSP00000096179.3	2.96064	-4.42412	-3.19104	-51.8727	lipid metabolism
UNK_10.804_628.47968_minus	17	87.6601	6.12894	Dhrs3	4	144.637	ENSMUSG00000066026.15	ENSMUSP00000122552.2	2.95211	-4.86076	-3.17683	-51.8333	lipid droplet protein
TG_56.6_17.448_924.79926_plus	15	82.9554	9.05825	Gcat	15	78.9188	ENSMUSG00000006378.16	ENSMUSP00000006544.8	4.36835	-4.31042	-4.6899	-51.7749	potential lipid mediator
UNK_9.454_697.505_minus	15	47.1098	6.89137	Cad	5	31.224	ENSMUSG00000013629.17	ENSMUSP00000013773.6	3.32861	-4.21318	-3.56275	-51.6988	kinase
PG_18.2_18.2_2_7.228_769.50201_minus	18	58.5671	6.18698	Rdh10	1	16.19	ENSMUSG00000025921.8	ENSMUSP00000027053.8	2.99518	-5.20322	-3.1918	-51.5889	lipid droplet protein
PE_18.2_18.1_9.363_742.53741_plus	1	105.414	6.09606	Me1	9	86.5207	ENSMUSG00000032418.16	ENSMUSP00000034989.9	2.95438	-4.44395	-3.14168	-51.5362	lipid droplet protein
TG_16.0_18.2_20.5_16.078_894.7525_plus	18	61.6425	7.25211	Dhrs3	4	144.637	ENSMUSG00000066026.15	ENSMUSP00000122552.2	3.51744	-4.05508	-3.73466	-51.4976	lipid droplet protein
PG_18.2_18.2_2_7.228_769.50201_minus	18	58.5671	6.18698	Hsd17b7	1	169.787	ENSMUSG00000026675.13	ENSMUSP00000027989.7	3.00658	-5.18089	-3.1804	-51.4048	lipid droplet protein
DG_17.1_18.1_11.344_624.55573_plus	9	122.732	6.21301	Aifm2	10	61.5628	ENSMUSG00000020085.16	ENSMUSP00000097297.3	3.01939	-4.15884	-3.19362	-51.4021	lipid droplet protein
PC_20.0_22.6_10.497_862.63104_plus	1	92.9611	6.51788	Me1	9	86.5207	ENSMUSG00000032418.16	ENSMUSP00000034989.9	3.171	-4.65509	-3.34688	-51.3492	lipid droplet protein
UNK_11.292_619.46985_plus	4	15.9862	6.58848	Hsd17b13	5	104.118	ENSMUSG00000034528.16	ENSMUSP00000108422.3	3.20648	-5.15783	-3.382	-51.332	lipid metabolism
PG_18.2_18.1_1_7.625_771.51904_minus	18	58.5671	7.61673	Hsd17b7	1	169.787	ENSMUSG00000026675.13	ENSMUSP00000027989.7	3.71336	-6.4451	-3.90337	-51.2473	lipid droplet protein
UNK_12.607_510.44305_plus	1	135.481	6.93545	Pck1	2	172.998	ENSMUSG00000027513.12	ENSMUSP00000029017.6	3.38251	-4.03052	-3.55294	-51.2287	kinase
UNK_11.773_1186.0166_plus	4	15.9862	6.90013	Hsd17b13	5	104.118	ENSMUSG00000034528.16	ENSMUSP00000108422.3	3.36557	-5.06671	-3.53456	-51.2245	lipid metabolism
UNK_14.264_1469.94714_minus	18	14.3984	7.46464	Ttpa	4	20.0196	ENSMUSG00000073988.14	ENSMUSP00000095845.2	3.64516	-4.02964	-3.81948	-51.1677	lipid droplet protein
UNK_10.778_671.48199_plus	17	87.6601	6.76265	Abhd5	9	122.196	ENSMUSG00000032540.17	ENSMUSP00000122274.2	3.3033	-4.43752	-3.45935	-51.1537	lipid droplet protein
UNK_15.645_985.79492_plus	18	59.0198	6.54392	Dhrs3	4	144.637	ENSMUSG00000066026.15	ENSMUSP00000122552.2	3.20702	-4.168	-3.3369	-50.9924	lipid droplet protein
Oxo.FA_C22H37O3_5.718_349.27521_minus	3	133.561	7.16483	Cyp2u1	3	131.089	ENSMUSG00000027983.14	ENSMUSP00000101944.3	3.51561	-8.82544	-3.64922	-50.9324	potential lipid mediator
UNK_10.511_771.46039_minus	17	33.0901	7.51375	Hsd17b13	5	104.118	ENSMUSG00000034528.16	ENSMUSP00000108422.3	3.68743	-4.05975	-3.82632	-50.9242	lipid metabolism
UNK_10.511_771.46039_minus	17	33.0901	7.51375	Ppib	9	65.9707	ENSMUSG00000032383.8	ENSMUSP00000034947.6	3.69265	-4.03536	-3.8211	-50.8548	potential lipid mediator
TG_16.0_18.1_20.4_17.486_898.78455_plus	18	61.6755	6.69453	Rdh10	1	16.19	ENSMUSG00000025921.8	ENSMUSP00000027053.8	3.29074	-4.13783	-3.40379	-50.8443	lipid droplet protein
UNK_10.265_988.54596_minus	X	102.566	7.17	Gck	11	5.85797	ENSMUSG00000041798.16	ENSMUSP00000105448.3	3.53074	-4.46815	-3.63926	-50.7568	kinase
UNK_17.448_1011.75751_plus	18	59.0198	6.52636	Aifm2	10	61.5628	ENSMUSG00000020085.16	ENSMUSP00000097297.3	3.21997	-4.13024	-3.30639	-50.6621	lipid droplet protein
TG_16.0_18.0_18.0_2_19.932_880.83185_plus	18	60.9922	7.37042	Dhrs3	4	144.637	ENSMUSG00000066026.15	ENSMUSP00000122552.2	3.63895	-6.5274	-3.73147	-50.6276	lipid droplet protein
UNK_15.959_947.78235_plus	18	59.0198	6.57411	Dhrs3	4	144.637	ENSMUSG00000066026.15	ENSMUSP00000122552.2	3.24777	-4.6186	-3.32634	-50.5975	lipid droplet protein
UNK_17.073_884.76898_plus	15	83.0597	8.12174	Gcat	15	78.9188	ENSMUSG00000006378.16	ENSMUSP00000006544.8	4.01513	-4.28584	-4.10661	-50.5632	potential lipid mediator
SM_d42.1_2_13.002_815.6991_plus	18	73.5112	6.54548	Apoa4	9	46.1534	ENSMUSG00000032080.7	ENSMUSP00000034585.7	3.23989	-5.39362	-3.30559	-50.5018	lipid droplet protein
UNK_13.529_808.61554_minus	3	129.644	6.57403	Cyp2u1	3	131.089	ENSMUSG00000027983.14	ENSMUSP00000101944.3	3.25551	-10.9093	-3.31852	-50.4792	potential lipid mediator
UNK_16.381_987.81036_plus	15	82.9554	10.3096	Gcat	15	78.9188	ENSMUSG00000006378.16	ENSMUSP00000006544.8	5.10582	-4.11307	-5.20376	-50.475	potential lipid mediator
TG_16.0_16.0_18.0_2_19.227_852.80048_plus	18	60.9922	7.59442	Dhrs3	4	144.637	ENSMUSG00000066026.15	ENSMUSP00000122552.2	3.76145	-6.37941	-3.83297	-50.4709	lipid droplet protein
PE_18.0_20.3_2_10.489_770.56903_plus	19	8.83572	7.03636	Fads1	19	10.1672	ENSMUSG00000010663.6	ENSMUSP00000010807.5	3.49032	-7.21349	-3.54604	-50.3959	potential lipid mediator
UNK_0.57_263.0968_minus	15	81.3113	6.74323	Gcat	15	78.9188	ENSMUSG00000006378.16	ENSMUSP00000006544.8	3.34976	-11.9692	-3.39347	-50.3241	potential lipid mediator
TG_18.1_20.4_22.6_16.054_970.78308_plus	18	59.0198	6.23767	Aifm2	10	61.5628	ENSMUSG00000020085.16	ENSMUSP00000097297.3	3.10091	-4.09374	-3.13676	-50.2874	lipid droplet protein
UNK_16.786_989.82507_plus	18	59.0198	6.91171	Abhd5	9	122.196	ENSMUSG00000032540.17	ENSMUSP00000122274.2	3.44251	-4.71361	-3.4692	-50.1931	lipid droplet protein
UNK_0.587_318.91714_plus	X	105.509	6.13784	Acaca	11	84.1894	ENSMUSG00000020532.19	ENSMUSP00000020843.7	3.0584	-5.0939	-3.07944	-50.1714	lipid droplet protein
UNK_10.995_680.51263_minus	18	60.3819	6.03976	Hsd17b13	5	104.118	ENSMUSG00000034528.16	ENSMUSP00000108422.3	3.01219	-4.9285	-3.02757	-50.1273	lipid metabolism
UNK_16.047_1011.81006_plus	18	59.0198	6.56701	Aifm2	10	61.5628	ENSMUSG00000020085.16	ENSMUSP00000097297.3	3.27927	-4.25003	-3.28774	-50.0645	lipid droplet protein
UNK_8.934_1573.12073_minus	17	69.0181	6.10804	Me1	9	86.5207	ENSMUSG00000032418.16	ENSMUSP00000034989.9	3.05353	-4.46226	-3.05451	-50.0081	lipid droplet protein
