# Supplementary material for: Sample multiplexing-based targeted pathway proteomics with real-time analytics reveals the impact of genetic variation on protein expression
Source: Nat Commun. 2023 Feb 2;14:555. doi: 10.1038/s41467-023-36269-7 (PMC9894840; doi:10.1038/s41467-023-36269-7)
Supplement: Supplementary file 8 — Dataset 6 [file 41467_2023_36269_MOESM8_ESM.xlsx]

## Sheet: Description
The following tables contain the target peptides used in GoDig experiments:
ADH1: 12 peptides for targeting yeast ADH1 protein. Related to Figure 1.
cell 2600: 2,600 peptides used in the GoDig experiment shown in Figure S6.
cell kinase (100): 300 peptides for targeting 100 protein kinases in TMTpro16-labeled 4 human cell lines. Related to Figure 2.
cell proteolysis (100): 300 peptides for targeting 100 proteolysis-related proteins in TMTpro16-labeled 4 human cell lines. Related to Figure 2.
cell apoptosis (59): 177 peptides for targeting 59 apoptosis-related proteins in TMTpro16-labeled 4 human cell lines. Related to Figure 2.
cell p53 (47): 141 peptides for targeting 59 apoptosis-related proteins in TMTpro16-labeled 4 human cell lines. Related to Figure 2.
cell kinase (254): 479 peptides for targeting 254 protein kinases in TMTpro16-labeled 4 human cell lines. Related to Figure 3.
cell random 4k (4000): 11,946 peptides for targeting randomly selected 4000 proteins. Related to Figure 3.
DO lipid metab (50): 150 peptides for targeting 50 lipid metabolism-related proteins in 480 DO mice. Related to Figure 4.
DO kinase (50): 145 peptides for targeting 50 kinases in 480 DO mice. Related to Figure 5.
DO lipid mediator (50): 143 peptides for targeting 50 candidate lipid mediator proteins in 480 DO mice. Related to Figure 6.
DO lipid droplet (70): 193 peptides for targeting 70 lipid droplet proteins in 480 DO mice. Related to Figure 7.
all cysteines are alkylated by carbamidomethylation
* indicates methionine oxidation

## Sheet: ADH1
GeneSymbol	Peptide (TMT11-labeled)
ADH1	ANELLINVK
ADH1	CCSDVFNQVVK
ADH1	DIVGAVLK
ADH1	GVIFYESHGK
ADH1	IGDYAGIK
ADH1	LPLVGGHEGAGVVVGMGENVK
ADH1	SISIVGSYVGNR
ADH1	VVGLSTLPEIYEK
ADH1	ANGTTVLVGMPAGAK
ADH1	EALDFFAR
ADH1	VLGIDGGEGK
ADH1	YVVDTSK

## Sheet: cell 2600
Peptide	z	GeneSymbol
HFPNIDR	3	DYNC1H1
LHTFESHK	4	RBBP7
DLEGLSQR	3	MYH9
GLVLDHGAR	3	CCT6A
TFHHVYSGK	4	DDX21
ASLPGVK	3	EEF1B2
DYLHYIR	3	RPS11
ETGEHLVHVK	4	FLNA
LDPHNHVLYSNR	4	STIP1
HGVESTLER	3	EIF4G1
HTGAVLK	3	RPN1
AGFRPVEAGGQHGGR	4	CASC3
HIYLLPSGR	3	GOT1
VAGGAAPSK	3	NOLC1
TALIHDGLAR	3	RPS12
TPASPVVHIR	3	HNRNPL
VVEVLAGHGHLYSR	4	FASN
IGNCPFSQR	3	CLIC1
HFTILDAPGHK	4	GSPT1
IGGGIDVPVPR	3	KHSRP
TLAGDVHIVR	3	VPS29
RPANQFVPR	3	CSNK2B
LVIGDHK	3	SMAP
AFSQFGK	3	SYNCRIP
ILHAGFK	3	BRD9
FLDAGHK	3	PDIA3
HQALQAEIAGHEPR	4	SPTAN1
NGDTASPK	3	P4HB
VCALGGSK	3	WDR1
HAIPIIK	3	DDX3X
ISSDLDGHPVPK	4	TKT
IQESHPELR	3	SFXN1
ALIVLAHSER	3	NQO1
PGAHVTVK	3	HNRNPA2B1
GPLATGGIK	3	TMA7
AAVHLEGK	3	VCL
HAVSEGTK	3	HIST1H2BN
QLHLNQLIR	3	MCM2
PHTVPCK	3	RPS2
HEAFESDLAAHQDR	4	ACTN3
NCVAIAADRR	3	PSMB3
IDHYLGK	3	G6PD
GVAINFVK	3	EIF4A3
HVLFPLK	3	YARS
STLPDADRER	3	ACTN4
FLVHNVK	3	RPL32
ATGAAAAEAK	3	ABCF1
ICAVGITK	3	CSE1L
QMSGAQIK	3	PCBP3
LIHLEIK	3	NA
LFLLPHK	3	SSRP1
GADDDRPSWR	3	EIF3A
VQPEAQAK	3	PSME1
QIQNLQK	3	PRKAR1A
ILAAIIMK	3	ADAR
LVLLFSGK	3	PMVK
LHDAFFK	3	SF3B2
ATVSAPFGK	3	PLEC
APDFVFYAPR	3	RDX
SNTEYHK	3	HUWE1
IGPLGLSPK	3	RPL12
AGVAPLQVK	3	FLNA
ETLQQHK	3	HSP90B1
MVPAGMGAGLER	3	HNRNPM
ITPSHAMK	3	SNRPB2
HVFGQAVK	3	CORO1C
SALLALGLK	3	SF3A3
EMTHLQK	3	SMC1A
IALLEEAK	3	RDX
AVFPSIVGRPR	3	POTEF
EPEQLRK	3	HNRNPA3
RGDTVATLSER	3	GART
VLSAPPHFHFGQTNR	4	EEF1G
EHYVDLK	3	NME1-NME2
VLSSIEQK	3	SFN
MPDMHFK	3	AHNAK
HVIGLQMGSNR	3	TAGLN
VDELAHFLLR	3	MAGEA4
AFAMIIDK	3	PCBP2
GQAFVIFK	3	SNRPA
LAYIAHPK	3	RPL29
GPQVSGELK	3	AHNAK
TLYGFGG	2	HIST1H4A
MPEMHFK	3	AHNAK
AGVLAHLEEER	3	MYH10
VAIEHLDK	3	CCT5
PAAVVLQTK	3	GANAB
VHSFPTLK	3	P4HB
AINVQEEK	3	SPTAN1
INVSGLTTK	3	GOT1
LILDLSMK	3	SMS
VACIGAWHPAR	3	RPL3L
VNLAELFK	3	PRDX5
AYILNLVK	3	CCT4
GLVLGPIHK	3	SLC3A2
LDYILGLK	3	RPS9
PNASVALHK	3	PSMC4
THEAQIQEMR	3	MYH9
NGEELHGGK	3	VPS35
QLGLPTALK	3	MRTO4
GLLNAIVIK	3	OAT
PVDTAAR	2	EIF4B
YDEELEGERPHSFR	4	SART1
SGEVLVNVK	3	EIF3I
IVEVLLMK	3	RBMXL2
ILTPIIFK	3	MRPS22
LVPVGYGIK	3	EEF1B2
HPDSSVNFAEFSK	4	HMGB2
SAVEDEGLK	3	HSPA1B
ASSLIEEAK	3	TLN1
IIWQFIK	3	IDH2
IAFAITAIK	3	RPS18
VMSQNFTNCHTK	4	G3BP1
NVVLPTETEVAPAK	4	MAP4
FEELNADLFR	3	HSPA8
DIFDQLAK	3	MCM3
ADGYVLEGK	3	RPS8
ETLLAMFK	3	TARS
AAAAAAALQAK	3	RPL4
CMIDQAHQEERPIR	4	EIF3K
GLVQALQTK	3	FASN
ELLTLDEK	3	RPS9
SVIDYQTHFR	3	TICAM2
AVMISAIEK	3	SF3B3
APGFAQMLK	3	CCT8
IAAAILNTPDLR	3	GOT2
VDEAVAVLQAHHAK	4	PABPC4
LEEDAEMK	3	SSB
LAHLGVQVK	3	RPN1
VLPTHDASK	3	FLNA
LLLTPWVK	3	EIF3A
GVILLIVDK	3	EIF4G2
LPVLAGCLK	3	PRKDC
DIVVLGVEK	3	PSMA7
QIEYEYK	3	LMNB1
LDHYAIIK	3	RPL23A
GSLEVLNLK	3	SBDS
MNVLADALK	3	NA
AMEAVAAQGK	3	PGAM1
PFEVPFLK	3	NUDT5
GIVEESVTGVHR	3	AHCYL2
GVGISVLEMSHR	3	PSAT1
IGHPAPNFK	3	PRDX1
LPQLPITNFSR	3	FLNA
DFFDAEIK	3	EPRS
ELQNEVEK	3	BCL2L2
EELEEVIK	3	PSMA5
AEGSEIR	2	P4HB
HLVYESDK	3	RCN1
DVIIADCGK	3	PPIB
EPFTIAQGK	3	DEK
LSNIFVIGK	3	RPS4X
PMIHELLTEGR	3	KPNB1
ENLLDFIK	3	P4HB
PNAEDMTSK	3	PRMT1
QAGEVTFADAHRPK	4	SRSF5
VLPTYDASK	3	FLNB
SGYLLPDTK	3	HSP90B1
DYAFVHFEDR	3	HNRNPR
HVLVTLGEK	3	MYL6
QLAEEDLAQQR	3	PLEC
QAASGLVGQENAR	3	RUVBL1
IQASTMAFK	3	TAGLN2
DHAVVVGVYRPPPK	4	FBL
LGFMSAFVK	3	DLST
TSLGPNGLDK	3	CCT5
VQSGNINAAK	3	CCT3
VLGMTLIQK	3	GLO1
LGGIGQFLAK	3	DHX9
AGIPVYAWK	3	AHCY
GYDDRDYYSR	3	TRA2B
VPVDEFDGK	3	DDX1
ALTLGALTLPLAR	3	ESYT1
QLTQPETHFGR	3	DBNL
ITNQVHGLK	3	PSMD7
CIIPNHEK	3	MYH10
LYDAYELK	3	ANXA5
LLSTDPVAAK	3	AP1B1
QEILAALEK	3	PSAP
DISTLEPLK	3	ANP32B
LPLVTPHTQCR	3	PSMC1
AFELMHSGK	3	ADH5
ILVLDDTNHER	3	CNP
MLVIEQCK	3	CCT5
AYAALAALEK	3	ILF3
LIDFLESGK	3	DDX17
DLPEHAVLK	3	HNRNPU
YTCSFCGK	3	RPL37AP8
EWVESMGGK	3	ST13
DVFHMVVEVPR	3	PPA1
LEMYNILK	3	TARS
EYEAALNSK	3	LMNB1
GLATFCLDK	3	PGRMC2
WALSQSNPSALR	3	VCP
VMVQPINLIFR	3	SNRPE
MVNYIQMK	3	NA
VNPIQGLASK	3	COX4I1
DIVNGLR	2	CAPZB
VYSYALALK	3	NUDT5
VLDAIIQEK	3	SMC4
AVLDALLEGK	3	MAP1A
HSDGNLCVK	3	SRP9
LEQIAAEQK	3	RALY
FQPLLDGLK	3	DIAPH1
FYEEVHDLER	3	NAP1L1
MGLALSSLNK	3	SGTA
GVIDLIFEK	3	EIF4G1
LVFSNVNLK	3	DDB1
ISELDAFLK	3	PSME1
DLSHIGDAVVISCAK	4	PCNA
FGQGGAGPVGGQGPR	3	SFPQ
FGVIFAGAQK	3	PSAT1
LDHVVTIIK	3	PRMT1
NSVFQQGMK	3	ATP1A3
HEAMITDLEER	3	MYH9
AVALYFIDK	3	TOP1
THINIVVIGHVDSGK	4	EEF1A2
IIAPPER	2	ACTA1
ILGPQGNTIK	3	KHDRBS1
FMEQVIFK	3	ACTR3
AEVVDEIAAK	3	NPLOC4
LEVNLQAMK	3	MYH9
PSAIQQR	2	EIF4A3
IEPSVNFLK	3	LMAN2
IAVVGEGR	2	WDR1
QLAAENR	2	MYH9
DVDLEFLAK	3	VCP
QELGEAR	2	PFDN6
NVPNLHVMK	3	RPS10-NUDT3
VVNIVPVIAK	3	2022-09-09
EDEVEEWQHR	3	EZR
EISDIAR	2	CEP290
IASNAGSIA	2	RPL23
DVLLQVDDERR	3	MYH9
LSEADNR	2	SSR3
EGEFVAQFK	3	PA2G4
HIPGSPFTAK	3	FLNC
VDLPLAVLSK	3	DCTPP1
VSFELFADK	3	PPIA
VVIVDPETGK	3	PLEC
GWLVDLLNK	3	USP9X
VIILGDSGVGK	3	RAB7A
LVVVLCNLK	3	YARS
ILLITEDLK	3	PPID
GLGLDESGLAK	3	RUVBL1
EVMLVGIGDK	3	ATP5F1C
VAASNIVQMK	3	PSMB2
GTLSGWILSK	3	CANX
DIAWTEDSK	3	WDR1
VLIFSQMTK	3	CHD3
YAPTEVGLHEMHIK	4	FLNB
LSVLGAITSVQQR	3	ETF1
IILLFDAHK	3	EHD1
VIITNFPAAK	3	QARS
EEFEHQQK	3	HSPA8
AANFENHSGK	3	VCL
ITELMQVLK	3	ABCD3
LNNLVLFDK	3	RPS25
CVNTTLQIK	3	CAP1
VLLPEYGGTK	3	HSPE1
ALQFLEEVK	3	CCT6A
ENFQNWLK	3	TAGLN2
GASQAGMTGYGMPR	3	TAGLN2
HQEAEMAQNAVR	3	CTNNB1
TILMMGR	2	EEF2
TFLVGER	2	EEF1G
TCLLIVFSK	3	NA
AVLLAGPPGTGK	3	RUVBL1
AIVNVIGMHK	3	SF3B1
THILLFLPK	3	P4HB
GPFSEISAFK	3	HCFC1
EVPAVPETLK	3	RPL7
NADPILISLK	3	CORO1C
ALTLIAGSPLK	3	CAND1
IDPNPADSQK	3	TIPRL
VFDAIMNFK	3	EEF2
YGVSGYPTLK	3	PDIA3
QAHLTNQYMQR	3	PABPC1
LVSLYFDTK	3	PSMD11
LVLLGESAVGK	3	NA
NLILVVR	2	CLTC
LPFAAAQIGNSFR	3	GARS
VVDLLAPYAK	3	ATP5F1B
KVEEDEAGGR	3	UFD1
GLFEVNPWK	3	APMAP
DEDSAEALLK	3	SPTAN1
LWNTLGVCK	3	RACK1
AEMEVLLASK	3	PLEC
PFFHSLSEK	3	TXN
ETDLLILFK	3	SSB
ALLFIPR	2	HSP90AB1
DPIDVNYEK	3	PARP1
ALAAGGYDVEK	3	HIST1H1B
ADGYNQPDSK	3	HNRNPR
PMINLYTDK	3	TAF15
LAMDEIFQK	3	ATL3
LIDFLECGK	3	DDX5
QYTGINAISK	3	ACTR3
STELLIR	2	H3F3B
ELGITALHIK	3	RPS14
GASQAGMTGYGM*PR	3	TAGLN2
NIEELQQQNQR	3	TPR
SMYEEEINETR	3	LMNB1
DNAMLEYLK	3	EZR
AEPDHMVLGK	3	IARS
NFIQYFHK	3	EIF3L
LKPLEVELR	3	TMED10
VNLFTDFDK	3	EIF3B
GISDLAQHYLMR	3	CCT3
MIFDVESMK	3	PARP1
VLDIIATINK	3	HEXB
ILMLGLDAAGK	3	ARF6
TAGLRPMETK	3	NMT1
MVILLCNLK	3	AIMP1
INIPPQR	2	G3BP1
ELLTSFGPLK	3	U2AF2
AEEDTQFNYHR	3	SMC1A
APHLQLIEGK	3	EPB41L2
ETSYEEALANQR	3	RRBP1
FYMYEILK	3	CSNK2A1
SFLSQGQVLK	3	ATP5PO
LDVQFSGLTK	3	FLNA
FVNVVPTFGK	3	FAU
LSSLIILMPHHVEPLER	4	SERPINH1
ENILEEFSK	3	HNRNPR
IEFGVDVTTK	3	PAICS
LYSILGTTLK	3	WDR1
FPDENFTLK	3	PPIF
RLEEIPLIK	3	EIF3A
YYLHDDREGEGSDK	4	THRAP3
GAYDIFLNAK	3	LRPPRC
QVYGLNFGSK	3	ENAH
DLIGVQNLLK	3	SPTAN1
LILIESR	2	RPS13
AILGSVER	2	TARSL2
AYGELPEHAK	3	EIF1AY
HSQPATPTPLQSR	3	PDLIM7
LNLNNTVLSK	3	EPRS
CFSVLGFCK	3	XRCC5
LFLVQLQEK	3	NUDT21
DALLLIFANK	3	TRIM23
EQLQLLEEQHR	3	PLEC
LQDEIQNMK	3	VIM
SADTLWGIQK	3	LDHA
VLSGEFQIVNPHLLK	4	RRM1
DPNSPLYSVK	3	DDX19B
SNELWTEIK	3	CSE1L
AWDIAIATMK	3	FKBP4
QVEEIFNLK	3	GTF2I
FVVQNVSAQK	3	HSPH1
DQLIYNLLK	3	LDHA
STTTGHLIYK	3	EEF1A2
FLMANGQLVK	3	GDI1
VDDFLANEAK	3	PGD
LAVYIDR	2	LMNA
ATAFNEQVDK	3	RPA1
AFGPGLQGGSAGSPAR	3	FLNA
INYTEGR	2	GPI
LDLLGNLPGSK	3	MKI67
LIPDDLSLLK	3	NFATC2IP
NVQGIIEILK	3	LRPPRC
GPGPLQER	2	MATR3
LSPQAVNSIAK	3	SRI
ALTGGIAHLFK	3	DLD
VLYLSAFTSK	3	THY1
NTISLLVAGLK	3	DYNC1H1
DAMQYASESK	3	CLTC
LLSNDEVTIK	3	TFG
ALELNMLSLK	3	PSAT1
PDLTAALR	2	DES
VVLQELR	2	TMEM189-UBE2V1
ALANSLACQGK	3	ALDOA
QIFLGGVDKR	3	SLC25A5
DAVTYTEHAK	3	HIST1H4A
ATILDLSCNK	3	LRRC59
TIFAYFTGSK	3	TXNDC17
VAVVAGYGDVGK	3	AHCY
EEKPEAK	3	HDAC1
GIRPAINVGLSVSR	3	ATP5F1A
SLNILTAFQK	3	ERP29
LGAPQTHLGLK	3	EFHD2
SDGIYIINLK	3	RPSA
TQAPAVATT	2	RPS2
NLQLFMENK	3	TOP1
AEAGAGSATEFQFR	3	RPS10P5
VAVFFGGLSIK	3	DDX39B
EAIEGTYIDK	3	RPS11
GCTATLGNFAK	3	RPS2
KPVIVFVPSR	3	SNRNP200
QGHAEPQP	2	ACOT7
GLLHSFDLLK	3	EIF2A
VLTVINQTQK	3	RPL35
LTLTFNR	2	ATP5F1C
AINFNFGYAK	3	QARS
TGCNVLLIQK	3	CCT4
GITIDISLWK	3	EEF1A2
FNFGEEEFK	3	DDX1
AAFTAFEEAQLPR	3	CCDC124
ASVSQVEADLK	3	CKAP4
LVFLGLDNAGK	3	SAR1B
AGAGSATLSMAYAGAR	3	MDH2
DLTTAGAVTQCYR	3	RPL18A
YIDQEELNK	3	HSP90AA1
TFDSIVMDPK	3	PDIA4
VSVFFGGLSIK	3	DDX39A
FVLHAVQLVK	3	TPP2
VLIIGSGGR	2	GART
IVGPSGAAVPCK	3	FLNA
WEDAIPLALK	3	LTA4H
DIELVMSQANVSR	3	NACA
NFLYAWCGK	3	DHX9
LYAVHQEGNK	3	CCT8
VVPEMTEILK	3	ETFA
YVATLGVEVHPLVFHTNR	4	RAN
EAGVFVPR	2	ACLY
VESLLVTAISK	3	DHX15
SIYYITGESK	3	HSP90AB1
SISLYYTGEK	3	NCL
ISDIQSQLEK	3	DDX18
EITALAPSTMK	3	ACTA1
TRPVVAAGAVGLAQR	3	ACADM
HFVLDECDK	3	DDX39A
YSLDPENPTK	3	RPL17-C18orf32
QPQQVIHGEK	3	ITGA3
NMACVQR	2	TAGLN2
LDYGQHVVAGTPGR	3	EIF4A3
NLPFDFTWK	3	HNRNPM
VPVHDVTDASK	3	FLNA
LLASTLVHSVK	3	BCLAF1
VLAMSGDPNYLHR	3	PPP2R1A
TAEELMNFSK	3	CCT8
PLYFADR	2	ANXA2
DQIYDIFQK	3	EIF4A1
LNVDFALIHK	3	PRPS1
FLDGIYVSEK	3	RPL9
VSGPDLDLNLK	3	AHNAK
SAYEEQR	2	EIF3A
FFQEENTEK	3	PSMD12
IQELEDLLAK	3	LMNB1
EVEPEPTEDK	3	EIF2S2
DYIHVVDLAK	3	GALE
GLALALFGGEPK	3	MCM2
TASFSESR	2	ACLY
TLLVADPR	2	RPS16
EALGIPAAASFK	3	ATIC
DRPFFPGLVK	3	NME1-NME2
HFILDECDK	3	DDX39B
LVFLGEQSVGK	3	RAB6B
DAFVAIVQSVK	3	ANXA6
QFVFDLHSGK	3	ERP44
LTAFVNTLNGK	3	PIPSL
NAMGSLASQATK	3	PSMD4
EALLQASR	2	MSN
WDYLTQVEK	3	CACYBP
AVLFCLSEDK	3	CFL1
EIRPALELLEPIEQK	4	GDI2
GIFNGFSVTLK	3	SLC25A3
FSVSPVVR	2	EEF2
DLIVTPATILK	3	BCAT1
AIEAVAISPWK	3	RNPEP
FYDDAIVSQK	3	SNRNP200
TLGDFAAEYAK	3	PARP1
NVLLLGEDGAGK	3	DYNC1LI1
VVGVLLGSWQK	3	PSMD7
EAEAAIYHLQLFEELRR	4	PKM
LQSIGTENTEENR	3	ALDOA
VLELVSITANK	3	SHMT2
HVAEVLEYTK	3	EIF2S1
ADEGISFR	2	PRDX1
VFDMLNR	2	EIF4A2
IVALSSSLSNAK	3	SNRNP200
PGMVVTFAPVNVTTEVK	4	EEF1A1P5
EIGNIISDAMK	3	HSPD1
ELHINLIPNK	3	HSP90AA1
DILLRPELEELR	3	CYB5R3
AHGPGLEGGLVGK	3	FLNB
FIVDLTVQEK	3	EEF1E1
LFTAESLIGLK	3	ARCN1
ISIPDVGLHLK	3	AHNAK
PFMTGAAEQIK	3	TPT1
YSDIDIILLK	3	TNPO1
MAPYQGPDAVPGALDYK	4	ACTN4
HEMLPEFYK	3	CAND1
ACYLSINPQK	3	ACTR1A
IFGGLDMLAEK	3	ANP32B
EAAENSLVAYK	3	YWHAE
IACLDFSLQK	3	TCP1
LEELHVIDVK	3	DDB1
QGYVIYR	2	RPL15
LVQAFQFTDK	3	PRDX1
ETGVPIAGR	2	MTHFD1
QLVHELDEAEYR	3	PSME1
ELIEQLR	2	STIP1
YVECSALTQK	3	CDC42
EIDLVNRDPK	3	CAV1
LSPWIRPDSK	3	PRMT5
YLMDEGAHLHIYDPK	4	UGDH
LGSIAIQGAIEK	3	ACAT1
ELQNAGDR	2	PLEC
VAVGQEQAFSVNTR	3	FLNC
PGM*VVTFAPVNVTTEVK	4	EEF1A1P5
GVVQLFNAVQK	3	RRP15
VAVEEVDEEGK	3	LMNA
EMGTPDVR	2	RPL31
SVPEDDGHALLAER	3	AKAP12
DLSSVQTLLTK	3	SPTAN1
TLMALGSLAVTK	3	TAGLN
SNAEDTLR	2	PLEC
CMPTFQFFK	3	TXN
FLPAVSDENSK	3	NOP2
ASDSELER	2	PLEC
DSLIFLVDASK	3	XRCC6
DTHDQLSEPSEVR	3	PLEC
IVPNVLLEQGK	3	CS
APVPGTPDSLSSGSSR	3	STOML2
FQEHIIQAPK	3	CHORDC1
VLPSIVNEVLK	3	PHB2
EAADGYQR	2	STIP1
VQIPIMLVGNK	3	RHEB
QEYDESGPSIVHR	3	POTEF
LNECVDHTPK	3	GSTO1
LVQAFQYTDK	3	PRDX4
ATGPPVSELITK	3	HIST1H1B
LLGELLQDNAK	3	TALDO1
ASIHEAWTDGK	3	ACTN1
NFFLTNR	2	CAPN2
NLQYYDISAK	3	RAN
EFSGYVESGLK	3	ANXA7
QESTEYR	2	VIM
DGMAFNALIHK	3	SPTBN1
WEGLVYAPPGK	3	THRAP3
LVIITAGAR	2	LDHA
LLALNSLYSPK	3	PRKDC
VGLALELEA	2	VDAC2
LALLEEAR	2	CROCC
DVTNNVHYENYR	3	2022-09-07
SMQGFPFYDK	3	SNRPA
VWDLFPEADK	3	EIF3CL
DFLAGGVAAAISK	3	SLC25A5
GQTLVVQFTVK	3	CALR
QLEEQLR	2	TPM1
LLLWSQR	2	PLEC
FYSVNVDYSK	3	NDUFA4
QLEEELR	2	TPM2
EVEIAYSDVAK	3	CLIC4
LLYEALVDCK	3	EIF3M
TMVQELLDFK	3	CUL4B
HIYYITGETK	3	HSP90AA1
VVDRDSEEAEIIR	3	PARP1
VGDDPAVWQLK	3	TLN1
VGQAVDVVGQAGK	3	PSMD2
VLALPEPSPAAPTLR	3	PLEC
ASFNNPDR	2	RAD23B
AVTEQGAELSNEER	3	YWHAQ
YLYTLVITDK	3	RPL38
IIYIVHDEVK	3	PSMA3
GWEEGVAQMSVGQR	3	FKBP1A
STGEAFVQFASQEIAEK	4	HNRNPH1
SILCCLR	2	PTGES3
IEDFLER	2	RPS9
AHVIVMAATNRPNSIDPALR	4	VCP
ATAAGVK	2	PSMA6
EVTPEGLQMVK	3	PAICS
LVSELWDAGIK	3	HARS
IFNLYPR	2	CRMP1
QAASSLQQASLK	3	HSPA9
EVWDYVFFK	3	LARS
VADMALHYANK	3	CCT8
DSLVDIIGICK	3	RPA1
TDEGIAYR	2	PRDX2
VMEYINR	2	CLTC
FEHCNFNDVTTR	3	NA
NSLDCEIVSAK	3	CAP1
MVNHFIAEFK	3	HSPA8
SSGNAATSGNAATK	3	PAPOLA
QMVIDVLHPGK	3	RPS24
GEAHLAVNDFELAR	3	FKBP4
FGDPVVQSDM*K	3	HSPA1B
ELGVGIALR	2	FABP5
FGHEFLEFEFRPDGK	4	MAGOHB
LNITYPMLFK	3	UFD1
LPTGQISGPEIK	3	AHNAK
AQEILSQLPIK	3	GLRX
TAGTICLETFK	3	GSPT1
LQAEAPHIVVGTPGR	3	EIF4A2
TMLYTPQEMK	3	RUVBL1
SAYQEAMDISK	3	SFN
LLANMVYQYK	3	PSMB5
DLQQSIAR	2	PDCD6IP
VLVQNAAGSQEK	3	TLN1
LITTQQWLIK	3	MT-ATP6
SVTEQGAELSNEER	3	YWHAZ
ASVGFGGSCFQK	3	UGDH
GWPLELLCEK	3	ILF3
ISMPDVDLNLK	3	AHNAK
GSDVIIMLVGNK	3	RAB6B
AGPLSGK	2	DDX5
GGVVGIK	2	ALDOA
VNLQNNPGAMEHFHMK	4	BCAP31
ELEVLLMCNK	3	RPL32
VYVGNLGNNGNK	3	SRSF3
CIELDER	2	COPS3
EVYELLDSPGK	3	PAICS
GWDEALLTMSK	3	FKBP3
GNVGVVLFNFGK	3	DUT
EEIQETQTPTHSR	3	NIFK
YGEPGEVFINK	3	SFPQ
LDEAVAEAHLGK	3	AHCY
EIGSTMSGR	2	SAP18
ISMPDVDLHVK	3	AHNAK
HLPDNECIEK	3	RARS
DHGGALGPEEFK	3	ACTN4
LYTLVLTDPDAPSR	3	PEBP1
GLPDNISSVLNK	3	UGP2
NIEDVIAQGIGK	3	RPLP2
NGYGFINR	2	YBX3
RNPDTQWITK	3	RPL15
ISMPDIDLNLK	3	AHNAK
GYPEVALHFVK	3	COPA
GGPPFAFVEFEDPR	3	SRSF1
LPIGDVATQYFADR	3	CCT7
LNDYIFSFDK	3	RARS
LTVSSLQESGLK	3	FLNA
IELLGSYDPQK	3	ACP1
SFLDSGYR	2	VCL
DPAEGDGAQPEETPR	3	GANAB
VPPAINQFTQALDR	3	RPL7A
ELVLDNSR	2	ANP32A
QQHVIETLIGK	3	CCT5
VLCLAVAVGHVK	3	RPL10A
PAGATPK	2	HIST1H1B
ALDTMNFDVIK	3	PABPC4
SQLDIIIHSLK	3	XRCC5
SINNPDMR	2	ACLY
SFMALSQDIQK	3	CAPRIN1
VSHLLGINVTDFTR	3	MYH9
VHEYNVLLETLSR	3	LRPAP1
CMQLTDFILK	3	RPL14
AAVTPGK	2	NCL
DFFQSYGNVVELR	3	G3BP1
AALVDLEPGTMDSVR	3	TUBB6
TPYTIMFGPDK	3	CANX
VNLGVGAYR	2	GOT1
EFSPFGSITSAK	3	PABPC4
STGEAFVQFASK	3	HNRNPH3
IYLDMLNVYK	3	XPO1
AFAVGVQQVLLK	3	IPO7
QGEAEFNR	2	ACTN4
ILFTEATR	2	PSMD8
SSGGREDLESSGLQR	3	JPT1
HPDADSLYVEK	3	YARS
LNEQASEEILK	3	SET
QQEEMMR	2	NONO
HHLQPENPGPGGAAPSLEQNR	4	RRP1B
TLAPTWEELSK	3	TXNDC5
SNLAYDIVQLPTGLTGIK	4	HSPA4
LIEEVMIGEDK	3	CCT2
ELDTVTLEDIK	3	PSMD3
FLMSLVNQVPK	3	EIF3F
MLLADQGQSWK	3	GSTP1
LPHSVLLEIQK	3	PSAT1
QWFINITDIK	3	IARS2
LQIVEMPLAHK	3	SERPINH1
FITIFGTR	2	ANXA5
EDGQEYAQVIK	3	EIF1AY
GEHPGLSIGDVAK	3	HMGB1
IVLLDSSLEYK	3	CCT3
TVYSVFGFSFK	3	TARS
ISMPDLDLHLK	3	AHNAK
MDSTEPPYSQK	3	EEF1A1P5
NLGSINTELQDVQR	3	SEC22B
GVTIIGPATVGGIK	3	ACLY
AFVDFLSDEIK	3	C1QBP
IDLTLLNR	2	PRPF8
EFSPFGTITSAK	3	PABPC1
DINLDVNR	2	VARS
ISMPDVDLHMK	3	AHNAK
DEPDWESLIFLAR	3	GMPS
DDEVQVVR	2	RPL26L1
LADMGIAIR	2	RTCB
AMLESIGVPLEK	3	YARS
ATVGILITTIASK	3	TNPO1
PAAAAGAK	2	HIST1H1E
QLYVLGHEAMK	3	UBA1
ILTTIEDLDQK	3	SMC2
LILPHVDIQLK	3	IDH2
QAGEVTYADAHK	3	SRSF4
VIVDFSSPNIAK	3	RARS
PSPAASK	2	PRDX3
GAVGALLVYDIAK	3	RAB11B
AGLVIGK	2	KHSRP
DPADETEAD	2	STMN1
ESIESEIR	2	VCP
ELISNSSDALDK	3	HSP90AA1
LGSIFGLGLAYAGSNR	3	PSMD2
DTDSEEEIREAFR	3	CALM2
SACGVCPGR	2	RPL34
ADMETLQR	2	TARS
YDTDFYILDK	3	DARS
ETFEDSNLIPK	3	ASNS
MTGLVDEAIDTK	3	VCL
DLQFVEVTDVK	3	FN1
YGEAGEGPGWGGAHPR	3	VARS
YEPAAVSEQGDK	3	ATP1A1
LAILGIHNEVSK	3	ACTN1
TFDQLTPEESK	3	CALU
ADFCIIHYAGK	3	MYH10
SIGTANRPMGAGEALR	3	ILF3
PVGSLAGIGEVLGK	3	BANF1
LWYTLDR	2	CYB5R3
AVLVDLEPGTMDSVR	3	TUBB4B
LGVQVVITDPEK	3	TCP1
FLDGNELTLADCNLLPK	4	CLIC1
YNEQHVPGSPFTAR	3	FLNA
DFVASIDATYAK	3	MCM3
TIICHVEGFPK	3	ALCAM
FSEGTSADR	2	PSMC6
FICEQDHQNFLR	3	HSPH1
YFDEISQDTGK	3	ETF1
IDEAILITWTK	3	HK1
NALESYAFNM*K	3	HSPA1B
CNEIINWLDK	3	HSPA8
FLIPNASQAESK	3	YWHAZ
MININILSVCK	3	HSD17B12
GVAINMVTEEDK	3	EIF4A1
QSQDEPLR	2	TARDBP
EANEILQR	2	IMPDH1
EFEPLLNWMK	3	HSP90B1
YALYDASFETK	3	DSTN
AAANEQLTR	2	CHCHD3
FQWDLNAWTK	3	TRIM28
PSDAASEAAR	2	EIF4G1
ALAGNPK	2	SH3BGRL3
NLQEAEEWYK	3	PRPH
EDGLAQQQTQLNLR	3	FASN
GAHSVGLMWWMLAR	3	RPSA
QVLEPSFR	2	EEF1G
SLESLDTSLFAK	3	SF3A3
AASVPVK	2	TCOF1
TGTITTFEHAHNMR	3	EEF2
GVSFTFGAEVVAK	3	PPP1CA
AGFAGDDAPR	2	POTEF
DTAAWTVGR	2	KPNB1
EAGGNPK	2	TLN1
LTHDVELNLDYER	3	TFRC
EMGVIAAMR	2	CSDE1
AAVVVSK	2	NOLC1
SDSEDICLFTK	3	RSL1D1
APSGNEEPCLLK	3	FLNC
LQMEAPHIIVGTPGR	3	EIF4A1
LRLEVNLQAMK	3	MYH9
QGNMTAALQAALK	3	ARPC5
AIELFSVGQGPAK	3	NMT1
VFIGNLNTLVVK	3	HNRNPC
NPPGFAFVEFEDPR	3	SRSF7
MLSCAGADR	2	RPL10
MFGGPGTASR	2	VIM
MNLGVGAYR	2	GOT2
QEYVDYSESAK	3	DKC1
MQLLEIITTEK	3	HADHA
LQENFSLDLLK	3	MRPL44
LEHEYIQNFK	3	MAPRE1
YLIANATNPESK	3	YWHAQ
INAGMLAQFIDK	3	RPA3
SEEELLVIFNK	3	LYAR
ISLGMPVGPNAHK	3	SF3B2
TVLELQYVLDK	3	CAPRIN1
SNSEVEDVGPTSHNR	3	DDX10
AFFSEVER	2	PA2G4
QAVDVSPLR	2	RPS5
FNQVLDQFGEK	3	PSMD3
TMGVMFTPLTVK	3	EIF3F
GALPLDTVTFYK	3	ERP29
YIAIVSTTVETK	3	GDI2
EASIDILHSIVK	3	PSMD11
AVAVVVDPIQSVK	3	PSMD14
IDVGEAEPR	2	YARS
LAETVFNFQEK	3	DYNC1H1
DNIQGITKPAIR	3	HIST1H4A
AVAALLTIPEAEK	3	CAND1
HSGPNSADSANDGFVR	3	HNRNPF
ELLEQISAFDNVPR	3	LYAR
SQVVAGTNYFIK	3	CSTB
AAATPESQEPQAK	3	MARCKSL1
EDLHDMLASLGK	3	MYL12A
GTSSFGK	2	RPL37
LPLFPEPLHVFAPR	3	DNMT1
IEDVPAPSTSADK	3	NASP
TITTAYYR	2	RAB3C
TICSHVQNMIK	3	RPL9
TVSQIISLQTLK	3	RSL1D1
LMELHGEGSSSGK	3	RPS3A
VELSTGMPR	2	SRSF7
EGIPALDNFLDK	3	EEF2
GAIILAK	2	RPS2
LAAIVAK	2	RPL13A
ETAENYLGHTAK	3	HSPA9
DYVAPTANLDQK	3	SND1
GLIPQLIGVAPEK	3	SLC25A12
SDVLELTDDNFESR	3	PDIA3
FASENDLPEWK	3	RANBP1
VDDSSGSIGR	2	GARS
TGVAVNK	2	FLNA
VHVQPAVDTSGVK	3	FLNC
LTDCVVMR	2	HNRNPA2B1
YALYDATYETK	3	CFL1
DDGSAVIWVTFK	3	COTL1
TFSSIPVSR	2	DYNC1H1
ELPPGVEELLNK	3	MVP
ADGIVSK	2	RPS21
AIASSLK	2	ATP5PD
AMVEYEIDLQK	3	PARP1
LGLDYEER	2	PHB2
ALLVEVQLLESK	3	PSMD11
FELDTSER	2	RPN2
EAQLYAAQAHLK	3	NASP
ADDGRPFPQVIK	3	ALDOA
KGDVVIVLTGWR	3	PKM
SEGETIMSSSMGK	3	ARCN1
FIASTGMDR	2	PRPF19
NFILDQTNVSAAAQR	3	HNRNPU
TLDPDPAIR	2	CSE1L
FLVYVANFDEK	3	GDI2
TFIAIKPDGVQR	3	NME1-NME2
AAFNSGK	2	GAPDH
LVLEVAQHLGESTVR	3	ATP5F1B
IGLIQFCLSAPK	3	CCT4
IIATVLMTEDIK	3	EIF4G1
NMQNVEHVPLSLDR	3	PSMB1
HVPGGGNVQIQNK	3	MAP4
SVSDQFYR	2	EIF5
IPEISIQDMTAQVTSPSGK	4	FLNA
QQAADLISR	2	SF3B1
VLNTNIDGR	2	RPS18
LEATINELV	2	TXN
EILAELTGR	2	PDHA1
MTNYDVEHTIK	3	ANXA6
LIDLHSPSEIVK	3	RPS20
YYGGGSEGGR	2	HNRNPL
AWTVEQLR	2	FKBP3
AQPAQPADEPAEK	3	PSMA1
NSMPASSFQQQK	3	FMC1
TVVALCGQR	2	CD151
TFTEMDSHEEK	3	ARCN1
ILTPLVSLDTPGK	3	GLOD4
AAALEFLNR	2	STIP1
LYGPSSVSFADDFVR	3	SERPINH1
MFIGGLSWDTTK	3	HNRNPD
AITPQAQEELQK	3	AKAP12
ICGDIHGQYTDLLR	3	PPP1CB
IASDGLK	2	RPS3A
IITLAGPTNAIFK	3	PCBP2
FLQDYFDGNLK	3	PDIA3
ECHLNADTVSSK	3	AP2B1
DHINLPGFSGQNPLR	3	PNP
PAQGVVTTLENVSPPR	3	FN1
LLDSSTVTHLFK	3	PSMA6
NYIQGINLVQAK	3	NA
DAEDAIYGR	2	SRSF9
FDEILEASDGIMVAR	3	PKM
YEDFSNLGTTHLLR	3	UQCRC2
TPAGNFVTLEEGK	3	NAMPT
EEFTAFLHPEEFEHMK	4	RCN1
EIQGFFSFPVDNLR	3	PRPSAP1
SPLVMDVLNIQGVQR	3	DYNC1H1
TVLEQVLPI	2	DNAJB1
GYTLVEYETYK	3	RBM8A
LSSETGGMGSS	2	PCBP2
GGNFGFGDSR	2	HNRNPA2B1
SAQPASAEPR	2	TLN1
GEGQLGPAER	2	EEF2
MAVTFIGNSTAIQELFKR	4	TUBB
SAEAFGK	2	TRIM28
INMNGVNSSNGVVDPR	3	TMEM189-UBE2V1
GFVEPDHYVVVGAQR	3	TFRC
FQPLFGDFAAEK	3	RRS1
EEIFGPVQPILK	3	ALDH1A3
AVNSATGVPTV	2	PABPC1
ATAGDTHLGGEDFDNR	3	HSPA6
EILGTAQSVGCNVDGR	3	RPL12
FSHEEIAMATVTALR	3	ALDOA
DQITAGNAAR	2	PAICS
NPLIAGK	2	SNRPD2
YSNFVSFPLYLNGR	3	TRAP1
DSIVAELDR	2	COPE
GVVVVIK	2	RPL28
AVLVALK	2	VARS
QMEQISQFLQAAER	3	TAGLN2
TLHYECIVLVK	3	NUDT5
VVQTDETAR	2	UBA6
SLQSVAEER	2	RPL15
SSGPYGGGGQYFAK	3	HNRNPA1
GDYPLEAVR	2	PKM
TDLVPAFQNLMK	3	PPP2R1A
ADVFHAYLSLLK	3	CAND1
YILVTGGVISGIGK	3	CTPS1
AVLPTSK	2	PGM2
ALAEIAK	2	SFPQ
TPVEEVPAAIAPFQGR	3	SF3B3
EALQLMATYLPK	3	PSMD1
ATGAATPK	2	HIST1H1E
EMEAELEDERK	3	MYH9
YLIATSEQPIAALHR	3	SARS
AAAQCYIDLIIK	3	COPB1
YGGPYHIGGSPFK	3	FLNA
AVVLMGK	2	RPLP0
LISISGK	2	CNTNAP4
TDTLEDLFPTTK	3	XRCC5
VLGVPPPQIFWK	3	PALLD
NEIASVAYR	2	EIF3D
GAGSGELK	2	FLNC
GSAFAIGSDGLCCQSR	3	DDX1
AVAFQNPQTHVIENLHAAAYR	4	UQCRC2
NIYSEELR	2	LMNA
DAASVEK	2	HNRNPAB
DVMQQQLAEYQELLDVK	4	LMNB2
SDIIFFQR	2	IL18
SDETAAK	2	HSPB1
IAILTCPFEPPK	3	CCT5
VAVCDIPPR	2	NA
AVDSLVPIGR	2	ATP5F1A
AFNSSSFNSNTFLTR	3	RANGAP1
ADEASELACPTPK	3	FASN
EYNEFAEVFLK	3	IPO7
IITLTGPTNAIFK	3	PCBP1
CGFCHVGEEENEAR	3	PHF6
LESEHPDQAQAILSR	3	SPTBN1
ALPSEELNR	2	EIF4G1
NAVITVPAYFNDSQR	3	HSPA9
FAQPGSFEYEYAMR	3	NONO
WLAIDANAR	2	KPNB1
AELELELGR	2	PLEC
ALAGCDFLTISPK	3	TALDO1
GDPNTEEIR	2	TXLNA
ALPGQLK	2	GSTP1
SIPVLAK	2	UBE2V2
FENAFLSHVVSQHQALLGTIR	4	ATP5F1A
FSLYFLAYEDK	3	GLO1
NPDSPAK	2	MRPS15
LQPGSVK	2	CNN3
TLSSVQNEVQEALQR	3	TPR
ELEEIVQPIISK	3	HSPA5
NAGAVIGK	2	HNRNPK
VVVSPTK	2	NCL
SDSFENPVLQQHFR	3	XRCC6
DNNGVIGLLEPMK	3	RCC1
LSDLDSETR	2	NUDC
IVVAMAK	2	ECHS1
HFIDVGAGVIDEDYR	3	DUT
LATATGAK	2	WDR11
CNEPAVWSQLAK	3	CLTC
VVPIASLTPYQSK	3	RPA1
AGQSVIGLQMGTNK	3	CNN3
DIDTAAK	2	ATP5MC2
TLDSVAK	2	LMNA
ALAAFLK	2	RPS19
TQETPSAQMEGFLNR	3	SPTBN1
YTFAAHMDGTYK	3	TMED2
LAPDYDALDVANK	3	RPL23A
QVAGTMK	2	ATP5F1A
AVGIWHCGSCMK	3	RPL37A
EVGEAFTILSDPK	3	DNAJC7
EAAEMGK	2	EEF1A2
EAGGAFGK	2	ATP5IF1
NPTIVNFPITNVDLR	3	USP39
TITVALADGGRPDNTGR	3	AARS
GELQNWPDLLPK	3	TNPO1
FVLSSGK	2	CALR
WAEYHADIYDK	3	PHPT1
QLFHPEQLITGK	3	TUBA1C
ENPYYDSR	2	CLTC
TGVCICFYQHK	3	DDX21
AQVADVVVSR	2	FASN
AIAFLQQPR	2	GART
FDNLYGCR	2	AHCY
QLLLTADDR	2	ALDOA
IIDVVYNASNNELVR	3	RPS8
VDGEIILHLYDK	3	ASNS
AYFHLLNQIAPK	3	PLS3
TGQPMIHIYLDK	3	EWSR1
ALTSELANAR	2	MSN
AVEDIHGLFSLSK	3	EIF3A
ILVAVVK	2	PSMD12
VLLVGLK	2	SAE1
DTDDVPMILVGNK	3	RAP1B
GTAYTFFTPGNLK	3	DDX17
LAALPNVYEVISK	3	MCM5
LQEEMLQR	2	VIM
SGGYSSGK	2	PDIA6
SSLNPILFR	2	DDOST
AENSQLTER	2	RRBP1
ECGQLLISENQK	3	PHF6
PFETLLSQNQGGK	3	GSTP1
VLGEAMTGISQNAK	3	TLN1
LTLDTIFVPNTGK	3	VDAC3
ELVTQQLPHLLK	3	S100A13
LLASLVK	2	TRIM28
EDAMAMVDHCLK	3	MATR3
MAVQDAVDALMQK	3	RANGAP1
ETSVDPDMR	2	SPR
AMNGESLDGR	2	RBM3
LTQTSGETTHTHTEPTGDGK	4	MKI67
SVESVPK	2	ADH5
VETGVLK	2	EEF1A1P5
VTLATLK	2	NPM1
LLTTIGK	2	EIF4G3
CEELSGLHGQLQEAR	3	RRBP1
NQSFCPTVNLDK	3	RPL27A
GTLVQTK	2	HIST1H1B
AVLSAEQLRDEEVHAGLGELLR	4	SERPINH1
GDFCIQVGR	2	NME1-NME2
TFVLEVMGR	2	PFKM
GNVAGDSK	2	EEF1A1P5
GDVTAQIALQPALK	3	SOD2
ELSGTIK	2	RPL12
ELTIGSK	2	S100A6
GFPVLSK	2	PRMT5
TLVSVTK	2	HSP90AA1
WFEENASQSTVK	3	ILF2
YTEGVQSLNWTK	3	SUPT16H
TEGSDLCDR	2	RPN1
GMSLNLEPDNVGVVVFGNDK	4	ATP5F1A
NIGLGFK	2	RPS11
EAGAGGLAIAVEGPSK	3	FLNA
LSDLLAPISEQIK	3	CAP1
LMSAISK	2	FASN
LTFDTTFSPNTGK	3	VDAC2
IIITVVEEQEQK	3	PLEC
NVLIVEDIIDTGK	3	HPRT1
GTIEILSDVQLIK	3	RPLP0P6
DYLHLPPEIVPATLR	3	RPS10-NUDT3
EINSDQATQGNISSDR	3	PDS5A
TQTPPVSPAPQPTEER	3	CTTN
LIVNVNDLR	2	MCM3
VYSTSVTGSR	2	SH3BGRL3
GGASIYGK	2	PPIL1
LPSDVVTAVR	2	OAT
WCEYGLTFTEK	3	VDAC2
DVEFEVVGDAPEK	3	UBA2
TAAESFK	2	P4HB
VTLMQLPTR	2	EIF3B
YMPQNPCIIATK	3	RBBP4
LASIVEQVSVLQNQGR	3	ALDH18A1
EDSQRPGAHLTVK	3	HNRNPA1
VTPDTDWAR	2	ACLY
IPDWFLNR	2	RPS18
LQAFSAAIESCNK	3	FKBP4
DLEEDHACIPIK	3	EEF2
PNMVTPGHACTQK	3	ALDOA
PAAATVTK	2	HIST1H1C
NTVVPTK	2	HSPA5
VIADNVK	2	TPI1
YVLINWVGEDVPDAR	3	DBN1
MGPGAASGGERPNLK	3	RAB1B
FESPEVAER	2	HNRNPM
EAGAGGLSIAVEGPSK	3	FLNC
LVVPATQCGSLIGK	3	PCBP1
VLISSLK	2	CPSF7
IMEGPAFNFLDAPAVR	3	PDHB
VVQMLGSLGGQINK	3	PRKDC
TVDGPSGK	2	GAPDH
TSATVGPK	2	H2AFX
NSTIPTK	2	HSPA1B
GFCFLEYEDHK	3	HNRNPR
LTFSCLGGSDNFK	3	PTGES3
SVDVILDDDLVDK	3	MCM3
YFPTQALNFAFK	3	SLC25A31
NSNLVGAAHEELQQSR	3	LMNA
LGSISCK	2	YARS
SSSVGSSSSYPISPAVSR	3	PLEC
QISQAYEVLSDAK	3	DNAJA1
YLTVATVFR	2	NA
LSPEELLLR	2	PLS3
LAQQQAALLMQQEER	3	SF3B2
GFHQVPFAPIVFIER	3	QARS
EAAQYGK	2	TXNRD1
CLELFSELAEDK	3	HSP90AB1
STAYEDYYYHPPPR	3	HNRNPR
MHNQIPQVTSDGK	3	DDX1
AM*GIMNSFVNDIFER	3	HIST1H2BN
NADVELQQR	2	AP2A1
AQASSIPVGSR	2	TBCB
QAEILQESR	2	TBCA
GSDQAIITLR	2	BSG
AIFAGYK	2	RPL35A
FAQHGTFEYEYSQR	3	SFPQ
QLWGLLIEETEK	3	SPTBN1
ITITNDQNR	2	HSPA5
VANPSGNLTETYVQDR	3	FLNA
NLATTVTEEILEK	3	HNRNPR
DPELGLK	2	TUFM
VLEILGK	2	NAMPT
DNLAEDIMR	2	VIM
AVVVCPK	2	HNRNPU
IYVDDGLISLQVK	3	PKM
IREEYPDR	2	TUBB1
VNFPENGFLSPDK	3	DNAJA1
ITLEVAK	2	ATP6V1A
LMLAVVK	2	ANXA6
SVTLLIK	2	CCT6A
LSIMIEECGGLDK	3	KPNA2
ACANPAAGSVILLENLR	3	PGK1
ALEHFTDLYDIK	3	CLTC
SIDTGMGLER	2	AARS
ALSEVQK	2	NEK11
VITEYLNAQESAK	3	SND1
PM*CVESFSDYPPLGR	3	EEF1A1P5
DETVSDCSPHIANIGR	3	CAPZB
LEMEMEAAR	2	NONO
APVPTGEVYFADSFDR	3	CANX
TATPQQAQEVHEK	3	TPI1
SINNAEK	2	NA
YAYYDTER	2	EIF3F
SATSPEGK	2	EEF2
EIQTSAK	2	CKAP4
NGFVVLK	2	EIF5A
LITPAVVSER	2	RPS25
NQYVTLHDMILK	3	PSME3
MVFINNIALAQIK	3	LRPPRC
FASYLTFSPSEVK	3	ALDH18A1
VTDFGDK	2	DYNC1H1
TDYNASVSVPDSSGPER	3	HNRNPK
VDATEESDLAQQYGVR	3	P4HB
DGQAMLWDLNEGK	3	RACK1
YFLNLVLVDEEDRR	3	VPS26A
AGQCVIGLQMGTNK	3	CNN2
DIINEEEVQFLK	3	AARS
LEGVEGVAHIIDPK	3	DYNC1H1
IANPVEGSSGR	2	PCBP1
WMEEQAQSLIDK	3	SNRPC
FDTGNLCMVTGGANLGR	3	RPS4X
HLEINPDHPIVETLR	3	HSP90AB1
AEEDEILNR	2	CANX
GQIPEIK	2	VBP1
EAVLLLK	2	RPL4
GEVAPDAK	2	LGALS1
GLGVEIAK	2	UBA1
DLINLAK	2	FBL
QIGVEHVVVYVNK	3	TUFM
TTGIVMDSGDGVTHTVPIYEGYALPHAILR	5	ACTG1
SELDMLDIR	2	ANXA6
SAPATGGVK	2	HIST3H3
EGLEIVK	2	XRCC5
LIVALMK	2	ANXA5
LLTSLLK	2	USO1
LDLSVTEAVVAGIAK	3	GART
DNLAEDIM*R	2	VIM
SSVNCPFSSQDMK	3	DHX9
GFAFVTFESPADAK	3	RBMXL3
LTSAVSSLPELLEK	3	SCFD1
DTDSEEEIR	2	CALM2
ELAQQVQQVAAEYCR	3	DDX5
LAYINPDLALEEK	3	STIP1
SCPDAIK	2	CD9
LFGYEPTIYYPK	3	NAXE
QAADQMK	2	RDX
EIVVIHQDPEALK	3	IARS
LAILYAK	2	ST13
VTGEADVEFATHEEAVAAMSK	4	HNRNPF
MIPCDFLIPVQTQHPIRK	4	GPI
EVIELPLTNPELFQR	3	PSMC6
GALALAQAVQR	2	MTHFD1
LFIGGLSFETTEESLR	3	HNRNPA2B1
GSDFDCELR	2	HNRNPK
YFHVVIAGPQDSPFEGGTFK	4	UBE2N
VEFMDDTSR	2	RPS28
ALIEVLQPLIAEHQAR	3	WARS
VYAILTHGIFSGPAISR	3	PRPS2
AINCATSGVVGLVNCLR	3	FASN
AEDGATPSPSNETPK	3	MARCKS
YLPDTLLLEECGLLR	3	COMT
GDGPVQGIINFEQK	3	SOD1
YLDEDTIYHLQPSGR	3	MAT2A
VNQPASFAVSLNGAK	3	FLNA
MIYASSK	2	CFL1
ILVATNLFGR	2	DDX39B
NSYVAGQYDDAASYQR	3	G6PD
QFMAETQFTSGEK	3	CAPRIN1
LVSDEMVVELIEK	3	AK2
IGFPWSEIR	2	RDX
VIVPNMEFR	2	CSE1L
ADEVAPAK	2	ACLY
GFFNIYHPLDPVAYR	3	SEC23IP
NTDEMVELR	2	HNRNPK
NVTNNLK	2	TPM3
DNFGFIETANHDK	3	CSDE1
QLIMANPQMQQLIQR	3	UBQLN2
VIISAPSADAPMFVMGVNHEK	4	GAPDH
ADILEDK	2	HNRNPM
VNFHFILFNNVDGHLYELDGR	4	UCHL1
GEELSCEER	2	SFN
ITITNDK	2	HSPA8
IMDPNIVGSEHYDVAR	3	ATP5F1B
WIYEDVER	2	CALU
DDAMLLK	2	HSPD1
TVFRPPLDIYDVLIR	3	NOL6
AEGTFPGK	2	COX6B1
SAAETVTK	2	HSPE1-MOB4
LLLINNAGSLGDVSK	3	SPR
QDIAFAYQR	2	ANXA2
EGEMTLK	2	PSMA4
TILEEEITPTIQK	3	SMC2
MTDQEAIQDLWQWR	3	NPM1
EIVVLETLEDIDK	3	RCN1
FLDASGAK	2	BZW1
IEQEFLTEALPVK	3	RRM2
RFDEILEASDGIMVAR	3	PKM
LQQLGEAHQAETEVLR	3	NUMA1
VMAGALEGDIFIGPK	3	ACTR1A
DFDTALK	2	STIP1
PAFFAEK	2	ANXA1
FSMPSLK	2	AHNAK
LAAAILGGVDQIHIK	3	FBLL1
DANNGNLQLR	2	SSB
EEVSGSSAAVTENADSDR	3	ITPRID2
GSNTCEVHFENTK	3	ACAD9
FSMPGFK	2	AHNAK
FSFDLGK	2	FKBP4
LMVPLLK	2	IPO5
ILVDLLK	2	MZT2B
LLDSVPPTAISHFK	3	DDX21
VVSSVLQFGNISFK	3	MYH10
ALLLLCGEDD	2	ANXA5
AVGPEITK	2	PPP2R1A
RFDDPGLMLMGFK	3	XRCC6
DLEGSDIDTR	2	CSE1L
GDQENVHPDVMLVQPR	3	KPNB1
ILFIFIDSDHTDNQR	3	P4HB
LNVAEVTQSEIAQK	3	PARVA
NLGPGMTK	2	VCL
SSQPLASK	2	HMGA1
TDMFQTVDLFEGK	3	TAGLN
FADEHVPGSPFTVK	3	FLNB
YSVQLLTPANLLAK	3	RUVBL1
MGESDDSILR	2	RPS21
ANEDELK	2	PSMD6
GTTVTPDK	2	ADRM1
EAEAASIK	2	VCL
AVEEEDK	2	PSMD14
VSQQTEK	2	PDCD5
EGIILFK	2	SSB
FLVTVIK	2	XPO1
EELALLDGSNVVFK	3	PFDN6
LVNLQHLDLLNNK	3	LRRC59
FAETQPK	2	EEF1G
VDILDPALLR	2	PSMC3
ISTVVSSK	2	SRP14
SFAGAVSPQEEEEFRR	3	MCM5
TFAPEEISAMVLTK	3	HSPA5
SDEMNVK	2	MYL6
APKPDGPGGGPGGSHMGGNYGDDR	4	FUS
WQNNLLPSR	2	RPS15A
GLLEESSFATLFPK	3	KRR1
DIVPGDIVEIAVGDK	3	ATP2A2
DFSDITK	2	DDX21
LQPGSVPK	2	CNN2
IFIGTFK	2	SNRPB
IAAYLFK	2	CLTC
TCNVLVALEQQSPDIAQGVHLDR	4	MAT2A
LVPVLSAK	2	TALDO1
YESLELCRPVLQQGR	3	CLTC
DDPENDNSELPTAK	3	USP7
EVVEEAENGR	2	PTMA
EEAPDILCLQETK	3	APEX1
GLVGEIIK	2	NME1-NME2
DSQAALPK	2	DBN1
VLDLELK	2	ANXA1
ACLDTAVENMPSLK	3	FASN
IGVLDEGK	2	RPS9
SVPTWLK	2	RPS13
LQLELSK	2	LMNA
TVWDWELMNDIK	3	HSP90B1
FLGDIEVWDQAEK	3	TARS
AFEVSENGNLVVSGK	3	FASN
QAQYLGMSCDGPFKPDHYR	4	AHCY
QTEDSLASER	2	KTN1
FVGQDVEGER	2	CTPS1
YYTSASGDEMVSLK	3	HSP90AA1
ASLYNAVTIEDVQK	3	PSAT1
VDGMNAPK	2	EIF4B
DLLDDLK	2	ANXA5
GQFSTDELVAEVEK	3	CLTC
PHSEAGTAFIQTQQLHAAMADTFLEHMCR	5	PKM
DAEELEK	2	SPTAN1
EVLTEDK	2	UBA1
MIIEEAK	2	CCT5
ALIEMEK	2	NONO
ESPLLFK	2	MSN
YEWDVAEAR	2	EEF2
DAGMQLQGYR	2	GOT2
TTEQDLK	2	TARDBP
VTGSLETK	2	VDAC1
DGLVVFGK	2	SCRN1
FIVNTLK	2	RPA1
FTTDDSICVLGISK	3	PFKP
TVSPDRLELEAAQK	3	KPNB1
GDILVVATGQPEMVK	3	MTHFD1
FTVPMLK	2	XRCC6
RPISADSAIMNPASK	3	CLTC
FVPQEMGVHTVSVK	3	FLNB
EFDEDSEDR	2	2022-09-09
SESEEEK	2	GGH
FSNISAAK	2	CCT4
AVCMLSNTTAIAEAWAR	3	TUBA8
NSLPDTVQIR	2	EIF6
LAQYESK	2	EEF1B2
LYAGSTVK	2	TXNRD1
ALCIDQLDVFLQK	3	RBM26
TGIYEEK	2	CANX
EVSTYIK	2	EEF1A1P5
NLQTVNVDEN	2	RPL31
FNECGHVLYADIK	3	HNRNPM
ANLQIDQINTDLNLER	3	MYH9
GQPDVVVK	2	ACAT1
CLAFHDISPQAPTHFLVIPK	4	HINT1
ADTLTPEECQQFK	3	2022-09-07
DIDEVSSLLR	2	CCT8
LIPDSIGK	2	RPS3A
EWYGYHFPELVK	3	NOP56
AFDSGIIPMEFVNK	3	ACLY
ELLEIVK	2	MAT2A
GTPQQIDYAR	2	FUBP1
GGIMLPEK	2	HSPE1-MOB4
DPELWGSVLLESNPYR	3	CLTC
LDDCGLTEAR	2	RNH1
DMTLPPETNVILTK	3	MAP4
EIGGDVQK	2	CAP1
FGFPEGSVELYAEK	3	RPS3
EAESSPFVER	2	HSP90B1
ESVLIISTDPAHNISDAFDQK	4	ASNA1
VGETTPDK	2	NDUFV2
EDVDAAVK	2	EPRS
DEDVLQK	2	TECR
VTQEEIK	2	SAP18
GESPVDYDGGR	2	PDIA6
NSVTPDMMEEMYK	3	RPL5
TGTAYTFFTPNNIK	3	DDX5
ETADAITK	2	REEP5
DIMLATGK	2	FASN
GFPTWLK	2	EZR
NYITMDELR	2	ACTN1
EIAQDFK	2	H3F3B
FPFNTPK	2	ASNS
RPAEDMEEEQAFK	3	HNRNPK
FQDGDLTLYQSNTILR	3	GSTP1
YLLNLNLEPFSEK	3	TGM2
NNGAGYFLEHLAFK	3	UQCRC1
FTEEVVK	2	ALDH9A1
VAPAPAVVK	2	RPL7A
DFTVSAMHGDMDQK	3	EIF4A1
ELQSTFK	2	EFHD2
MLVVLLQANR	2	ANXA5
EVEERPAPTPWGSK	3	NA
VTHAVVTVPAYFNDAQR	3	HSPA5
YIQAACK	2	CLTC
FSPAGPILSIR	2	PABPC1
EIVTYTK	2	DYNC1I2
GAGTGGLGLAIEGPSEAK	3	FLNC
IANPVEGSTDR	2	PCBP2
AMDVYQK	2	STIP1
AIPQLQGYLR	2	RPL6
DGIPVSSEAER	2	ERGIC3
VLISTDVWAR	2	EIF4A3
LVTSIGDVVNHDPVVGDR	3	PYGB
SDEGQLSPATR	2	PLEC
GYYDNPK	2	MLEC
IYVISLAEPR	2	DARS
DNNMAPYYEALCK	3	PSMD6
EEEPPEK	2	NA
GHNGWVTQIATTPQFPDMILSASR	4	RACK1
GTLDPVEK	2	HSPA8
DTDIVDEAIYYFK	3	ARPC3
PYEINLMEELTLK	3	DDX6
NEVDMQVLHLLGPK	3	QARS
GEFVTTVQQR	2	MDH1
NQDEINK	2	TFG
ASLSLIEK	2	KPNA2
GYAFIEFASFEDAK	3	NCL
DLLEPGCSVLLNHK	3	PSMC1
LDPEEMK	2	TOMM5
TVTPASSAK	2	DPYSL2
DSAYPEELSR	2	HEXB
DYIVVGSDSGR	2	SF3B3
TIQFVDWCPTGFK	3	TUBA1C
EVTEEEK	2	HDAC1
DFNHINVELSLLGK	3	RPL9
AQFEQLK	2	PLEC
DIILYVK	2	BZW1
DEQSEEK	2	MYH9
ALEEAGFK	2	CAPN2
LEGLGSSEADQDGLASTVR	3	CKAP4
GQVCLPVISAENWK	3	UBE2L3
LATQSNEITIPVTFESR	3	HSPB1
LSSAMSAAK	2	MDH1
VVLVTGAGAGLGR	2	HSD17B4
SSGEIVYCGQVFEK	3	RPL18A
VWYVSNIDGTHIAK	3	GPI
DQEFTVK	2	FLNA
RDAEDAMDAMDGAVLDGR	3	SRSF2
TLEDPDLNVR	2	CAND1
ELLQESALIR	2	TRAP1
VLAGETLSVNDPPDVLDR	3	ILF3
TDDIPVWDQEFLK	3	SKP1
GPCIIYNEDNGIIK	3	RPL4
QMTDPNVALTFLEK	3	PSMD13
EDGAISTIVLR	2	CCT8
FLTVMMK	2	NA
LYLINSPVVR	2	IARS
VIPELNGK	2	GAPDH
IGDEYFTFITDCK	3	CCT3
FANYIDK	2	VIM
DVQGWGENDR	2	PPP1CA
CVEDPETGLR	2	PLEC
VSDYEMK	2	PCNA
LECVEPNCR	2	RPL36A
EQGVTFPSGDIQEQLIR	3	FASN
DSYESYGNSR	2	RBMX
FGIQAQMVTTDFQK	3	PSMB3
AFYPEEISSMVLTK	3	HSPA1B
ISSIQSIVPALEIANAHR	3	HSPD1
EVFEDAAEIR	2	NCL
SIPMTVDFIR	2	HPRT1
LGAVFNQVAFPLQYTPR	3	SF3B3
VELSNGEK	2	SRSF3
EIIQDVTLHDLDVANAR	3	RUVBL1
EVQDEEK	2	NQO1
ISGLIYEETR	2	HIST1H4A
DVSAQATGK	2	AARS
DQFGFINYEVGDSK	3	CSDE1
IEDNNTLVFIVDVK	3	RPL23A
LEGALGADTTEDGDEK	3	MYOF
KPDTIEVQQMK	3	RDX
TDSDIISK	2	SNRPB2
MSGGWELELNGTEAK	3	C1QBP
GFAFVYFENVDDAK	3	TRA2B
VGLTNYAAAYCTGLLLAR	3	RPL5
LFQEDDEIPLYLK	3	COX7A2
EFDQNVK	2	CHORDC1
SLGYAYVNFQQPADAER	3	PABPC4
LPNGLVIASLENYSPVSR	3	UQCRC2
TAVETAVLLLR	2	CCT3
IVVLFYK	2	BZW1
QSVYEEK	2	EIF3A
LVIIESDLER	2	TPM1
QLLCGAAIGTHEDDK	3	IMPDH2
EAEAAIYHLQLFEELR	3	PKM
SILFVPTSAPR	2	HSP90B1
HELLQPFNVLYEK	3	PA2G4
VLVDQTTGLSR	2	ELAVL1
QVAYIYK	2	CAP1
IYITLTGVHQVPTENVQVHFTER	4	CACYBP
VATWFNQPAR	2	RPL13
VLTPTQVK	2	PEBP1
IDATSASVLASR	2	PDIA4
TLDLPIYVTR	2	COPA
ELLVPLTSSMYVPGK	3	PFDN5
FDLMYAK	2	TUBA1C
LALGIPLPELR	2	CAD
DETNYGIPQR	2	RACK1
DNIQGITK	2	HIST1H4A
RQEQIQAMPLADSQAVR	3	PLEC
LFPLIQAMHPTLAGK	3	PABPC1
DRPQEADGIDSVIVVDNVPQVGPDR	4	EIF3B
ALELDSNLYR	2	MYH9
VWLDPNETNEIANANSR	3	RPL19
SETVLTCATGR	2	ITGA3
VDWLTEK	2	EIF4A3
FYEAFSK	2	HSP90AB1
SLSAQEEK	2	SPTAN1
EFSGNPIK	2	FUS
TDAISEEK	2	SAR1A
HDIAFVEFENDGQAGAAR	3	SNRPB2
LCYVGYNIEQEQK	3	ACTR2
PWALTFSYGR	2	ALDOA
TFVNITPAEVGVLVGK	3	PFN1
VINEEYK	2	RBBP7
IVEMSTSK	2	EIF5A
LFFLQVK	2	RDX
FEIGEGENLDLPYGLER	3	FKBP4
TPVPSDIDISR	2	MTHFD1
DAGTIAGLNVLR	2	HSPA8
SPPADAIPK	2	RCC1
VFEVSLADLQNDEVAFR	3	RPS3A
QEYLDTLYR	2	EIF3E
FPDENFK	2	PPIB
FVADGIFK	2	RPS3
VLTEDEMGHPEIGDAIAR	3	FDPS
FGYVDFESAEDLEK	3	NCL
MEEANIQPNR	2	LRPPRC
DVLLQVDDER	2	MYH9
AFGFSHLEALLDDSK	3	OTUB1
LSPDAIPGK	2	FASN
VILDLTPNYR	2	SLC3A2
ATVTPSPVK	2	NUCKS1
IVYLYTK	2	RPL34
GGSGSGPTIEEVD	2	HSPA1B
PTLSEIELFR	2	SNRNP200
QGVQVQVSTSNISSLEGAR	3	FASN
SNYNFEK	2	RAN
LFEMAYK	2	HSPA9
DFLIPIGK	2	PDHB
GIYLWDVEGR	2	OAT
ALTVPELTQQVFDAK	3	TUBB
EGALCEENMR	2	EEF2
DDPSTIEK	2	CDC42
TQQTSPDK	2	NAA15
DCLINAAK	2	TCP1
YVPLADVK	2	TMPO
EVWFFGLQYQDTK	3	MSN
ETLVYLTHLDYVDTER	3	XPO1
GTEDEVEK	2	TPM2
GTEDELDK	2	TPM1
SYSDPPLK	2	HNRNPF
LIGNMALLPIR	2	ARPC3
ADLIAYLK	2	CYCS
NEAIQAAHDAVAQEGQCR	3	UCHL1
EDIYSGGGGGGSR	2	HNRNPA0
SQAFIEMETR	2	MATR3
CLSAAEEK	2	TPM3
DGDGTITTK	2	CALM2
QITVNDLPVGR	2	PRDX1
SALTVQFVQGIFVEK	3	RAP1B
TIMVDDSK	2	TLN1
VGEFSGANK	2	TXN
FFGGYVPEMVLTPDDQR	3	MARS
LYQTDPSGTYHAWK	3	PSMA8
DITSDTSGDFR	2	ANXA1
NVQAEEMVEFSSGLK	3	ATP5F1A
AEVLISTVGPEDCVVPFLTRPK	4	MARS
VADGLPLAASMQEDEQSGR	3	SEC22B
EVWYFGLHYVDNK	3	EZR
LVQAAQMLQSDPYSVPAR	3	VCL
ALVDGPCTQVR	2	RPL14
LEGNTVGVEAAR	2	RANGAP1
GTDYQLSK	2	YARS
EEGGENLDQAR	2	ANXA6
AADLNGDLTATR	2	RCN1
DVDGLTSINAGR	2	MTHFD1
FELFVMK	2	KARS
ILTEAEIDAHLVALAERD	3	PSMA6
LQLDSPEDAEFIVAK	3	PSMD3
DANLYISGLPR	2	ELAVL1
FSAPVVPSSFNFGGPAPGMN	3	IPO7
SLEDQVEMLR	2	PRKCSH
GINTLVTYDMVPEPK	3	COX5A
VATPVDWK	2	PRDX6
YTVQDESHSEWVSCVR	3	RACK1
TVTNAVVTVPAYFNDSQR	3	HSPA8
SDPIMLLK	2	PDHA1
QEMQEVQSSR	2	HNRNPA2B1
TGNFQVTELGR	2	SNRNP200
GQSEEIQK	2	RPL24
LPVEVAYK	2	PLEC
AEQDEAEK	2	RRS1
NTEEEGLK	2	BCLAF1
ITQNNAMK	2	SNRPA
TWTVVDAK	2	XRCC5
AANSLEAFIFETQDK	3	HYOU1
ALPFWNEEIVPQIK	3	PGAM1
EYFSWEGAFQHVGK	3	EEF1G
EATTEFSVDAR	2	FLNA
VLANPGNSQVAR	2	KPNB1
MPSLPSYK	2	TKT
APILIATDVASR	2	DDX17
SVVAPPGAPK	2	GSPT1
RLDEEEEDNEGGEWER	3	EIF3C
MDVNVGDIDIEGPEGK	3	AHNAK
EVCGFAPYER	2	RPL36
NYQQNYQNSESGEK	3	YBX1
LNGTDPEDVIR	2	MYL12A
FCLDNGAK	2	PGK1
ISEQFTAMFR	2	NA
ALTVPELTQQMFDAK	3	NA
GSSYSSIPK	2	FLNC
ATENDIYNFFSPLNPVR	3	HNRNPH1
LQAYHTQTTPLIEYYR	3	AK2
AESTPEIAEQR	2	GPS1
GSSNSYAIK	2	RPS5
GLAPDLPEDLYHLIK	3	RPS13
DYLLCDYNR	2	CAPZB
LLDHMQNTPGFMYK	3	DDX18
STESLQANVQR	2	RPL13
NSSYFVEWIPNNVK	3	NA
SLDLFNCEITNLEDYR	3	ANP32E
TISFIPPDGEFELMSYR	3	AP1M1
EGNGTVMGAEIR	2	MYL6
GEGPEVDVK	2	AHNAK
IFGVTTLDIVR	2	MDH2
NLQDAMQVCR	2	CCT3
NIEMTQEDVR	2	SNRNP200
LTPYEVDELR	2	DDX17
EDAPIGPHLQSMPSEQIR	3	EIF3A
DQVANSAFVER	2	HSP90AA1
DVMPEVNK	2	GPI
YLNFFTK	2	PCNA
LNIPVSQVNPR	2	ATP1A3
TVLGTPEVLLGALPGAGGTQR	3	HADHA
EAFNMIDQNR	2	MYL12A
APVNTAELTDLLIQQNHIGSVIK	4	BCCIP
QVELALWDTAGQEDYDR	3	NA
VDLTDEESLLSSWDFPR	3	MAGEB2
LTQAQIFDYGEIPNFPR	3	PNP
ENTQTTIK	2	HNRNPK
EVVQNFAK	2	COTL1
FAVYLPPK	2	ESD
EDGNEEDK	2	YBX1
SGFEPASLK	2	MYH9
ALTVPELTQQMFDSK	3	TUBB2B
FMADIDLDPGCTLNK	3	TARS
AAQEEYVK	2	ALDOA
DLISHDEMFSDIYK	3	TPT1
GYAFVHFETQEAADK	3	PABPC4
NLSPGAVESDVR	2	COPA
LYEEGSNK	2	PSMA3
IVAERPGTNSTGPAPMAPPR	3	TRIM28
YLLETSGNLDGLEYK	3	NAMPT
VQSDGQIVLVDDWIK	3	DHX9
ADDADEFGYSR	2	SND1
TDYMVGSYGPR	2	ARHGDIA
GFGFVYFQNHDAADK	3	HNRNPA0
APFAAHGYGAFLTLSILDR	3	PSMB2
ILATPPQEDAPSVDIANIR	3	TKT
DLVHTEGQLQNEEIVAHDGSATYLR	4	HSPB11
TVVSGLVNHVPLEQMQNR	3	AIMP1
EVQEFYK	2	CD9
QETFDAGLQAFQQEGIANITALK	4	SPTAN1
VIGSGCNLDSAR	2	LDHA
VCNPIITK	2	HSPA8
IYDLNKPEAEPK	3	STRAP
EQVANSAFVER	2	HSP90AB1
PLIVQYEVNFQNGIECGGAYVK	4	CANX
FMLQDVIDLR	2	EIF4G3
QLLLTPNAVVIVEDAK	3	MYO1C
TYGEPESAGPSR	2	EMD
AENYDIPSADR	2	UBA1
SETSGPQIK	2	NUDC
LTVEDLEK	2	MAPRE1
QLLQANPILEAFGNAK	3	MYH14
LAVNNIAGIEEVNMIK	3	BTF3L4
NLYIISVK	2	RPL23
LGDLYEEEMR	2	VIM
WEVEEMK	2	CANX
TIIFVETK	2	DDX17
QQLSAEELDAQLDAYNAR	3	ALYREF
AQAALAVNISAAR	2	CCT6A
YLAEFATGNDR	2	YWHAE
NSEPEEVIPSR	2	YARS
STAVTTSSAK	2	RALY
ICSWSLDMLSHPQDSMELVHK	4	DYNC1I2
SHMMDVQGSTQDSAIK	3	PDIA4
TDPSILGGMIVR	2	ATP5PO
YFLWVVK	2	GRB2
GESDPAYQQYQDAANNLR	3	PDIA4
EANLQALIATGGDINAAIER	3	UBQLN2
GSNNVALGYDEGSIIVK	3	COPB2
IDEPLEGSEDR	2	HNRNPK
TVTATFGYPFR	2	SYPL1
TPEASPEPK	2	PSMD1
ALVAYYQK	2	RPS16
EQISDIDDAVR	2	SUB1
GDNITLLQSVSN	2	SNRPE
LMMDPLTGLNR	2	SYNCRIP
VPDGMVGFIIGR	2	FUBP1
EEFAVPENSSVQQFK	3	UBQLN2
ELAQQIQK	2	EIF4A2
RPNVVLLLTDDQDEVLGGMTPLK	4	GNS
TPAQFDADELR	2	ANXA1
MYGISLCQAILDETK	3	ANXA1
IGSCTQQDVELHVQK	3	DARS
HPHDIIDDINSGAVECPAS	3	RPL12
LEGGEVDLK	2	AHNAK
EEVGEEAIVELVENGK	3	MYH9
DFLLQQTMLR	2	GLO1
TTQVPQFILDDFIQNDR	3	DHX9
DLEADIIGDTSGHFQK	3	ANXA6
LELFLPEEYPMAAPK	3	UBE2N
SEENEEPMETDQNAK	3	HSPA4
GCPPDDIENPR	2	ITGB1
STNGDTFLGGEDFDQALLR	3	HSPA9
VGEVTYVELLMDAEGK	3	HNRNPM
VGIPVTDENGNR	2	SFXN1
EVDIYTVK	2	PRMT8
QVVNIPSFIVR	2	RPS9
TVLDQQQTPSR	2	LRPPRC
LPDGYEFK	2	LGALS1
LMNETTAVALAYGIYK	3	HSPA4
LEDVLPLAFTR	2	HP1BP3
QLALWNPK	2	CORO1C
RAEDGSVIDYELIDQDAR	3	ANXA2
DAYCSEVK	2	MAP1B
IFYPEIEEVQALDDTER	3	DUT
SGCIVNNLAEFTVDPK	3	FLNB
PSGEAFVELESEDEVK	3	HNRNPH1
QDENDDDDDWNPCK	3	KPNB1
AYSDPSTGEPATYGELQQR	3	PLEC
AMQDAEVSK	2	HSPA9
IEQLQNHENEDIYK	3	KPNA4
SMGSQEDDSGNKPSSYS	3	COPS3
LIHEQEQQSSS	2	S100A16
NNLCPSGSNIISNLFK	3	CD81
EPSEVPTPK	2	HMGA1
PAPYWEGTAVIDGEFK	3	PRDX4
INISEGNCPER	2	PCBP3
LDQPMTEIVSR	2	UBA1
GLCAIAQAESLR	2	RPS3
HGLEVIYMIEPIDEYCVQQLK	4	HSP90AA1
DLIHDQDEDEEEEEGQR	3	NSFL1C
EALQDVEDENQ	2	YWHAE
SFSTALYGESDL	2	ACTN4
DCEECIQLEPTFIK	3	STIP1
SVMTEEYK	2	FUBP1
EAINLLEPMTNDPVNYVR	3	PSMD1
YGIVDYMIEQSGPPSK	3	PDIA4
FITHAPPGEFNEVFNDVR	3	CAPZA1
ESLQQMAEVTR	2	PRKCSH
ESTGAQVQVAGDMLPNSTER	3	PCBP3
GEPGPPDADGPLYLPYK	3	RRBP1
TITLEVEPSDTIENVK	3	UBC
GGELVYTDSEAR	2	PLEC
DFLDGVYAFEYYPSTPGR	3	FLNB
IYHPNINSNGSICLDILR	3	UBE2D3
SVGDGETVEFDVVEGEK	3	YBX1
GQELIYAGMPITEVFK	3	ACLY
YALTGDEVK	2	RPS4Y1
CAQGCICK	2	MT1G
VEQIAAIAQELNELDYYDSHNVNTR	4	ACTN4
FLEVQYLTGGLIEPDTPGR	3	PLEC
TLSGMESYCVR	2	CCT4
VLTPELYAELR	2	CKB
QAEMEGAVQSIQGELSK	3	CAVIN1
GEETPVIVGSALCALEGRDPELGLK	4	TUFM
ILNDDTALK	2	RAD23B
LFVGNLPADITEDEFK	3	SFPQ
ITSDEPLTK	2	ATXN10
QLEVYTSGGDPESVAGEYGR	3	EIF3L
WFNGQPIHAELSPVTDFR	3	U2AF1
VWNLANCK	2	RACK1
DVLSVAFSSDNR	2	RACK1
DQQEAALVDMVNDGVEDLR	3	GSTP1
GTHTGVWVGVSGSETSEALSR	3	FASN
EDDALWPPPDR	2	MAGOHB
FVINYDYPNSSEDYVHR	3	DDX17
EDQTEYLEER	2	HSP90AA1
VVCDENGSK	2	PABPC4
TGYTLDVTTGQR	2	HNRNPR
FLEGTSCIAGVFVDATK	3	PLEC
LYDILGVPPGASENELK	3	DNAJA2
SCNCLLLK	2	ENO1
TVGALQVLGTEAQSSLLK	3	PRKDC
LAQDPFPLYPGEVLEK	3	MVP
VEPGLGADNSVVR	2	FLNA
IVITGDGDIDHDQALAQAIR	3	EPB41L2
FSGDLDDQTCR	2	SSB
QSLPPGLAVK	2	RPL38
LYGSAGPPPTGEEDTAEK	3	HSPA5
EQAEAEVASLNR	2	TPM3
QEDVIATANLSR	2	TLN2
PSYAFGSVGK	2	FKBP4
NVLLDPQLVPGGGASEM*AVAHALTEK	4	CCT3
EAGGGGVGGPGAK	2	SERBP1
ENDAVTIQVLNQLIQK	3	VPS35
YNPENLATLER	2	EIF3K
DGDSVMVLPTIPEEEAK	3	PRDX6
FDLSQNHPLGMAIFLK	3	FASN
TVSDLIDQK	2	EIF3L
IAVYSCPFDGMITETK	3	CCT8
SEQDQAENEGEDSAVLMER	3	EIF3CL
IISNASCTTNCLAPLAK	3	GAPDH
GNLGAGNGNLQGPR	2	MATR3
ATEGMVVADK	2	PSMB7
TSTVDLPIENQLLWQIDR	3	HSPA4
GHEENGDVVTEPQVAEK	3	ABCF2
EPLPPIQQHIWNMLNPPAEVTTK	4	XRCC5
MTVDESGQLISCSMDDTVR	3	WDR1
GIDVQQVSLVINYDLPTNR	3	EIF4A2
LQVTNVLSQPLTQATVK	3	RPN2
NLIDEDGNNQWPEGLK	3	IPO5
GFAFVQYVNER	2	HNRNPC
SEGALELADVSNELPGLK	3	NSUN2
SADESGQALLAAGHYASDEVR	3	SPTAN1
FMQDPMEIFVDDETK	3	DDX39B
LFEEPEDPSNR	2	PPP2R2A
QPDPDENKPMEDK	3	CAST
VTEGSFVYK	2	GDI2
LFVTNDAATILR	2	CCT8
ERPPAPSSFVFQEETK	3	AKAP12
DLMVGDEASELR	2	ACTR2
IYIDSNNNPER	2	CLTC
YDDMASAMK	2	YWHAH
MLDMGFEPQIR	2	DDX3X
VQAELDETK	2	YKT6
RDPGVITYDLPTPPGEK	3	VARS
EVVKPVPITSPAVSK	3	PDLIM5
YAVWFGGSMLASTPEFYQVCHTK	4	ACTR3
GTVTDFPGFDER	2	ANXA5
AENNSEVGASGYGVPGPTWDR	3	DHX9
GPQLFHMDPSGTFVQCDAR	3	PSMA5
GFGFVTYATVEEVDAAM*NAR	3	HNRNPA1
ILYSQCGDVMR	2	MYL6
NNFEGEVTK	2	P4HB
LVINSGNGAVEDR	2	CD44
TAVVVGTITDDVR	2	RPL18
QDLPALEEK	2	HSPA4
ECPSDECGAGVFMASHFDR	3	RPS27A
YADLTEDQLPSCESLK	3	PGAM1
VVTDTDETELAR	2	EIF2S1
ADIEVACYGYEGIDAVK	3	EIF2S1
EETEIIEGEVVEIQIDRPATGTGSK	4	RUVBL2
NASTFEDVTQVSSAYQK	3	CTTN
GISQEQMQEFR	2	ACTN4
NGQDLGVAFK	2	HNRNPU
MPPYDEQTQAFIDAAQEAR	3	PRKCSH
VQISPDSGGLPER	2	KHSRP
NMGGPYGGGNYGPGGSGGSGGYGGR	3	HNRNPA2B1
EVENLILENTQLLETK	3	SPAG9
NTGIICTIGPASR	2	PKM
VPADTEVVCAPPTAYIDFAR	3	TPI1
AQAVSEDAGGNEGR	2	EIF3B
TQNDVDIADVAYYFEK	3	EPCAM
VGEQAQVVIIDMNDPSNPIR	3	CLTC
SLGETQLVLYGDVEELK	3	CKAP4
NTNDANSCQIIIPQNQVNR	3	GDI1
EM*EENFAVEAANYQDTIGR	3	VIM
QPTVTSVCSETSQELAEGQR	3	PDLIM5
IMLFTNEDNPHGNDSAK	3	XRCC6
QLTVQMMQNPQILAALQER	3	NAP1L1
LYEWTTEK	2	DDB1
FLLHQETLPEQLLAEK	3	NUP133
KEDVGTVVGIDLGTTYSCVGVFK	4	HSPA5
FFDHSGTLVMDAYEPEISR	3	SPCS2
VLQALGSEPIQYAVPVVK	3	MYO1C
TLYVEEVVPNVIEPSFGLGR	3	GARS
YGDLLPADGILIQGNDLK	3	ATP2B1
FDDGAGGDNEVQR	2	PSMC2
MREDYDSVEQDGDEPGPQR	3	RBM8A
LATQLTGPVMPVR	2	RPL13
APFDLFENK	2	HSP90AB1
IMNVIGEPIDER	2	ATP5F1B
TLSDYNIQK	2	UBC
NYPNTFWMNPQYLIK	3	CAPN2
DIISIAEDEDLR	2	XRCC6
QAIPLDENEGIYVQDVK	3	MVP
VAQPTITDNK	2	FLNA
QEMAFYSLPEFEEWK	3	TOP2A
ACGNFGIPCELR	2	PAICS
FVEGLPINDFSR	2	MDH1
ELVVTQLGYDTR	2	PFKP
LPYDVTPEQALAHEEVK	3	IQGAP1
EAATLEVERPLPMEVEK	3	HDGF
SSILLDVKPWDDETDMAQLEACVR	4	EEF1D
IFCCHGGLSPDLQSMEQIR	3	PPP1CA
DVVENGETADQTLSLMEQLR	3	QARS
FWEVISDEHGIDPTGTYHGDSDLQLDR	4	TUBB
LVLPAPQISDAELQEVVK	3	CDC5L
EEEGTGVVHQAPYFGAEDYR	3	IARS
FWEVISDEHGIDPTGTYHGDSDLQLER	4	TUBB4B
DVSGPMPDSYSPR	2	VARS
FLAEEGFYK	2	STT3A
GTEVQVDDIK	2	RUVBL2
SNTAGSQSQVETEA	2	FKBP4
AVFDETYPDPVR	2	AARS
TGQPMINLYTDR	2	FUS
LSIPTYGLQCTR	2	FASN
ADRDESSPYAAMLAAQDVAQR	3	RPS14
GHVFEESQVAGTPMFVVK	3	EEF2
GSNTIASAAADK	2	CSE1L
VVGCSCVVVK	2	RPS12
NIELICQENEGENDPVLQR	3	MAPRE1
VLNNMEIGTSLFDEEGAK	3	PGK1
GVVPLAGTNGETTTQGLDGLSER	3	ALDOA
IGPYQPNVPVGIDYVIPK	3	MATR3
FTDEEVDELYR	2	MYL12A
QHFPATPLLDYALEVEK	3	ACLY
ALVLDCHYPEDEVGQEDEAESDIFSIR	4	C1QBP
ILDSVGIEADDDR	2	RPLP2
QVVNFGPGPAK	2	PSAT1
VAPQNDSFGTQLPPMHQQQR	3	FUBP1
FSPFPVQDRPESSLVFK	3	SRRM2
IGEEQSAEDAEDGPPELLFIHGGHTAK	4	RBBP7
YVRPGGGFEPNFMLFEK	3	GPX1
IPGGIIEDSCVLR	2	CCT3
SLYVAEYHSEPVEDEKP	3	DDX6
GAGSYTIMVLFADQATPTSPIR	3	FLNA
IEDVTPIPSDSTR	2	RPS14
GQEVETSVTYYR	2	CYB5B
AFCEPGNVENNGVLSFIK	3	YARS
VNIAFNYDMPEDSDTYLHR	3	DDX39B
SVDPTLALSVYLR	2	CLTC
MVSDINNGWQHLEQAEK	3	ACTN4
VLISDSLDPCCR	2	PHGDH
TVDFTQDSNYLLTGGQDK	3	STRAP
IQYQLVDISQDNALRDEMR	3	SH3BGRL3
GFFDPNTHENLTYLQLLER	3	EPPK1
LFECDRDQMYYNLLK	3	LRPPRC
TQLASWSDPTEETGPVAGILDTETLEK	4	PLEC
LDPGSEETQTLVR	2	EEF1G
FVIGGPQGDAGLTGR	2	MAT2A
DNPGVVTCLDEAR	2	UBA1
LQTTDNLLPMSPEEFDEVSR	3	STAT1
VAGMDVELTVEER	2	YWHAE
NQWIDNVEK	2	VCL
VLFPGNSTQYNILEGLEK	3	MAP1B
NCIVLIDSTPYR	2	RPS8
YPVNSVNILK	2	TCP1
NQALNTDNYGHDLASVQALQR	3	SPTAN1
GEDVPLTEQTVSQVLQSAK	3	COPZ1
ESYSIYVYK	2	HIST2H2BC
EENVGLHQTLDQTLNELNCI	3	TPM4
NVEELVIVLK	2	COPB1
REDEEESLNEVGYDDIGGCR	3	VCP
SDIDEIVLVGGSTR	2	HSPA5
TETITGFQVDAVPANGQTPIQR	3	FN1
VVSQYSSLLSPMSVNAVMK	3	CCT4
MLPTIIADNAGYDSADLVAQLR	3	CCT2
SLEGADLPNLLFYGPPGTGK	3	RFC4
DNLTLWTSENQGDEGDAGEGEN	3	YWHAB
EEFTAFLHPEEYDYMK	3	CALU
SEALPTDLPAPSAPDLTEPK	3	PRKCSH
LTESPCALVASQYGWSGNMER	3	HSP90B1
TVYGGGCSEMLMAHAVTQLANR	3	CCT2
GLESLPPLRPQQNPVLPVAGER	3	MARS
GYDYGPHFQGILEASLEGDSGR	3	FASN
ALSVGNIDDALQCYSEAIK	3	STIP1
LGQSDPAPLQHQMDIYQK	3	TKT
VGAEDADGIDMAYR	2	AARS
DIGAIAQVHAENGDIIAEEQQR	3	DPYSL2
SGQPVTADDLGVTGALTVLMK	3	MTHFD1L
NPPGFAFVEFEDPRDAEDAVR	3	SRSF7
AEDNADTLALVFEAPNQEK	3	PCNA
GVVDSDDLPLNVSR	2	HSP90B1
IDFDSVSSIMASSQ	2	EIF3K
GAVVGIDLGTTNSCVAVMEGK	3	HSPA9
TTPSYVAFTDTER	2	HSPA8
DTVDPVQDEMLAR	2	MCM2
AGTGVDNVDLEAATR	2	PHGDH
LEDTENWLYEDGEDQPK	3	HSPA4
DELFALEQSCAQVVLQAANER	3	FSCN1
PLPPAPAPDEYLVSPITGEK	3	SF3A1
AGNFYVPAEPK	2	RPL7
SGDAAIVDMVPGKPMCVESFSDYPPLGR	4	EEF1A1P5
WLLLTGISAQQNR	2	CLTC
VEFETSEEVDVTPTFDTMGLR	3	EIF4A3
VNQAIWLLCTGAR	2	RPS5
AAPCIYWLPLTDSQIVQK	3	ACIN1
MLVDDIGDVTITNDGATILK	3	TCP1
EGRPSGEAFVELESEDEVK	3	HNRNPH1
ALEQQVEEMK	2	MYH9
GVVDSEDLPLNISR	2	HSP90AA1
WQHDLFDSGFGGGAGVETGGK	3	ALYREF
LESEEEGVPSTAIR	2	CDK1
VYINYYDMNAANVGWNNSTFA	3	MIF
AASADSTTEGTPADGFTVLSTK	3	H2AFY
ELSTTLNADEAVTR	2	HSPA4
FFTGDVFGYHGYTFANLGEHEFVEEK	4	SAE1
IHEAIIQSPPIDYFDVFK	3	ARMT1
EVSQPDWTPPPEVTLVLTK	3	PDIA4
ILPVFDEPPNPTNVEESLK	3	TMOD3
MAKPEEVLVVENDQGEVVR	3	XPO1
LTETVVTEYLNSGNANEAVNGVR	3	EIF4G2
GEDLTEEEDGGIIR	2	FKBP4
LLDEEEATDNDLR	2	PDCD6IP
DNLTLWTSDSAGEECDAAEGAEN	3	YWHAQ
EQLEEEEEAK	2	MYH9
ETGANLAICQWGFDDEANHLLLQNNLPAVR	4	CCT5
QTTVSNSQQAYQEAFEISK	3	YWHAB
TTYLEDLPPPPEYELAPSK	3	GRSF1
LLDAVDTYIPVPAR	2	TUFM
ILNAHMDSLQWIDQNSALLQR	3	NUP62
LHEEEIQELQAQIQEQHVQIDVDVSK	4	VIM
GLTMLDHEQVTPEDPGAQFLIR	3	SAE1
REEEEFNTGPLSVLTQSVK	3	SNRPD2
FVDGLMIHSGDPVNYYVDTAVR	3	RPS3
CFSIDNPGYEPEVVAVHPGGDTVAIGGVDGNVR	4	WDR1
LAPITSDPTEATAVGAVEASFK	3	PKM
KITIADCGQLE	2	PPIA
LYGSAGPPPTGEEDTAEKDEL	3	HSPA5
CQVFEETQIGGER	2	CCT7
VDFPQDQLTALTGR	2	MDH2
DFSALESQLQDTQELLQEENR	3	MYH9
ELPPDQAEYCIAR	2	ACTN1
DYLDFLDDEEDQGIYQSK	3	MCM3
SGDAAIVDMVPGK	2	EEF1A1P5
GFFICDQPYEPVSPYSCK	3	EPRS
AVDDLNLHSYSNLPIWVNK	3	DYNC1H1
VNESSLNWPQLENIGNFIK	3	CNN3
AVTLHDQGTAQWADLSSQFYLR	3	UBA1
TFNQVEIKPEMIGHYLGEFSITYK	4	RPS15
ILGADTSVDLEETGR	2	ATP5F1A
TDLNPDNLQGGDDLDPNYVLSSR	3	CKB
SWDVETATELLLSN	2	UBE2K
QYPWGVAEVENGEHCDFTILR	3	2022-09-07
FNDEHIPDSPFVVPVASLSDDAR	3	FLNC
QFVVFEGNHYFYSPYPTK	3	RPN1
NFSDNQLQEGK	2	TAGLN2
DNLTLWTADNAGEEGGEAPQEPQS	3	SFN
LLAETHYQLGLAYGYNSQYDEAVAQFSK	4	NASP
SEEMQTVQQEQLLQETQALQQSFLSEK	4	PLEC
KPVVDCVVSVPCFYTDAER	3	HSPA4
TELFIAAEGIHTGQFVYCGK	3	RPL8
[truncated: 601 more rows]

## Sheet: cell kinase (100)
GeneSymbol	Peptide (TMTpro16-labeled)
AAK1	FQNPQTEGVNAVEDEIK
AAK1	PQAPPSQPLPQTQAK
AAK1	QPQAPPTPQQTPSTQAQGLPAQAQATPQHQQQLFLK
ABL2	AALGAVPISGK
ABL2	KYELTGLPEQDR
ABL2	HTPADVQLIGTDSQGNK
ACVR1	VVCVDQQRPNIPNR
ACVR1	TPPSPGQAVECCQGDWCNR
ACVR1	GCFQVYEQGK
AKT1	SGSPSDNSGAEEMEVSLAK
AKT1	KQEEEEMDFR
AKT1	LGGGSEDAK
AKT3	FYGAEIVSALDYLHSGK
AKT3	TDGSFIGYK
AKT3	LGGGPDDAK
ARAF	VSQPTAEQAQAFK
ARAF	FLFHGFR
ARAF	IGTGSFGTVFR
ATM	TILNHVLHVVK
ATM	NLEDVVVPTMEIK
ATM	WAILNVMGK
ATR	LQSFFSQYK
ATR	THVLDIEQR
ATR	YIVLHFGR
AURKB	VMENSSGTPDILTR
AURKB	SNVQPTAAPGQK
AURKB	LYNYFYDR
AXL	EFDHPNVMR
AXL	TLGEGEFGAVMEGQLNQDDSILK
AXL	LGDQPVYLPTQMLVK
BCR	VPELYEIHK
BCR	GHGQPGADAEK
BCR	VSGVATDIQALK
BRD2	QPVDAVK
BRD2	VVHIIQAR
BRD2	PVDASALGLHDYHDIIK
BRD3	VAQMPQEEVELLPPAPK
BRD3	ADTTTPTTSAITASR
BRD3	LQDVSGQLSSSK
BUB1	NQGSELSGVISSACDK
BUB1	APCLPVTYQQTPVNMEK
BUB1	TSEPLHNVQVLNQMITSK
BUB1B	LLPEEDLDVK
BUB1B	IMSTLQGALAQESACNNTLQQQK
BUB1B	EAELLTSAEK
CAMK2D	ESTESSNTTIEDEDVK
CAMK2D	MLTINPAK
CAMK2D	VTEQLIEAINNGDFEAYTK
CASK	QGTLHVGDEIR
CASK	DDLIPCK
CASK	IHEQGLIAILDVEPQALK
CDC42BPB	TSSLLILTENENEK
CDC42BPB	HNEMEEAVGTIK
CDC42BPB	DANLTLESK
CDK2	APEILLGCK
CDK2	DLKPQNLLINTEGAIK
CDK2	TYTHEVVTLWYR
CDK4	APPPGLPAETIK
CDK4	DPHSGHFVALK
CDK4	VTLVFEHVDQDLR
CDK5	LPDYKPYPMYPATTSLVNVVPK
CDK5	LHDVLHSDK
CDK5	DLLQNLLK
CDK6	ADQQYECVAEIGEGAYGK
CDK6	LFDVCTVSR
CDK6	PQNILVTSSGQIK
CDK7	RTEALEQGGLPK
CDK7	PNNLLLDENGVLK
CDK7	LDFLGEGQFATVYK
CDK8	IFNVMGFPADK
CDK8	AFHLLQK
CDK8	LLTMDPIK
CDK9	IDSDDALNHDFFWSDPMPSDLK
CDK9	QYDSVECPFCDEVSK
CDK9	AANVLITR
CHUK	LNHANVVK
CHUK	EIWHLLK
CHUK	YSEQMTYGISSEK
CLK1	HPFFDLLK
CLK1	SEIQVLEHLNTTDPNSTFR
CLK1	EFMLSQDVEHER
COQ8A	IHNLIPVMLR
COQ8A	QSADFMPLK
COQ8A	LGQMLSIQDDAFINPHLAK
CSK	LLYPPETGLFLVR
CSK	YNFHGTAEQDLPFCK
CSK	EGIIPANYVQK
CSNK2A2	REPFFHGQDNYDQLVR
CSNK2A2	RWENFIHSENR
CSNK2A2	PHNVMIDHQQK
DDR2	YLSSLNFVHR
DDR2	QVLDGNSNPYDIFLK
DDR2	FMATQIASGMK
DYRK1A	IVEVLGIPPAHILDQAPK
DYRK1A	VYNDGYDDDNYDYIVK
DYRK1A	HINEVYYAK
EEF2K	ESENSGDSGYPSEK
EEF2K	PLFHLEHYIEGK
EEF2K	HMPDPWAEFHLEDIATER
EGFR	DTCPPLMLYNPTTYQMDVNPEGK
EGFR	VCQGTSNK
EGFR	VCNGIGIGEFK
EIF2AK1	VGTCLYASPEQLEGSEYDAK
EIF2AK1	REEEGDGAGAVAAPPAIDFPAEGPDPEYDESDVPAEIQVLK
EIF2AK1	NDESSSSSIIFAEPTPEK
EIF2AK2	LTVNYEQCASGVHGPEGFHYK
EIF2AK2	YMSPEQISSQDYGK
EIF2AK2	FDLPDMK
EIF2AK4	SSEIEILAVDLPK
EIF2AK4	ISPAIDYTYDSDILK
EIF2AK4	LSHPNVVR
FER	EDLPQELK
FER	PLAEQDWYHGAIPR
FER	HFIIQYVDNMYR
GAK	TPEIIDLYSNFPIGEK
GAK	FGKPELPR
GAK	EAPPWENSSMR
GSK3A	TPPEAIALCSSLLEYTPSSR
GSK3A	TSSFAEPGGGGGGGGGGPGGSASGPGGTGGGK
GSK3A	DIKPQNLLVDPDTAVLK
GSK3B	VIGNGSFGVVYQAK
GSK3B	LCDSGELVAIK
GSK3B	PVQQPSAFGSMK
HSPB8	DGYVEVSGK
HSPB8	TPPPFPGEPWK
HSPB8	LSSAWPGTLR
IKBKB	LSQPGQLMSQPSTASNSLPEPAK
IKBKB	VIYTQLSK
IKBKB	DLKPENIVLQQGEQR
JAK1	YDPEGDNTGEQVAVK
JAK1	EISNLLVATK
JAK1	YLATLETLTK
LATS1	EDQPSLPK
LATS1	ITHPTDTSNFDPVDPDK
LATS1	AEHNMSK
LIMK1	LEHWLETLR
LIMK1	YTVVGNPYWMAPEMINGR
LIMK1	NVVVADFGLAR
LYN	DSLSDDGVDLK
LYN	DFDPVHGDVIK
LYN	QLLAPGNSAGAFLIR
MAP2K7	TGHVIAVK
MAP2K7	VLQEEPPLLPGHMGFSGDFQSFVK
MAP2K7	TDFEVLTK
MAP3K7	SIQDLTVTGTEPGQVSSR
MAP3K7	IMWAVHNGTRPPLIK
MAP3K7	MSADMSEIEAR
MAP4K4	TMIVHDDVESEPAMTPSK
MAP4K4	VYPLINR
MAP4K4	DSPLQGSGQQNSQAGQR
MAPK1	APTIEQMK
MAPK1	VADPDHDHTGFLTEYVATR
MAPK1	LFPNADSK
MAPK7	EEDGEDGSAEPPGPVK
MAPK7	SQVEDPLPPVFSGTPK
MAPK7	EAIVAEIEDFHAR
MAPK9	VIEQLGTPSAEFMK
MAPK9	EHAIEEWK
MAPK9	GCVIFQGTDHIDQWNK
MARK2	FLILNPSK
MARK2	ISGTSMAFK
MARK2	DTEQPTLGHLDSK
MET	EVFNILQAAYVSK
MET	SVSNSILECYTPAQTISTEFAVK
MET	AFFMLDGILSK
MINK1	QLQQEHAYLK
MINK1	GQSPPSK
MINK1	SQSLQDQPTR
MLKL	HIITLGQVIHK
MLKL	CMQEIPQEQIK
MLKL	FLTASQDK
MYLK	SSLPPVLGTESDATVK
MYLK	DFISNLLK
MYLK	LQDVHVAEGK
NRBP1	VIFITEYMSSGSLK
NRBP1	TPTPEPAEVETR
NRBP1	VVLMQCNIESVEEGVK
PAK2	YLSFTPPEK
PAK2	GTEAPAVVTEEEDDDEETAPPVIAPRPDHTK
PAK2	ELLQHPFLK
PAK4	LSDFGFCAQVSK
PAK4	PLVDPACITSIQPGAPK
PAK4	LAAGRPFNTYPR
PASK	VLEDCWIEDPK
PASK	GLSSGWSSPLLPAPVCNPNK
PASK	ACGLLGYSSQDLIGQK
PBK	LLHGDIK
PBK	GLSHSPWAVK
PBK	SSNVVIK
PDK2	NASLAGAPK
PDK2	DAYDMAK
PDK2	VMVALGEEDLSIK
PDK3	TTPEADDWSNPSSEPR
PDK3	MLINQHTLLFGGDTNPVHPK
PDK3	ATVELYEDRK
PDPK1	LEYDFPEK
PDPK1	AGNEYLIFQK
PDPK1	TYYLMDPSGNAHK
PIK3R4	QDSNVNEEWK
PIK3R4	FLELVQLK
PIK3R4	SMFGSLDPPNMPQALPK
PKN3	TSTFCGTPEFLAPEVLTQEAYTR
PKN3	LALEQLLEQLPPAHPLR
PKN3	ALAEAQAQLQESSQK
PLK1	TLCGTPNYIAPEVLSK
PLK1	MLQTDPTARPTINELLNDEFFTSGYIPAR
PLK1	IGDFGLATK
PRKAA2	IGEHQLTGHK
PRKAA2	SYLLDFK
PRKAA2	QDLPSYLFPEDPSYDANVIDDEAVK
PRKACB	GSEVESVK
PRKACB	DLKPENLLIDHQGYIQVTDFGFAK
PRKACB	GSGDTSNFDDYEEEDIR
PRKCD	TGVAGEDMQDNSGTYGK
PRKCD	CNINNFIFHK
PRKCD	ASTFCGTPDYIAPEILQGLK
PRKD2	QLACSIVDQK
PRKD2	EFVLLPAASELAHVK
PRKD2	APAFCDHCGEMLFGLVR
PRKDC	WLLAHCGRPQTECR
PRKDC	LTPLPEDNSMNVDQDGDPSDRMEVQEQEEDISSLIR
PRKDC	GLSSLLCNFTK
PRPF4B	ENVDTFEASVK
PRPF4B	TNNHMLK
PRPF4B	DQHFDQNLNFMYIEVDK
PTK2	LAQQYVMTSLQQEYK
PTK2	QFDHPHIVK
PTK2	GCNPTHLADFTQVQTIQYSNSEDK
PTK7	VVLAPQDVVVAR
PTK7	EAEPHYMVLEYVDLGDLK
PTK7	SEFGEVFLAK
PXK	IQGLELQQIK
PXK	SYFSQFR
PXK	QILEVLK
ROCK1	LEEANSMLTK
ROCK1	NSLTFPDDNDISK
ROCK1	LLEFELAQLTK
ROCK2	NSLCFPEDAEISK
ROCK2	ADSEQLAR
ROCK2	ETAAPVVPELSSDIDSSNFDDIEDDKGDVETFPIPK
RPS6KA4	VSVENFELLK
RPS6KA4	GGELLEHIR
RPS6KA4	GLLTVDPAK
SCYL1	GDPFATLSAR
SCYL1	LESVSEDPTQLEEVEK
SCYL1	FFQELSK
SLK	EEIGSLSK
SLK	AEVTEEVEDGKEEDEEEETENSLPIPASK
SLK	ILNEKPTTDEPEK
SMG1	PIVFALEHVR
SMG1	QEAVTVPVCEDQLK
SMG1	SEVQNLLPDTITEEEK
SRC	GPSAAFAPAAAEPK
SRC	LDSGGFYITSR
SRC	PGTMSPEAFLQEAQVMK
SRPK1	IIHTDIKPENILLSVNEQYIR
SRPK1	SNYQGLPLPCVK
SRPK1	STAGNFLVNPLEPK
SRPK2	VLAIQAR
SRPK2	TTGLEEAAEAETAK
SRPK2	IADLGNACWVHK
STK26	NNPPTLVGDFTK
STK26	GEPPNSDMHPMR
STK26	TQQVVAIK
STK3	LSEDSLTK
STK3	GLEYLHFMR
STK3	QVPVESDLQEIIK
STK33	VTDFGLAVK
STK33	TPVTPSQGTATK
STK33	LENIMVK
STK39	LIGFAQLSVS
STK39	EVLEGLDYLHR
STK39	VLMLTLQNDPPTLETGVEDK
TAOK2	ELAALLEAQK
TAOK2	LPGSDNLYDDPYQPEITPSPLQPPAAPAPTSTTSSAR
TAOK2	DPDVAELFFK
TAOK3	ENLQHTQAEEEAHLLTQQR
TAOK3	EIETFDMESLR
TAOK3	NHQLEVTPK
TBK1	YQEYTNELQETLPQK
TBK1	AMTHFTDECVK
TBK1	LFAIEEETTTR
TLK2	TNGAENETLTLAEYHEQEEIFK
TLK2	PVVTPEAK
TLK2	IDVQQLACDPYLLPHIR
TRIM24	LENYFEELLK
TRIM24	QNPVVEQNSQPPSGLSSNQLSK
TRIM24	HIIDNFFVK
TRIM33	FNEADSEVAQAGK
TRIM33	QEPGTEDEICSFSGGVK
TRIM33	NVVNLGNLVIESK
TRRAP	VNTLVAAANSLDNLCR
TRRAP	GMLQLLSNCPAETAHLR
TRRAP	TATGAISAVFGR
TTK	YVLGQLVGLNSPNSILK
TTK	ISIPELLAHPYVQIQTHPVNQMAK
TTK	LIDFGIANQMQPDTTSVVK
EPHA2	APQDPASMPCTRPPSAPHYLTAVGMGAK
EPHA2	TYVDPHTYEDPNQAVLK
EPHA2	MQQYTEHFMAAGYTAIEK

## Sheet: cell proteolysis (100)
GeneSymbol	Peptide (TMTpro16-labeled)
ANAPC1	SQALAVYK
ANAPC1	VTLELSNGSMVR
ANAPC1	WVDSNVPQIIR
ANAPC10	EIGSQAVWSLSSCK
ANAPC10	IYTPVEESSIGK
ANAPC10	SDESYTPSK
ANAPC2	QQLLVSLK
ANAPC2	DQQLVYSAGVYR
ANAPC2	LEVPEDIR
ANAPC4	LLAFALADTK
ANAPC4	LGQSIESSYSSIQK
ANAPC4	ASAELQTLLMNQLTVK
ANAPC5	YAALNLAALHCR
ANAPC5	ALTPASLQK
ANAPC5	CQVASAASYDQPK
ANAPC7	GMDVYGYLLAR
ANAPC7	FEQAQMLDPYLIK
ANAPC7	NALANQSDCVLHR
BIRC2	AVEDISSSR
BIRC2	QAEEMASDDLSLIR
BIRC2	YDFSCELYR
BIRC6	INATSHVIQHPMYGAGHK
BIRC6	VIDGTSGATLQASALSAK
BIRC6	IFSQMNNIMSK
BRCA1	VEEVQNVINAMQK
BRCA1	VSNNAEDPK
BRCA1	DTMQHNLIK
BTRC	VLEGHEELVR
BTRC	LWDIECGACLR
BTRC	AAVNVVDFDDK
CBL	VPVSAPSSSDPWTGR
CBL	ALVIAQNNIEMAK
CBL	VCVPSSASALGTASK
CBLB	NSPPYILDILPDTYQHLR
CBLB	LLGEGSPK
CBLB	SYNPDLTGLCEPTPHDHIK
CDC16	CYDFDVHTMK
CDC16	AIGNEVTVDK
CDC16	LCNEEQELLR
CDC20	AWALNLNGFDVEEAK
CDC20	LSGKPQNAPEGYQNR
CDC20	ILDAPEIR
CDC23	NQGETPTTEVPAPFFLPASLSANNTPTR
CDC23	CCAFNDTREEGK
CDC23	AAHFLHGCNSK
CDC27	ISTITPQIQAFNLQK
CDC27	LDSSIISEGK
CDC27	GGITQPNINDSLEITK
CDC34	FPIDYPYSPPAFR
CDC34	VPTTLAEYCVK
CDC34	PLVPSSQK
COP1	TASQLDEFQECLSK
COP1	ELSVLEEDIK
COP1	PSAGVGGSSSSLGSGSR
CUL1	GAGVPPSK
CUL1	DGEDLMDESVLK
CUL1	IQDGLGELK
CUL2	AVSTGLPHMIQELQNHIHDEGLR
CUL2	FSDIYALCVAYPEPLGER
CUL2	GADYMDCLYR
CUL3	TEDLGCMYK
CUL3	EIENGHIFTVNDQFTSK
CUL3	DMSISNTTMDEFR
CUL4A	DIMVHFK
CUL4A	ETVEEQVSTTER
CUL4A	PAALAAAPAK
CUL4B	DIMIQFK
CUL4B	AHIISDQK
CUL4B	LITYLDQTTQK
CUL5	LHLMFSLMDK
CUL5	TQAPSYLQQNGVQNYMK
CUL5	LALPADSVNIK
CUL7	EPPSQSPNTPLQR
CUL7	DYAVVLNQLGAR
CUL7	MLGEDGQVIGPSQESAGEVGALDK
DDB1	SDPNRETDDTLVLSFVGQTR
DDB1	IAVMELFRPK
DDB1	DPNTYFIVGTAM*VYPEEAEPK
DDB2	TSEIVLRPR
DDB2	YPDPNFK
DDB2	ASFLYSLPHR
ELOB	DDQLLDDGK
ELOB	PQDSGSSANEQAVQ
ELOB	ADDTFEALCIEPFSSPPELPDVMKPQDSGSSANEQAVQ
ELOC	VCM*YFTYK
ELOC	REHALTSGTIK
ELOC	EHALTSGTIK
FANCL	AFWDVMDEIDEK
FANCL	TVYEGFISAQGR
FANCL	QCPLLLPQNR
FBXO2	VEELPGDSGVEFTHDESVK
FBXO2	VTNSSVWVEP
FBXO2	FEHGGQDSVYWK
FBXO4	DLPSWSSVDWK
FBXO4	VCEVVDGFIYVANAEAHK
FBXO4	EEVDEAASTLTR
FBXW11	GVYCLQYDDEK
FBXW11	NRPTDGPPNSFYR
FBXW11	TSLECLK
FBXW8	NADLDSFTTHR
FBXW8	AYEFAVDQLAFQSPLPVCR
FBXW8	EGAGGGEQLVDQLIR
FZR1	LSMLEGHTAR
FZR1	VGALAWNAEQLSSGSR
FZR1	WSTDHQLLASGGNDNK
HERC1	EVVPLPQQVLCLK
HERC1	EGVAVLYSK
HERC1	GVTIPNSGADTLGR
HERC2	QPDVNELK
HERC2	VTKPEPAALPGLDTK
HERC2	DLINTGICESSGK
HERC4	YVPNLLK
HERC4	LTSSLPDVEALR
HERC4	LIWFSDK
HUWE1	ISESPSEIMESLTK
HUWE1	GPNAVQLVK
HUWE1	TDATTAIIK
ITCH	NYEQWQLQR
ITCH	SALDNGPQIAYVR
ITCH	VSTNGSDDPEDAGAGENRR
KEAP1	FLPLQSQCPEGAGDAVMYASTECK
KEAP1	IFEELTLHKPTQVMPCR
KEAP1	QIDQQNCTC
KLHL13	VFDLPESLGGIR
KLHL13	AMFTGGMK
KLHL13	IIDFIYTAK
KLHL9	AMMASASDYFK
KLHL9	IANTYNLIEVDK
KLHL9	SAAGELATVECYNPR
MAP3K1	AAQQQTVQQQPLAGSR
MAP3K1	LYLLQQIGPNSFLIGGDSPDNK
MAP3K1	IADFGAAAR
MGRN1	SPSLQSETVHYK
MGRN1	LSEDVDAPPPLGGAELALR
MGRN1	SPSSPIHEEDEEK
MID1	EIPIEPAPHLR
MID1	QNHYTVHGLQSGTK
MID1	LIQTCQHVEVNASR
NEDD4	RPTPQDNLTDAENGNIQLQAQR
NEDD4	QNDIPNK
NEDD4	FIIDEELFGQTHQHELK
NEDD4L	DFLLRPR
NEDD4L	TYYVNHNNR
NEDD4L	ITQWEDPR
PIAS1	YCTDCDEIQFK
PIAS1	KPTWVCPVCDK
PIAS1	LTADPDSEIATTSLR
PIAS2	FQEDGSWCPMRPK
PIAS2	IESSSVLSK
PIAS2	LCLAETSCPQEDNYPNSLCIK
PIAS3	LTADPDSEVATTSLR
PIAS3	EASEVCPPPGYGLDGLQYSPVQGGDPSENK
PIAS3	GVLTSGHQPSSVLR
PIAS4	VNHSYCSVPGYYPSNKPGVEPK
PIAS4	AVQVVLR
PIAS4	ALQLVQFDCSPELFK
PML	MESEEGK
PML	LQDLSSCITQGK
PML	GPSYGEDVSNTTTAQK
PPIL2	MYITCAEYTHFYGGK
PPIL2	QDIITLQDPTNLDK
PPIL2	QDPSYYLK
PRPF19	ALQDEWDAVMLHSFTLR
PRPF19	YIAENGTDPINNQPLSEEQLIDIK
PRPF19	ILTGGADK
SAE1	VVFCPVK
SAE1	FFTGDVFGYHGYTFANLGEHEFVEEK
SAE1	GNGIVECLGPK
SKP1	VIQWCTHHK
SKP1	GLLDVTCK
SKP1	RTDDIPVWDQEFLK
SKP2	TSELLSGMGVSALEK
SKP2	LASDESLWQTLDLTGK
SKP2	LLSQGVIAFR
SMURF1	IDIPPYESYEK
SMURF1	GIEAQFLALQK
SMURF1	EEIFEESYR
SMURF2	GFNEVIPQHLLK
SMURF2	LLQFVTGSSR
SMURF2	DLSNINCEELGPLPPGWEIR
STUB1	YMADMDELFSQVDEK
STUB1	ALELDGQSVK
STUB1	SPLTQEQLIPNLAMK
SYVN1	EEMVTGAK
SYVN1	AAEMEHLLER
SYVN1	HQFYPTVVYLTK
TRAF6	METQSMYVSELK
TRAF6	GFGYVTFMHLEALR
TRAF6	NFQETIHQLEGR
TRIM32	ITSLTQLTDNLTVLK
TRIM32	VGHVGPLQIGQAVK
TRIM32	EILHFPK
TRIM37	LITLMGQK
TRIM37	SSIENLWGLQPRPPASLLQPTASYSR
TRIM37	LSVFCWTCK
TRIP12	MADPESNQEAVNSSAAR
TRIP12	TVNREELLK
TRIP12	SPTTTQSPK
UBA1	AENYDIPSADR
UBA1	QPAENVNQYLTDPK
UBA1	QLLHNFPPDQLTSSGAPFWSGPK
UBA2	ASNEDGDIK
UBA2	GTILISSEEGETEANNHK
UBA2	FAMVAPDVQIEDGK
UBA3	VPNCNVVPHFNK
UBA3	VLVIGAGGLGCELLK
UBA3	QFLFRPK
UBA6	KPDHVPISSEDER
UBA6	YYFSHDTD
UBA6	VCPTTETIYNDEFYTK
UBA7	VLVSGLQGLGAEVAK
UBA7	VDGVAAALDSFQAR
UBA7	VTELVQQLTGQAPAPGQR
UBE2C	GISAFPESDNLFK
UBE2C	YLQETYSK
UBE2C	WVGTIHGAAGTVYEDLR
UBE2E3	ELAEITLDPPPNCSAGPK
UBE2E3	DNWSPALTISK
UBE2E3	GDNIYEWR
UBE2F	LHCFQLTVTPDEGYYQGGK
UBE2F	FQFETEVPDAYNMVPPK
UBE2F	EVAELEANLPCTCK
UBE2G1	AHLTFPK
UBE2G1	QLAELNK
UBE2G1	DYPLRPPK
UBE2G2	WSPVQSVEK
UBE2G2	FTCEMFHPNIYPDGR
UBE2G2	DDREQFYK
UBE2H	SPSIGFMNK
UBE2H	MDTDVVK
UBE2H	HEVTILGGLNEFVVK
UBE2I	NPDGTMNLMNWECAIPGK
UBE2I	DDYPSSPPK
UBE2I	DHPFGFVAVPTK
UBE2J1	IVLPPEYPMKPPSIILLTANGR
UBE2J1	DVLLPLK
UBE2J1	SGSDSSQADQEAK
UBE2J2	QLAVQSLAFNLK
UBE2J2	EFPFKPPSIYMITPNGR
UBE2J2	GPEMTPYEGGYYHGK
UBE2K	IPETYPFNPPK
UBE2K	DQWAAAMTLR
UBE2K	GEIAGPPDTPYEGGR
UBE2L3	IEINFPAEYPFKPPK
UBE2L3	GQVCLPVISAENWK
UBE2L3	NIQVDEANLLTWQGLIVPDNPPYDK
UBE2M	VGQGYPHDPPK
UBE2M	DINELNLPK
UBE2M	LFEQNVQR
UBE2N	IYHPNVDK
UBE2N	LELFLPEEYPMAAPK
UBE2N	LELFLPEEYPM*AAPK
UBE2O	IGNTEDGAPHKEDEPSVGQVAR
UBE2O	NMTVEQLLTGSPTSPTVEPEKPTR
UBE2O	CLYVFPAK
UBE2Q1	SLVQIHEK
UBE2Q1	LLESIFHR
UBE2Q1	VDQDSALHNDLQILK
UBE2R2	SLQEEPVEGFR
UBE2R2	FPIDYPYSPPTFR
UBE2R2	ALMLELK
UBE2S	DFPASPPK
UBE2S	EVTTLTADPPDGIK
UBE2S	HVLLTIK
UBE2Z	CPCPEPLR
UBE2Z	SFLEYYDFYEVACK
UBE2Z	GHFDYQSLLMR
UBE3A	AACSAAAMEEDSEASSSR
UBE3A	MDNNAAAIK
UBE3A	VDPLETELGVK
UBE3B	VFDPALNLFK
UBE3B	AQLILQYIPHVIPHK
UBE3B	LLESQEPAHAQPASPQNVLPVK
UBE3C	HYYFLGR
UBE3C	TTNEGLLYPNPAAQMLVGDSFAR
UBE3C	NFCPPNHWLSEQEDIK
UBE4A	VQEANIHQFMAQFHEK
UBE4A	ETCLIPAVQEPK
UBE4A	PGNMIMAFSNLAER
UBE4B	EVFSDFK
UBE4B	MCSQPAVSQLLSNIR
UBE4B	SQSMDIDGVSCEK
UBOX5	ARPPFGAMEATLPSPAVVAQELWNK
UBOX5	VIDQSTLEK
UBOX5	AQTALAVIPSSIVLPSQK
UBR5	AEQENNFPTSSIAFLGQNER
UBR5	ENGADSILDLGLVDSSEK
UBR5	SFYTAIAQAFLSNEK
VHL	GHLWLFR
VHL	SLVKPENYR
VHL	VVLPVWLNFDGEPQPYPTLPPGTGR
WWP1	LLQFVTGTCR
WWP1	TTQWEDPR
WWP1	LPLGGFAELMGSNGPQK
WWP2	LPVGGFAELIGSNGPQK
WWP2	FIDTGFTLPFYK
WWP2	VYYVNHNTR
XIAP	NPSMADYEAR
XIAP	AGFYALGEGDK
XIAP	IQISGSNYK

## Sheet: cell apoptosis (59)
GeneSymbol	Peptide (TMTpro16-labeled)
AIFM1	SESETESEASEITIPPSTPAVPQAPVQGEDYGK
AIFM1	ATAQDNPK
AIFM1	DGEQHEDLNEVAK
AKT1	SGSPSDNSGAEEMEVSLAK
AKT1	KQEEEEMDFR
AKT1	LGGGSEDAK
AKT2	LPFYNQDHER
AKT2	HPFLTALK
AKT2	DEVAHTVTESR
AKT3	FYGAEIVSALDYLHSGK
AKT3	TDGSFIGYK
AKT3	LGGGPDDAK
APAF1	LPLNIEEAK
APAF1	DYYTDLSILQK
APAF1	VWNIITGNK
ATM	TILNHVLHVVK
ATM	NLEDVVVPTMEIK
ATM	WAILNVMGK
BAD	SAPPNLWAAQR
BAD	VFQSWWDR
BAD	GLGPSPAGDGPSGSGK
BAX	GGGPTSSEQIMK
BAX	IGDELDSNMELQR
BAX	MGGEAPELALDPVPQDASTK
BCL2L1	EAGDEFELR
BCL2L1	GYSWSQFSDVEENR
BCL2L1	EVIPMAAVK
BID	IEADSESQEDIIR
BID	HLAQVGDSM*DR
BID	SIPPGLVNGLALQLR
BIRC2	AVEDISSSR
BIRC2	QAEEMASDDLSLIR
BIRC2	YDFSCELYR
CAPN1	GHAYSVTGAK
CAPN1	NYPATFWVNPQFK
CAPN1	MAIESAGFK
CAPN2	GHAYSVTGAEEVESNGSLQK
CAPN2	EFYILWTK
CAPN2	ELGPYSSK
CASP3	LEFMHILTR
CASP3	GTELDCGIETDSGVDDDMACHK
CASP3	QIPCIVSMLTK
CASP6	GHPAGGEENMTETDAFYK
CASP6	GNQHDVPVIPLDVVDNQTEK
CASP6	IFIIQACR
CASP7	CIIINNK
CASP7	QIPCVVSMLTK
CASP7	DRVPTYQYNMNFEK
CASP8	NLYDIGEQLDSEDLASLK
CASP8	MLEESNLSFLK
CASP8	CPSLAGK
CASP9	TGSNIDCEK
CASP9	PTLENLTPVVLRPEIR
CASP9	IVNIFNGTSCPSLGGK
CHP1	DVNGPEPLNSR
CHP1	IINAFFPEGEDQVNFR
CHP1	TIQEADQDGDSAISFTEFVK
CHUK	LNHANVVK
CHUK	EIWHLLK
CHUK	YSEQMTYGISSEK
CYCS	ADLIAYLK
CYCS	TGPNLHGLFGR
CYCS	GIIWGEDTLMEYLENPKK
DFFA	ACDILAIDK
DFFA	FVALASNEK
DFFA	ASPPGDLQNPK
DFFB	TIIPTLVEAIK
DFFB	EVSSYPSTVGAEAQEEFLR
DFFB	SCQEVLR
ENDOD1	DSDIIEDVMVK
ENDOD1	ILEVVNQIQDEER
ENDOD1	STLLPPEASEGSSSFLGK
ENDOG	AMDDTFYLSNVAPQVPHLNQNAWNNLEK
ENDOG	NHVAVPTHFFK
ENDOG	FLVPIESIER
EXOG	FEDVWVVSGPLTLPQTR
EXOG	QPDGSAEK
EXOG	NAEIEPDDYFMSR
FADD	ENATVAHLVGALR
FADD	SGAMSPMSWNSDASTSEAS
FADD	IDSIEDR
FAS	NWHQLHGK
FAS	YITTIAGVMTLSQVK
FAS	DITSDSENSNFR
IKBKB	LSQPGQLMSQPSTASNSLPEPAK
IKBKB	VIYTQLSK
IKBKB	DLKPENIVLQQGEQR
IKBKG	GMQLEDLK
IKBKG	CQQQMAEDK
IKBKG	MQGQSVEAALR
IRAK1	AHSGAAPWQPLAAPSGASAQAAEQLQR
IRAK1	NTVYAVK
IRAK1	SSNVLLDER
IRAK4	LSDFIDPQEGWK
IRAK4	TANTLPSK
IRAK4	QQFDQEIK
MYD88	QQQEEAEK
MYD88	QLETQADPTGR
MYD88	MVVVVSDDYLQSK
NFKB1	SDLETSEPK
NFKB1	PFLYYPEIK
NFKB1	APNASNLK
PIK3CA	TEQEALEYFMK
PIK3CA	DFLWSHR
PIK3CA	DDGQLFHIDFGHFLDHK
PIK3CB	SEEEALK
PIK3CB	IGVLIGK
PIK3CB	AAEIASSDSANVSSR
PIK3CD	GLHEFDSLCDPEVNDFR
PIK3CD	LCDVQPFLPVLR
PIK3CD	SNPNTDSAAALLICLPEVAPHPVYYPALEK
PIK3R1	LHEYNTQFQEK
PIK3R1	EDNIEAVGK
PIK3R1	TSQEIQMK
PIK3R2	VYHQQYQDK
PIK3R2	EDSVEAVGAQLK
PIK3R2	INEWLGIK
PIK3R3	IYHRDGK
PIK3R3	IFEEQCHTQEQHSK
PIK3R3	LAYPVHAQMPSLCR
PPP3CA	AVPFPPSHR
PPP3CA	QTLQSAIK
PPP3CA	GLTPTGMLPSGVLSGGK
PPP3CB	YLFLGDYVDR
PPP3CB	LFEVGGSPANTR
PPP3CB	AHEAQDAGYR
PPP3CC	GLTPTGTLPLGVLSGGK
PPP3CC	LFEVGGSPSNTR
PPP3CC	IINDGAAILR
PPP3R1	DGYISNGELFQVLK
PPP3R1	MMVGNNLK
PPP3R1	VIDIFDTDGNGEVDFK
PRKACA	WESPAQNTAHLDQFER
PRKACA	GSEQESVK
PRKACA	GPGDTSNFDDYEEEEIR
PRKACB	GSEVESVK
PRKACB	DLKPENLLIDHQGYIQVTDFGFAK
PRKACB	GSGDTSNFDDYEEEDIR
PRKAR1A	TMAALAK
PRKAR1A	QIQNLQK
PRKAR1A	HNIQALLK
PRKAR1B	LTVADALEPVQFEDGEK
PRKAR1B	IVVQGEPGDDFYIITEGTASVLQR
PRKAR1B	VLGPCSEILK
PRKAR2A	SVGQYDNR
PRKAR2A	ADEHVIDQGDDGDNFYVIER
PRKAR2A	DGGNQEVEIAR
PRKAR2B	HQPADLLEFALQHFTR
PRKAR2B	AASAHAIGTVK
PRKAR2B	GQYFGELALVTNK
RELA	CIHSFQNLGIQCVK
RELA	IQTNNNPFQVPIEEQR
RELA	DLEQAISQR
RIPK1	NGGTLYYMAPEHLNDVNAKPTEK
RIPK1	VSHDPFAQQRPYENFQNTEGK
RIPK1	GPNCIEHNEALLEEAK
TNFRSF10A	IQDLLVDSGK
TNFRSF10A	FANIVPFDSWDQLMR
TNFRSF10A	DCTPWSDIECVHK
TNFRSF10B	DTLYTMLIK
TNFRSF10B	LLVPANEGDPTETLR
TNFRSF10B	DASVHTLLDALETLGER
TNFRSF1A	ENECVSCSNCK
TNFRSF1A	EATLELLGR
TNFRSF1A	EGELEGTTTK
TP53	MFCQLAK
TP53	TYQGSYGFR
TP53	VEYLDDR
TRADD	VVLSDAYAHPQQK
TRADD	LDALLADEER
TRADD	ALQAALAESGGSPDVLQMLK
TRAF2	QQEHEVQWLR
TRAF2	APCCGADVK
TRAF2	VAMTAEACSR
XIAP	NPSMADYEAR
XIAP	AGFYALGEGDK
XIAP	IQISGSNYK

## Sheet: p53 (47)
GeneSymbol	Peptide (TMTpro16-labeled)
APAF1	LPLNIEEAK
APAF1	DYYTDLSILQK
APAF1	VWNIITGNK
ATM	TILNHVLHVVK
ATM	NLEDVVVPTMEIK
ATM	WAILNVMGK
ATR	LQSFFSQYK
ATR	THVLDIEQR
ATR	YIVLHFGR
BAX	GGGPTSSEQIMK
BAX	IGDELDSNMELQR
BAX	MGGEAPELALDPVPQDASTK
BID	IEADSESQEDIIR
BID	HLAQVGDSM*DR
BID	SIPPGLVNGLALQLR
CASP3	LEFMHILTR
CASP3	GTELDCGIETDSGVDDDMACHK
CASP3	QIPCIVSMLTK
CASP8	NLYDIGEQLDSEDLASLK
CASP8	MLEESNLSFLK
CASP8	CPSLAGK
CASP9	TGSNIDCEK
CASP9	PTLENLTPVVLRPEIR
CASP9	IVNIFNGTSCPSLGGK
CCNB1	ISTLPQLNSALVQDLAK
CCNB1	YEEMYPPEIGDFAFVTDNTYTK
CCNB1	NVVMVNQGLTK
CCNB2	EENLCQAFSDALLCK
CCNB2	IEDIDNEDWENPQLCSDYVK
CCNB2	VAAAASCLSQK
CCND1	AAEEEEEEEEEVDLACTPTDVR
CCND1	ETIPLTAEK
CCND1	MPEAEENK
CCND2	ETSPLTAEK
CCND2	ITNTDVDCLK
CCND2	WNLAAVTPHDFIEHILR
CCNE1	GVADEDAHNIQTHR
CCNE1	VSGYQWCDIENCVK
CCNE1	LEEIYPPK
CCNE2	LEEIYAPK
CCNE2	EVWLNMLK
CCNE2	MELIILK
CDK1	TTGQVVAMK
CDK1	VYTHEVVTLWYR
CDK1	NLDENGLDLLSK
CDK2	APEILLGCK
CDK2	DLKPQNLLINTEGAIK
CDK2	TYTHEVVTLWYR
CDK4	APPPGLPAETIK
CDK4	DPHSGHFVALK
CDK4	VTLVFEHVDQDLR
CDK6	ADQQYECVAEIGEGAYGK
CDK6	LFDVCTVSR
CDK6	PQNILVTSSGQIK
CDKN1A	DCDALMAGCIQEAR
CDKN1A	RPGTSPALLQGTAEEDHVDLSLSCTLVPR
CDKN1A	LFGPVDSEQLSR
CDKN2A	ALLEAGALPNAPNSYGR
CDKN2A	IDAAEGPSDIPD
CDKN2A	EGFLDTLVVLHR
CHEK1	ILVENPSAR
CHEK1	GDGLEFK
CHEK1	VTEEAVAVK
CHEK2	TLGSGACGEVK
CHEK2	LNHPCIIK
CHEK2	YNFIPEVWAEVSEK
COP1	TASQLDEFQECLSK
COP1	ELSVLEEDIK
COP1	PSAGVGGSSSSLGSGSR
CYCS	ADLIAYLK
CYCS	TGPNLHGLFGR
CYCS	GIIWGEDTLMEYLENPKK
DDB2	TSEIVLRPR
DDB2	YPDPNFK
DDB2	ASFLYSLPHR
EI24	TVYLQSALSSSTSAEK
EI24	ASSVLAQR
EI24	VFIPVLQSVTAR
FAS	NWHQLHGK
FAS	YITTIAGVMTLSQVK
FAS	DITSDSENSNFR
GTSE1	VMPTPTNQFK
GTSE1	SSSGPVWSGASSACTSPAVGK
GTSE1	CSGLPPMTPK
PPM1D	STVIDQIPFLAVAR
PPM1D	SSVAFFAVCDGHGGR
PPM1D	AVEVTQDHKPELPK
PTEN	VAQYPFEDHNPPQLELIK
PTEN	EYLVLTLTK
PTEN	AQEALDFYGEVR
RCHY1	EDFFHCLK
RCHY1	QYHCENCGICR
RCHY1	EVQCINCEK
RRM2	AEASFWTAEEVDLSK
RRM2	GLSLVDK
RRM2	EREFLFNAIETMPCVK
RRM2B	DLPHWNK
RRM2B	LLVELGFSK
RRM2B	SSSDTNESEIK
SERPINB5	NIIFFGK
SERPINB5	QLNSESLSQWTNPSTMANAK
SERPINB5	SLNLSTEFISSTK
SERPINE1	QFQADFTSLSDQEPLHVAQALQK
SERPINE1	QVDFSEVER
SERPINE1	ELMGPWNK
SESN1	HFEDTSYGYK
SESN1	YDDYDYGEINQLLDR
SESN1	EHIEGLLK
SESN2	EHIQALLK
SESN2	FAPGGVGDSGPGEEQR
SESN2	DVEALMER
SESN3	LYSDIGHLLDEK
SESN3	LLAHRPWLITK
SESN3	NLNEINK
SFN	SAYQEAM*DISK
SFN	VLSSIEQK
SFN	SAYQEAMDISK
SIAH1	YDGHQQFFAIVQLIGTR
SIAH1	LTCCPTCR
SIAH1	QTATALPTGTSK
STEAP3	FTLPTDHALAEK
STEAP3	ILVDVSNPTEQEHLQHR
STEAP3	YDLVNLAVK
THBS1	AQGYSGLSVK
THBS1	GTLLALER
THBS1	NALWHTGNTPGQVR
TNFRSF10B	DTLYTMLIK
TNFRSF10B	LLVPANEGDPTETLR
TNFRSF10B	DASVHTLLDALETLGER
TP53	MFCQLAK
TP53	TYQGSYGFR
TP53	VEYLDDR
TP53I3	MAGAIPLVTAGSQK
TP53I3	QGQYDPPPGASNILGLEASGHVAELGPGCQGHWK
TP53I3	PSPGEGEVLLK
TP73	DFNEGQSAPASHLIR
TP73	VEGNNLSQYVDDPVTGR
TP73	ESLELMELVPQPLVDSYR
TSC2	DFVPFITK
TSC2	SVQLLDQIPSYDTHK
TSC2	APAQTPAEPTPGYEVGQR

## Sheet: cell kinase (254)
GeneSymbol	Peptide (TMTpro16-labeled)
MARK1	LDTFCGSPPYAAPELFQGK
MARK1	TTSSMDPNDMMR
ILK	ISMADVK
ILK	FDMIVPILEK
SCYL2	LEQLHIMQEQQK
SCYL2	TPPDEIK
KSR1	FGLGVLESSNPK
KSR1	LLEMDGHNQDHLK
BRAF	GYLSPDLSK
BRAF	WHGDVAVK
STK26	TQQVVAIK
STK26	GEPPNSDMHPMR
EPHA5	TVMGDLGWIAFPK
EPHA5	VLEDDPEAAYTTR
TNK2	RGEWDAPSGK
TNK2	KPTYDPVSEDQDPLSSDFK
PTK2	QFDHPHIVK
PTK2	LAQQYVMTSLQQEYK
LIMK1	LEHWLETLR
LIMK1	YTVVGNPYWMAPEMINGR
CAMK2D	ESTESSNTTIEDEDVK
CAMK2D	VTEQLIEAINNGDFEAYTK
PRKD1	LPEHITK
PRKD1	EIPLSEILSLEPVK
CDK2	APEILLGCK
CDK2	DLKPQNLLINTEGAIK
PHKG2	LLQVDPEAR
PHKG2	SLLEAVSFLHANNIVHR
MARK3	TTSSMDPGDMMR
MARK3	FLVLNPIK
CAMKK1	GSQAAQGGPAK
CAMKK1	LHPWVTK
YES1	PGTMMPEAFLQEAQIMK
YES1	LTTVCPTVK
CDC7	ASCLVQTPPGQYSGNSFK
CDC7	ELDQQSTTK
EEF2K	ESENSGDSGYPSEK
EEF2K	HMPDPWAEFHLEDIATER
STK25	VDPEELFTK
STK25	LMVHLVER
CIT	AEILALQQALK
CIT	QVVELAVK
RIOK3	MENFAPEFQVGDGIGMDLK
RIOK3	NVSQFFQK
MAP2K7	TDFEVLTK
MAP2K7	TGHVIAVK
CHEK1	GDGLEFK
CHEK1	VTEEAVAVK
BCKDK	QLLDDHK
BCKDK	TVTSFYNQSAIDAAAEK
IKBKB	LSQPGQLMSQPSTASNSLPEPAK
IKBKB	VIYTQLSK
CASK	QGTLHVGDEIR
CASK	IHEQGLIAILDVEPQALK
AURKA	ATAPVGGPK
AURKA	EVLEHPWITANSSK
GAK	TPEIIDLYSNFPIGEK
GAK	EAPPWENSSMR
MAST4	LTDFGLSK
MAST4	YIISQLGLNK
CHUK	EIWHLLK
CHUK	YSEQMTYGISSEK
TRIM24	QNPVVEQNSQPPSGLSSNQLSK
TRIM24	LENYFEELLK
MAPK13	DYLDQLTQILK
MAPK13	SYIQSLPQTPR
PDPK1	AGNEYLIFQK
PDPK1	TYYLMDPSGNAHK
DAPK3	LCHEDVEALAAIYEEK
DAPK3	VLEEAAAAEEGLR
MAP3K7	IMWAVHNGTRPPLIK
MAP3K7	MSADMSEIEAR
RIPK2	QLLDTTDIQGEEFAK
RIPK2	SLPAPQDNDFLSR
BUB1	APCLPVTYQQTPVNMEK
BUB1	NQGSELSGVISSACDK
BUB1B	LLPEEDLDVK
BUB1B	EAELLTSAEK
BRD4	MPDEPEEPVVAVSSPAVPPPTK
BRD4	HQFAWPFQQPVDAVK
ROCK2	ETAAPVVPELSSDIDSSNFDDIEDDKGDVETFPIPK
ROCK2	NSLCFPEDAEISK
ERN1	AMISDFGLCK
ERN1	EDPVLQVPTHVEEPAFLPDPNDGSLYTLGSK
RPS6KA5	DLIQGLLTVDPNK
RPS6KA5	VGIENFELLK
RPS6KA4	VSVENFELLK
RPS6KA4	GLLTVDPAK
TRIO	AMDVLPILK
TRIO	EAEPIPK
STK17B	SISGLLTTTPQIPIK
STK17B	AEILHEIAVLELAK
STK10	DMLAQCESNMSELQQLQNEK
STK10	LLGAYYHDGK
PRKD3	FPECGFFGMYDK
PRKD3	NEVAILQNLHHPGIVNLECMFETPER
MAP3K6	ASAQTLLGDPFLQPGK
MAP3K6	DMFFSSGFQDAGHR
OXSR1	DLVIVAANLQK
OXSR1	LLSGGSVLDIIK
MAP4K4	TMIVHDDVESEPAMTPSK
MAP4K4	VYPLINR
PAK4	LSDFGFCAQVSK
PAK4	PLVDPACITSIQPGAPK
CHEK2	TLGSGACGEVK
CHEK2	YNFIPEVWAEVSEK
ABL1	GSALGTPAAAEPVTPTSK
EGFR	DTCPPLMLYNPTTYQMDVNPEGK
EGFR	VCNGIGIGEFK
RAF1	TISNGFGFK
RAF1	GYASPDLSK
ERBB2	AVTSANIQEFAGCK
ERBB2	VLGSGAFGTVYK
PRKCG	NLIPMDPNGLSDPYVK
PRKCG	TFCGTPDYIAPEIIAYQPYGK
INSR	NCMVAHDFTVK
INSR	TIDSVTSAQELR
FYN	LGNGQFGEVWMGTWNGNTK
LYN	DFDPVHGDVIK
LYN	DSLSDDGVDLK
IGF1R	MYFAFNPK
IGF1R	QPQDGYLYR
MET	AFFMLDGILSK
MET	EVFNILQAAYVSK
ROS1	SANFSGVK
PDGFRB	GSTFLPLK
PDGFRB	VLELSESHPDSGEQTVR
BCR	VSGVATDIQALK
FGFR1	RPPGLEYCYNPSHNPEEQLSSK
CDK4	APPPGLPAETIK
CDK4	DPHSGHFVALK
SRC	GPSAAFAPAAAEPK
SRC	PGTMSPEAFLQEAQVMK
FER	PLAEQDWYHGAIPR
FER	HFIIQYVDNMYR
PRKCA	LLNQEEGEYYNVPIPEGDEEGNMELR
PRKCA	GTEELYAIK
PRKACA	WESPAQNTAHLDQFER
PRKACA	GSEQESVK
EIF2AK2	FDLPDMK
EIF2AK2	YMSPEQISSQDYGK
CSNK2A2	RWENFIHSENR
CSNK2A2	PHNVMIDHQQK
TAF1	DPGAPDCK
TAF1	TPQDLTGK
RPS6KB1	HINWEELLAR
RPS6KB1	LGAGPGDAGEVQAHPFFR
JAK1	YDPEGDNTGEQVAVK
JAK1	EISNLLVATK
BRD2	VVHIIQAR
BRD2	QPVDAVK
MAPK3	APEIMLNSK
MAPK3	DVYIVQDLMETDLYK
MAPK1	LFPNADSK
MAPK1	VADPDHDHTGFLTEYVATR
EPHA2	APQDPASMPCTRPPSAPHYLTAVGMGAK
EPHA2	TYVDPHTYEDPNQAVLK
EPHB2	YLADMNYVHR
EPHB2	VDTIAADESFSQVDLGGR
TYK2	DGIHGPLLEPFVQAK
TYK2	SQAPDGMQSLR
WEE1	VMIHPDPER
WEE1	YTTEFHELEK
AXL	TLGEGEFGAVMEGQLNQDDSILK
AXL	LGDQPVYLPTQMLVK
MAPK4	LLEQGTLAEEHAK
AKT1	LGGGSEDAK
AKT1	KQEEEEMDFR
AKT2	LPFYNQDHER
TTK	LIDFGIANQMQPDTTSVVK
TTK	YVLGQLVGLNSPNSILK
FLT4	ICDFGLAR
FLT4	SGVDLADSNQK
MAP2K2	ISELGAGNGGVVTK
MAP2K2	PVVDGEEGEPHSISPR
BMPR1A	DLIDQSQSSGSGSGLPLLVQR
BMPR1A	FNSDTNEVDVPLNTR
ACVR1B	HENILGFIAADNK
CSK	EGIIPANYVQK
CSK	LLYPPETGLFLVR
PRKCI	LGCHPQTGFADIQGHPFFR
PRKCI	DMCSFDNEQLFTMK
ABL2	AALGAVPISGK
ABL2	HTPADVQLIGTDSQGNK
GRK6	GQPPAPPK
GRK6	LGAGMLEPPFKPDPQAIYCK
MAPK8	EVMDLEER
MAPK8	MLVIDASK
MAPK9	EHAIEEWK
MAPK9	VIEQLGTPSAEFMK
MAP2K4	LNFANPPFK
MAP2K4	GDPPQLSNSEER
MAP2K3	TMDAGCK
MAP2K3	ISCMSKPPAPNPTPPR
CSNK1A1	AAQQAASSSGQGQQAQTPTGK
CSNK1A1	TVLMLADQMISR
CSNK1D	GAPVNISSSDLTGR
CSNK1D	GTQEVAPPTPLTPTSHTANTSPRPVSGMER
MAPKAPK2	MLQDCPK
MAPKAPK2	MGQYEFPNPEWSEVSEEVK
CDK8	AFHLLQK
CDK8	LLTMDPIK
CSNK1E	GAPANVSSSDLTGR
CSNK1E	SAAEPVASTPASR
CLK1	HPFFDLLK
CLK1	EFMLSQDVEHER
CLK2	LTLGEALQHPFFAR
CLK2	YEIVSTLGEGTFGR
CLK3	YEIVGNLGEGTFGK
CLK3	SYMLQDSLEHVQLFDLMR
GSK3A	DIKPQNLLVDPDTAVLK
GSK3A	TSSFAEPGGGGGGGGGGPGGSASGPGGTGGGK
GSK3B	PVQQPSAFGSMK
GSK3B	LCDSGELVAIK
CDK7	RTEALEQGGLPK
CDK7	LDFLGEGQFATVYK
CDK9	IDSDDALNHDFFWSDPMPSDLK
CDK9	AANVLITR
IRAK1	SSNVLLDER
IRAK1	AHSGAAPWQPLAAPSGASAQAAEQLQR
RPS6KA3	EIAITHHVK
RPS6KA3	AENGLLMTPCYTANFVAPEVLK
NEK2	QLGEPEK
NEK2	YSDELNEIITR
NEK3	IALGNEASTVQEEEQDRK
NEK3	GSHTDLESINENLVESALR
NEK4	DSVSDGFVQENQPR
NEK4	DLFAFQESPPR
MAP2K6	FPYDSWGTPFQQLK
MAP2K6	GQTIPEDILGK
PLK1	TLCGTPNYIAPEVLSK
PLK1	IGDFGLATK
LIMK2	LNLLTEYIEGGTLK
LIMK2	PTEAFISGLLDK
MAPK12	PGNLAVNEDCELK
MAPK12	VTGTPPAEFVQR
PRKAA2	QDLPSYLFPEDPSYDANVIDDEAVK
EPHB3	VYIDPFTYEDPNEAVR
EPHB3	IEEVIGAGEFGEVCR
EPHB4	PGTPGGTGGPAPQY
RIPK4	EPSTSDLGTTDVQK
CSNK2A1	YNIELDPR
CSNK2A1	YSEVFEAINITNNEK
SRPK2	TTGLEEAAEAETAK
SRPK2	IADLGNACWVHK
PRKDC	GLSSLLCNFTK
PRKDC	WLLAHCGRPQTECR
CDK6	ADQQYECVAEIGEGAYGK
CDK5	DLLQNLLK
CDK5	LPDYKPYPMYPATTSLVNVVPK
ROR1	WMPPEAIMYGK
ROR2	GHLFGPAPGEQTQAVAIK
ROR2	NDAPVVQEPR
PRKCE	LADFGMCK
PRKCE	LIAGAESPQPASGSSPSEEDR
MAP2K1	KPTPIQLNPAPDGSAVNGTSSAETNLEALQK
MAP2K1	IPEQILGK
ACVR1	GCFQVYEQGK
ACVR1	VVCVDQQRPNIPNR
PRKCZ	DDSEDLKPVIDGMDGIK
PRKCZ	HMDSVMPSQEPPVDDK
PRKCD	CNINNFIFHK
PRKCD	ASTFCGTPDYIAPEILQGLK
RNASEL	AQSNEEVVQLSPDEETK
DDR1	GQQPVAK
DDR1	NLYAGDYYR
MAP4K2	WTQNFHHFLK
MAP4K2	ELPQVCVGAEGPEGPGCR
STK4	DLINEAMDVK
STK4	ETGQIVAIK
PRKAA1	TYLLDFR
PRKAA1	YLFPEDPSYSSTMIDDEALK
PAK1	QMNLQQQPK
PAK1	SDNILLGMDGSVK
MAP2K5	DTLGHGNGGTVYK
MAP2K5	FPYPQIQK
MAPK7	EAIVAEIEDFHAR
MAPK7	SQVEDPLPPVFSGTPK
PAK2	YLSFTPPEK
PAK2	ELLQHPFLK
STK3	GLEYLHFMR
STK3	QVPVESDLQEIIK
MAP3K1	LYLLQQIGPNSFLIGGDSPDNK
MAP3K1	AAQQQTVQQQPLAGSR
TRIM28	VLVNDAQK
TRIM28	EEETEAAIGAPPTATEGPETKPVLMALAEGPGAEGPR
PTK7	VVLAPQDVVVAR
PTK7	SEFGEVFLAK
PRPF4B	ENVDTFEASVK
PRPF4B	DQHFDQNLNFMYIEVDK
ATR	YIVLHFGR
ATR	LQSFFSQYK
RIPK1	VSHDPFAQQRPYENFQNTEGK
RIPK1	NGGTLYYMAPEHLNDVNAKPTEK
CAMK2G	GSTESCNTTTEDEDLK
CAMK2G	NLINQMLTINPAK
DYRK1A	VYNDGYDDDNYDYIVK
PRKG1	LVDFGFAK
PRKG1	HLIGGLDDVSNK
CAMK1	DLKPENLLYYSLDEDSK
CAMK1	DVLGTGAFSEVILAEDK
MELK	LIDFGLCAK
MELK	YWTESNGVESK
BRD3	LQDVSGQLSSSK
BRD3	VAQMPQEEVELLPPAPK
PDK1	HIGSINPNCNVLEVIK
PDK1	LFNYMYSTAPR
PDK2	NASLAGAPK
PDK2	DAYDMAK
PDK3	TTPEADDWSNPSSEPR
PDK3	MLINQHTLLFGGDTNPVHPK
STK38	IGAPGVEEIK
STK38	DTGHVYAMK
EPHA7	NILVNSNLVCK
RPS6KA1	EAIDHEK
RPS6KA1	ADPSHFELLK
MYLK	DFISNLLK
MYLK	LQDVHVAEGK
PKN1	QGAENMIQTYSNGSTK
PKN1	LIPNATGTGTFSPGASPGSEAR
PKN2	LIDWSALMDK
PKN2	QGAENMIQMYSNGSSK
MAPK14	LVGTPGAELLK
MAPK14	PSNLAVNEDCELK
MAPK14	HTDDEMTGYVATR
CAMK4	DLKPENLLYATPAPDAPLK
CAMK4	LIVLDPK
MAPKAPK3	ETTQNALQTPCYTPYYVAPEVLGPEK
MAPKAPK3	QVLGLGVNGK
MAPK6	YIHSANVLHR
DDR2	FMATQIASGMK
DDR2	QVLDGNSNPYDIFLK
AAK1	PQAPPSQPLPQTQAK
AAK1	QPQAPPTPQQTPSTQAQGLPAQAQATPQHQQQLFLK
CDC42BPA	GIGTAYEGHVR
CDC42BPA	LFLYDIAEGK
PKN3	LALEQLLEQLPPAHPLR
PKN3	ALAEAQAQLQESSQK
ULK3	NISHLDLKPQNILLSSLEK
ULK3	ATALVVQAVK
KSR2	VDEAHTPK
MARK2	ISGTSMAFK
MARK2	DTEQPTLGHLDSK
TAOK1	ERPETVLIDLIQR
TAOK1	EELNENQSTPK
PXK	QILEVLK
PXK	IQGLELQQIK
TLK2	PVVTPEAK
TLK2	IDVQQLACDPYLLPHIR
VRK2	LPWEQNLK
VRK2	YQESQEPLNEVNSFPQK
PRAG1	EATQPEPIYAESTK
PRAG1	CLGLTGEPQPPAHPR
CAMK1D	ETLGTGAFSEVVLAEEK
CAMK1D	AEYEFDSPYWDDISDSAK
MAP4K3	VFNGCPLK
MAP4K3	SIFIPQEMHSTEDENQGTIK
MAPKAPK5	AVVAGIQQAHAEQLANMR
BRSK2	SWFGNFISLEK
BRSK2	ATGGPAVFQK
LMTK2	GTEVTPETFTAGSQGSYR
SCYL3	EPPFTLPSGLAVYPAVLQDGK
MINK1	SQSLQDQPTR
MINK1	GQSPPSK
MLKL	HIITLGQVIHK
MLKL	FLTASQDK
NEK11	ALSEVQK
COQ8A	LGQMLSIQDDAFINPHLAK
COQ8A	QSADFMPLK
NEK9	LGLDSEEDYYTPQK
NEK9	LEGGQQVGMHSK
STK35	QGTEIVPVGEALLENPK
STK35	DMLAANPQDRPDAFELETR
NEK7	ALRPDMGYNTLANFR
NEK7	VQIFDLMDAK
TBCK	IKPTGLLTIPSPQI
TBCK	YLYNFFLK
SGK3	AFLQMDSPK
SGK3	ESCPSVSIPSSDEHR
AURKB	SNVQPTAAPGQK
AURKB	VMENSSGTPDILTR
ARAF	FLFHGFR
ARAF	IGTGSFGTVFR
PBK	SSNVVIK
SCYL1	FFQELSK
SCYL1	LESVSEDPTQLEEVEK
NEK1	NSLLIGLSTGLFDANNPK
NEK1	HAFEAGSMK
SMG1	PIVFALEHVR
SMG1	QEAVTVPVCEDQLK
TRPM7	AADLLAYIHK
PASK	ACGLLGYSSQDLIGQK
PASK	VLEDCWIEDPK
CAMKK2	IADFGVSNEFK
CAMKK2	GSDALLSNTVGTPAFMAPESLSETR
TRIB1	LESLEDTHIMK
TRIB1	GPALLFPATR
TP53RK	DYIQSTMETEK
TP53RK	FLSGLELVK
SRPK1	STAGNFLVNPLEPK
SRPK1	SNYQGLPLPCVK
PIK3R4	FLELVQLK
PIK3R4	QDSNVNEEWK
PKMYT1	TPGWHQLQPR
PKMYT1	ATAEALLALPVLR
VRK1	ASNLLLNYK
VRK1	HLAEQFAVGEIITDMAK
EIF2AK1	NDESSSSSIIFAEPTPEK
EIF2AK1	REEEGDGAGAVAAPPAIDFPAEGPDPEYDESDVPAEIQVLK
RIOK1	ATVEQVLDPR
RIOK1	TSILVFK
MKNK1	EVETLYQCQGNK
MKNK1	DLKPENILCESPEK
RIOK2	ESDIYIVANEEGQQFALK
RIOK2	FSYESELFPTFK
STK33	TPVTPSQGTATK
PRKD2	QLACSIVDQK
SIK2	IADFGFGNFFK
SIK2	MLDHPHIIK
SLK	AEVTEEVEDGKEEDEEEETENSLPIPASK
SLK	ILNEKPTTDEPEK
TAOK3	NHQLEVTPK
TAOK3	ENLQHTQAEEEAHLLTQQR
WNK1	ADEMLSEDVSVEPEGDQGLESLQGK
WNK1	EIQDLQSR
POMK	FHLFDIHK
POMK	IPDISSFLLGHIEGSDMVR
MKNK2	DLKPENILCEHPNQVSPVK
NEK6	LGDLGLGR
NEK6	GQFSEVYK
SNRK	LDTLATGHLFQEVR
SNRK	DLKPENVVFFEK
NRBP2	RPSAHSLLFHR
BMP2K	ANSATTATPSVLTIQSSATPVK
BMP2K	GALRPGNGPEILLGQGPPQQPPQQHR
IRAK4	TANTLPSK
IRAK4	LSDFIDPQEGWK
EIF2AK4	SSEIEILAVDLPK
EIF2AK4	ISPAIDYTYDSDILK
RPS6KB2	AAGLEPVGHYEEVELTETSVNVGPER
RPS6KB2	HMNWDDLLAWR
STK17A	DVVHLDLK
STK17A	TEPFQDGYSLCPGR
STK39	LIGFAQLSVS
STK39	VLMLTLQNDPPTLETGVEDK
TBK1	AMTHFTDECVK
TBK1	LFAIEEETTTR
NRBP1	VIFITEYMSSGSLK
NRBP1	VVLMQCNIESVEEGVK
HSPB8	DGYVEVSGK
HSPB8	TPPPFPGEPWK
RPS6KA6	AYSFCGTVEYMAPEVVNR
RPS6KA6	ICDFGFAK
TNIK	DYLVSLQHQR
TNIK	GLSGFQEALNVTSHR
TLK1	KPFGHNQSQQDILQENTILK
TLK1	QIDEQQK
TAOK2	DPDVAELFFK
TAOK2	ELAALLEAQK
TRIM33	FNEADSEVAQAGK
TRIM33	QEPGTEDEICSFSGGVK
ICK	ENLYQLIK
AKT3	FYGAEIVSALDYLHSGK
AKT3	LGGGPDDAK
STK38L	DIKPDNLLLDAK
STK38L	NLTHNPPSDFSFQNMNSK
WNK2	GLLFLHTR
TRRAP	VNTLVAAANSLDNLCR
TRRAP	GMLQLLSNCPAETAHLR
MAP4K5	VFDGCPLK
MAP4K5	LASELSFDFR
CDC42BPB	HNEMEEAVGTIK
CDC42BPB	TSSLLILTENENEK
STK24	AANVLLSEHGEVK
STK24	NLENGALQPSDLDR
MAP3K4	LGPIEAIQK
MAP3K4	NLLEEEWNFTK
CSNK1G1	APQLHLEYR
CSNK1G1	GSLPWQGLK

## Sheet: random 4k (4000)
GeneSymbol	Peptide	target_group
ALDH7A1	K.GSDCGIVNVNIPTSGAEIGGAFGGEK.H	1
ALDH7A1	R.ESGSDAWK.Q	1
ALDH7A1	K.QAVSMFLGAVEEAK.K	1
ABR	K.SYLFLLSSDYER.S	1
ABR	R.ELPEPLLTDR.L	1
ABR	R.LYPAFMEGIALSDPAAK.E	1
ANKRD44	K.LTDQPPLVQAIFSGDPEEIR.M	1
ANKRD44	R.TALDLAAFK.G	1
ANKRD44	K.EANVDTVDILGCTALHR.G	1
ABLIM1	R.SSLLASR.Y	1
ABLIM1	K.VDNEILDYK.D	1
ABLIM1	K.LNSGLGQLILK.E	1
ANKS1A	K.NVIAEHEIR.N	1
ANKS1A	K.TPPPQPPLISSMDSISQK.S	1
ANKS1A	R.CQDLLSQTSSPLSQNDSCTGR.S	1
ALG6	K.TSEEELQLK.S	1
ALG6	R.HWQEITFNLPVK.Q	1
AAMP	R.GHTAEILDFALSK.D	1
AAMP	K.QGSPIHVLK.G	1
AAMP	K.VWQVDTK.E	1
AREG	K.NPCNAEFQNFCIHGECK.Y	1
AREG	K.YIEHLEAVTCK.C	1
AREG	K.CQQEYFGER.C	1
ANKHD1	R.LEALLEAADPEVLR.R	1
ANXA6	R.EDAQEIADTPSGDK.T	1
ACIN1	K.ISVVSATK.G	1
ACIN1	K.SLIPDIK.P	1
ACIN1	K.PLAGQEAVVDLHADDSR.I	1
ADGRL3	K.DDFIAGR.P	1
ADGRL3	K.SVYEDDDNEATGNK.I	1
ALYREF	R.SLGTADVHFER.K	1
ALYREF	K.QYNGVPLDGRPMNIQLVTSQIDAQR.R	1
ALYREF	K.WQHDLFDSGFGGGAGVETGGK.L	1
AAMDC	R.VLQTEQAVK.E	1
AAMDC	K.EYNALVAQGVR.V	1
AAMDC	K.GSNTTYK.D	1
ACYP1	K.LDYSDFQIVK.-	1
ACYP1	K.VQGVFFR.K	1
ACYP1	R.GTVQGQLQGPISK.V	1
AFDN	K.GPNSYPGSTGAAVGAHDACR.D	1
ACTN4	K.QTGSMDSDDFR.A	1
ACTG1	K.SYELPDGQVITI.-	1
ACTG1	R.HQDSYVGDEAQSK.R	1
AGTPBP1	K.NGVVELMFK.I	1
AGTPBP1	R.VVYDLDNPNYTIPEEGDILK.F	1
AGTPBP1	R.ITLQNIPSQTAPGFTAEMK.K	1
ACTG1	R.TTGIVMDSGD.-	1
ACTG1	K.AVLSLYASGR.T	1
AGPS	K.IVNLACK.Y	1
AGPS	K.GVQFAPFSTCR.V	1
AGPS	R.IPDIVLWPTCHDDVVK.I	1
AIP	K.AHAAVWNAQEAQADFAK.V	1
AIP	K.HVVLYPLVAK.S	1
AIP	R.EGEIAQFLCDIK.H	1
AP3B1	K.GLAAHYFFPR.Q	1
AP3B1	R.QPCIFGDK.M	1
AP3B1	R.ASILWLIGENCER.V	1
AGRN	K.KFDGPCDPCQGALPDPSR.S	1
AGRN	R.QAPVCGDDGVTYENDCVMGR.S	1
AGRN	K.PGVAGPK.C	1
AP3D1	K.KGENSVSVDGK.C	1
AP3D1	K.YPESLRPAFPR.L	1
AP3D1	R.VTTLPGHIQAVYVQNVVK.L	1
ABCD4	R.VSISAPSSDK.P	1
ABCD4	R.LFYLQPK.Y	1
ABCD4	K.TLMGPIVMK.L	1
ANKRD28	R.GCTPLHYAATSDTDGK.C	1
ANKRD28	K.LRDQPSLVQAIFNGDPDEVR.A	1
ANKRD28	K.WLTPLHR.A	1
ABCC5	K.LSIIPQEPVLFSGTVR.S	1
ABCC5	K.TLSLEAPAR.I	1
ABCC5	R.TRPLECQDALETAAR.A	1
AP5Z1	K.MPSVAQFVLTPSTEVCSPR.Y	1
AP5Z1	R.CTVEQINK.F	1
AP5Z1	R.EIQDEELK.K	1
ACTN4	K.RDHALLEEQSK.Q	1
ACTN4	K.MLDAEDIVNTARPDEK.A	1
ACTN4	R.EAILAIHK.E	1
AP1G1	K.AALCAVHVIR.K	1
AP1G1	R.STIVDCLK.D	1
AP1G1	K.ELLYFLDSCEPEFK.A	1
AKAP8	R.NGSFGGQYSECRDPAR.E	1
AKAP8	R.LAAEQFK.K	1
AKAP8	K.QFQLYEEPDTK.L	1
ACSL4	R.IGYSSPLTLSDQSSK.I	1
ACSL4	K.EAVVHGLNESEASYLITSVELLESK.L	1
ACSL4	K.ALLGGNVR.M	1
ABCB7	K.ADNDAGNAAIDSLLNYETVK.Y	1
ABCB7	R.TSIFIAHR.L	1
ABCB7	K.LAGLHDAILR.M	1
ANKRD17	K.LGISPLMLAAMNGHTAAVK.L	1
ANKRD17	R.AGHVCTVQFLISK.G	1
ANKRD17	K.NASILLEELDLEK.L	1
AP1G2	R.ADCASGILLAAER.F	1
AP1G2	K.VVPQLVHILR.T	1
AP1G2	K.LQDLIEEIR.G	1
ALDH1A2	K.EEIFGPVQEILR.F	1
ALDH1A2	K.PAEQTPLSALYMGALIK.E	1
ALDH1A2	K.GFFIEPTVFSNVTDDMR.I	1
ABLIM3	K.TSEDISQTSK.Y	1
ABLIM3	R.KPFPIGDK.V	1
ABLIM3	K.PFPIGDK.V	1
AP2A2	K.THIETVINALK.T	1
AP2A2	K.FVNLFPEVKPTIQDVLR.S	1
AP2A2	R.LLQCYPPPDPAVR.G	1
AGFG2	K.AEAEAASEVWCR.R	1
AGFG2	K.GPGPGGGVSGGK.A	1
AGFG2	R.TSLVPDSR.D	1
AHSA1	K.WGEGDPR.W	1
AHSA1	K.TEFTQGMILPTMNGESVDPVGQPALK.T	1
AHSA1	R.EAMGIYISTLK.T	1
ADA	K.PLTLPDFLAK.F	1
ADA	R.IAYEFVEMK.A	1
ADA	K.SSFLPEDEK.R	1
A2M	K.PLLVEPEGLEK.E	1
A2M	K.GPTQEFK.K	1
A2M	K.LPPNVVEESAR.A	1
ANXA1	K.AAYLQETGKPLDETLK.K	1
ANXA1	K.PAFFAEK.L	1
ANXA1	K.GVDEATIIDILTK.R	1
APOB	K.IEGNLIFDPNNYLPK.E	1
APOB	K.TEVIPPLIENR.Q	1
APOB	K.FIIPSPK.R	1
APP	R.LNMHMNVQNGK.W	1
APP	R.CLVGEFVSDALLVPDK.C	1
APP	K.AVIQHFQEK.V	1
ALPP	R.QQSAVPLDEETHAGEDVAVFAR.G	1
ALPP	K.AYTVLLYGNGPGYVLK.D	1
ALPP	K.DGARPDVTESESGSPEYR.Q	1
ANXA6	R.TNEQMHQLVAAYK.D	1
ANXA6	K.EMSGDVR.D	1
ANXA6	K.MLVVLLQGTR.E	1
ANXA4	R.SLEDDIR.S	1
ANXA4	R.QDAQDLYEAGEK.K	1
ANXA4	K.GLGTDEDAIISVLAYR.N	1
AKR1A1	R.YIVPMLTVDGK.R	1
AKR1A1	K.VFDFTFSPEEMK.Q	1
AKR1A1	K.MPLIGLGTWK.S	1
ANPEP	R.MLSSFLSEDVFK.Q	1
ANPEP	K.DLTALSNMLPK.G	1
ANPEP	K.QVTPLFIHFR.N	1
ACADS	R.ITEIYEGTSEIQR.L	1
ACADS	K.LQVIQFK.L	1
ACADS	K.ELFPIAAQVDK.E	1
ARF4	K.MLLVDELR.D	1
ARF4	K.QDLPNAMAISEM*TDK.L	1
ARF4	R.DAVLLLFANK.Q	1
APEX1	R.KPLVLCGDLNVAHEEIDLR.N	1
APEX1	K.GAVAEDGDELRTEPEAK.K	1
APEX1	R.WDEAFRK.F	1
ABCD3	K.STHSELLEDYYQSGR.M	1
ABCD3	R.ITELMQVLK.D	1
ABCD3	K.FDHVPLATPNGDVLIR.D	1
AKT1	R.SGSPSDNSGAEEMEVSLAK.P	1
AKT1	K.KQEEEEMDFR.S	1
AKT1	R.LGGGSEDAK.E	1
ACSL1	R.KPDQPYEWLSYK.Q	1
ACSL1	R.SQIDDLYSTIK.V	1
ACSL1	K.AMEDLGR.A	1
ABCC1	K.GSVAYVPQQAWIQNDSLR.E	1
ABCC1	R.TYASTEQEQDAEENGVTGVSGPGK.E	1
ABCC1	R.YREDLDFVLR.H	1
AGL	K.NDLGHPFCNNLR.S	1
AGL	K.MVPNGLDILK.C	1
AGL	K.SGSLAVDNADPILK.I	1
ADD1	R.AAVVTSPPPTTAPHK.E	1
ADD1	R.SLVQGELVTASK.A	1
ADD1	R.QDFNMMEQK.K	1
ADD2	K.VNILGEVVEK.G	1
ADD2	R.VNVADEVQR.S	1
ADD2	K.SAGPQSQLLASVIAEK.S	1
AHR	R.LASLLPFPQDVINK.L	1
AHR	K.HEQIDQPQDVNSFAGGHPGLFQDSK.N	1
AHR	R.NDFSGEVDFR.D	1
ANP32A	K.CPNLTHLNLSGNK.I	1
ANP32A	R.VSGGLEVLAEK.C	1
ANP32A	K.ELVLDNSR.S	1
ACADSB	R.ASSTCPLTFENVK.V	1
ACADSB	K.IGTIYEGASNIQLNTIAK.H	1
ACADSB	K.VPEANILGQIGHGYK.Y	1
ALDH9A1	R.MGPLINRPHLER.V	1
ALDH9A1	K.EVNLAVQNAK.A	1
ALDH9A1	K.IMEMSAK.G	1
ALDH7A1	-.MSTLLINQPQYAWLK.E	1
AARS	K.DIINEEEVQFLK.T	1
AARS	K.GLVVDMDGFEEER.K	1
AARS	K.QFIDSNPNQPLVILEMESGASAK.A	1
ACADVL	K.NPFGNAGLLLGEAGK.Q	1
ACADVL	R.FFEEVNDPAK.N	1
ACADVL	K.IHNFGLIQEK.L	1
ANXA11	R.QQILLSFK.T	1
ANXA11	R.LGTDESK.F	1
ANXA11	R.SETDLLDIR.S	1
ALDH3A2	R.YIAPTVLTDVDPK.T	1
ALDH3A2	R.ILSLLEGQK.I	1
ALDH3A2	K.PLALYVFSHNHK.L	1
ALDH5A1	R.IITAESGK.P	1
ALDH5A1	K.GATVVTGGK.R	1
ALDH5A1	R.GIHDAFVK.A	1
AFF1	K.VSQPAAPPEGPR.S	1
AFF1	K.ALSGPEPAK.D	1
AFF1	R.QAVVVQEDSR.K	1
AFF3	K.AQTVAASASSGNDQR.L	1
AFF3	R.TSVPSSK.G	1
AFF3	K.IDEHFVADSR.A	1
ARFIP2	K.QLEQTLQQFNIK.L	1
ARFIP2	K.TMEDTLMTVK.Q	1
ARFIP2	K.AATMEIPIHGNGEAR.Q	1
AP3M2	R.SVCDYFFEAQER.A	1
AP3M2	K.TIEGVTVTSQMPK.G	1
AP3M2	K.LTGMPDLTLSFMNPR.L	1
ALDH18A1	R.LASIVEQVSVLQNQGR.E	1
ALDH18A1	R.VGMGGMEAK.V	1
ALDH18A1	R.QIAASSQDSVGR.V	1
ALDH18A1	R.MNIVPIVNTNDAVVPPAEPNSDLQGVISVK.D	1
AFDN	K.LPYLVELSPDGSDSR.D	1
AFDN	K.NENDAIPPK.A	1
AFDN	R.VMLPPGAQHSDEK.G	1
AFDN	R.EYFTFPASK.S	1
ADK	R.AGHYAASIIIR.R	1
ADK	R.EQGFETK.D	1
ADK	K.VAQWMIQQPHK.A	1
ACTR3	K.PIDVQVITHHM*QR.Y	1
ACTR3	K.PIDVQVITHHMQR.Y	1
ACTR3	K.DYEEIGPSICR.H	1
ARF6	R.ILMLGLDAAGK.T	1
ARF6	K.LGQSVTTIPTVGFNVETVTYK.N	1
ARF6	K.PHEIQEK.L	1
ADAM17	K.EADLVTTHELGHNFGAEHDPDGLAECAPNEDQGGK.Y	1
ADAM17	R.CVPYVDAEQK.N	1
ADAM17	K.GKPCTVGFCDMNGK.C	1
AMPD3	K.YQYSEPR.L	1
AMPD3	K.LNISEVDEQVR.L	1
AMPD3	K.YVTGFDSVDDESK.H	1
ANK2	K.TPEEVSTPAEEEK.L	1
ANK2	K.EGHVGLVQELLGR.G	1
ANK2	R.MDIVHLMETNTEPLQER.I	1
AKAP17A	K.GIPACEQNVSR.K	1
AKAP17A	K.SVNGSVAEEAPCK.E	1
AKAP17A	K.DMNETLPGERPDTIHLEGLPCK.W	1
ALDH6A1	R.VNAGDQPGADLGPLITPQAK.E	1
ALDH6A1	K.NHGVVMPDANK.E	1
ALDH6A1	R.VPGATMLLAK.L	1
APBA1	R.MMQAQEAVSR.I	1
APBA1	R.AQLGQEEEERGECLAR.S	1
APBA1	R.ANGINPEDLSQK.E	1
APLP2	K.WEPDPTGTK.S	1
APLP2	K.QQLVETHLAR.V	1
APLP2	R.MALENYLAALQSDPPRPHR.I	1
ARHGAP1	K.NWPSDEMPDFPK.S	1
ARHGAP1	K.NPEQEPIPIVLR.E	1
ARHGAP1	K.TLLILFK.P	1
AIMP1	R.GVLSQAMVMCASSPEK.I	1
AIMP1	R.M*VILLCNLK.P	1
AIMP1	R.MVILLCNLK.P	1
ADAM9	R.NFQCVDASVLNYDCDVQK.K	1
ADAM9	K.GGNCLLNIPKPDEAYSAPSCGNK.L	1
ADAM9	K.NCHCENGWAPPNCETK.G	1
ARHGAP19	K.MFLGELPEPLLTHK.H	1
ARHGAP19	R.GQPIIFNPDFFVEK.L	1
ARHGAP19	K.IADLMQFDDK.G	1
ADIRF	K.TTQETIDK.T	1
ADIRF	K.TANQASDTFSGIGK.K	1
ADIRF	K.QQVEGTAQEAVSAAGAAAQQVVDQATEAGQK.A	1
ADRM1	K.TDQDEEHCRK.V	1
ADRM1	K.AMQNNAKPEQK.E	1
ADRM1	K.GTTVTPDK.R	1
ACSF3	R.EYWNKPEETK.S	1
ACSF3	R.AVVTGLVHK.W	1
ACSF3	R.LMVSGSAALPLPVLEK.W	1
ANO6	K.LLHENHLK.D	1
ANO6	R.SSAFGTLNWFTK.V	1
ANO6	R.WEQDYHLQPMGK.L	1
AASDH	K.YLPSHAVPDELVLIDSLPFTSHGK.I	1
AASDH	K.IYLNYINLK.S	1
AASDH	K.DGEIFFLGR.K	1
AGK	R.NNQLDPTSK.E	1
AGK	K.YWYLGPLK.I	1
AGK	R.AACQEAQVFGNQLIPPNAQVK.K	1
ANKRD39	R.GHGDICSLLLQHSPALK.A	1
ANKRD39	R.NGHYAVCQFLLESGAK.C	1
ANKRD39	R.GIWSAALNGDLGR.V	1
AMER1	R.APGESGPQLAR.P	1
AMER1	K.AAEATEGPTSEPSSSGPGR.L	1
ABCF1	K.EQQQQQQQQQQQK.K	1
ABCC10	R.LLELNQR.C	1
ABCC10	K.ELYLLDDPLAAVDADVANHLLHR.C	1
AHDC1	K.VSSLSSSLSVEGK.E	1
AHDC1	R.GSYYSTGAPSGQTELSQER.Q	1
AHDC1	R.NVVVVFPPGEMPIILK.R	1
ARFGEF3	K.QLLNQILNAVK.V	1
ARFGEF3	R.SLSTAPVVQPLSIQDLVR.E	1
ARFGEF3	K.GLAFILGAEGIK.E	1
ABHD17B	R.INCNIFSYDYSGYGASSGKPTEK.N	1
ABHD17B	K.TYCFDAFPNIDK.I	1
ABHD17B	R.CQRPVEPLWVEGAGHNDVELYGQYLER.L	1
ANO1	K.IHGVGFVK.I	1
ANO1	K.QQSPPDHEECVK.R	1
ANO1	K.QLIQNNLFEIGIPK.M	1
AMMECR1L	K.LAAGCCGVK.K	1
AMMECR1L	R.FTNDPYPLFVTWK.T	1
ACAD10	K.TSVPVDSFFSLLTSER.V	1
ACAD10	R.AVIFDMGGVLIPSPGR.V	1
ACAD10	R.AEITAEGFLR.E	1
ALKBH2	K.QEEQEPTGEEPAVLGGDK.E	1
ALKBH2	K.AEADEIFQELEK.E	1
ALKBH2	R.ELAPGSPIASVSFGACR.D	1
ARHGAP11A	R.QSVGDFVSGALNK.F	1
ARHGAP11A	R.SSFSQQSTCVVTNLSK.P	1
ARHGAP11A	R.IAQLSESPVILTPNAK.R	1
AGTRAP	-.MELPAVNLK.V	1
AGTRAP	R.VSLTDTGR.F	1
AGTRAP	R.SAYQTIDSAEAPADPFAVPEGR.S	1
AGTRAP	R.GGFLGSSQDR.S	1
AFTPH	K.KQPVIVPMYAAGLGMLEPTK.E	1
AFTPH	K.HLLETSTLPIK.T	1
AFTPH	K.QGLPTLQQDEFLQSGVQSK.A	1
ABRAXAS1	K.INEMYASLQEELK.S	1
ABRAXAS1	K.KVEDSEQAVDK.L	1
ABRAXAS1	K.DPQENIFLCQALR.T	1
AEBP2	K.EGLEEPK.G	1
AEBP2	K.RKEDSGK.I	1
AEBP2	K.DTALLLDPNIYR.T	1
ANKRD13D	K.IEIPLFHVLNAR.I	1
ANKRD13D	R.LAGIPELLNK.L	1
ANKRD13D	R.TPLELAVSLGNLESVR.V	1
ANKS3	K.IVALMDTYSPSLPK.S	1
ANKS3	R.DAALVLDQLR.A	1
ANKS3	R.ITGIGLGGR.A	1
ACAD11	K.EVTEFYVQNENSVDK.W	1
ACAD11	K.NLPDNDNEENLIHGDFR.L	1
ACAD11	K.ALFSIGFPVPK.P	1
ARC	R.ELDLPQK.Q	1
ARC	R.LESTGGK.Y	1
AMIGO2	R.ALGFIHEAQVGER.L	1
AMIGO2	R.LFPSEAVIAEGILK.S	1
AMIGO2	K.NAVFQELK.V	1
AACS	R.NLGMAVEAWNEEGK.A	1
AACS	R.FSQIQPK.L	1
AACS	R.HVPSLILETK.G	1
AMZ2	R.VNENTHNLQIHAGDILK.F	1
AMZ2	K.LLEPVPVSVTR.C	1
AMZ2	K.NPVLVSQYEK.L	1
APOBEC3F	K.YNFLFLDSK.L	1
APOBEC3F	R.HSNVNLTIFTAR.L	1
APOBEC3F	K.FDDNYAFLHR.T	1
ANKMY2	R.DMNEVLAMK.M	1
ANKMY2	K.IITTTNLHPVK.I	1
ANKMY2	K.MHYISCIFQK.C	1
ADGRA3	R.TLAGITAYLQCTR.N	1
ADGRA3	R.RDPEGNLDK.Q	1
ADGRA3	K.PAVVELENQQK.S	1
ANKHD1	K.SQELNFVMDVNSSK.Y	1
ANKHD1	R.GGCNITAIQDVTGAHIDVDK.Q	1
ANKHD1	R.AGHLCTVQFLISK.G	1
AMN1	R.VSVTSEGIK.A	1
AMN1	R.EVLEQLVGPNK.L	1
AMN1	R.ILLFHGCPLITDHSR.E	1
AMOTL1	R.QEPQGQEHQVDNTVMEK.Q	1
AMOTL1	R.GQQQQQQQQGAVGHGYYMAGGTSQK.S	1
AMOTL1	K.VGGGPSPAQPAGK.V	1
ANKRD13A	R.LTSPVINTSLDTK.N	1
ANKRD13A	K.LEFPPGFPVK.I	1
ANKRD13A	K.ILEAPDFYVQMK.W	1
ALDH16A1	K.ALWLPMGD.-	1
ALDH16A1	R.LLIQESVWDEAMR.R	1
ALDH16A1	R.AWDQEAEGAGPELGLR.V	1
AHI1	K.AVADNNEDVDGDGVHEITSR.D	1
AHI1	K.EQLTYFPSDTLFHDDK.L	1
AHI1	K.ENVDYILPIMTQPYDFK.Q	1
ABHD12	R.VPYFIDLK.K	1
ABHD12	R.ETPPDALILESPFTNIR.E	1
ABHD12	R.GWGDSVGTPSER.G	1
AFAP1	R.NGQEVAVLEASSSEDMGR.W	1
AFAP1	K.THIVSIPLR.G	1
AFAP1	R.HQWPSEEASMDLVK.D	1
ARFGAP1	K.VQGVGSK.G	1
ARFGAP1	K.SPSSDSWTCADTSTER.R	1
ARFGAP1	R.VSGQPQSVTASSDK.A	1
ANKRD52	K.GSTADAADLR.G	1
ANKRD52	K.DTLWLTPLHR.A	1
ANKRD52	R.TPLHAAAFADNVSGLR.M	1
ABCF1	R.GFNLPYQDAR.K	1
ABCF1	K.TFFEELAVEDK.Q	1
ABCF1	R.ILAGLGFDPEMQNRPTQK.F	1
ABHD11	R.AINIADELPR.S	1
ABHD11	R.VNLDALTQHLDK.I	1
ABHD11	K.TAMLLALQRPELVER.L	1
ADAMTS15	K.GLIGDDNYLALK.N	1
ADAMTS15	K.HPEYWDTAILFTR.Q	1
ABHD3	K.KPQLVTGGESFSR.F	1
ABHD3	K.QFVQAMVEHGHELS.-	1
AFG1L	K.QLFENLFK.N	1
AFG1L	K.NFDTIFLR.N	1
ANKRD49	K.NNLEETAFDIAR.R	1
ANKRD49	R.DEDEYTPLHR.A	1
ARAP3	R.EWTVKPENPLTSQK.S	1
ARAP3	R.LTPLLSGWLDK.L	1
ARAP3	R.TLYLQGEGR.L	1
ACOT11	R.KPCDNGDPYVIALR.S	1
ACOT11	K.AIVNNAFK.H	1
ACOT11	K.DLLANCAIQGDLESR.D	1
APPBP2	K.LAQTYMDK.L	1
APPBP2	K.VVVDVLR.Q	1
APPBP2	K.LYNSIGNYEK.V	1
ANKS1A	R.VNEQNNDNETALHCAAQYGHTEVVK.V	1
ABCC2	R.MNLDPFNNYSDEEIWK.A	1
ABCC2	R.ATYQNLDIYLLDDPLSAVDAHVGK.H	1
ABCC2	K.SSLTNCLFR.I	1
AKT1S1	R.EAEDTQVFGDLPRPR.L	1
AKT1S1	K.SLPVSVPVWGFK.E	1
AKT1S1	R.EAEDTQVFGDLPR.P	1
AIDA	R.SAALQSTQSQEEFK.L	1
AIDA	K.EFPFDVQPVPLR.R	1
AIDA	K.KLEPILK.N	1
ALKBH8	R.HTPWPHIVEFLK.A	1
ALKBH8	K.SGIITSDVGDLTLSK.R	1
ALKBH8	R.TSFYSQDVLVPWHLK.G	1
ACSF2	R.IMNMEAGTLAK.L	1
ACSF2	K.VQEVQVVGVK.D	1
ACSF2	K.QICPEVENAQPGALK.S	1
ANAPC16	K.GAGEMLEDGSER.F	1
ANAPC16	K.ALFTYPK.G	1
ANAPC16	R.FKPIEQLLGFTPSSG.-	1
ALG14	R.HYVIADTDEMSANK.I	1
ALG14	R.ADRDPSNMYTK.Y	1
ALG14	R.VETLSMSGK.I	1
AHCYL2	K.LCVPAMNVNDSVTK.Q	1
AHCYL2	K.QVVVCGYGEVGK.G	1
AHCYL2	K.QDVYLLPK.K	1
AJUBA	K.ILQAMGK.S	1
AJUBA	R.HSVTGYGDCAVGAR.Y	1
AJUBA	R.GATGGPGDEPLEPAR.E	1
ANKRD27	R.TAVDCAEQNSK.I	1
ANKRD27	R.QGSLSAKPPESEGFGDR.L	1
ANKRD27	R.NADQAVPLHLACQQGHFQVVK.C	1
AGPAT1	R.GGGDYLK.K	1
AGPAT1	R.FTSGQCQVR.V	1
AGPAT1	R.VWVFPEGTR.N	1
ACBD6	K.NVDVNVK.D	1
ACBD6	K.ALGDSSPSQAMQEYIAVVK.K	1
ACBD6	R.ENNIDHITK.A	1
AIFM2	K.EVTLIHSQVALADK.E	1
AIFM2	K.FNEVSSQQAAIQAYEDMVR.Q	1
AIFM2	R.ASVETGFAK.K	1
ADPGK	R.LAAAWDALIVR.P	1
ADPGK	K.PVVEWHR.E	1
ADPGK	K.FAANSDLK.V	1
ALG1	R.IQIVGLTELQSLAVGPR.V	1
ALG1	K.ETPLDLQHR.L	1
ALG1	R.SEPEDPVTER.S	1
AARSD1	R.VAEVLEGK.G	1
AARSD1	R.GLPDDHAGPIR.V	1
AARSD1	K.GGGLFLLAGPPASVETLGPR.V	1
ANP32E	K.CPNLTYLNLSGNK.I	1
ANP32E	K.EEIQDEEDDDDYVEEGEEEEEEEEGGLRGEK.R	1
ANP32E	K.DLSTVEALQNLK.N	1
ANP32E	-.MANVELSSLAR.L	1
ADAT1	K.EVVSMGTGTK.C	1
ADAT1	R.CQNVSALPK.G	1
ADAT1	K.QVFGSWIR.N	1
ABHD6	K.QDQVLDVSGADMLAK.S	1
ABHD6	K.LFLEIVSEK.S	1
ABHD6	R.IPHNNFYR.K	1
ADI1	K.MFYEEHLHLDDEIR.Y	1
ADI1	K.GDMVTLPAGIYHR.F	1
ADI1	R.LGVLYWK.L	1
ACAT2	K.APHLAYLR.T	1
ACAT2	K.EIVPVLVSTR.K	1
ACAT2	R.TIIGSFNGALAAVPVQDLGSTVIK.E	1
AP1M1	R.TISFIPPDGEFELMSYR.L	1
AP1M1	R.SEIVGSIK.M	1
AP1M1	K.ILQEYITQEGHK.L	1
ACBD3	K.VNATVPSNMMSVNGQAK.T	1
ACBD3	K.EDAMVEFVK.L	1
ACBD3	R.GPGASGEQPEPGEAAAGGAAEEAR.R	1
ANTXR1	K.PFSVEDTYLLCPAPILK.E	1
ANTXR1	R.ASEQIYYENR.Q	1
ANTXR1	K.MPEQEYEFPEPR.N	1
ANKZF1	R.FAALSDR.E	1
ANKZF1	R.LWDIPLATR.R	1
ANKZF1	K.EALGQNEESPK.Q	1
ACTR8	R.RIPVSPEQAR.S	1
ACTR8	R.EGLNKPESNEQR.Q	1
ACTR8	R.HPDSPALLYQFR.L	1
AGO3	K.DAGMPIQGQPCFCK.Y	1
AGO3	K.YPHLPCLQVGQEQK.H	1
AGO3	K.TPVYAEVK.R	1
APMAP	K.LFSQETVMK.F	1
APMAP	K.IYFTDSSSK.W	1
APMAP	K.LLLSSETPIEGK.N	1
ABCB6	R.ETLQDVSFTVMPGQTLALVGPSGAGK.S	1
ABCB6	R.SHIGVVPQDTVLFNDTIADNIR.Y	1
ABCB6	R.FYDISSGCIR.I	1
ANLN	R.LLLIATGK.R	1
ANLN	K.STTPGGTGIK.P	1
ANLN	R.LEATAASSVK.T	1
ABCB10	K.HEELLSK.P	1
ABCB10	K.GVLLSGGQK.Q	1
ABCB10	K.VTQDSLAQATQLAEER.I	1
AGPAT4	R.FGLLGGSK.V	1
AGPAT4	K.DAFQEEYYR.T	1
AGPAT4	R.IPLEDIPEDDDECSAWLHK.L	1
AGPAT5	R.ESPTMTEFLCK.E	1
AGPAT5	K.NYLDAIYDVTVVYEGK.D	1
AGPAT5	R.YNPEQTK.V	1
ABCB8	R.QDITFFDANK.T	1
ABCB8	K.LEASDEEVYTAAR.E	1
ABCB8	K.TTVASLLER.F	1
ANO10	R.LEFESLEALK.Q	1
ANO10	R.MLLGAEAVGLVK.E	1
ANO10	K.EEPMESGK.E	1
ARGLU1	R.QQEIEEK.L	1
ARGLU1	K.LIEEETAR.R	1
ARGLU1	K.IAEAQAK.L	1
ADPRHL2	R.VAGISLAYSSVQDVQK.F	1
ADPRHL2	K.QLLGHMEDLEGDAQSVLDAR.E	1
ADPRHL2	K.EAFDEVDMAHR.F	1
ALKBH4	R.EAPGSLLLCSAPSAAPEALVDSVIAPSR.S	1
ALKBH4	R.ELSAEFGPGGR.Q	1
ALKBH4	R.LMDRDPWK.L	1
AATF	K.GGPEFSSALK.N	1
AATF	R.QWLAIQK.L	1
AATF	K.TSSLDPNDQVAMGR.Q	1
ACTR10	K.FNIDGNNERPSPPPNVDYPLDGEK.I	1
ACTR10	K.EFIHILYFR.H	1
ACTR10	K.TQPPLMK.R	1
ANKIB1	K.EMTVEAEK.K	1
ANKIB1	K.ETEGGCPDTTFIEDAVHVLLK.T	1
ANKIB1	K.RQEFLASVAR.G	1
ANKFY1	K.LNEADHNGDLALDLALSR.R	1
ANKFY1	K.ADVDMVDK.S	1
ANKFY1	K.NGAFVNAATLGAQETPLHLVALYSSK.K	1
APEX2	R.SGYSGVATFCK.D	1
APEX2	R.ALLTQHK.I	1
APEX2	R.LDYVLGDR.T	1
ABCF2	R.YGLIGLNGIGK.S	1
ABCF2	K.WPGDILAYK.E	1
ABCF2	R.EM*PPSDK.T	1
APOBEC3B	R.AILQNQGN.-	1
APOBEC3B	R.AFLQENTHVR.L	1
APOBEC3B	R.DTFYDNFENEPILYGR.S	1
AFF4	K.ESQQSNFGTGEQK.R	1
AFF4	K.WTPVGPAPSTSQSQK.R	1
AFF4	K.LSPGNSGNYSSGASSASASGSSVTIPQK.I	1
ANAPC7	K.GMDVYGYLLAR.E	1
ANAPC7	K.FEQAQMLDPYLIK.G	1
ANAPC7	R.NALANQSDCVLHR.I	1
ANAPC2	R.QQLLVSLK.A	1
ANAPC2	R.DQQLVYSAGVYR.L	1
ANAPC2	K.LEVPEDIR.A	1
AKAP11	K.FDRPALPANVR.K	1
AKAP11	K.LDIEAVVHPR.E	1
AKAP11	K.PSTSSVNVLGHK.E	1
APPL1	R.FLGSMEVK.S	1
APPL1	R.VNQSALEAVTPSPSFQQR.H	1
APPL1	R.TNPFGESGGSTK.S	1
ACAD8	K.FASYCLTEPGSGSDAASLLTSAK.K	1
ACAD8	K.GISCIVVEK.G	1
ACAD8	R.NAAVALQEER.K	1
ANGPTL2	K.VFAEYASFR.L	1
ANGPTL2	K.EPEVLLENR.V	1
ACIN1	K.SSSISEEK.G	1
ACIN1	R.DSSTSYTETK.D	1
ACIN1	R.SAQPLPLK.I	1
ACSL5	R.KPVPPSPEDLSVICFTSGTTGDPK.G	1
ACSL5	K.NNDLTSCCFSDAK.T	1
ACSL5	K.ALVLIGNVEK.G	1
ANAPC10	R.EIGSQAVWSLSSCK.P	1
ANAPC10	K.IYTPVEESSIGK.F	1
ANAPC10	K.SDESYTPSK.I	1
ANKRD26	R.INLEDETQDLK.K	1
ANKRD26	K.DDLTPLLLAVSGK.K	1
ANKRD26	K.EIEMAQK.K	1
AP3M1	K.VVLNMNLTPTQGSYTFDPVTK.V	1
AP3M1	K.VLTWDVGK.I	1
AP3M1	K.GLVNLQSGAPKPEENPSLNIQFK.I	1
ACOT9	R.IAFSSTSLLK.M	1
ACOT9	K.LLHSFLAK.S	1
ACOT9	K.SLEICHPQER.N	1
AK6	-.MLLPNILLTGTPGVGK.T	1
AK6	K.EEIVHQLPSNKPEELENNVDQILK.W	1
AK6	K.YINVGDLAR.E	1
AFG3L2	K.QYQDLGAK.I	1
AFG3L2	R.GMGGLFSVGETTAK.V	1
AFG3L2	R.VTFTPGK.T	1
AMMECR1	R.TATYLPEVAK.E	1
AMMECR1	R.EYTLTSALK.D	1
AMMECR1	K.EQGWDHIQTIDSLLR.K	1
ADGRG1	R.DLQLLSQFLK.H	1
ADGRG1	R.RPSAAPASQQLQSLESK.L	1
ADGRG1	K.VLGIVVQNTK.V	1
ALG5	K.ILMADADGATK.F	1
ALG5	K.QLSVVVPSYNEEK.R	1
ALG5	K.RDPAFTYEVIVVDDGSK.D	1
AP4B1	R.LLLVGIDEVK.R	1
AP4B1	K.LFLILAK.M	1
AP4B1	K.QALIWLLGVHGER.I	1
ARFGEF2	K.EIIEHGIELFNK.K	1
ARFGEF2	R.LGTAAPPK.A	1
ARFGEF2	R.THEMFINAIK.Q	1
AK5	R.AEQQGRPDDNVK.A	1
AK5	K.IITTGELAPQETTITEIK.Q	1
AK5	R.NVMPENSNFPYR.R	1
ARL15	K.AVPFQNAILNVK.E	2
ARL15	K.YFELEPLAR.G	2
ARL15	K.ELGGADNIR.K	2
BORA	R.TSVIQIPFTLETQGEDEEDK.E	2
BORA	K.ELALLQDVER.E	2
BORA	R.SPYIDGCSPIK.N	2
ATP1A3	R.DVAGDASESALLK.C	2
ATP1A3	R.IATLASGLEVGK.T	2
ATP1A3	K.CIELSSGSVK.L	2
BTAF1	K.ATGHVFQALQYLR.K	2
BTAF1	R.NDIDFFR.N	2
BTAF1	K.HMNETGVHK.T	2
ARSA	R.GYLTGMAGK.W	2
ARSA	R.QSLFFYPSYPDEVR.G	2
ARSA	K.AQLDAAVTFGPSQVAR.G	2
BRAF	K.FGGEHNPPSIYLEAYEEYTSK.L	2
BRAF	K.WHGDVAVK.M	2
BRAF	R.GYLSPDLSK.V	2
ATP13A3	K.TNLPNPSVDVK.G	2
ATP13A3	K.TGTLTEDGLDLWGIQR.V	2
ATP13A3	K.SFSVILEHFQDLVPK.L	2
ARHGEF7	K.NLSAQCQEVR.K	2
ARHGEF7	K.SYYNVVLQNILETENEYSK.E	2
ARHGEF7	K.GASSPGILVLTTGLSK.P	2
BCLAF3	K.LPDVKPSPINLR.K	2
BCLAF3	K.YSEGIPYK.E	2
BCLAF3	K.EHERNSYPQK.V	2
AURKA	R.IPLQAQK.L	2
BDP1	R.DFIYYLPDNNPMTSSLEQEK.K	2
BDP1	K.LNQVPILR.T	2
BDP1	K.TPEVTDATEEIDK.N	2
ARHGAP32	K.FSDAVSAATDEER.L	2
ARHGAP32	R.TQAQVNSPIVTENK.Y	2
ARHGAP32	R.TLEFLMR.H	2
ATP5PF	R.QTSGGPVDASSEYQQELER.E	2
ATP5PF	K.ELDPIQK.L	2
BET1L	R.MADSLASK.V	2
BET1L	R.AQSPGAVEEILDR.E	2
BET1L	K.SLALDIDRDAEDQNR.Y	2
ASTE1	K.QTILEPIPTSLK.L	2
ASTE1	R.QMLLLETLK.V	2
ASTE1	K.MLYAEFQR.V	2
ASPH	R.YNLSEVLQGK.L	2
ATP11A	K.LAEAYEQIEK.D	2
ATP11A	K.VWVLTGDK.M	2
ATP11A	R.NSDYAIPK.F	2
BCL7B	K.EEPVPLETQVVEEEEDSGAPPLK.R	2
BCL7B	R.TDDSQPPTLGQEILEEPSLPSSEVADEPPTLTK.E	2
BCL7B	K.WVPVTDSK.E	2
ATP6V0D1	K.LLFEGAGSNPGDK.T	2
ATP6V0D1	K.NVADYYPEYK.L	2
ATP6V0D1	K.AYLESFYK.F	2
ATXN3	R.QEIDMEDEEADLRR.A	2
ATXN3	R.AIQLSMQGSSR.N	2
ATXN3	K.LIGEELAQLK.E	2
C12orf43	K.VASVDSAVAATTPTSMATVQK.Q	2
C12orf43	R.EAAVSASDILQESAIHSPGTVEK.E	2
C12orf43	K.VNEHEQDGNELQTTPEFR.A	2
ARPP19	K.QLPTAAPDK.T	2
ARPP19	K.TEVTGDHIPTPQDLPQR.K	2
ARPP19	K.PSLVASK.L	2
BLOC1S6	K.ECHSMLDINALFAEAK.H	2
BCL7C	R.DPGGITAGSTDEPPMLTK.E	2
BCL7C	K.WVPVVDPQEEER.R	2
BCL7C	K.VMATIEK.V	2
C12orf66	K.LQTWGQIFEK.Q	2
C12orf66	K.VVHFYDDK.V	2
BAG1	R.LQSTNFALAE.-	2
BAG1	K.ATIEQFMK.I	2
BAG1	K.DLQAEALCK.L	2
C17orf75	R.QAEMNHYALFK.C	2
C17orf75	R.FCEDWMQAFLNGAK.G	2
C17orf75	K.AIQDTNNLK.R	2
BCL9	R.TDVGAPFGPQGHR.D	2
BCL9	R.STAPLNTQISALR.N	2
BCL9	K.LRPGGSDMLPAQQK.M	2
ARID1A	K.IERGEDPPPDIFAAADSK.K	2
ARID1A	R.NDMTYNYANR.Q	2
ARID1A	K.VDENHSEFTLYESR.L	2
AURKA	R.EVEIQSHLR.H	2
AURKA	K.ATAPVGGPK.R	2
AURKA	R.EVLEHPWITANSSK.P	2
ARHGEF10	R.QAPSAPETGGAGASEAPAPTGGEDGAGAETTPVAEPTK.L	2
ARHGEF10	K.SLIAQDHR.S	2
ARHGEF10	K.NYVDALK.R	2
ARPC2	R.DYLHYHIK.C	2
ARPC2	K.ELQAHGADELLK.R	2
ARPC2	-.MILLEVNNR.I	2
ARPC3	K.QEDEVMR.A	2
ARPC3	K.SLSGPGQ.-	2
ARPC3	K.VFDPQNDK.P	2
AXIN1	R.GYSESVGAAPNASDGLAHSGK.V	2
AXIN1	K.YILDNNGIVSR.Q	2
AXIN1	K.CDQDMDEDDGRDAAPPGR.L	2
BCAT2	R.EVFGSGTACQVCPVHR.I	2
BCAT2	K.LGGNYGPTVLVQQEALK.R	2
BCAT2	R.NLHIPTMENGPELILR.F	2
ASAP2	R.DDPDLGSAFLK.F	2
ASAP2	R.EDRPISFYQLGSNQLQSNAVSLAR.D	2
ASAP2	K.KPAPGADK.S	2
ATP8B1	K.AMVVDLVK.R	2
ATP8B1	K.DLILLGATAIEDK.L	2
ATP8B1	R.TPEGNIK.L	2
ASNA1	K.WIFVGGK.G	2
ASNA1	K.VNTFSALLLEPYKPPSAQ.-	2
ASNA1	K.TTCSCSLAVQLSK.G	2
BUB3	K.LNQPPEDGISSVK.F	2
BUB3	K.VYTLSVSGDR.L	2
BUB3	R.QVTDAETK.P	2
BUD23	R.RPEHGGPPELFYDETEAR.K	2
BUD23	R.AVLQLYPENSEQLELITTQATK.A	2
BUD23	R.EVRPDTQYTGR.K	2
ATP10A	R.LQDGVPETISK.L	2
ATP10A	R.GCAQHLADNR.L	2
B4GALT4	K.LIFKPDLTLEEVQAENPK.V	2
B4GALT4	K.LLNVGYLEALK.E	2
BUB1B	R.LLPEEDLDVK.T	2
BUB1B	R.IMSTLQGALAQESACNNTLQQQK.R	2
BUB1B	R.EAELLTSAEK.R	2
ATP9A	R.LPTAADLLQIR.S	2
ATP9A	R.ISYLLTDK.T	2
ATP9A	K.AIALCHNVTPVYESNGVTDQAEAEK.Q	2
ATG13	K.DIPEVTHEAK.K	2
ATG13	K.ALAGQLPAVGR.S	2
ATG13	K.EGGVPLAPNQPVHGTQADQER.L	2
BANF1	R.DFVAEPMGEK.P	2
BANF1	K.PVGSLAGIGEVLGK.K	2
BANF1	R.DFVAEPM*GEK.P	2
ATP6AP2	K.SFDTSLIR.K	2
ATP6AP2	K.ANSVFEDLSVTLR.Q	2
ATP6AP2	K.NPASPYNLAYK.Y	2
ARL6IP5	R.TPMGIVLDALEQQEEGINR.L	2
ARL6IP5	K.MEGIGLK.R	2
ARL6IP5	R.AWDDFFPGSDR.F	2
BCAS2	K.VYNENLVHMIEHAQK.E	2
BCAS2	K.NDITAWQECVNNSMAQLEHQAVR.I	2
BCAS2	R.EAAAALVEEETRR.Y	2
ATP5PD	R.LAALPENPPAIDWAYYK.A	2
ATP5PD	K.SCAEWVSLSK.A	2
ATP5PD	K.AIASSLK.S	2
ATP5MG	R.LATFWYYAK.V	2
ATP5MG	K.VELVPPTPAEIPR.A	2
ATP5MG	K.TPALVNAAVTYSK.P	2
ATG12	K.LVLHYCK.S	2
ATG12	K.AVGDTPIMK.T	2
ATG12	R.TIQGLIDFIK.K	2
ATG7	K.YDENMVLVSLLK.H	2
ATG7	R.QPLYEFEDCLGGGK.P	2
ATG7	R.DVAHSIIFEVK.L	2
ARIH2	K.ENPDIVNQSQQAQAR.E	2
ARIH2	R.VQPNPSK.H	2
ARIH2	K.SLQLEAQTYQR.I	2
BAG3	R.VHTVVDRPQQPMTHR.E	2
BAG3	R.VPSEGPK.E	2
BAG3	R.ETAPVSQPENKPESK.P	2
ASS1	K.EQGYDVIAYLANIGQK.E	2
ASS1	R.MPEFYNR.F	2
ASS1	K.GRNDLMEYAK.Q	2
ASL	K.LNSNDEDIHTANER.R	2
ASL	R.HLWEVDVQGSK.A	2
ASL	K.EFSFVQLSDAYSTGSSLMPQK.K	2
ATP1B1	K.VGNVEYFGLGNSPGFPLQYYPYYGK.L	2
ATP1B1	R.VAPPGLTQIPQIQK.T	2
ATP1B1	K.AYGENIGYSEK.D	2
ASNS	K.FPFNTPK.T	2
ASNS	R.ADWLSHYWMPK.W	2
ASNS	K.EAFSDGITSVK.N	2
ATXN1L	K.GEGQGLVPVVECVVDGQLFSGSQTPR.V	2
ATXN1L	K.GAIIQLATGELK.R	2
ATXN1L	R.AALLRPSFIPQEVK.L	2
BCR	K.VPELYEIHK.E	2
BCR	K.GHGQPGADAEK.P	2
BCR	R.VSGVATDIQALK.A	2
B4GALT1	K.LLNVGFQEALK.D	2
B4GALT1	R.LPQLVGVSTPLQGGSNSAAAIGQSSGELR.T	2
B4GALT1	K.YWLYYLHPVLQR.Q	2
ATP2A2	R.IEVASSVK.L	2
ATP2A2	R.IGIFGQDEDVTSK.A	2
ATP2A2	R.VDQSILTGESVSVIK.H	2
ATP2B1	K.YGDLLPADGILIQGNDLK.I	2
ATP2B1	R.QVVAVTGDGTNDGPALK.K	2
ATP2B1	K.LAVQIGK.A	2
ATP6V1B2	K.TVSGVNGPLVILDHVK.F	2
ATP6V1B2	R.EQALAVSR.N	2
ATP6V1B2	K.AVVQVFEGTSGIDAK.K	2
ATP2B4	K.TSPVEGLSGNPADLEK.R	2
ATP2B4	K.TQDGVALEIQPLNSQEGIDNEEK.D	2
ATP2B4	R.NEVPEEK.L	2
ATP5F1A	K.QVAGTMK.L	2
ATP5F1A	R.NVQAEEMVEFSSGLK.G	2
ATP5F1A	K.APGIIPR.I	2
ARID4A	K.NFSSATEDEIDQCVK.E	2
ARID4A	R.IIWPLDK.G	2
ARID4A	K.KTEEEVPEEELDPEER.D	2
AXL	K.EFDHPNVMR.L	2
AXL	K.TLGEGEFGAVMEGQLNQDDSILK.V	2
AXL	R.LGDQPVYLPTQMLVK.F	2
ARL2	R.LLMLGLDNAGK.T	2
ARL2	R.LAGATLLIFANK.Q	2
ARL2	K.FNGEDIDTISPTLGFNIK.T	2
ATP6V1E1	K.HMMAFIEQEANEK.A	2
ATP6V1E1	R.LDLIAQQMMPEVR.G	2
ATP6V1E1	K.AEEIDAK.A	2
BMPR1A	K.DLIDQSQSSGSGSGLPLLVQR.T	2
BMPR1A	R.LRPIVSNR.W	2
BMPR1A	R.YMAPEVLDESLNK.N	2
ATP6V1A	K.LPANHPLLTGQR.V	2
ATP6V1A	R.AVETTAQSDNK.I	2
ATP6V1A	K.ITLEVAK.L	2
ATN1	R.SDLYFVPLEGSK.L	2
ATN1	R.VAALGNDPLAR.L	2
ATN1	R.LALAAGPALRPDMSYAER.L	2
ATP5F1E	R.QAGLSYIR.Y	2
ATP5F1E	K.TSGSNVK.I	2
ARL4C	K.FNEFVNTVPTIGFNTEK.I	2
ARL4C	K.LYEMILK.R	2
ARL4C	K.QLALHELIPATTYHVQPACAIIGEGLTEGMDK.L	2
BCAR1	K.SQLELQQLK.Q	2
BCAR1	R.VLPPEVADGGVVDSGVYAVPPPAER.E	2
BCAR1	R.EETYDVPPAFAK.A	2
ARPC4	R.KPVEGYDISFLITNFHTEQMYK.H	2
ARPC4	K.VLIEGSINSVR.V	2
ARPC4	K.ELLLQPVTISR.N	2
B2M	K.VEHSDLSFSK.D	2
B2M	R.HPAENGK.S	2
B2M	R.VNHVTLSQPK.I	2
BLOC1S1	K.TLQVQAAQFAK.Q	2
BLOC1S1	R.TIATALEYVYK.G	2
BLOC1S1	R.SIELDMR.T	2
ARHGAP4	K.AVAQNMDSVFK.E	2
ARHGAP4	R.ESAALSEVLAGPLAQR.L	2
ARHGAP4	R.FINLNGLQHEGIFR.V	2
ATP2C1	-.MIPVLTSK.K	2
ATP2C1	K.MMQAEEAPK.T	2
ATP2C1	K.GIYNNIK.N	2
ATP2C1	K.AADIGVAMGQTGTDVCK.E	2
ATP8B2	K.GADTILLDR.L	2
ATP8B2	K.FDGEVICEPPNNK.L	2
ATP8B2	R.SSSSWIESLR.R	2
BAX	R.GGGPTSSEQIMK.T	2
BAX	R.IGDELDSNMELQR.M	2
BAX	R.MGGEAPELALDPVPQDASTK.K	2
BCL2L1	R.EAGDEFELR.Y	2
BCL2L1	K.GYSWSQFSDVEENR.T	2
BCL2L1	R.EVIPMAAVK.Q	2
ARL16	R.EGTGLAGVLAWLQATHR.A	2
ARL16	R.LPDIIACAK.Q	2
ASPH	K.TDDPEQK.A	2
ASPH	R.MHLGLVIPK.E	2
ASPH	K.VHYGFILK.A	2
BNIP1	R.DCSGPLSALTELNTK.V	2
BNIP1	R.ICNQEIVK.F	2
BNIP1	K.AELLQGGDLLR.Q	2
BNIP3	R.LTTSTSTF.-	2
BNIP3	K.GGIFSAEFLK.V	2
BNIP3	K.ILLDAQHESGRSSSK.S	2
ATM	K.TILNHVLHVVK.N	2
ATM	K.NLEDVVVPTMEIK.V	2
ATM	K.WAILNVMGK.D	2
ATR	K.LQSFFSQYK.K	2
ATR	K.THVLDIEQR.L	2
ATR	R.YIVLHFGR.S	2
BYSL	R.EAIIVGSIITK.C	2
BYSL	K.AATMTAAGHHAEVVVDPEDER.A	2
BYSL	R.FYNLVLLPR.V	2
BOP1	R.VNVDPEDLIPK.L	2
BOP1	R.TVPVGGVVK.S	2
BOP1	K.MHVPAPK.L	2
ARHGEF6	K.GFETAPLTK.N	2
ARHGEF6	R.GPLEPPQIIK.P	2
BRD3	K.VAQMPQEEVELLPPAPK.G	2
BRD3	K.ADTTTPTTSAITASR.S	2
BRD3	R.LQDVSGQLSSSK.K	2
BMT2	K.NLADNHWAK.T	2
BMT2	R.LLDVGSCFNPFLK.F	2
ARHGAP31	R.EKPEPEQGLHPDLASLAPLEIVPFEK.A	2
ARHGAP31	K.FTEAVSHCPEEGQLAR.I	2
ARHGAP31	R.NSDPLQPQAPR.R	2
C18orf21	K.HYLEAAAR.G	2
C18orf21	R.TPTSGQSVSTCSSK.N	2
C18orf21	R.TANPNHDMSGSK.G	2
BCL7A	K.QENSSNSSPAPEPNSAVPSDGTEAK.V	2
BCL7A	K.WVPVTEPK.V	2
BCL7A	K.LEASQQNSEEM.-	2
ARHGAP29	K.IHLFGAEFTQVAK.K	2
ARHGAP29	K.SFENVSVESVDSSSEK.G	2
ARHGAP29	R.SSDSYPLAPVR.A	2
C14orf177	K.GTVEQMSQM.-	2
C14orf177	K.GTVEQMSQM*.-	2
ARSH	K.EALAFIER.Y	2
ARSH	K.AHYVTPK.F	2
ARMC4	K.DQENLAVITDHGVVPLLSK.L	2
ARMC4	K.EVLASVCAAITNIAK.D	2
BEND3	K.IWLVPIDFDK.L	2
BEND3	R.SLGNVWPGEEEPCNDATTPSYK.K	2
BEND3	K.QLVSDGLLDSVPGVK.R	2
ARHGEF16	K.LQALAEEPSQPHTR.S	2
ARHGEF16	K.SEESYMVQDYAQMNHIQVEK.I	2
ARHGEF16	K.GDLPQVEITK.A	2
C12orf73	K.HKPQVSQQEELK.-	2
C12orf73	R.YYRPDLTIPEIPPK.R	2
C12orf73	K.TELLGLK.E	2
ARMCX5	R.EETSIGMK.S	2
ARMCX5	K.TESVTQAK.A	2
ARMCX5	K.TQAEAVAEAELK.T	2
ATAD2	K.ALAILSQPTPSLVVDHER.L	2
ATAD2	K.TPSTPVACSTPAQLK.R	2
ATAD2	K.AVLQALEVLPVAPPPEPR.S	2
BLOC1S3	R.GVPGTEPEK.D	2
BLOC1S3	R.GDLCALAER.L	2
BLOC1S3	R.LDIVAGCR.L	2
BRWD3	K.IVTDVLLR.F	2
BRWD3	R.TFNEPDSPIVK.A	2
BRWD3	K.LAFLDPISGK.M	2
B3GNT9	K.SVAEDFER.R	2
B3GNT9	R.GAGSGGADEVGEGAR.T	2
B3GNT9	R.LTPEPHPAFR.T	2
BCOR	R.FSELEMK.E	2
BCOR	K.LVYVDLLR.E	2
BCOR	K.ENLGLPVSTPFLEPPLGSDGPAVTFGK.T	2
ARHGAP27	R.LDLDDGRWEDVHVITGALK.L	2
ARHGAP27	K.FSTPEYTVELR.G	2
ARHGAP27	R.ELPEPLFPFSHFR.Q	2
BTN2A1	K.EEELQVK.E	2
BTN2A1	R.KGEVLLIPQNGFWTLEMHK.G	2
BTN2A1	R.TEEQMEEYR.G	2
BZW1	K.EGVSAAFAVK.L	2
BZW1	K.IVVLFYK.A	2
BZW1	R.LMELFPANK.Q	2
ARMCX2	K.AESVVGAAMASAIAPPPGVTEALGAAEAPAMAGAPK.V	2
ARMCX2	R.TAVVPGTSAAK.K	2
ARMCX2	K.ATPGAHTGAIPK.A	2
ARHGAP22	K.DEGEGTLELAK.Q	2
ARHGAP22	K.HSQLFTAPVPEGPTSPR.G	2
ARHGAP22	R.GGLQCAVGWGSEEVTR.D	2
ARHGAP22	R.VIWAPLGGGIFGQR.L	2
BCL9L	R.EAGTPSLDSEAK.E	2
BCL9L	K.NPQAGVPPFSSLK.G	2
BCL9L	K.YAMPSSTPLYHNAIK.T	2
C11orf74	K.DTSPDLEK.S	2
C11orf74	K.FSPAEIENIK.E	2
ASXL1	K.KQESEQAGVAK.D	2
ASXL1	K.QILQVIEAEGLK.E	2
ASXL1	R.ISLFTLK.K	2
ASCC3	K.PAFQAIR.S	2
ASCC3	R.ANPLAYGISHK.A	2
ASCC3	R.NLVENLFSNGHIK.V	2
C17orf53	K.QIGVFSPSLR.N	2
C17orf53	K.DPTGEMQGTVHR.L	2
C17orf53	R.LRPVSSRPQETVQAQSSR.L	2
ARRDC1	R.TIAEVEGAGVK.A	2
ARRDC1	R.GYVVGQALQLHADVENQSGK.D	2
ARRDC1	R.VVYSPGEPLAGTVR.V	2
ARL6IP6	R.SVLPPDGNGSPVLPDK.R	2
ARL6IP6	R.PSYSSFTQGDSWGEGEVDEEEGCDQVAR.D	2
ARL6IP6	R.AEFSAGAWSEPR.K	2
BEND7	K.SQLDSILSNYTR.S	2
BEND7	K.LVCAFFDDK.T	2
ARL10	K.DPDLPVVVVANK.Q	2
ARL10	R.EVLVLGLDGAGK.S	2
ARL10	R.VLSGKPPLEGHIPTWGFNSVR.L	2
ARL14EP	R.QLVPGWK.L	2
ARL14EP	K.NLHVIDLDDATFLSAK.F	2
ARL14EP	K.SCCDPFNIHK.K	2
C12orf29	K.MPCVFVTEVK.E	2
C12orf29	K.ETEQINGNPVPDENGHIPGWVPVEK.N	2
C12orf29	K.HNDLVSWFEDCK.E	2
C19orf47	K.ILEQQQAAK.G	2
C19orf47	K.ISVTVSNK.M	2
C19orf47	R.VTAEMEGK.Y	2
ASCC1	K.LFENFYFGSLK.L	2
ASCC1	R.FQASGLIVK.E	2
ASCC1	K.TSISIPK.P	2
BANP	K.QHSPIQVPMVAGSPLGATQTCNK.V	2
BANP	K.FGITESDWYR.I	2
BANP	R.EVQAVSNLSGQGK.H	2
ARID1B	K.FPFGIQQAK.S	2
ARID1B	R.QQGGGMMMGPGGGGAASLSK.A	2
ARID1B	R.NDMPYPYQNR.Q	2
C18orf32	K.GADMNGLPTK.G	2
C18orf32	K.GPTEICDK.K	2
BICD2	R.EESLIQESASK.E	2
BICD2	R.LVMEAQPEWLR.A	2
BICD2	R.NVLTNTQSENER.L	2
ASAP3	K.VANQASLPLVDFIIQNGGHLDAK.A	2
ASAP3	R.VTGGIPGEVAQDMQR.E	2
ASAP3	R.TGSLPASSVQLLQD.-	2
C15orf40	K.LLASTTPEEILEK.L	2
C15orf40	K.EPERPLPPLGPVAVDPK.G	2
C15orf40	K.GCVTIAIHAK.P	2
BRK1	R.EIHQDWANR.E	2
BRK1	R.EYIEIITSSIK.K	2
BRK1	R.LATLNEK.L	2
ATRIP	K.LQSLQSELQFK.D	2
ATRIP	R.EAQNLAFTGLNLVAR.N	2
ATRIP	K.NPSVVIKPEACSPQFGK.T	2
ATL1	K.VATNPNFDGK.L	2
ATL1	R.ILLSEAVR.D	2
ATL1	K.MGGEEFSR.R	2
BBX	K.LWAFPSDSSR.D	2
BBX	K.QCQTSALFQFAEISSNTSQLGGAEPVK.R	2
BBX	K.SALFQLAEMCLASEGMK.M	2
BAP1	R.TMEAFHFVSYVPITGR.L	2
BAP1	R.LFELDGLK.V	2
BAP1	K.DLSIPLSIK.T	2
ARPC1A	K.SVQVSTLK.T	2
ARPC1A	R.NTALETLHQNSITQVSIYEVDK.Q	2
ARPC1A	K.TLESSIQGLR.I	2
BAD	R.SAPPNLWAAQR.Y	2
BAD	R.VFQSWWDR.N	2
BAD	R.MSDEFVDSFK.K	2
ARL8A	R.DLPGALDEK.E	2
ARL8A	K.RDLPGALDEK.E	2
ARL8A	R.GVSAIVYMVDAADQEK.I	2
AURKB	K.VMENSSGTPDILTR.R	2
AURKB	R.SNVQPTAAPGQK.V	2
AURKB	R.LYNYFYDR.R	2
C16orf58	K.GLQDAGWK.T	2
C16orf58	K.HQLEVDEWR.A	2
C16orf58	R.GEVLDPTAANR.M	2
BORCS6	R.EALENEPGPQGTLSGAGSR.R	2
BORCS6	R.GAPGAEHEPSLSSR.H	2
BORCS6	R.GRPGPETDLLAVAEHQALVFGGGPGR.T	2
ATXN7L3B	R.LPLCSLPGEPGNGPDQQLQR.S	2
ATXN7L3B	K.DFGIQPVEDK.G	2
ARHGEF17	R.AATSEEPTGFSVDSNLLGSLSPK.T	2
ARHGEF17	K.SVTLGTQGSPITK.M	2
ARHGEF17	R.LGFEQAFDEAK.R	2
ATF6B	R.VQPEGPAPSLPRPER.K	2
ATF6B	K.PVVLTTVPMPSR.A	2
ATF6B	R.LSTEPSSEALGVGEVLHVK.T	2
ATG101	K.IINIVEVMNR.H	2
ATG101	R.SEVLEVSVEGR.Q	2
ATG101	K.MPTQSEVDNVFDTGLR.D	2
C17orf80	K.LVVDKPEQTVK.T	2
C17orf80	R.TVMSHGCENFNTR.D	2
C17orf80	K.SMSATEK.Q	2
C16orf70	R.LLAAGCGPGLLADAK.M	2
C16orf70	K.WDNIQELLGHPVEK.P	2
C16orf70	K.LMFDAFNQR.L	2
BDH2	R.SMYLMIK.A	2
BDH2	K.SVAADFIQQGIR.C	2
BDH2	K.SGNIINMSSVASSVK.G	2
BBC3	R.MADDLNAQYER.R	2
BBC3	R.QEGSSPEPVEGLAR.D	2
BCL2L13	K.SENNSSNSDIVHVEK.E	2
BCL2L13	R.EESLVEELSPASEK.K	2
BCL2L13	K.PMPLSEGK.S	2
ASPSCR1	K.TPGSLGSSASAGQAAASAPLPLESGELSR.G	2
ASPSCR1	K.VTPSTVLLQVLEDTCR.R	2
ASPSCR1	K.CYDPVGK.T	2
ARL6	R.LSVLLGLK.K	2
ARL6	K.LKPSNAQSQNILPTIGFSIEK.F	2
ARL6	K.VSQLLCLENIK.D	2
ASCC2	R.HNVFQNDEFDVFSR.D	2
ASCC2	R.YFVLYKPPPK.D	2
ASCC2	R.LASFYEAAIPEMESAIK.K	2
ARV1	K.GNVDGVAATPTAASASCQYR.C	2
ARV1	R.SGLQQGK.G	2
ARV1	R.CIECNQEAK.E	2
BLZF1	K.ESSPDNPFFESSPTTLLATK.K	2
BLZF1	K.AVPSESPGVLQLGK.M	2
BLZF1	R.GAGDGMETEEPPK.S	2
C11orf68	R.ANNVELT.-	2
C11orf68	R.QLAITHHVLSGK.W	2
C11orf68	R.TTPATELDAWLAK.Y	2
BICC1	K.YGAISTSSLGEK.V	2
BICC1	R.TGAQIHFPDPSNPQK.K	2
BICC1	R.SSYVNMQAFDYEQK.K	2
C10orf88	R.TGLTSGNVTENLQTYIDK.S	2
C10orf88	R.IHELQEHIDDK.I	2
C10orf88	K.NAMASFLPK.K	2
C12orf10	R.SFTETMSSLSPGK.P	2
C12orf10	R.SYLPQIS.-	2
C12orf10	R.ALVEEALAQR.F	2
ATP13A1	R.DLEDESTPIVK.L	2
ATP13A1	K.EPIEDLSPDR.V	2
ATP13A1	K.EFVITSLK.E	2
BPIFA1	K.LQVNTPLVGASLLR.L	2
BPIFA1	K.VTSVIPGLNNIIDIK.V	2
BRD7	K.EMEITEVEPPGR.L	2
BRD7	R.TLQEMEMSLPEDEGHTR.T	2
BRD7	R.LQSGVNTLQGFK.E	2
BRD7	R.LVNSQCEFER.R	2
ATP13A2	R.SQAAVGAVPEGAWK.D	2
ATP13A2	K.PLPTVPSLEAAQQLTR.D	2
ATP13A2	R.HGLSLQDQMVR.K	2
C12orf4	K.ESLDSGNQNGGNDDK.T	2
C12orf4	K.SLTDQDVNSLAAQHFESQQDLENK.W	2
C12orf4	K.NPNNSSLSEEIK.V	2
AVEN	K.NMEPEQPSTSK.N	2
AVEN	K.SVAAGCPVLLGK.D	2
AVEN	R.LNVAAELVQGTVPLEVPQVK.P	2
BIN3	K.TGPVLAK.L	2
BIN3	K.TVIEPLK.K	2
BIN3	R.QLLEEMPR.F	2
ASH1L	K.LGIGIVPGLVHK.E	2
ASH1L	K.LEYTPGEHEYGLFPAPIHVGK.Y	2
ASH1L	K.ASCSTNINNQESQELSESLK.D	2
BAZ1A	R.LHILASGADVTSANAK.Y	2
BAZ1A	R.SSNAYDPSQMCAEK.Q	2
BAZ1A	R.QEQINCVTR.E	2
BRWD1	R.VVVPEVPLGIFR.K	2
BRWD1	K.SPFVPQMGDEVIYFR.Q	2
BRWD1	R.IFTGSDDCLVK.I	2
C19orf12	R.AEIQYDD.-	2
C19orf12	R.LFNEAAAIIR.H	2
ATG3	R.QPLTVEHMYEDISQDHVK.K	2
ATG3	K.EITLENK.D	2
ATG3	K.TDAGGEDAILQTR.T	2
ATAD3A	K.DALNLAQMQEQTLQLEQQSK.L	2
ATAD3A	R.LLSRPQDALEGVVLSPSLEAR.V	2
ATAD3A	R.NILMYGPPGTGK.T	2
ASF1B	K.GLGLPGCIPGLLPENSM*DCI.-	2
ASF1B	R.FHINWDNNMDR.L	2
ASF1B	R.VGYYVNNEYLNPELR.E	2
BSDC1	K.KGEISELLVGSPSIR.A	2
BSDC1	K.LATEGSSGATEK.M	2
BSDC1	K.GSSTDISEDWEK.D	2
ASNSD1	R.GIGWLVAQEGVK.S	2
ASNSD1	R.EILQVFLTDVHMK.E	2
ASNSD1	K.DVAAAAADSPNK.H	2
BABAM2	K.LHIPYAGETLK.W	2
BABAM2	K.TFVPQFQEAAFANGK.L	2
BABAM2	K.LPVDFSNIPTYLLK.D	2
BICRA	R.VSPSAEMVMIDR.M	2
BICRA	K.VDEATSGLIR.E	2
BICRA	R.LLLLEESR.R	2
BFAR	R.HCLALWWASSK.K	2
BFAR	R.AILMELER.V	2
BFAR	R.FEDIQQNNDIVQSLAAFQK.Y	2
BTBD7	R.EFGLADAAAELLQNPHK.F	2
BTBD7	R.GLISTPPSDMLPTTEGGK.S	2
ARHGAP23	R.TQDLPAGSK.D	2
ARHGAP23	K.TPWGINIIK.K	2
ARHGAP23	K.YNDFIEANR.I	2
ARMCX1	K.LQGDSEVKPEVSLGLEDCPGVK.E	2
ARMCX1	R.SSLFFLFK.E	2
ARMCX1	R.ELGGVPIIAK.L	2
ASH2L	K.QSSAVSTSGNLNGGIAAGSSGK.G	2
ASH2L	R.LPPHGYPLEHPFNK.D	2
ASH2L	R.SDPLFSAQR.L	2
BAIAP2L1	R.FCFLVDK.H	2
BAIAP2L1	K.YMNATLK.R	2
BAIAP2L1	K.AYYDGVAK.I	2
ATP5IF1	R.EQLAALK.K	2
ATP5IF1	R.EAGGAFGK.R	2
ATP5IF1	K.HHEEEIVHHK.K	2
ASAP1	R.TEITGAEIAEEMEK.E	2
ASAP1	K.LALPGFSTPR.D	2
ASAP1	R.NTVTLLEEALDQDR.T	2
C19orf53	K.TAAAASEK.N	2
C19orf53	K.GAAAATSSK.T	2
C19orf53	K.NLEVGIR.K	2
BAIAP2	R.QIQNQLEEMLK.S	2
BAIAP2	K.QGELENYVSDGYK.T	2
BAIAP2	K.NSAAYHSK.G	2
BCS1L	R.ATNQISPAQVQGYFMLYK.N	2
BCS1L	R.ATNQISPAQVQGYFM*LYK.N	2
BCS1L	R.IVFMTTNHVDR.L	2
ASF1A	K.LEDAESSNPNLQSLLSTDALPSASK.G	2
ASF1A	R.NILASNPR.V	2
ASF1A	R.ENPPVKPDFSK.L	2
BTRC	R.VLEGHEELVR.C	2
BTRC	R.LWDIECGACLR.V	2
BTRC	R.AAVNVVDFDDK.Y	2
ARIH1	K.KCDDDSETSNWIAANTK.E	2
ARIH1	K.YQHLITNSFVECNR.L	2
ARIH1	R.QFCFNCGENWHDPVK.C	2
ASB3	R.MYEVPELAAIQDG.-	2
ASB3	K.ATPLFIAAQEGHTK.C	2
ASB3	K.GCSLGPWNHIYEFVNHAIK.A	2
BACE2	K.VFDAVVEAVAR.A	2
BACE2	K.AIVDSGTTLLR.L	2
AUP1	K.FPSSGPVTPQPTALTFAK.S	2
AUP1	R.LPPTPLLLFPEEEATNGR.E	2
AUP1	R.LRPQSAQSSFPPSPGPSPDVQLATLAQR.V	2
ARL5A	K.VIIVGLDNAGK.T	2
ARL5A	K.MLAHEDLR.K	2
ARL5A	K.AGLLIFANK.Q	2
ARHGEF2	R.GETLAETWTR.D	2
ARHGEF2	K.PSVVSLQNLIVR.D	2
ARHGEF2	R.ILSQSTDSLNMR.N	2
ARHGEF2	R.DIANQEK.G	2
CD99	K.ENEQGEVDMESHR.N	3
CAPNS1	R.SM*VAVMDSDTTGK.L	3
CAPNS1	K.YLWNNIK.R	3
CAPNS1	R.SMVAVMDSDTTGK.L	3
CBARP	R.YTLTEGDFHHLK.N	3
CBARP	R.AMEEAEK.T	3
CBARP	K.TDALFHEFLR.H	3
C19orf70	K.EGWEYVK.A	3
C19orf70	K.SQAALQK.A	3
CCDC9	K.ENVAVESEK.N	3
CCDC9	K.EGAASPAPETPQPTSPETSPK.E	3
CCDC9	K.KAELEGVAVTAPR.K	3
CCDC88A	R.SQISAEA.-	3
CCDC66	K.LILSPYEHK.S	3
CCDC66	R.QMELLHLVEK.N	3
CCDC66	K.DENIMGLFK.K	3
CCDC88B	R.AQLEM*QSQQLR.E	3
CCDC88B	R.EAEAQAWEQAR.L	3
C5orf51	K.YCADQQPENHEVDTSVSGAGCTTYK.E	3
C5orf51	R.RVEELGDLAQAHIQQLSEAAGEDDHFLIR.A	3
C5orf51	K.HCNLLGDELLECLSWR.R	3
CCDC85C	R.LQDDNQELR.E	3
CCDC85C	K.LLAQQAGSGEFR.T	3
CCDC85C	R.HAAGAVWHEVAR.S	3
CD81	K.IDDLFSGK.L	3
CD81	K.QFYDQALQQAVVDDDANNAK.A	3
CD81	K.NNLCPSGSNIISNLFK.E	3
CENPX	R.QAQAEDALR.V	3
CENPX	K.VFVVEAAVR.G	3
CHCHD3	R.YSGAYGASVSDEELK.R	3
CHCHD3	K.CSALATQYMHCVNHAK.Q	3
CHCHD3	K.RYESHPVCADLQAK.I	3
CETN3	R.ELGENMSDEELR.A	3
CETN3	K.LFDDDDSGK.I	3
CETN3	K.DAFELFDTDKDEAIDYHELK.V	3
CALM2	R.EADIDGDGQVNYEEFVQMMTAK.-	3
CALM2	K.DGNGYISAAELR.H	3
CALM2	K.DGDGTITTK.E	3
CAMK2D	K.ESTESSNTTIEDEDVK.A	3
CAMK2D	K.MLTINPAK.R	3
CAMK2D	K.VTEQLIEAINNGDFEAYTK.I	3
CAVIN3	K.GPAAPPPTPVKPPR.L	3
CAVIN3	R.LEANHGLLVAR.G	3
CAVIN3	K.LHVLLFK.A	3
CFL1	K.LGGSAVISLEGK.P	3
CFL1	R.YALYDATYETK.E	3
CFL1	K.EILVGDVGQTVDDPYATFVK.M	3
CFL1	K.LGGSAVI.-	3
CFL1	R.YALYDATYE.-	3
CASP9	R.TGSNIDCEK.L	3
CASP9	K.PTLENLTPVVLRPEIR.K	3
CASP9	K.IVNIFNGTSCPSLGGK.P	3
CDK2	R.APEILLGCK.Y	3
CDK2	R.DLKPQNLLINTEGAIK.L	3
CDK2	R.TYTHEVVTLWYR.A	3
CD9	K.EVQEFYK.D	3
CD9	K.SCPDAIK.E	3
CD9	K.DVLETFTVK.S	3
CCDC18	K.LILDVQPSHPGLLNYSPYENVCK.I	3
CCDC18	R.LDLCQQEIESSR.V	3
CCDC18	R.LVTGIEELR.T	3
CAMKK1	K.LHPWVTK.N	3
CAMKK1	R.GSQAAQGGPAK.Q	3
CAMKK1	K.SPELPGVQEDEAAS.-	3
CHCHD6	R.SGSSGGQQPSGMK.E	3
CHCHD6	K.EPSSPPPAPTSSTFGLQDGNLR.A	3
CHCHD6	K.RYEQEHAAIQDK.L	3
CAPNS1	R.ILGGVISAISEA.-	3
CDC7	K.ASCLVQTPPGQYSGNSFK.K	3
CDC7	R.IAAELQCLTVAGGQDNVMGVK.Y	3
CDC7	K.ELDQQSTTK.A	3
C2CD2L	R.STLIISGVSK.V	3
C2CD2L	K.DAIVSTQPAMMVNLR.A	3
C2CD2L	R.ASHLGNELEGTEELCCVAELDNPMQQK.W	3
CDC42EP2	R.DLLSSDMISPPLGDFR.H	3
CDC42EP2	R.ELPDGPSPLLK.N	3
CDC42EP2	K.NAISLPVIGGPQALTLPTAQAPPKPPR.L	3
CCS	K.GMGSGQLQNLGAAVAILGGPGTVQGVVR.F	3
CCS	R.MEDEQLK.V	3
CCS	R.FLQLTPER.C	3
CASK	R.QGTLHVGDEIR.E	3
CASK	K.DDLIPCK.E	3
CASK	K.IHEQGLIAILDVEPQALK.V	3
CASC3	K.SEANDAVNSSTK.E	3
CASC3	K.LAEEVPPPPEGLIPAPPVPETTPTPPTK.T	3
CASC3	K.EEAASEPPAAAPDAAPPPPDRPIEK.K	3
CD3EAP	K.ETFEPEDK.T	3
CD3EAP	K.QEQINTEPLEDTVLSPTK.K	3
CD3EAP	K.QQDATVEPETEVVGPELPDDLEPQAAPTSTK.K	3
CBFA2T2	R.QHSPGSADSLSNDSQR.E	3
CBFA2T2	K.ANLPLLQR.E	3
CBFA2T2	K.AVAEAEQK.A	3
CEP104	K.ALQGQLAALK.E	3
CEP104	R.ELMIHAPTVSGWR.S	3
CEP104	K.LIFHQNHVNK.Y	3
CCNT2	R.KLETLDLDVR.D	3
CCNT2	K.VDGQVSETPLLGSSLVQNSILVDSVTGVPTNPSFQK.P	3
CCNT2	R.CGVEADK.E	3
CAND2	R.SNPELAALFESIQK.D	3
CAND2	R.GQVPLVVK.A	3
CAND2	R.AVAALLTIPEVGK.S	3
CAPN15	R.VPPFSPFSSTLQNNPVPR.S	3
CAPN15	R.QWLRPQEINCSVFR.D	3
CAPN15	R.TAGLVATEPAR.G	3
CDK14	R.LQPEAGESMR.A	3
CDK14	K.DIQDQLER.I	3
CDK14	K.HPGGLHPDNVK.L	3
CAVIN2	K.QPVSGAVEGK.E	3
CAVIN2	K.LVNMLDAVQENQHK.M	3
CAVIN2	K.VLIFQEENEIPASVFVK.Q	3
C6orf47	R.LEAGGASPK.L	3
C6orf47	R.RPGVSPEGGLSVPGPGAPLEK.P	3
C6orf47	R.VSGAASEPSK.E	3
CCNE2	K.LEEIYAPK.L	3
CCNE2	K.EVWLNMLK.K	3
CCNE2	R.MELIILK.A	3
CA2	K.YAAELHLVHWNTK.Y	3
CA2	K.GGPLDGTYR.L	3
CA2	K.EPISVSSEQVLK.F	3
CENPB	K.LPPLVAGK.S	3
CENPB	R.AAGLPVK.G	3
CENPB	R.IIQEVEENPDLR.K	3
CAPN1	K.GHAYSVTGAK.Q	3
CAPN1	R.NYPATFWVNPQFK.I	3
CAPN1	R.MAIESAGFK.L	3
CD63	R.QQMENYPK.N	3
CD63	K.VMSEFNNNFR.Q	3
CD63	R.QQM*ENYPK.N	3
CCDC130	K.AIQEEEERDQALQAK.A	3
CCDC130	K.LETDAMFR.L	3
CCDC130	K.DDFALNSMLR.R	3
CD99	K.ENAEQGEVDMESHR.N	3
CD99	K.KPSAGDDFDLGDAVVDGENDDPRPPNPPK.P	3
CD99	R.NANAEPAVQR.T	3
CBR1	K.SPEEGAETPVYLALLPPDAEGPHGQFVSEK.R	3
CBR1	R.TDMAGPK.A	3
CBR1	R.SETITEEELVGLMNK.F	3
CDH2	K.LSDPANWLK.I	3
CDH2	K.YDEEGGGEEDQDYDLSQLQQPDTVEPDAIK.P	3
CDH2	R.MDERPIHAEPQYPVR.S	3
CCNA2	R.GLAQQQRPK.T	3
CCNA2	R.EAGSALLALQQTALQEDQENINPEK.A	3
CCNA2	K.KQPDITNSMR.A	3
CDK11B	R.DRLEQLER.K	3
CDK11B	K.QPFLPGEVK.T	3
CDK11B	K.RDSLEEGELR.D	3
CCNE1	R.GVADEDAHNIQTHR.D	3
CCNE1	K.VSGYQWCDIENCVK.W	3
CCNE1	K.LEEIYPPK.L	3
CD40	K.YCDPNLGLR.V	3
CD40	K.QEPQEINFPDDLPGSNTAAPVQETLHGCQPVTQEDGK.E	3
CD40	K.TDVVCGPQDR.L	3
CANX	R.IVDDWANDGWGLK.K	3
CANX	K.HHAISAK.L	3
CANX	K.TGIYEEK.H	3
CDC25B	R.YPYEYEGGHIK.T	3
CDC25B	K.AFLLQTVDGK.H	3
CDC25B	K.SPIAPCSLDK.R	3
CDC25C	K.DNTIPDK.V	3
CDC25C	R.SLNQYPALYYPELYILK.G	3
CDC25C	K.KPIVPLDTQK.R	3
CDA	K.SAYCPYSHFPVGAALLTQEGR.I	3
CDA	R.AIAIASDMQDDFISPCGACR.Q	3
CDA	K.GCNIENACYPLGICAER.T	3
CBS	K.KPWWWHLR.V	3
CBS	R.ALGAEIVR.T	3
CBS	K.AAQELQEGQR.C	3
CDKN1A	R.DCDALMAGCIQEAR.E	3
CDKN1A	R.RPGTSPALLQGTAEEDHVDLSLSCTLVPR.S	3
CDKN1A	R.LFGPVDSEQLSR.D	3
CCNF	R.AVHSQLK.D	3
CCNF	R.MMGEIVSALEGK.I	3
CCNF	K.GNFEAAVK.L	3
CASP3	K.LEFMHILTR.V	3
CASP3	R.GTELDCGIETDSGVDDDMACHK.I	3
CASP3	K.QIPCIVSMLTK.E	3
CDKN2A	R.ALLEAGALPNAPNSYGR.R	3
CDKN2A	R.IDAAEGPSDIPD.-	3
CDKN2A	R.EGFLDTLVVLHR.A	3
CBX5	K.GQVEYLLK.W	3
CBX5	K.SNFSNSADDIK.S	3
CBX5	R.LTWHAYPEDAENK.E	3
CDKN1B	R.TEENVSDGSPNAGSVEQTPK.K	3
CDKN1B	K.YEWQEVEK.G	3
CDKN1B	K.WNFDFQNHK.P	3
CD151	K.LETFIQEHLR.V	3
CD151	K.TVVALCGQR.D	3
CD151	R.VVPDSCCK.T	3
CARS	R.VSEYVPEIVNFVQK.I	3
CARS	K.LFEAQEK.L	3
CARS	R.SYVQGYSLSQADVDAFR.Q	3
CASP4	K.AHPNMEAGPPESGESTDALK.L	3
CASP4	R.YFYLFPGN.-	3
CASP4	R.AFATRPEHK.S	3
CDK7	K.RTEALEQGGLPK.K	3
CDK7	K.PNNLLLDENGVLK.L	3
CDK7	K.LDFLGEGQFATVYK.A	3
CCT4	K.VVSQYSSLLSPMSVNAVMK.V	3
CCT4	K.VVSQYSSLLSPMSVNAVM*K.V	3
CCT4	K.AVADAIR.T	3
CAV2	K.FADSDQDRDPHR.L	3
CAV2	K.LGFEDVIAEPVTTHSFDK.V	3
CCNG1	R.FTVSDLMR.M	3
CCNG1	R.NVPLATDLIR.I	3
CEBPG	K.DLFLEHAHNLADNVQSISTENTTADGDNAGQ.-	3
CEBPG	K.AQDTLQR.V	3
CACNB3	K.TSLAPIIVFVK.V	3
CACNB3	K.SLQLVVLDADTINHPAQLAK.T	3
CACNB3	K.ALFDFLK.H	3
CACNA2D1	R.LLIQAEQTSDGPNPCDMVK.Q	3
CACNA2D1	K.SYDYQSVCEPGAAPK.Q	3
CACNA2D1	K.EAGENWQENPETYEDSFYK.R	3
CACNA2D1	K.DSETLKPDNFEESGYTFIAPR.D	3
CASP6	R.GHPAGGEENMTETDAFYK.R	3
CASP6	R.GNQHDVPVIPLDVVDNQTEK.L	3
CASP6	K.IFIIQACR.G	3
CDH6	R.DIVPEALFLPR.R	3
CDH6	R.FLYLGPFK.D	3
CDH6	K.IHDINDNEPIFTK.E	3
CDH13	R.AAYTIINGNPGQSFEIHTNPQTNEGMLSVVK.P	3
CDH13	K.GVDQEPK.G	3
CDH13	R.SIVVSPILIPENQR.Q	3
CFAP298	K.EDLSGTQAGLNVIK.E	3
CFAP298	K.RLEENDDDAYLNSPWADNTALK.R	3
CFAP298	R.GQGAPAREPIISSEEQK.Q	3
CDC42	K.WVPEITHHCPK.T	3
CDC42	K.YVECSALTQK.G	3
CDC42	K.QKPITPETAEK.L	3
CDC42	K.NVFDEAILAALEPPETQPK.R	3
CCT2	K.GSGNLEAIHIIK.K	3
CCT2	K.RVPDHHPC.-	3
CCT2	R.AAHSEGNTTAGLDMR.E	3
CCZ1	K.LFNGTFLK.A	3
CCZ1	K.NANLIEVNEEVK.K	3
CCZ1	K.ILFYHPNEVEK.N	3
CDR2	K.LVPDSLYVPFK.E	3
CDR2	K.ITSLQGQPSPDEEENEHLK.K	3
CDR2	K.DLTGVNAQSEPVASGWELASVNPEPVSSPTTPPEYK.A	3
CENPE	R.SLFILGQVIK.K	3
CENPE	K.TNEISNMQK.D	3
CENPE	K.ELQSAFNEITK.L	3
CAV1	R.EQGNIYKPNNK.A	3
CAV1	K.EIDLVNRDPK.H	3
CAV1	K.QVYDAHTK.E	3
CDK18	R.MSAEAALSHSYFR.S	3
CDK18	R.RNENLQLGPLGR.D	3
C1QBP	K.VEEQEPELTSTPNFVVEVIK.N	3
C1QBP	K.AFVDFLSDEIK.E	3
C1QBP	K.MSGGWELELNGTEAK.L	3
CD47	K.FVASNQK.T	3
CD47	R.SGGMDEK.T	3
CD47	K.STVPTDFSSAK.I	3
CGNL1	K.GQQELTQQTNEETAK.Q	3
CGNL1	R.QDLECDK.I	3
CGNL1	R.FLLDDQECAIHADNVNR.H	3
CDC16	K.CYDFDVHTMK.T	3
CDC16	K.AIGNEVTVDK.W	3
CDC16	K.LCNEEQELLR.F	3
CHAF1B	K.TLQPSSQNTK.A	3
CHAF1B	R.VTLNTLQAWSK.T	3
CHAF1B	K.SPLPGPSEEK.T	3
CALCOCO2	R.QNPGLAYGNPYSGIQESSSPSPLSIK.K	3
CALCOCO2	K.DSCISLQK.Q	3
CALCOCO2	K.KQEELETLQSINK.K	3
CAMK2G	R.QSSAPASPAASAAGLAGQAAK.S	3
CAMK2G	K.GSTESCNTTTEDEDLK.G	3
CAMK2G	K.NLINQMLTINPAK.R	3
CAMK2G	K.EPQTTVVHNATDGIK.G	3
CAMK2G	K.SDGGVKPQSNNK.N	3
CAMK1	R.DVLGTGAFSEVILAEDK.R	3
CAMK1	R.DLKPENLLYYSLDEDSK.I	3
CAMK1	K.EGSMENEIAVLHK.I	3
CAPRIN1	K.TVLELQYVLDK.L	3
CAPRIN1	K.QILGVIDK.K	3
CAPRIN1	R.SFMALSQDIQK.T	3
CASP8	R.NLYDIGEQLDSEDLASLK.F	3
CASP8	R.MLEESNLSFLK.E	3
CASP8	K.CPSLAGK.P	3
CCDC85B	R.EDLGGCWQK.L	3
CCDC85B	R.DLGDGSSSTGSVGSPDQLPLACSPDD.-	3
CCDC85B	R.LAALVQR.G	3
CCDC57	R.AEVSELK.I	3
CCDC57	K.LHSVQLTR.K	3
CHD9	K.NFSFLSK.G	3
CHD9	R.CVIIDEAHR.L	3
CHD9	K.GAGQTNVPNLVNTMMELR.K	3
CCDC88A	R.TTVDSVEGNASK.I	3
CCDC88A	R.TSELSEAPQK.S	3
CCDC88A	K.NLTFQLESLEK.E	3
C5orf22	K.LCNNQEENDAVSSAK.K	3
C5orf22	R.SSLDDYCPSDQVDTIQEK.V	3
C5orf22	R.WASNPGMESLVPLVQSLK.K	3
C2CD3	K.DLLSALLEQGNK.L	3
C2CD3	R.CTMPDEPLVR.A	3
C2CD3	K.SPASTQVPCSSTTAEVR.L	3
CCDC152	K.GENEQLK.I	3
CCDC152	K.LINDFSQIEK.K	3
CCDC152	K.LYQDMQR.K	3
CEP55	K.NAYQLTEK.D	3
CEP55	R.ADVQHLEDDR.H	3
CEP55	K.TETAAHSLPQQTK.K	3
CCDC92	R.ESAEVHLIK.E	3
CCDC92	K.NLLFLQR.E	3
CCDC92	K.TLAVDQVNGGK.V	3
CDCA8	R.ANTVTPAVGR.L	3
CDCA8	R.LAQICSSIR.T	3
CDCA8	K.EVDNLYNIEILR.L	3
CCDC93	K.QIVSEYAEK.Q	3
CCDC93	R.DQLNDQYLELLEK.Q	3
CCDC93	R.SYSVSQFQK.T	3
C19orf54	R.LAQEVLGCQAK.L	3
C19orf54	R.VYVVPVGGVR.A	3
C3orf38	K.IMGESSLAPGTLPK.P	3
C3orf38	K.EEFLFLSPNLDSHGLK.C	3
C3orf38	K.YLATQGIVIPPATEK.H	3
C6orf132	K.EPPGLPAKPPASAQPTDELLR.H	3
C6orf132	R.GGAAGPGEPVEVK.E	3
CERCAM	R.VLVFEDDVR.F	3
CERCAM	R.NAEHSLPHYLGALER.L	3
CERCAM	K.LSWDLIYLGR.K	3
CAMSAP1	R.STDRDWETASAASSLASVAEYTGPK.L	3
CAMSAP1	K.AAFLHVVK.K	3
CAMSAP1	R.TPTDPGLDSALEPSGDPHGK.C	3
C9orf64	K.ALHELNPR.A	3
C9orf64	R.DVTLFEGK.R	3
C9orf64	R.AQILVADTWSVLEGK.G	3
CDKAL1	K.FYVAHNQFYEQVLVPK.N	3
CDKAL1	K.NPAFMGK.M	3
CDKAL1	K.ITENASDADLWLLNSCTVK.N	3
CEP135	K.VAQLQTDYDALK.R	3
CEP135	K.ESTQTTAPHNIVSLMEK.E	3
CEP135	R.VVVELENVK.S	3
CDC42BPG	R.LLLFDAPDLR.L	3
CDC42BPG	R.ALSSQLEEAR.A	3
CDC42BPG	R.AQGQQEELLQR.L	3
CEP85	K.QSVEETSGEGPEVEMESWQK.R	3
CEP85	K.PLPSQVWQPSPDTWHPR.E	3
CEP85	K.PNSTPVGPSSSK.L	3
CCBE1	R.GSMGPMGPSPDLSHIK.Q	3
CCBE1	K.AGTCCATCK.E	3
CCBE1	K.IALLPNNAADLGK.Y	3
CD109	K.FLIDTHNR.L	3
CD109	K.SNGEFWDPGR.V	3
CD109	K.ALSEFAALMNTER.T	3
CDHR3	R.VTYQVLR.K	3
CDHR3	R.FDYAGGFDK.I	3
CFAP65	R.SLLLVNK.D	3
CFAP65	R.SSIQLQAVAK.C	3
CCDC9B	R.ETPSEEEQAQK.Q	3
CCDC9B	R.QAEQGGMAVTTPALLQPDGLTVTISQVPGEK.R	3
CCDC9B	K.STLQDCSQLR.G	3
CENPQ	K.EILALIPNQNALLK.D	3
CENPQ	K.EEIQYHLNFLK.K	3
CENPQ	K.DNEEVVLSENK.V	3
CASZ1	K.EVVGTLPGLR.L	3
CASZ1	K.PSATFDPGSGQQVTPAR.F	3
CDR2L	R.LQAQVEELQAQVEQLR.G	3
CDR2L	R.GGEEGQGEVK.A	3
CDR2L	K.VYEQLDLTAR.D	3
C2CD5	R.LISLMSGELQR.K	3
C2CD5	K.INDTIAK.N	3
C2CD5	R.FLQDGTVEGCLEQR.L	3
CAMK1D	K.AEYEFDSPYWDDISDSAK.D	3
CAMK1D	K.LFEQILK.A	3
CAMK1D	K.ETLGTGAFSEVVLAEEK.A	3
CCDC117	K.REFDEVFTK.K	3
CCDC117	K.NYTGESQAK.H	3
CCDC117	K.PLPELLSDK.P	3
CCDC28A	R.GLLSLLNDFHSGK.L	3
CCDC28A	K.STGFSNPASQSTSQRPK.L	3
CCDC28A	K.NAIPVSK.S	3
CCAR1	K.TILNLENSNK.S	3
CCAR1	K.SLLSLPEK.E	3
CCAR1	K.NMAILDPPDADHLYSAK.V	3
C9orf40	R.LPGGGGDDGAGR.A	3
C9orf40	R.AAEPVTFHVPWK.R	3
C9orf40	R.EDHGLETGDPPLPPPPVLPGPGEELPGAR.L	3
C1orf174	R.LASAQEVAGSTSAK.T	3
C1orf174	R.FFGNVELMQDLPPASSSCPSM*SR.R	3
C1orf174	K.VTPETPCENEFAEGSALLPGSEAGVSVQQGAASLPLGGCR.V	3
CCDC170	K.ALQRAQK.A	3
CCDC170	K.VVELNEK.L	3
CENPL	K.VIFSTLLGMK.G	3
CENPL	K.FSYSNLK.E	3
CENPL	K.IPQCSQLQEDVDPQK.V	3
CADM3	K.SDSGTYGCTATSNMGSYK.A	3
CADM3	K.GSDDAPDADTAIINAEGGQSGGDDKK.E	3
CADM3	K.EGSVPPLK.M	3
CCDC82	R.NIDLQDQEK.H	3
CCDC82	R.LESLVSR.S	3
CCDC82	K.QTGQIIEDDQEK.H	3
CERS5	K.QLDWNVR.K	3
CERS5	K.VFISITK.Y	3
CERS5	R.VNGHMGGSYWAEE.-	3
CDKN2A	R.VFVVHIPR.L	3
CDKN2A	R.CPGGLPGHAGGAAPGR.G	3
CDKN2A	R.LGQQPLPR.R	3
CCNYL1	K.VPEEYFK.H	3
CCNYL1	R.SLADDNNLNFLFAPLSK.E	3
CCNYL1	K.DITVEDMNEMER.H	3
CEP112	R.YEQQIVELK.L	3
CEP112	R.AANMEHENQIQEFK.K	3
CEP112	R.EIENLEK.Q	3
C2orf69	R.SNELLLLAAAGEGLER.Q	3
C2orf69	K.GCVVLNQLLFELK.E	3
C2orf69	K.FSCYDNFVK.S	3
CEP120	K.WYQLLSNK.Y	3
CEP120	R.IPLLVELWHK.D	3
CEP120	K.TLIDLEK.R	3
CCDC71L	K.PVAPGPCFGGR.T	3
CCDC71L	R.SQLSLADSTK.A	3
CCDC71L	R.VNLEPMVR.L	3
CAMKV	R.LMEVEQDQR.I	3
CAMKV	K.GEEAAGYAQESQR.E	3
CADM4	R.LHQYDGSIVVIQNPAR.Q	3
CADM4	R.EQAVEGGEVELSCLVPR.S	3
CADM4	R.FQLEEFSPR.R	3
CDC26	R.IGYKPQPK.P	3
CDC26	K.LDDIEEFENIRK.D	3
CEP76	K.PTNPDEPPVAEQPK.P	3
CEP76	R.YIHKPTNPDEPPVAEQPK.P	3
CEP76	K.ELNFVTDSVEQELPSSPK.Q	3
CHD6	R.AFPAPAACQCHCK.H	3
CHD6	K.LIAGGHK.V	3
CHD6	K.LDVSSLSGEER.V	3
CACTIN	K.YNQTHYDFDNPPPK.I	3
CACTIN	K.TYNQLQVIFQGIEGK.I	3
CACTIN	R.AAAAALSQQQSLQER.L	3
CENPI	K.TALLAVK.Q	3
CENPI	K.LMLGPANVRPLK.R	3
CENPI	R.AEGINCNNQY.-	3
CD101	R.AGYSDLK.V	3
CD101	R.VQGNSVLLHISK.L	3
C1GALT1C1	K.AEFFSSENVK.V	3
C1GALT1C1	R.PTTFAIIENLK.Y	3
C1GALT1C1	R.LNSLLNIPEK.C	3
CEP95	K.SHEDMLYPPSVLSK.S	3
CEP95	R.LTEQELHDVSEK.L	3
CEP95	K.LFEEGLNIQK.Q	3
CENPN	K.SLAPAGIADAPLSPLLTCIPNK.R	3
CENPN	R.ASISDAALLDIIYMQFHQHQK.V	3
CENPN	K.IPMNELTTILK.A	3
CDKN2AIPNL	K.VMEMADGIEVEDLPQFTTR.S	3
CDKN2AIPNL	R.QAADFAEQFR.S	3
CDKN2AIPNL	-.MVGGEAAAAVEELVSGVR.Q	3
CDK5RAP3	K.QYGITGENVR.G	3
CDK5RAP3	R.KEEECQAGAAEMR.E	3
CDK5RAP3	K.DNTYLVELSSLLVR.N	3
CHAMP1	K.GAVLHHLVNK.H	3
CHAMP1	K.PAPSVSPGPWK.P	3
CHAMP1	K.IPCNSAEPK.S	3
CARD19	R.YYPQILTNK.E	3
CARD19	R.VLGFSPVIIDR.H	3
CARD19	R.LSEQQVDR.I	3
C9orf85	K.EDIVIPLNK.E	3
C9orf85	K.KEDIVIPLNK.E	3
C5orf34	R.FLTSDISEER.G	3
C5orf34	K.ENEFHCQIMK.S	3
C7orf26	R.DALSAAK.E	3
C7orf26	R.LAQALQVAMASGALLCTR.D	3
C7orf26	K.DPGVGMDR.D	3
CAMKK2	R.IVVPEIK.L	3
CAMKK2	K.GSDALLSNTVGTPAFMAPESLSETR.K	3
CAMKK2	K.IADFGVSNEFK.G	3
CCNL2	K.KPVPLLLDQDYVNLK.N	3
CCNL2	R.FTPSMSSGLDTDTETDLR.V	3
CCNL2	R.LPQVAMATGQVLFQR.F	3
CEP89	K.ELGDVSAR.E	3
CEP89	K.ENEELHQELNK.S	3
CEP89	R.GGHSDDLYAVPHR.N	3
CDC5L	R.DNEEETTDDPRK.L	3
CDC5L	K.ESDLPSAILQTSGVSEFTK.K	3
CDC5L	R.QTAEESGITNSASSTLLSEYNVTNNSVALR.T	3
CDCA3	K.TSSGDPPSPLVK.Q	3
CDCA3	K.SVPVTPARPPPHNK.H	3
CDCA3	K.QLSEVFETEDSK.S	3
CDC6	R.TAQAVFPAIAQEICQEEVSRPAGK.D	3
CDC6	K.QEGTCYQQAK.L	3
CDC6	R.DQVLDNAAVQFCAR.K	3
CCT7	R.TMMACGGSIQTSVNALSADVLGR.C	3
CCT7	K.TFSYAGFEM*QPK.K	3
CCT7	K.CAMTALSSK.L	3
C7orf25	K.AEALHNIWLGR.G	3
C7orf25	K.FSVFIHQPR.A	3
C7orf25	R.INVVPDQPSER.A	3
CCDC77	R.IHLEEIQVQHQR.N	3
CCDC77	K.ELLEYYQK.K	3
CCDC77	R.EEEIAELQK.A	3
CENPO	K.QSEELQSVQAQEGALGTK.I	3
CENPO	R.NPLCNLLSFTYK.L	3
CENPO	K.AILQAYHFTGLSGK.L	3
CCDC32	R.EVADFAVQPAVK.P	3
CCDC32	K.GLNQEVTSK.D	3
CCDC32	K.LASEFFVDGLDSDESTLEHFK.R	3
C1orf43	K.ALIDTLLDGYETAR.Y	3
C1orf43	K.DNYNTLESTL.-	3
C1orf43	R.TSEIPFHSEGR.H	3
CADM1	K.GADDAADADTAIINAEGGQNNSEEK.K	3
CADM1	K.SDDSVIQLLNPNR.Q	3
CADM1	K.GTYFTHEAK.G	3
CCDC90B	K.LTFDTHALVQDLETHGFDK.T	3
CCDC90B	K.SIISETSNK.I	3
CCDC90B	K.QLMETTTEFTK.K	3
C1orf21	K.HVATVQNEEEAQK.G	3
C1orf21	K.HVATVQNEEEAQKGK.N	3
C1orf198	R.QDDGEDTLFSEPK.F	3
C1orf198	R.DPGDSEELTR.F	3
C1orf198	R.GEGPEAEFQSLTPSQIK.S	3
CCDC134	K.NLAQLNDIHQQYK.I	3
CCDC134	R.TVLTAADVLPDGPFPQDEK.L	3
CCDC134	R.TEFIPSTDPFQK.A	3
CCDC86	K.RDTLALLQK.Q	3
CCDC86	R.GQHEPSKPPPAGETVTGGFGAK.K	3
CCDC86	K.GSSSQAPASK.K	3
CCSER2	R.STLQPMPNGTPVNLLGTSK.N	3
CCSER2	R.QPEVLNGNEHLGYGFNRPYAAGGK.K	3
CCSER2	K.LALPNGPGVTSTLGYR.M	3
CAAP1	K.YILPTLEK.E	3
CAAP1	R.STDSSSVSGSLQQETK.Y	3
CAAP1	K.EMLQQCFCIIGEK.K	3
CAB39L	K.EILCGTNEK.E	3
CAB39L	K.DVTQIFNNILR.R	3
CBX8	R.NMGLSPPASSTSTSSTCR.A	3
CBX8	R.ILGDPEEESWSPSLTNLEK.V	3
CBX8	K.LDDTPSGAGK.F	3
CENPJ	R.GFPILEADK.E	3
CENPJ	K.EVSADGK.T	3
CENPJ	K.KLETWER.E	3
CHD8	K.IVLQGNQLAALTQAK.N	3
CHD8	K.VVLQPQAGSSQGASSGLSVVK.V	3
CHD8	K.GSAPAGNPGATGPPLK.P	3
CDC42SE2	K.GGYGGGMPANVQMQLVDTK.A	3
CDC42SE2	R.SMIGEPTNFVHTAHVGSGDLFSGMNSVSSIQNQMQSK.G	3
C1GALT1	K.ETFHPFVPEHHLIK.G	3
C1GALT1	K.YDPEEPIYFGR.R	3
C1GALT1	R.ILCWVMTGPQNLEK.K	3
CENPM	R.SSEGPSLEDL.-	3
CENPM	K.LAHTYQSPLLYCDLEVEGFR.A	3
CENPM	K.SLPLPSSVNRPR.I	3
C2orf42	R.ISIGSAK.K	3
C2orf42	K.TCGTIFRYGAR.K	3
C2orf42	K.AATQGVVENQCQHIK.L	3
CDKN2AIP	R.SVSSQSSSSVSSQVTTAGSGK.A	3
CDKN2AIP	R.NAGDLAPAGGAASASTDEAADAESGTR.N	3
CDKN2AIP	K.VTDAPTYTTR.D	3
CDK12	K.TQVSVTAAIPHLK.T	3
CDK12	K.RSNEETDDYGK.A	3
CDK12	R.CTAEQTLQSDFLK.D	3
CD274	R.CMISYGGADYK.R	3
CD274	K.DQLSLGNAALQITDVK.L	3
CD274	K.NIIQFVHGEEDLK.V	3
CCDC59	K.AQEEYEQIQAK.R	3
CCDC59	K.HLYLAEEER.H	3
CCDC59	K.TWRPNHPQAFVGSVR.E	3
CCDC167	R.ENLGVALEIDGLEEK.L	3
CCDC167	R.ELSPEAR.R	3
CCDC167	R.DLEAVNSR.L	3
CHD7	K.FILPNVSTPVSDAFK.T	3
CHD7	R.EATSSTSNFSSLSSK.F	3
CHD7	K.SFIWDLITPTADGQTR.A	3
CGN	K.QQLEEALNASQEEEGSLAAAK.R	3
CGN	R.ILGLEQQLK.E	3
CGN	R.VQGIAGQPFVVLNSGEK.G	3
CACFD1	K.LAETLEGEL.-	3
CACFD1	K.KGDAISYAR.I	3
CCNL1	R.TPSPLILDQNYINTK.N	3
CCNL1	R.LPQVAMATGQVLFHR.F	3
CCNL1	R.NQTLVQTAWNYMNDSLR.T	3
CDC42EP3	K.QESFGPAK.L	3
CDC42EP3	K.EGQHDVFGDISFLQGNYELLPGNQEK.A	3
CDC42EP3	R.DILSPDMISPPLGDFR.H	3
CARD8	R.QFLGPEGNVDVELIDK.S	3
CARD8	K.KGDLALDVLFR.S	3
CARD8	K.LLVDNSIR.E	3
CARHSP1	R.ASQGPVYK.G	3
CARHSP1	K.MCSIPPK.N	3
CARHSP1	K.LQAVEVVITHLAPGTK.H	3
CAB39	K.DVAQIFNNILR.R	3
CAB39	K.LLSAEFLEQHYDR.F	3
CAB39	K.LLHSENYVTK.R	3
C2CD2	K.ALGEDQVAETSAMSDVLK.D	3
C2CD2	K.SWPIPPPVPAAK.I	3
C2CD2	K.EAQNLQCAASTAQESCPPKPPR.A	3
CABIN1	K.VDFQELLMK.F	3
CABIN1	R.EAVSSGDEK.E	3
CABIN1	R.IPVDEIDRPGSFAWHMNR.S	3
CEPT1	K.LFQLPTPPLSR.H	3
CEPT1	R.VIFTGGVGK.N	3
CEPT1	K.LVVAHMTK.S	3
CPNE3	K.GSITISAEEI.-	4
CYP51A1	K.YGPVFSFTMVGK.T	4
CYP51A1	K.TVCGENLPPLTYDQLK.D	4
CYP51A1	R.LTTPVFGK.G	4
COBLL1	K.DYQSQEPLDLTK.S	4
COBLL1	K.EELSEVPK.V	4
COBLL1	R.TEHQVPSSVSSPDDAMVSPLK.P	4
CRYBG1	K.ETGYGVK.T	4
CRYBG1	K.DVVASPK.L	4
CRYBG1	R.AAGAPGASDADGLK.P	4
CLDND1	R.TESFDVVTK.C	4
CLDND1	K.TYNDALFR.Y	4
CLDND1	K.SIWDEFISDEADEK.T	4
CMTR2	K.MTLNFGTEMK.R	4
CMTR2	K.SLGGAFNLDSK.F	4
CMTR2	K.MLEALSWK.D	4
CTNNB1	K.EAAEAIEAEGATAPLTELLHSR.N	4
CTNNB1	K.HAVVNLINYQDDAELATR.A	4
CTNNB1	K.LLHPPSHWPLIK.A	4
CLIP1	R.NHEVTLAEK.A	4
CLIP1	K.CDLSLMLK.E	4
CLIP1	K.SLTYLLTSAK.K	4
CHURC1-FNTB	K.IQEVFSSYK.F	4
CHURC1-FNTB	K.SLLQWVTSR.Q	4
CHURC1-FNTB	K.EEDGEEIVTYDHLCK.N	4
CNN2	K.AGQCVIGLQMGTNK.C	4
CNN2	K.AGQCVIGLQM*GTNK.C	4
CNN2	K.GLQSGVDIGVK.Y	4
COG8	K.YGNLGHVNIGAIQEPLAFILPK.R	4
COG8	R.TNIQLPACLR.V	4
COG8	K.RETLFTLDDQALGPELTAPAPEPPAEEPR.L	4
COX18	K.SDSETPYK.D	4
COX18	R.HLNQEVAVR.A	4
COX18	R.LISELYVR.D	4
CSTF3	R.HLAPPGLHPVPGGVFPVPPAAVVLMK.L	4
CSTF3	K.IPNTVEEAVR.I	4
CSTF3	R.EAQNQPIDK.A	4
CIZ1	K.QVQPQLQQEAEPQK.Q	4
CIZ1	K.QVQPQVQPQAHSQPPR.Q	4
CIZ1	R.QVQLQLQK.Q	4
CYB561	K.TLTEGDSPGSQ.-	4
CYB561	K.RPSQAEEQALSMDFK.T	4
CYB561	K.EALLFNLGGK.Y	4
COPZ1	R.GEDVPLTEQTVSQVLQSAK.E	4
COPZ1	K.YYDDTYPSVK.E	4
COPZ1	R.VALRGEDVPLTEQTVSQVLQSAK.E	4
CNIH1	R.YMSRPVMSGPGLYDPTTIMNADILAYCQK.E	4
CNIH1	R.PVMSGPGLYDPTTIMNADILAYCQK.E	4
CNIH1	R.PVM*SGPGLYDPTTIMNADILAYCQK.E	4
CLPTM1L	-.MVPKPEEINLLTGESDTQQIEAEK.K	4
COX7A2	K.GGVADALLYR.A	4
COX7A2	K.LFQEDDEIPLYLK.G	4
CLUH	K.GRPGAAELPSVMLLNGDCPESLK.K	4
CLUH	K.ELAETIAADDGTADPR.S	4
CLUH	K.TDELPAAAPADSAR.E	4
CIC	K.AQESGQGSTAGPLRPPPPGAGGPATPSK.A	4
CIC	K.AQSVSPVQAPPPGGSAQLLPGK.V	4
CIC	K.ACTGLSGPGSGSK.S	4
CLUAP1	R.QLASEITSK.G	4
CLUAP1	K.NTLCLIQNK.L	4
CLUAP1	K.GMEGSEIVEEDVNK.F	4
CYBC1	-.MYLQVETR.T	4
CYBC1	R.DVSVEEEK.V	4
CYBC1	R.LATGFSHPLTQSAVMGHR.R	4
CHERP	K.GHQMLVK.M	4
CHERP	K.TQHEEFVTSLAQQQQQQQQQQQQLQMPQMEAEVK.A	4
CHERP	K.EQGIQDPIK.G	4
CYR61	K.NVMMIQSCK.C	4
CYR61	R.AQSEGRPCEYNSR.I	4
CYR61	R.NNELIAVGK.G	4
CTDSP2	K.EEANTIAK.S	4
CTDSP2	R.REDALVLTK.Q	4
CTDSPL	K.RPHVDEFLQR.M	4
CTDSPL	K.YLLPEVTVLDYGK.K	4
CTDSPL	K.ASQCNVSLK.K	4
CHMP2A	K.TPEELLR.Q	4
CHMP2A	R.QAEIMDMK.E	4
CHMP2A	K.SNNSMAQAMK.G	4
CYTH3	R.GIIPLENLSIR.E	4
CYTH3	K.IPEDDGNDLTHTFFNPDR.E	4
CYTH3	R.VVEGNHVVYR.I	4
CTNND1	K.HAIPNLVK.N	4
CTNND1	R.NLSYQVHR.E	4
CTNND1	R.HYEDGYPGGSDNYGSLSR.V	4
CPNE3	K.VALNVSCANLLDK.D	4
CPNE3	K.VECYDYDNDGSHDLIGTFQTTMTK.L	4
CPNE3	K.NNLNPVWRPFK.I	4
CLUH	R.HQLDHVFK.I	4
CLUH	R.FLENALAVSTK.Y	4
CLUH	K.SEDPPGQEAGSEEEGSSASGLAK.V	4
CNOT3	K.VSEGVEQFEDIWQK.L	4
CNOT3	K.EPSAAAPTGAGGVAPGSGNNSGGPSLLVPLPVNPPSSPTPSFSDAK.A	4
CNOT3	K.LHNAANANQK.E	4
CSDE1	R.FNISTDRR.D	4
CSDE1	K.LTIAFQAK.D	4
CSDE1	R.TGKPIAVK.L	4
CRTAP	R.EVLADFQR.R	4
CRTAP	K.HPDDEMMK.R	4
CRTAP	K.ELYDFAK.E	4
CIAO1	K.CICTLSGFHSR.T	4
CIAO1	K.SVAWAPSGNLLATCSR.D	4
CIAO1	R.IWGTEGDSWICK.S	4
CTDNEP1	R.YDILPLSPVSR.N	4
CTDNEP1	R.TVIQYQTVR.Y	4
CNOT4	K.LNPNFLQLSTGSVDK.N	4
CNOT4	K.VTPLQSPIDK.P	4
CNOT4	K.PYPEDPAVYK.P	4
CRYZL1	K.GATLAFLNDEVWNLSNVQQGK.Y	4
CRYZL1	K.LSTGVFRPQLDEPIPLYEAK.V	4
CRYZL1	K.ACALSQINTK.L	4
CYB5R3	R.STPAITLESPDIK.Y	4
CYB5R3	K.LWYTLDR.A	4
CYB5R3	K.MSQYLESMQIGDTIEFR.G	4
CST3	K.TQPNLDNCPFHDQPHLK.R	4
CST3	R.ALDFAVGEYNK.A	4
CST3	R.LVGGPMDASVEEEGVR.R	4
COL1A1	R.GFSGLQGPPGPPGSPGEQGPSGASGPAGPR.G	4
COL1A1	K.GEPGSPGENGAPGQMGPR.G	4
COL1A1	K.GSPGADGPAGAPGTPGPQGIAGQR.G	4
CSTB	K.VHVGDEDFVHLR.V	4
CSTB	K.SQVVAGTNYFIK.V	4
CSTB	K.PLTLSNYQTNK.A	4
CHGB	K.RDHHSTHYR.A	4
CHGB	R.SSQGGSLPSEEKGHPQEESEESNVSM*ASLGEK.R	4
CRYGD	K.ITLYEDR.G	4
CRYGD	R.QYLLMPGDYR.R	4
CTSL	K.NSWGEEWGMGGYVK.M	4
CTSL	K.VFQEPLFYEAPR.S	4
CTSL	R.QVMNGFQNR.K	4
COL4A2	R.GLDGYQGPDGPR.G	4
COL4A2	R.ATPFIECNGGR.G	4
COL4A2	K.AHNQDLGLAGSCLAR.F	4
CYC1	R.HLVGVCYTEDEAK.E	4
CYC1	K.LFDYFPK.P	4
CYC1	K.PYPNSEAAR.A	4
COX6C	K.AGIFQSVK.-	4
COX6C	-.MAPEVLPK.P	4
COX6C	-.M*APEVLPK.P	4
CISD3	K.QPFCDGSHFFQR.T	4
CISD3	K.VELVAGK.T	4
CISD3	R.MVALCTCK.A	4
COL6A1	R.DTTPLNVLCSPGIQVVSVGIK.D	4
COL6A1	K.ENYAELLEDAFLK.N	4
COL6A1	K.GLEQLLVGGSHLK.E	4
CKB	K.RGTGGVDTAAVGGVFDVSNADR.L	4
CKB	K.TDLNPDNLQGGDDLDPNYVLSSR.V	4
CKB	R.LEQGQAIDDLMPAQK.-	4
CKMT1A	K.SFLIWVNEEDHTR.V	4
CKMT1A	R.VVVDALSGLK.G	4
CKMT1A	R.SGYFDER.Y	4
CYBA	K.LFGPFTR.N	4
CYBA	K.QPPSNPPPRPPAEAR.K	4
CPM	K.ASLIEYIK.Q	4
CPM	K.GQVFDQNGNPLPNVIVEVQDR.K	4
CPM	K.LPSFWNNNK.A	4
CTPS1	K.GIIASSVGTILK.S	4
CTPS1	K.IYQYVINK.E	4
CTPS1	K.FSDSYASVIK.A	4
COX5A	K.GINTLVTYDMVPEPK.I	4
COX5A	R.WVTYFNKPDIDAWELR.K	4
COX5A	K.IIDAALR.A	4
COL5A1	K.GPMVSAQESQAQAILQQAR.L	4
COL5A1	R.FLGSNDEEMSYDNNPYIR.A	4
COL5A1	K.TVLEIDTPK.V	4
CSRP1	K.GFGFGQGAGALVHSE.-	4
CSRP1	K.GYGYGQGAGTLSTDK.G	4
CSRP1	K.GLESTTLADK.D	4
COMT	R.ILNHVLQHAEPGNAQSVLEAIDTYCEQK.E	4
COMT	R.LITIEINPDCAAITQR.M	4
COMT	K.GTVLLADNVICPGAPDFLAHVR.G	4
CPT2	K.DSTQTPAVTPQSQPATTDSTVTVQK.L	4
CPT2	R.AGLLEPEVFHLNPAK.S	4
CPT2	K.SDTITFK.R	4
COX7B	R.TPDFHDK.Y	4
COX7B	K.RTPDFHDK.Y	4
CHM	R.SCYNDLPSNVYVCSGPDCGLGNDNAVK.Q	4
CHM	K.AIIDQFGQR.I	4
CHM	R.ITYSQIIK.E	4
COL8A1	K.NNEPVMYTYDEYK.K	4
COL8A1	K.GGNVWVALFK.N	4
COL8A1	K.DGLAMGK.E	4
CTGF	K.DGAPCIFGGTVYR.S	4
CTGF	K.TCACHYNCPGDNDIFESLYYR.K	4
CTGF	R.TTTLPVEFK.C	4
COL4A5	R.AHGQDLGTAGSCLR.R	4
COL4A5	K.CDCSGIK.G	4
CLIP1	K.VEDLQFR.V	4
CLIP1	R.VEEESITK.G	4
CLIP1	K.AEDQHLVEMEDTLNK.L	4
CTNNA1	K.QDLLAYLQR.I	4
CTNNA1	K.ASYVASTK.Y	4
CTNNA1	K.EYAQVFR.E	4
COPB2	R.TM*YLLGYIPK.D	4
COPB2	R.GSNNVALGYDEGSIIVK.L	4
COPB2	K.IAYQLAVEAESEQK.W	4
CHKA	R.DAASDLESK.Q	4
CHKA	K.FCTGGEAEPSPLGLLLSCGSGSAAPAPGVGQQR.D	4
CHKA	K.LYGIFPQGR.L	4
COL18A1	K.FQGVIAELK.V	4
COL18A1	R.DFQPVLHLVALNSPLSGGMR.G	4
COL18A1	R.AAVPIVNLK.D	4
CRAT	K.QDTVSNFSK.T	4
CRAT	K.VMIDNETLPVEYLGGK.P	4
CRAT	K.ALQPIVSEEEWAHTK.Q	4
CRK	K.RVPNAYDK.T	4
CRK	K.TALALEVGELVK.V	4
CRK	R.VSHYIINSSGPRPPVPPSPAQPPPGVSPSR.L	4
CRKL	K.GLFPFTHVK.I	4
CRKL	K.IFDPQNPDENE.-	4
CRKL	R.VGMIPVPYVEK.L	4
CTCF	K.QLLDMHFK.R	4
CTCF	R.KSDLGVHLR.K	4
CTCF	K.KEPDAEPAEGEEEEAQPAATDAPNGDLTPEMILSMMDR.-	4
CPT1A	R.AGNAIHAILLYR.R	4
CPT1A	R.LPVPAVK.D	4
CPT1A	R.ILDNTSEPQPGEAR.L	4
CYP2J2	K.LFVSHMIDK.H	4
CYP2J2	R.ESMPYTNAVIHEVQR.M	4
CLCN3	K.NILEHLEQLK.Q	4
CLCN3	K.ESAWEMTK.S	4
CLCN3	K.YSTNEAK.K	4
CLCN7	R.HLVVVDNR.N	4
[truncated: 9,947 more rows]

## Sheet: DO lipid metab (50)
GeneSymbol	Peptide (TMTpro16-labeled)
Aadac	NPTPGSSELAQK
Aadac	NQYLSWLIK
Aadac	WFLQEDVLEK
Abhd6	ELEESAAIQK
Abhd6	LFLEIVNEK
Abhd6	IHQFVECLK
Acads	EHLFPTAQVK
Acads	ELVPIAAQLDR
Acads	ENLLGEPGMGFK
Acox2	CPAQTAADFR
Acox2	DELYEDAVQK
Acox2	LDNEPEIQR
Acp6	FDYTVTNLAGGPK
Acp6	PLPLEEQVEWNPK
Acp6	TVDPTTAPSK
Acsm1	AILPFDLQIIDEK
Acsm1	GDDVINASGYR
Acsm1	VEFVSELPK
Akr1b3	NLVVIPK
Akr1b3	TIGVSNFNPLQIER
Akr1b3	PEDPSLLEDPR
Akr1c14	SIGVSNFNFR
Akr1c14	VLDGLHR
Akr1c14	VVLNDGHFIPALGFGTTVPDK
Akr1c18	PGNELLPK
Akr1c18	GIVALAK
Akr1c18	IEDGTVK
Akr1c19	IAAGLVK
Akr1c19	PGEDLFPEDEHGK
Akr1c19	YAPAPFGEGHPEYPFSDEF
Akr1c6	EDIFYTSK
Akr1c6	IAIDAGFR
Akr1c6	REDIFYTSK
Aldh3a2	EILAAIAADLSK
Aldh3a2	LQQLEALR
Aldh3a2	NVDEAINFINDR
Aldh8a1	AGVPPGVINIVFGTGPR
Aldh8a1	EEIEAAVEAAR
Aldh8a1	LSLELGGK
Apoh	ATVLYQGMR
Apoh	LDGPEEAECTK
Apoh	NGMMHGDK
Bdh2	AAVIGLTK
Bdh2	VIATDINESK
Bdh2	LQELESYR
Ces1b	EGYLQIGATTQQAQR
Ces1b	APEEILAEK
Ces1b	FWANFAR
Ces1e	FAPPQPAEPWSSVK
Ces1e	GGTSEEEINLSK
Ces1e	NFNTVPYIVGINK
Ces1f	GLPHWPK
Ces1f	GQAVNDLITNR
Ces1f	NSDQFVTSVLDGVVLPK
Cpt2	ATNLTVSAVR
Cpt2	SEYNDQLTR
Cpt2	SFNLIVAK
Cyp2d10	FHPEHFLDAQGHFVK
Cyp2d10	FSVSTLR
Cyp2d10	NLTDAFLAEIEK
Cyp3a13	AISISENEEWK
Cyp3a13	ETEIPLK
Cyp3a13	GTVVMIPTFALHK
Cyp4a14	AVEDLNNLTFFR
Cyp4a14	SQLQNEEELQK
Cyp4a14	VLLYDPDYVK
Cyp4f14	PWLGDGLLVSAGDK
Cyp4f14	TLPDQGLDDFLK
Cyp4f14	ACNVVHEFTDAVIR
Cyp4f15	AEGGLWLR
Cyp4f15	IFNDSTNIMHAK
Cyp4f15	ELSDEDIR
Decr1	ATAEEISSK
Decr1	EEWDIIEGLIR
Decr1	FFQPVLK
Decr2	HLAVEWGPQNIR
Decr2	VAFITGGGSGIGFR
Decr2	VNSLAPGAISGTEGLR
Dhrs11	ATCISPGLVETQFAFK
Dhrs11	QELLEAQTHIR
Dhrs11	DPGEAAATYEHIK
Erlin2	LGFGLEDEPLEAPTK
Erlin2	QFEGLSDDK
Erlin2	VAQVAEITYGQK
Etfdh	FAILTEK
Etfdh	GAPLNTPVTEDR
Etfdh	VDHTVGWPLDR
Gpd1	CLQNHPEHM
Gpd1	DPAQGQLLK
Gpd1	LQGPQTAR
Gstm2	LLLEYTDTSYEDK
Gstm2	QPWFAGNK
Gstm2	VTYVDFLVYDVLDQHR
Gstm4	LLLEYTGSSYEEK
Gstm4	SQWLSEK
Gstm4	YTMGDAPDYDR
Hao1	GVQDVLEILK
Hao1	LTSLPIVVK
Hao1	NPLAVSK
Hpgd	AFAEALLLHGAK
Hpgd	LDILVNNAGVNNEK
Hpgd	VALVTGAAQGIGK
Hsd17b11	FDAVVGYK
Hsd17b11	EEIYSAAK
Hsd17b11	LGAQAHPFVVDCSQR
Hsd17b13	AEIYNSVDQVK
Hsd17b13	FAAVGFHR
Hsd17b13	SVTGQTVLITGAGHGIGR
Iah1	DCGTDVLDLWTLMQK
Iah1	LNSVVGEYANACLQVAR
Iah1	GFSGYNTR
Kdsr	FEELEVSSFEK
Kdsr	PLALPGAHVVVTGGSSGIGK
Kdsr	PYNVYVTVAYPPDTDTPGLAEENK
Lima1	AQATESQK
Lima1	SSAIVEIFSK
Lima1	TEAPEDVDLDLK
Mttp	AIPIVGQVLER
Mttp	ATSVTTYK
Mttp	EMAVHNYDR
Ndufs6	VYINLDK
Ndufs6	ITHTGQVYDEK
Ndufs6	EVNENFAIDLIAQQPVNEVEHR
Pgap1	AELLPTIK
Pgap1	NNQPVNPK
Pgap1	SGLTFLPK
Plbd1	EWAQIFSK
Plbd1	VADIFLASQYK
Plbd1	LGLDYSYDLAPR
Pm20d1	ETSIGILSAAVSR
Pm20d1	ISALLQAR
Pm20d1	VSVQNYQNQVK
Prkab1	EEFLAWQHDLEANDK
Prkab1	YVTTLLYK
Prkab1	SQNNFVAILDLPEGEHQYK
Retsat	ASTQSLAEVLQQLGASR
Retsat	EEAVIDK
Retsat	NLYSDLQALGSK
Sacm1l	LEEQDEFEK
Sacm1l	LGVLHVGQK
Sacm1l	PHPQISK
Sec14l2	FDNTYSFIHAK
Sec14l2	GLLFSASK
Sec14l2	INYGGDIPK
Sorbs1	LAPVQVLEYGEAIAK
Sorbs1	QGIFPITYVDVLK
Sorbs1	GDVVYIYR
Stoml2	DVQATDTSIEELGR
Stoml2	ESAINVAEGK
Stoml2	NTVILFVPQQEAWVVER

[truncated: 3 more sheets: DO kinase (50), DO lipid mediator (50), DO lipid droplet (70)]
