# Supplementary material for: Sample multiplexing-based targeted pathway proteomics with real-time analytics reveals the impact of genetic variation on protein expression
Source: Nat Commun. 2023 Feb 2;14:555. doi: 10.1038/s41467-023-36269-7 (PMC9894840; doi:10.1038/s41467-023-36269-7)
Supplement: Supplementary file 9 — Dataset 7 [file 41467_2023_36269_MOESM9_ESM.xlsx]

## Sheet: Table S7
Table S7. Peptide information used to build the 4 cell line library. Related to Figure 2, 3 and Figure S3.

## Sheet: peptides from 4 cell lines
peptide	protein	gene	time	unique_razor	mis_cleav
KIEVIEIMTDR	tr|H0YH80|H0YH80_HUMAN	HNRNPA1	66.09	U	1
M*AAQSAPK	sp|Q9Y3Y2-3|CHTOP_HUMAN	CHTOP	42.47	R	0
M*AEPGGAAGR	sp|Q4G0X9|CCD40_HUMAN	CCDC40	4.12	R	0
M*APEVLPK	sp|P09669|COX6C_HUMAN	COX6C	38.45	U	0
M*ASEELACKLER	sp|Q9BUP0|EFHD1_HUMAN	EFHD1	22.5	U	1
M*CQGGDFTR	sp|P62937-2|PPIA_HUMAN	PPIA	9.57	U	0
M*DPNCSCAAGDSCTCAGSCK	sp|P02795|MT2_HUMAN	MT2A	11.96	R	0
M*DPNCSCATGGSCTCAGSCK	sp|P04732|MT1E_HUMAN	MT1E	11.04	R	0
M*DQCVTVER	sp|Q9H871|RMD5A_HUMAN	RMND5A	14.08	R	0
M*EAFPWAPR	sp|Q8WY41|NANO1_HUMAN	NANOS1	34.77	U	0
M*EAKAAPK	sp|Q7Z6V5|ADAT2_HUMAN	ADAT2	36.11	U	1
M*EGGLGR	sp|P35270|SPRE_HUMAN	SPR	31.43	U	0
M*EKYHVLEM*IGEGSFGR	sp|Q9NRP7|STK36_HUMAN	STK36	51.35	R	1
M*ELPAVNLK	sp|Q6RW13|ATRAP_HUMAN	AGTRAP	51.78	R	0
M*FLYNLTLQR	sp|Q15393|SF3B3_HUMAN	SF3B3	66.55	R	0
M*ILLEVNNR	sp|O15144|ARPC2_HUMAN	ARPC2	43.97	R	0
M*ITSAAGIISLLDEDEPQLK	sp|Q99460|PSMD1_HUMAN	PSMD1	99.47	R	0
M*KPDETPMFDPSLLK	sp|Q96EK6|GNA1_HUMAN	GNPNAT1	69.19	R	1
M*KPILLQGHER	sp|Q13347|EIF3I_HUMAN	EIF3I	27.07	R	1
M*LLVQGQFPR	tr|A0A3B3IUA2|A0A3B3IUA2_HUMAN	SNU13	56.3	R	0
M*LPLSLLK	tr|V9GZ56|V9GZ56_HUMAN	LSM4	79.64	R	0
M*LQSIIK	tr|G3V556|G3V556_HUMAN	ATP5MPL	48.12	R	0
M*LSLDFLDDVR	sp|P67812-3|SC11A_HUMAN	SEC11A	82.01	R	0
M*NAYLTK	sp|Q15700-4|DLG2_HUMAN	DLG2	39.82	R	0
M*PPYTVVYFPVR	sp|P09211|GSTP1_HUMAN	GSTP1	67.14	R	0
M*SAAEAGGVFHRAR	sp|Q9BRF8|CPPED_HUMAN	CPPED1	30.79	R	1
M*STGTFVVSQPLNYR	sp|P49189|AL9A1_HUMAN	ALDH9A1	46.77	U	0
M*VLENVK	tr|K7EJB5|K7EJB5_HUMAN	SNRPD2	36.33	U	0
M*VLLESEQFLTELTR	sp|P37108|SRP14_HUMAN	SRP14	105.61	R	0
M*VNFTVDQIR	sp|P13639|EF2_HUMAN	EEF2	44.4	U	0
M*VNPTVFFDIAVDGEPLGR	sp|P62937|PPIA_HUMAN	PPIA	98.83	R	0
M*VPPVQVSPLIK	sp|P56385|ATP5I_HUMAN	ATP5ME	66.24	U	0
M*VSDEYEQLSSEALEAAR	tr|F8W7C6|F8W7C6_HUMAN	RPL10	57.6	U	0
M*YGPGSQLGK	sp|Q9ULV4-3|COR1C_HUMAN	CORO1C	39.63	U	0
MAAAPALK	sp|Q9NTJ4-4|MA2C1_HUMAN	MAN2C1	44.53	R	0
MAAAVPKR	sp|Q8NC54|KCT2_HUMAN	KCT2	45.69	U	1
MAAPILR	sp|Q9Y2Z4|SYYM_HUMAN	YARS2	40.18	U	0
MAAQSAPK	sp|Q9Y3Y2-3|CHTOP_HUMAN	CHTOP	17.81	R	0
MAASGVPR	sp|Q6ZUJ8|BCAP_HUMAN	PIK3AP1	17.59	U	0
MAATDIARQVGEGCR	sp|Q14141|SEPT6_HUMAN	2022-09-06	14.62	R	1
MADKPDMGEIASFDK	sp|P63313|TYB10_HUMAN	TMSB10	58.17	U	1
MADVLEDSK	tr|E7EV59|E7EV59_HUMAN	ATP6V1C1	47.58	U	0
MAFASIYK	tr|A0A0B4J1R6|A0A0B4J1R6_HUMAN	TKT	60.13	U	0
MAITQFR	sp|O00559-2|RCAS1_HUMAN	EBAG9	40.22	R	0
MANVELSSLAR	sp|Q9BTT0-3|AN32E_HUMAN	ANP32E	48.91	U	0
MAPEVLPK	sp|P09669|COX6C_HUMAN	COX6C	49	U	0
MAPGQLALFSVSDK	sp|P31939|PUR9_HUMAN	ATIC	76.86	R	0
MAPSLWK	sp|Q8N4V1|MMGT1_HUMAN	MMGT1	56.61	U	0
MASVTDGK	sp|P20337|RAB3B_HUMAN	RAB3B	26.96	U	0
MATAEASGSDGK	sp|O43169|CYB5B_HUMAN	CYB5B	16.57	R	0
MCQGGDFTR	sp|P62937-2|PPIA_HUMAN	PPIA	14.66	U	0
MDDREDLVYQAK	sp|P62258|1433E_HUMAN	YWHAE	35.29	R	1
MDPNCSCAAGDSCTCAGSCK	sp|P02795|MT2_HUMAN	MT2A	18.27	R	0
MDPNCSCATGGSCTCAGSCK	sp|P04732|MT1E_HUMAN	MT1E	18.15	R	0
MDPNCSCSPVGSCACAGSCK	sp|P80297|MT1X_HUMAN	MT1X	26.75	R	0
MDSEVQR	sp|Q9BS18|APC13_HUMAN	ANAPC13	14.41	U	0
MDVNIAPLR	sp|O75915|PRAF3_HUMAN	ARL6IP5	51.68	R	0
MDYVEDK	tr|Q5TBE2|Q5TBE2_HUMAN	ISCA1	78.62	U	0
MEDGLIK	sp|Q16555-2|DPYL2_HUMAN	DPYSL2	42.89	U	0
MEEGGNLGGLIK	sp|Q6UW68|TM205_HUMAN	TMEM205	57.02	R	0
MEGVEEK	sp|P18124|RL7_HUMAN	RPL7	24.37	U	0
MELDGQK	sp|Q96KD3-3|F71F1_HUMAN	FAM71F1	24.55	U	0
MELEAMSR	sp|P61165|TM258_HUMAN	TMEM258	34.2	R	0
MELPAVNLK	sp|Q6RW13|ATRAP_HUMAN	AGTRAP	67.12	R	0
MEPAPAR	sp|P29590|PML_HUMAN	PML	14.08	R	0
MEPLGLVVHGK	sp|C9JJ37|BTBDJ_HUMAN	BTBD19	24.45	R	0
MFAGGLK	tr|C9J191|C9J191_HUMAN	KLHL22	52.9	U	0
MFFYLSK	sp|Q9P2L0|WDR35_HUMAN	WDR35	81.78	R	0
MFGCLVAGR	sp|Q53FT3|HIKES_HUMAN	HIKESHI	52.39	R	0
MFLQYYLNEQGDR	sp|Q9NPE3|NOP10_HUMAN	NOP10	74.21	R	0
MFLYNLTLQR	sp|Q15393|SF3B3_HUMAN	SF3B3	78.29	R	0
MFPTGFSSPSPSAAAAAQEVR	sp|Q13620-1|CUL4B_HUMAN	CUL4B	61.14	U	0
MFSINPLENLK	sp|Q9NWD8|TM248_HUMAN	TMEM248	90.08	R	0
MFSSSAK	sp|P62081|RS7_HUMAN	RPS7	30.13	R	0
MFTSTGSSGLYK	sp|Q8NBM4|UBAC2_HUMAN	UBAC2	49.55	R	0
MFVSDFR	sp|O75419-3|CDC45_HUMAN	CDC45	49.44	R	0
MFYAHFVLSK	sp|O60216|RAD21_HUMAN	RAD21	69.64	R	0
MGCFFSK	sp|O75695|XRP2_HUMAN	RP2	88.25	U	0
MGDFGSIHRPGIVVDYQNK	sp|Q5BKZ1-3|ZN326_HUMAN	ZNF326	50.58	U	1
MGEPQQVSALPPPPMQYIK	sp|O43513|MED7_HUMAN	MED7	111.79	R	0
MGLGQAAWK	sp|P16930-2|FAAA_HUMAN	FAH	50.04	U	0
MGNVLQGGEGQAPTR	tr|E9PKF3|E9PKF3_HUMAN	ACAT1	29.93	U	0
MGPPGPALPATMNNSSSETR	sp|Q15003|CND2_HUMAN	NCAPH	43.03	R	0
MHDAFEPVPILEK	sp|Q96JC1|VPS39_HUMAN	VPS39	67.77	R	0
MHPDLSPHLHTEECNVLINLLK	sp|Q9NRP2|COXM2_HUMAN	CMC2	76.4	R	0
MHPQSLAEEEIK	sp|Q9ULU4-7|PKCB1_HUMAN	ZMYND8	35.57	R	0
MHTLVFLSTR	sp|Q15048|LRC14_HUMAN	LRRC14	52.21	R	0
MIDVSYSNIK	tr|E9PC44|E9PC44_HUMAN	SEC24D	55.8	U	0
MIEVVCNDR	sp|Q9BZL1|UBL5_HUMAN	UBL5	38.61	R	0
MIGGLFIYNHK	tr|E9PFW3|E9PFW3_HUMAN	AP2M1	67.47	R	0
MIGGLFIYNHKGEVLISR	tr|E9PFW3|E9PFW3_HUMAN	AP2M1	74.59	R	1
MIIPSLEELDSLK	sp|Q9BXS6|NUSAP_HUMAN	NUSAP1	98.2	R	0
MILLEVNNR	sp|O15144|ARPC2_HUMAN	ARPC2	59.4	R	0
MIPPQEASAR	sp|Q9UPT5|EXOC7_HUMAN	EXOC7	22.71	R	0
MIPVLTSK	sp|P98194-3|AT2C1_HUMAN	ATP2C1	64.95	R	0
MIQAILVFNNHGK	tr|H0YLI7|H0YLI7_HUMAN	AP3S2	78.58	R	0
MIQAILVFNNHGKPR	tr|H0YLI7|H0YLI7_HUMAN	AP3S2	68.96	R	1
MISLTDTQK	sp|Q9Y3E0|GOT1B_HUMAN	GOLT1B	47.47	R	0
MITSAAGIISLLDEDEPQLK	sp|Q99460|PSMD1_HUMAN	PSMD1	111.47	R	0
MKPDETPM*FDPSLLK	sp|Q96EK6|GNA1_HUMAN	GNPNAT1	65.46	R	1
MKPDETPMFDPSLLK	sp|Q96EK6|GNA1_HUMAN	GNPNAT1	75.19	R	1
MKPILLQGHER	sp|Q13347|EIF3I_HUMAN	EIF3I	35.96	R	1
MKPLVVFVLGGPGAGK	sp|P30085|KCY_HUMAN	CMPK1	93.27	R	1
MKPPAACAGDMADAASPCSVVNDLR	sp|P52888|THOP1_HUMAN	THOP1	59.91	U	1
MKPPGGESSNLFGSPEEATPSSR	sp|Q9H910-2|JUPI2_HUMAN	JPT2	44.6	R	1
MKPPGGESSNLFGSPEEATPSSRPNR	sp|Q9H910-2|JUPI2_HUMAN	JPT2	39.68	R	2
MLAPGGTR	tr|B5MCH7|B5MCH7_HUMAN	BZW2	21.54	U	0
MLDFFTIFSK	sp|P08240|SRPRA_HUMAN	SRPRA	113.3	R	0
MLDFLAENNLCGQAILR	sp|Q12768|WASC5_HUMAN	WASHC5	95.43	U	0
MLDLEVVPER	sp|Q9BSU1|CP070_HUMAN	C16orf70	63.13	R	0
MLEAIDK	sp|O75970|MPDZ_HUMAN	MPDZ	51.25	R	0
MLEHLSSLPTQMDYK	sp|Q9Y6A9|SPCS1_HUMAN	SPCS1	66.2	U	0
MLEILDTAGTEQFTAMR	tr|F5GZG1|F5GZG1_HUMAN	RAP1B	90.26	U	0
MLELLQYEHFR	tr|I3L2J1|I3L2J1_HUMAN	MED31	73.97	U	0
MLERPPALAMPMPTEGTPPPLSGTPIPVPAYFR	sp|Q99640|PMYT1_HUMAN	PKMYT1	103.26	R	1
MLFVDDMAEPR	tr|G3V119|G3V119_HUMAN	CCAR2	64.23	U	0
MLFYSFFK	sp|Q9Y333|LSM2_HUMAN	LSM2	102.16	U	0
MLGLCGQR	sp|Q9UMR5|PPT2_HUMAN	PPT2	46.52	R	0
MLGNSAPGPATR	sp|P20248|CCNA2_HUMAN	CCNA2	24.72	U	0
MLIEDVDALK	sp|Q9P2N5|RBM27_HUMAN	RBM27	76.18	R	0
MLLFVEQVASK	sp|Q71RC2-4|LARP4_HUMAN	LARP4	98.45	R	0
MLLLPSAADGR	sp|Q99543|DNJC2_HUMAN	DNAJC2	59.99	R	0
MLLPNILLTGTPGVGK	sp|Q9Y3D8|KAD6_HUMAN	AK6	103.03	R	0
MLLPSDVAR	sp|Q14207|NPAT_HUMAN	NPAT	47.6	R	0
MLLPVFTLK	sp|Q9BXC9|BBS2_HUMAN	BBS2	103.42	R	0
MLLVQGQFPR	tr|A0A3B3IUA2|A0A3B3IUA2_HUMAN	SNU13	68.09	R	0
MLPAGEIGASPAAPCCSESGDER	sp|Q6NUQ1|RINT1_HUMAN	RINT1	45.56	R	0
MLPLGMR	tr|G3V262|G3V262_HUMAN	ADCY4	30.71	R	0
MLQSIIK	tr|G3V556|G3V556_HUMAN	ATP5MPL	64.35	R	0
MLSEVLLVSAPGK	sp|Q03426|KIME_HUMAN	MVK	85.21	R	0
MLSLDFLDDVR	sp|P67812-3|SC11A_HUMAN	SEC11A	94.01	R	0
MLSLDFLDDVRR	sp|P67812-3|SC11A_HUMAN	SEC11A	82.24	R	1
MLVIPPGLSEEEEALQK	sp|P18615|NELFE_HUMAN	NELFE	84.43	R	0
MLWDLNEGK	tr|D6RF23|D6RF23_HUMAN	RACK1	65.52	U	0
MLYLIGLGLGDAK	sp|Q9H2P9-5|DPH5_HUMAN	DPH5	108.44	R	0
MM*HTTSYR	sp|P0C5K7|CT62_HUMAN	CT62	5.9	U	0
MMQNPQILAALQER	tr|B7Z9C2|B7Z9C2_HUMAN	NAP1L1	67.63	R	0
MNDTVTIR	sp|P62847-4|RS24_HUMAN	RPS24	24.93	R	0
MNINDLK	sp|Q16222|UAP1_HUMAN	UAP1	46.29	R	0
MNPTNTVFDAK	tr|E9PN89|E9PN89_HUMAN	HSPA8	47.47	U	0
MNTVLSR	sp|P61009|SPCS3_HUMAN	SPCS3	27.58	U	0
MNVGVAHSEVNPNTR	sp|Q53FV1|ORML2_HUMAN	ORMDL2	20	R	0
MNYEGSPIK	tr|E5RI98|E5RI98_HUMAN	NPM1	36.02	U	0
MPHEELPSLQRPR	sp|Q13576|IQGA2_HUMAN	IQGAP2	31.03	U	1
MPMFIVNTNVPR	sp|P14174|MIF_HUMAN	MIF	72.54	U	0
MPPYTVVYFPVR	sp|P09211|GSTP1_HUMAN	GSTP1	77.52	R	0
MPSQMEHAMETMMFTFHK	sp|P60903|S10AA_HUMAN	S100A10	91.93	U	0
MQDAENVAVPEAAEER	sp|P55884-2|EIF3B_HUMAN	EIF3B	32.85	R	0
MQIFVKTLTGK	sp|P62979|RS27A_HUMAN	RPS27A	82.23	R	1
MQLYSAR	tr|K7EM56|K7EM56_HUMAN	RPS15	26.71	R	0
MRPDDANVAGNVHGGTILK	tr|K7EKP8|K7EKP8_HUMAN	ACOT7	36.63	U	1
MRPEPGGCCCR	sp|O15270|SPTC2_HUMAN	SPTLC2	8.62	U	1
MRPLTEEETR	sp|Q9Y221|NIP7_HUMAN	NIP7	15.89	R	1
MSANEDQEM*ELEALR	sp|Q6NW29|RWDD4_HUMAN	RWDD4	61.1	R	0
MSFLLPK	sp|Q9NX01|TXN4B_HUMAN	TXNL4B	93.13	R	0
MSIFTPTNQIR	sp|Q9Y3A5|SBDS_HUMAN	SBDS	65.1	R	0
MSLIINTFYSNK	sp|Q58FF6|H90B4_HUMAN	HSP90AB4P	88.94	U	0
MSPEVALNR	sp|Q9NXR7|BABA2_HUMAN	BABAM2	31.05	R	0
MSSAPASGSVRAR	sp|Q8N0Z8|PUSL1_HUMAN	PUSL1	56.01	U	1
MSTGTFVVSQPLNYR	sp|P49189|AL9A1_HUMAN	ALDH9A1	56.96	U	0
MSTLLINQPQYAWLK	sp|P49419-2|AL7A1_HUMAN	ALDH7A1	89.06	U	0
MSYEQLMQLYSAR	tr|A0A0B4J2B4|A0A0B4J2B4_HUMAN	RPS15	69.45	U	0
MTEQAISFAK	sp|P12236|ADT3_HUMAN	SLC25A6	49.94	U	0
MTGNAGEWCLMESDPGVFTELIK	sp|Q9Y5K5-3|UCHL5_HUMAN	UCHL5	101.4	R	0
MVDREQLVQK	sp|P61981|1433G_HUMAN	YWHAG	31.61	U	1
MVEADRPGK	sp|O75526|RMXL2_HUMAN	RBMXL2	17.84	R	1
MVFFTCNACGESVK	sp|Q9NX58|LYAR_HUMAN	LYAR	63.75	R	0
MVGEMETK	sp|Q96PU8|QKI_HUMAN	QKI	33.28	R	0
MVGGEAAAAVEELVSGVR	sp|Q96HQ2|C2AIL_HUMAN	CDKN2AIPNL	95.85	R	0
MVGQLSEGAIAAIMQK	sp|P27694|RFA1_HUMAN	RPA1	90.87	U	0
MVGVKPVGSDPDFQPELSGAGSR	sp|O43396|TXNL1_HUMAN	TXNL1	55.8	R	1
MVLENVK	tr|K7EJB5|K7EJB5_HUMAN	SNRPD2	47.09	U	0
MVLLESEQFLTELTR	sp|P37108|SRP14_HUMAN	SRP14	113.07	R	0
MVMATVK	tr|J3KTJ3|J3KTJ3_HUMAN	RPL23	42.82	R	0
MVNFTVDQIR	sp|P13639|EF2_HUMAN	EEF2	56.71	U	0
MVPGEENQLVPK	sp|Q96K76|UBP47_HUMAN	USP47	48.89	R	0
MVPGSEGPAR	sp|Q71SY5-3|MED25_HUMAN	MED25	16.1	R	0
MVPKPEEINLLTGESDTQQIEAEK	tr|G5E9Z2|G5E9Z2_HUMAN	CLPTM1L	71.92	U	1
MVPLCQVEVLYFAK	sp|O96033|MOC2A_HUMAN	MOCS2	97.44	U	0
MVPPVQVSPLIK	sp|P56385|ATP5I_HUMAN	ATP5ME	77.11	U	0
MVSDEYEQLSSEALEAAR	tr|F8W7C6|F8W7C6_HUMAN	RPL10	66.43	U	0
MVSWMISR	sp|Q6NUK4|REEP3_HUMAN	REEP3	61.13	R	0
MVVEHPEFLK	sp|P06396-2|GELS_HUMAN	GSN	51.94	R	0
MVVGESGLGK	tr|B5MCX3|B5MCX3_HUMAN	2022-09-02	42.42	R	0
MVYMFQYDSTHGK	sp|P04406-2|G3P_HUMAN	GAPDH	56.07	U	0
MWLKPEEVLLK	tr|J3KQ40|J3KQ40_HUMAN	TBC1D8	84.49	R	1
MWTPELAILR	sp|Q6P3X3|TTC27_HUMAN	TTC27	82.79	R	0
MYCCSAQDSK	sp|O15063|K0355_HUMAN	KIAA0355	17.64	R	0
MYIKQVIIQGFR	sp|Q9UQE7|SMC3_HUMAN	SMC3	79.87	U	1
MYLQVETR	tr|J3KSJ5|J3KSJ5_HUMAN	CYBC1	36.87	R	0
MYNM*M*ETELK	sp|P48431|SOX2_HUMAN	SOX2	76.66	U	0
MYPESTTGSPAR	sp|Q13303-5|KCAB2_HUMAN	KCNAB2	16.81	R	0
MYYGLSNFYQNHR	sp|Q9NV96-3|CC50A_HUMAN	TMEM30A	49.11	R	0
PTTQQSPQDEQEK	tr|A0A1W2PP10|A0A1W2PP10_HUMAN	VPS35	12.06	U	0
SADMTIK	tr|I3L3N5|I3L3N5_HUMAN	PAFAH1B1	29.39	U	0
SDVLELTDDNFESR	tr|H7BZJ3|H7BZJ3_HUMAN	PDIA3	53.68	U	0
TVNDFWR	tr|A0A0U1RRI0|A0A0U1RRI0_HUMAN	PTPN11	41.32	U	0
VESAIAEGGASR	tr|D3DQV9|D3DQV9_HUMAN	EIF4G2	21.46	R	0
AAAAAAALQAK	sp|P36578|RL4_HUMAN	RPL4	39.41	R	0
AAAAAAQSEGDEDRPGER	sp|Q8TEJ3|SH3R3_HUMAN	SH3RF3	8.52	U	1
AAAAAGGK	sp|Q9ULW3|ABT1_HUMAN	ABT1	12.31	U	0
AAAAAWEEPSSGNGTAR	sp|Q9P258|RCC2_HUMAN	RCC2	22.91	U	0
AAAANIDEVQK	sp|Q15596|NCOA2_HUMAN	NCOA2	30.75	R	0
AAAANLCPGDVILAIDGFGTESMTHADAQDR	sp|Q53GG5-2|PDLI3_HUMAN	PDLIM3	96.19	R	0
AAAAPAATTATPPPEGAPPQPGVHNLPVPTLFGTVK	sp|Q9UPT8|ZC3H4_HUMAN	ZC3H4	79.92	R	0
AAAAPFQTSQASASAPR	sp|Q96L91|EP400_HUMAN	EP400	25.22	R	0
AAAASVPNADGLK	sp|A1X283|SPD2B_HUMAN	SH3PXD2B	35.68	U	0
AAADGDRDCVLQK	sp|Q96D53|COQ8B_HUMAN	COQ8B	21.51	R	1
AAADLMAYCEAHAK	tr|G3V2N0|G3V2N0_HUMAN	GNG2	42.42	R	0
AAAEAAAEAK	sp|Q9UNF1|MAGD2_HUMAN	MAGED2	20.6	R	0
AAAEALSFTK	sp|Q96QE3|ATAD5_HUMAN	ATAD5	50.49	U	0
AAAEDVNVTFEDQQK	sp|Q9NQP4|PFD4_HUMAN	PFDN4	40.62	R	0
AAAEELQEAAGAGDGATENGVQPPK	sp|Q9H9Y2|RPF1_HUMAN	RPF1	44.2	R	0
AAAEGLMSLLR	sp|P30260-2|CDC27_HUMAN	CDC27	79.26	R	0
AAAEKPEEQGPEPLPISTQEW	sp|Q9NP50|SHCAF_HUMAN	SINHCAF	64.36	R	1
AAAEQAISVR	sp|Q01780|EXOSX_HUMAN	EXOSC10	22.29	R	0
AAAFEEQENETVVVK	sp|Q9Y490|TLN1_HUMAN	TLN1	46.21	U	0
AAAFPPGFSISEIK	sp|Q9H9Y2|RPF1_HUMAN	RPF1	78.68	R	0
AAAGDLGGDHLAFSCDVAK	sp|Q8N4T8|CBR4_HUMAN	CBR4	49.09	R	0
AAAGEAK	sp|Q9P2E9|RRBP1_HUMAN	RRBP1	11.51	R	0
AAAGEDYK	sp|P23381|SYWC_HUMAN	WARS	14.71	R	0
AAAGEFADDPCSSVK	sp|P35221|CTNA1_HUMAN	CTNNA1	34.99	R	0
AAAGEFADDPCSSVKR	sp|P35221|CTNA1_HUMAN	CTNNA1	28.13	R	1
AAAGELQEDSGLCVLAR	sp|Q96C19|EFHD2_HUMAN	EFHD2	50.7	R	0
AAAGIEK	sp|Q9Y3B7|RM11_HUMAN	MRPL11	21.7	R	0
AAAGLMSLLR	tr|G5EA36|G5EA36_HUMAN	CDC27	77.26	R	0
AAAGQESEGPAVGPPQPLGK	sp|O14497|ARI1A_HUMAN	ARID1A	43.7	R	0
AAAGSAAGGFQR	sp|Q8NFD5-3|ARI1B_HUMAN	ARID1B	13.85	R	0
AAAGSLPGLQAQLAQAEQR	sp|Q9BQS8-4|FYCO1_HUMAN	FYCO1	53.06	R	0
AAAHLGCWQK	sp|Q9GZU3|TM39B_HUMAN	TMEM39B	32.27	R	0
AAAIGIDLGTTYSCVGVFQHGK	tr|A0A0G2JIW1|A0A0G2JIW1_HUMAN	HSPA1B	76.37	R	0
AAALACK	sp|Q7L2E3-2|DHX30_HUMAN	DHX30	25.65	R	0
AAALASLK	sp|O15269|SPTC1_HUMAN	SPTLC1	46.21	R	0
AAALASLKK	sp|O15269|SPTC1_HUMAN	SPTLC1	45.88	R	1
AAALDIAMIK	sp|Q6JQN1-5|ACD10_HUMAN	ACAD10	72.26	R	0
AAALEAM*K	sp|P31948-2|STIP1_HUMAN	STIP1	26.34	R	0
AAALEAMK	sp|P31948-2|STIP1_HUMAN	STIP1	42.28	R	0
AAALEEHNAAMK	sp|Q92574|TSC1_HUMAN	TSC1	25.15	R	0
AAALEFLNR	sp|P31948-2|STIP1_HUMAN	STIP1	55.94	R	0
AAALEFLNRFEEAK	sp|P31948-2|STIP1_HUMAN	STIP1	82.76	R	1
AAALGTK	sp|P35251|RFC1_HUMAN	RFC1	22.6	R	0
AAALLLQNDNNADVESK	sp|Q12955|ANK3_HUMAN	ANK3	54.68	R	0
AAALLMLTK	sp|O95273|CCDB1_HUMAN	CCNDBP1	79.77	R	0
AAALQPLPATHAALYHGMALALLSR	sp|Q9BWH6|RPAP1_HUMAN	RPAP1	81.35	R	0
AAALQYPSPSAAQDMVER	sp|P56945-6|BCAR1_HUMAN	BCAR1	48.89	R	0
AAAMAAAAAETSQR	sp|Q9NV92|NFIP2_HUMAN	NDFIP2	26.44	R	0
AAANFSDR	sp|A5YKK6|CNOT1_HUMAN	CNOT1	12	R	0
AAAPAPEEEM*DECEQALAAEPK	sp|P26641-2|EF1G_HUMAN	EEF1G	36.45	R	0
AAAPAPEEEMDECEQALAAEPK	sp|P26641-2|EF1G_HUMAN	EEF1G	48.7	R	0
AAAPAPVSEAVCR	sp|P20810-6|ICAL_HUMAN	CAST	26.69	R	0
AAAPGVEDEPLLR	sp|P31350-2|RIR2_HUMAN	RRM2	41.52	R	0
AAAPSEDPWQAVK	sp|Q96L73|NSD1_HUMAN	NSD1	47.88	R	0
AAAQCYIDLIIK	sp|P53618|COPB_HUMAN	COPB1	83.53	R	0
AAAQLLQSQAQQSGAQQTK	sp|Q9NVA2-2|SEP11_HUMAN	2022-09-11	37.72	R	0
AAASGNENIQPPPLAYK	sp|Q9H2M9|RBGPR_HUMAN	RAB3GAP2	48.29	R	0
AAASGQPRPEMQCPAEHEEDMYR	sp|Q96BN8|OTUL_HUMAN	OTULIN	17.44	U	1
AAASHLFPFEQL	sp|Q01831|XPC_HUMAN	XPC	79.42	R	0
AAASMGDTLSEQQLGDSDIPVIVYR	sp|Q96P48|ARAP1_HUMAN	ARAP1	73.35	R	0
AAASQGAEK	sp|Q9UKJ3|GPTC8_HUMAN	GPATCH8	10.28	R	0
AAASVLTTSMVTMEPGYLFLGSR	sp|Q10570|CPSF1_HUMAN	CPSF1	102.5	U	0
AAATAEEPDPK	sp|Q99733-2|NP1L4_HUMAN	NAP1L4	17.01	R	0
AAATEEPEVIPDPAK	sp|Q15262-2|PTPRK_HUMAN	PTPRK	45.28	R	0
AAATGLPEGPAVPVPSR	sp|Q8N1S5|S39AB_HUMAN	SLC39A11	48.71	R	0
AAATPAK	sp|P19338|NUCL_HUMAN	NCL	14.17	R	0
AAATPESQEPQAK	sp|P49006|MRP_HUMAN	MARCKSL1	15.68	U	0
AAATSAK	sp|P19338|NUCL_HUMAN	NCL	11.26	R	0
AAATTSQPVLTSQQIETIFFK	sp|P11274|BCR_HUMAN	BCR	92.69	R	0
AAATYEQMK	sp|Q6UWP2|DHR11_HUMAN	DHRS11	26.36	R	0
AAAVADK	sp|P28290|ITPI2_HUMAN	ITPRID2	18.47	R	0
AAAVGTANK	sp|P18206|VINC_HUMAN	VCL	17.17	R	0
AAAVLGMDK	sp|P42858|HD_HUMAN	HTT	47.4	U	0
AAAVLPVLDLAQR	tr|E7EPT4|E7EPT4_HUMAN	NDUFV2	81.8	R	0
AAAVPVEFQEHHLSEVQNMASEEK	tr|A0A087WZN1|A0A087WZN1_HUMAN	IDH3B	51.47	R	0
AAAVSLENVLLDVK	sp|Q96PY5-3|FMNL2_HUMAN	FMNL2	94.47	R	0
AAAYLSEAMK	sp|Q96F24|NRBF2_HUMAN	NRBF2	53.29	R	0
AACEFSETDVTNTEHHQPSNNDLNTTEK	sp|P38398-7|BRCA1_HUMAN	BRCA1	28.88	R	0
AACIAEQYHTVLK	sp|O95235|KI20A_HUMAN	KIF20A	46.09	R	0
AACIHSGMTR	sp|O94761|RECQ4_HUMAN	RECQL4	10.15	R	0
AACILTSQTLMR	sp|Q9P265|DIP2B_HUMAN	DIP2B	56.95	U	0
AACLVQQK	sp|Q9P2G1|AKIB1_HUMAN	ANKIB1	29.66	U	0
AACNLLQR	sp|Q01813|PFKAP_HUMAN	PFKP	25.52	R	0
AACPVLCSGNGQYSK	sp|Q9NT68|TEN2_HUMAN	TENM2	33.24	R	0
AACQCVEPIK	sp|Q99575|POP1_HUMAN	POP1	28.39	U	0
AACSAAAMEEDSEASSSR	sp|Q05086|UBE3A_HUMAN	UBE3A	15.06	R	0
AADALGK	sp|Q92616|GCN1_HUMAN	GCN1	25.09	U	0
AADCISEPVNR	sp|P43304|GPDM_HUMAN	GPD2	17.07	R	0
AADCISEPVNREPPSR	sp|P43304|GPDM_HUMAN	GPD2	16.49	R	1
AADEAMEER	sp|Q9NXH9|TRM1_HUMAN	TRMT1	11.03	R	0
AADEDEK	sp|P17544|ATF7_HUMAN	ATF7	9.96	R	0
AADESER	sp|P06753|TPM3_HUMAN	TPM3	4.12	R	0
AADETLCQTK	sp|P49916|DNLI3_HUMAN	LIG3	23.13	R	0
AADEVAEGK	sp|P07954|FUMH_HUMAN	FH	19.21	R	0
AADFEDLLSGQGFNAHK	sp|O75061-2|AUXI_HUMAN	DNAJC6	72.8	R	0
AADFQLHTHVNDGTEFGGSIYQK	sp|Q9Y277|VDAC3_HUMAN	VDAC3	49.15	R	0
AADIASK	sp|O95671|ASML_HUMAN	ASMTL	22.17	R	0
AADIDLYHCPNCEVLHGPSIMK	sp|Q9UPP1|PHF8_HUMAN	PHF8	58.42	R	0
AADIDQEVK	sp|Q86VP6|CAND1_HUMAN	CAND1	29.09	U	0
AADIGVAM*GQTGTDVCK	sp|P98194-7|AT2C1_HUMAN	ATP2C1	34.31	R	0
AADIGVAMGQTGTDVCK	sp|P98194-7|AT2C1_HUMAN	ATP2C1	46.92	R	0
AADIIDGLR	sp|Q96ST3|SIN3A_HUMAN	SIN3A	50.73	U	0
AADISLDNLVEGK	sp|Q12888-2|TP53B_HUMAN	TP53BP1	67.81	R	0
AADLNGDLTATR	sp|Q15293|RCN1_HUMAN	RCN1	28.2	R	0
AADLQLEMTQK	sp|O15382|BCAT2_HUMAN	BCAT2	48.85	R	0
AADPPAENSSAPEAEQGGAE	sp|P67809|YBOX1_HUMAN	YBX1	12.59	R	0
AADPWVLK	sp|O94964-2|SOGA1_HUMAN	SOGA1	57.25	R	0
AADRLEEEIEEHAFDDNK	sp|Q6UWJ1|TMCO3_HUMAN	TMCO3	58.88	R	1
AADRLEQELLR	sp|Q6PK04|CC137_HUMAN	CCDC137	47.15	R	1
AADRLPNLSSPSAEGPPGPPSGPAPR	sp|O60784|TOM1_HUMAN	TOM1	42.81	R	1
AADSLQQNLQR	sp|Q1ED39|KNOP1_HUMAN	KNOP1	21.15	R	0
AADSTSQCGK	sp|Q6VMQ6-4|MCAF1_HUMAN	ATF7IP	9.38	R	0
AADTIGYPVMIR	sp|P31327-3|CPSM_HUMAN	CPS1	54.12	R	0
AADVEQLKPEEIK	sp|Q9NU22|MDN1_HUMAN	MDN1	48.02	U	1
AAEAAAAPAESAAPAAGEEPSK	sp|P80723|BASP1_HUMAN	BASP1	27.65	U	0
AAEAAASAYYNPGNPHNVYMPTSQPPPPPYYPPEDK	sp|Q969T9|WBP2_HUMAN	WBP2	56.9	R	0
AAEAAPPTQEAQGETEPTEQAPDALEQAADTSR	sp|Q8N163-2|CCAR2_HUMAN	CCAR2	38.36	R	0
AAEAAPPTQEAQGETEPTEQAPDALEQAADTSRR	sp|Q8N163-2|CCAR2_HUMAN	CCAR2	35.57	R	1
AAEAEQEMQR	sp|P35240-2|MERL_HUMAN	NF2	12.24	R	0
AAEAEVELSAR	sp|Q8IZ83|A16A1_HUMAN	ALDH16A1	27.79	R	0
AAEAFSELSK	tr|A0A2R8YE63|A0A2R8YE63_HUMAN	EPS8	49.27	R	0
AAEAGGAEEQYGFLTTPTK	sp|P46821|MAP1B_HUMAN	MAP1B	54.37	U	0
AAEAHVDAHYYEQNEQPTGTCAACITGDNR	sp|P55263|ADK_HUMAN	ADK	24.61	R	0
AAEALHGEADSSGVLAAVDATVNK	sp|Q14554|PDIA5_HUMAN	PDIA5	63.94	U	0
AAEATEGPTSEPSSSGPGR	sp|Q5JTC6|AMER1_HUMAN	AMER1	10.75	R	0
AAEATNDYETLVK	sp|Q2NKX8|ERC6L_HUMAN	ERCC6L	43.22	R	0
AAECAGK	sp|P53992|SC24C_HUMAN	SEC24C	10.85	R	0
AAEDEEVPAFFK	tr|A0A1C7CYX9|A0A1C7CYX9_HUMAN	DPYSL2	62.23	U	0
AAEDLFVNIR	sp|Q9Y2A7-2|NCKP1_HUMAN	NCKAP1	59.57	R	0
AAEDSALQYMNFMNVIFAAQK	sp|Q13889|TF2H3_HUMAN	GTF2H3	112.77	R	0
AAEDSNLISGFDVPEGSDK	sp|Q2M2I8|AAK1_HUMAN	AAK1	60.67	U	0
AAEDSPYWVSPAYSK	sp|Q9NW82|WDR70_HUMAN	WDR70	50.37	U	0
AAEDSYAK	sp|Q9BZD4|NUF2_HUMAN	NUF2	15.5	R	0
AAEDYGVIK	sp|Q01995|TAGL_HUMAN	TAGLN	36.1	R	0
AAEEEAGSEQK	sp|Q96T58|MINT_HUMAN	SPEN	10.9	U	0
AAEEEEEEEEEVDLACTPTDVR	sp|P24385|CCND1_HUMAN	CCND1	40.23	U	0
AAEEIGIK	sp|P11586|C1TC_HUMAN	MTHFD1	37.15	R	0
AAEEPSK	sp|P29966|MARCS_HUMAN	MARCKS	12.12	U	0
AAEEQGDDQDSEK	sp|Q1KMD3|HNRL2_HUMAN	HNRNPUL2	9.65	R	0
AAEEQLSAR	sp|Q96CS2|HAUS1_HUMAN	HAUS1	11.73	R	0
AAEETNMEK	sp|Q9UHB6-4|LIMA1_HUMAN	LIMA1	16.68	R	0
AAEEVEAK	tr|C9JRZ6|C9JRZ6_HUMAN	CHCHD3	19.28	R	0
AAEEVTLQTGIK	sp|Q99707|METH_HUMAN	MTR	46.66	R	0
AAEFNSNLNR	sp|Q8WUB8|PHF10_HUMAN	PHF10	20.39	R	0
AAEFYINYVTR	sp|Q9NVR2|INT10_HUMAN	INTS10	60.13	U	0
AAEGGLSSPEFSELCIWLGSQIK	sp|Q52LJ0-2|FA98B_HUMAN	FAM98B	104.78	R	0
AAEGVSAADM*AK	sp|Q9NW13|RBM28_HUMAN	RBM28	20.13	R	0
AAEGVSAADMAK	sp|Q9NW13|RBM28_HUMAN	RBM28	30.97	R	0
AAEHAWQK	sp|P40818|UBP8_HUMAN	USP8	18.04	R	0
AAEHEVPLQER	sp|Q9P260-2|RELCH_HUMAN	RELCH	13.71	R	0
AAEIASSDSANVSSR	sp|P42338|PK3CB_HUMAN	PIK3CB	16.44	U	0
AAEIVPSDMYK	sp|P49917|DNLI4_HUMAN	LIG4	51.27	R	0
AAELEMELNEHSLVIDTLK	sp|Q9UHV9|PFD2_HUMAN	PFDN2	83.22	U	0
AAELEPDQLLAWQGLANLYEK	sp|Q6PGP7|TTC37_HUMAN	TTC37	102.05	R	0
AAELIANSLATAGDGLIELR	sp|P35232|PHB_HUMAN	PHB	108.24	R	0
AAELLMSCFR	sp|Q5JVF3|PCID2_HUMAN	PCID2	69.13	R	0
AAELLQDEYSGR	sp|Q9BUK6|MSTO1_HUMAN	MSTO1	40.19	R	0
AAELQAR	sp|O43395|PRPF3_HUMAN	PRPF3	11.88	R	0
AAELTATQVEEEEEEEDFRK	sp|O75717|WDHD1_HUMAN	WDHD1	45.23	R	1
AAELVTQNCEAYEAHMR	tr|A0A0A0MQU4|A0A0A0MQU4_HUMAN	SCLY	34.95	R	0
AAEMLSQLDLFSR	sp|P78318|IGBP1_HUMAN	IGBP1	90.17	U	0
AAEMVPDLPSPPMEAPAPASNPSGR	sp|Q6ZVM7|TM1L2_HUMAN	TOM1L2	66.14	R	0
AAENMTS	sp|Q08AG7|MZT1_HUMAN	MZT1	10.45	U	0
AAEPEVEVEVYR	sp|Q6ICG6-2|K0930_HUMAN	KIAA0930	37.47	R	0
AAEPPPPK	sp|O75909|CCNK_HUMAN	CCNK	15.87	R	0
AAESETPGK	sp|O76021|RL1D1_HUMAN	RSL1D1	12.41	R	0
AAESLADPTEYENLFPGLK	sp|P35606|COPB2_HUMAN	COPB2	87.02	R	0
AAESMVK	sp|Q14966|ZN638_HUMAN	ZNF638	24.26	R	0
AAESPDQK	sp|P53985|MOT1_HUMAN	SLC16A1	11.04	U	0
AAESVSKPDVSEEAPGPSK	tr|A0A0A0MQR2|A0A0A0MQR2_HUMAN	RTF2	33.57	R	1
AAESVYSR	sp|Q9Y487|VPP2_HUMAN	ATP6V0A2	11.23	R	0
AAETCQEPK	sp|Q9P032|NDUF4_HUMAN	NDUFAF4	11.59	U	0
AAETIIDTK	sp|Q9GZS1|RPA49_HUMAN	POLR1E	41.02	R	0
AAEVGDDFLGDFVVGER	sp|Q9UDT6|CLIP2_HUMAN	CLIP2	80.46	R	0
AAEVLINQLDR	sp|Q8NCM8|DYHC2_HUMAN	DYNC2H1	60.16	R	0
AAEVLNK	sp|P52272|HNRPM_HUMAN	HNRNPM	32.11	R	0
AAEYIAK	sp|P15882|CHIN_HUMAN	CHN1	35.66	R	0
AAFAELHNCIIDK	sp|Q9NUQ6-3|SPS2L_HUMAN	SPATS2L	56.75	R	0
AAFCLEELMMTNPHNHLYCQQYAEVK	sp|Q15006|EMC2_HUMAN	EMC2	78.31	U	0
AAFDDAIAELDTLSEESYK	sp|P62258|1433E_HUMAN	YWHAE	99.64	R	0
AAFDVNNK	sp|P11274|BCR_HUMAN	BCR	31.03	R	0
AAFECMYTLLDSCLDR	sp|Q86VP6|CAND1_HUMAN	CAND1	96.25	R	0
AAFFVTLDETEEGYR	sp|P50416|CPT1A_HUMAN	CPT1A	74.07	R	0
AAFGCFGNWLATVEQR	sp|Q8IWA0|WDR75_HUMAN	WDR75	91	U	0
AAFGEEVDAVDTGISR	sp|O00273|DFFA_HUMAN	DFFA	48.81	R	0
AAFLHVVK	sp|Q5T5Y3-3|CAMP1_HUMAN	CAMSAP1	49.31	R	0
AAFLQYCR	sp|Q8WUM0|NU133_HUMAN	NUP133	40.29	U	0
AAFNDMR	sp|Q96SB8-2|SMC6_HUMAN	SMC6	20.12	R	0
AAFPPPEQK	sp|O95104|SFR15_HUMAN	SCAF4	32.91	R	0
AAFQPEANPSHLTLNTALVESEDL	sp|Q8WX93|PALLD_HUMAN	PALLD	78.28	R	0
AAFQSQYK	sp|Q86XP3|DDX42_HUMAN	DDX42	27.13	R	0
AAFQYGIK	sp|Q13123|RED_HUMAN	IK	44.55	U	0
AAFSQEK	sp|Q9UEW8|STK39_HUMAN	STK39	22.02	R	0
AAFTCIK	sp|Q7Z6Z7|HUWE1_HUMAN	HUWE1	41.33	R	0
AAFTVSLDPGPLEQFPHSM*EPQLR	sp|Q9UKD2|MRT4_HUMAN	MRTO4	76.56	U	0
AAFTVSLDPGPLEQFPHSMEPQLR	sp|Q9UKD2|MRT4_HUMAN	MRTO4	85.31	U	0
AAGAEEK	sp|O00257|CBX4_HUMAN	CBX4	10.84	U	0
AAGAEGAEPAAPR	sp|Q9P206-2|K1522_HUMAN	KIAA1522	10.7	U	0
AAGAEPDSILKPELLSAIEK	sp|Q9BZV1|UBXN6_HUMAN	UBXN6	85.23	R	1
AAGAGAAK	sp|P16401|H15_HUMAN	HIST1H1B	11.14	R	0
AAGAGLEPSSK	sp|A4D1S0|KLRG2_HUMAN	KLRG2	22.7	R	0
AAGALLNGPPQFSTAPEIK	sp|O75175|CNOT3_HUMAN	CNOT3	70.99	R	0
AAGAPGAACRPGCSQK	sp|O95685|PPR3D_HUMAN	PPP1R3D	11.61	U	1
AAGASDVVLYK	sp|Q9NSD9|SYFB_HUMAN	FARSB	44.14	U	0
AAGCDFTNVVK	sp|P52758|RIDA_HUMAN	RIDA	41.74	R	0
AAGCNIPVASVAAGFPAGQTHLK	sp|Q9Y315|DEOC_HUMAN	DERA	61.63	R	0
AAGDSNLK	sp|P30837|AL1B1_HUMAN	ALDH1B1	16.19	U	0
AAGDTTVIENSDVSPETESSEK	sp|Q86UP2|KTN1_HUMAN	KTN1	34.24	R	0
AAGEELEK	sp|Q93074-2|MED12_HUMAN	MED12	22.52	R	0
AAGEGSK	sp|Q14692|BMS1_HUMAN	BMS1	9.21	U	0
AAGFSSSTTSTSWEGNR	tr|A0A087WYN9|A0A087WYN9_HUMAN	DHX29	27.05	R	0
AAGGAAPPK	sp|Q8TCJ2|STT3B_HUMAN	STT3B	14.17	U	0
AAGGATPK	sp|P16403|H12_HUMAN	HIST1H1C	11.64	U	0
AAGGIELFVGGIGPDGHIAFNEPGSSLVSR	sp|P46926|GNPI1_HUMAN	GNPDA1	89.67	R	0
AAGGIILTASHCPGGPGGEFGVK	sp|Q15124|PGM5_HUMAN	PGM5	58.58	R	0
AAGHPGDPESQQR	sp|Q9Y490|TLN1_HUMAN	TLN1	4.14	U	0
AAGIDEQENWHEGK	sp|P28838|AMPL_HUMAN	LAP3	25.57	R	0
AAGIIHLGATSCYVGDNTDLIILR	sp|P30566|PUR8_HUMAN	ADSL	81.85	R	0
AAGLATMISTMRPDIDNMDEYVR	sp|O75533|SF3B1_HUMAN	SF3B1	87.12	U	1
AAGLESAATIR	sp|O95714|HERC2_HUMAN	HERC2	29.75	R	0
AAGLQAEIGQVK	tr|X6RLX0|X6RLX0_HUMAN	ERC1	48.16	R	0
AAGMASPWGK	tr|M0QXA7|M0QXA7_HUMAN	WIZ	41.75	R	0
AAGMSSPGAQSHPEELPR	tr|M0R0P8|M0R0P8_HUMAN	MYO9B	19.07	R	0
AAGNFATK	sp|P55196-5|AFAD_HUMAN	AFDN	25.71	R	0
AAGPASPPEEDPER	sp|Q96KM6|Z512B_HUMAN	ZNF512B	13	U	0
AAGPELQADCDQIVK	sp|Q460N5|PAR14_HUMAN	PARP14	41.84	R	0
AAGPELR	sp|Q5T6V5|QSPP_HUMAN	C9orf64	14.09	U	0
AAGPLQVYK	sp|O00628|PEX7_HUMAN	PEX7	43.82	R	0
AAGPSLSHTSGGTQSK	sp|P27694|RFA1_HUMAN	RPA1	14.48	U	0
AAGPSSVNTSCQNYDMVSGIYSCQR	sp|Q86YH6|DLP1_HUMAN	PDSS2	42.59	R	0
AAGQPYEQHAK	sp|O14976|GAK_HUMAN	GAK	12.38	R	0
AAGSGELGVTM*K	sp|O75369-8|FLNB_HUMAN	FLNB	27.49	R	0
AAGSGELGVTMK	sp|O75369-8|FLNB_HUMAN	FLNB	40.85	R	0
AAGSPSSSDQDEK	sp|Q9Y520-7|PRC2C_HUMAN	PRRC2C	10.04	R	0
AAGSSLLNK	sp|Q9HD40|SPCS_HUMAN	SEPSECS	36.58	R	0
AAGVLEGALGPHVVTNLYLYPIK	sp|Q96EN8|MOCOS_HUMAN	MOCOS	95.35	U	0
AAGVNVEPFWPGLFAK	sp|P05386|RLA1_HUMAN	RPLP1	98.65	U	0
AAGYNFYGTER	sp|Q9H9Y6-3|RPA2_HUMAN	POLR1B	26.79	R	0
AAHDNM*DIDK	sp|Q9H444|CHM4B_HUMAN	CHMP4B	12.21	R	0
AAHEALGQFCCALHK	sp|Q8TEX9-2|IPO4_HUMAN	IPO4	43.89	R	0
AAHFDIDWGK	sp|O14646|CHD1_HUMAN	CHD1	51.05	R	0
AAHFDVEWGVEDDSR	sp|O14647|CHD2_HUMAN	CHD2	45.29	R	0
AAHFFSTLK	sp|Q53H12|AGK_HUMAN	AGK	50.98	R	0
AAHGCVTAVSGK	sp|O75410-2|TACC1_HUMAN	TACC1	16.09	R	0
AAHGFDWEEER	sp|Q15021|CND1_HUMAN	NCAPD2	25.12	U	0
AAHIFFTDTCPEPLFSELGR	sp|Q15833|STXB2_HUMAN	STXBP2	83.93	R	0
AAHIFNEALVCHQIR	sp|O43795|MYO1B_HUMAN	MYO1B	44.54	R	0
AAHLCAEAALR	sp|Q9UQ80|PA2G4_HUMAN	PA2G4	22.14	R	0
AAHM*YSGAK	sp|Q9BRD0|BUD13_HUMAN	BUD13	9.84	R	0
AAHMYSGAK	sp|Q9BRD0|BUD13_HUMAN	BUD13	15.71	R	0
AAIAQLNGK	sp|Q96PK6|RBM14_HUMAN	RBM14	36.92	R	0
AAIASIPVGSFEAGASGR	tr|I3L2J0|I3L2J0_HUMAN	CIC	61.49	R	0
AAIDWFDGK	sp|Q92804|RBP56_HUMAN	TAF15	59.6	R	0
AAIEAFNK	sp|Q9UHB9|SRP68_HUMAN	SRP68	43.45	R	0
AAIEEIK	sp|Q9UGY1|NOL12_HUMAN	NOL12	38.48	R	0
AAIHQILTENTPVSEQLSVPQR	tr|F6TB26|F6TB26_HUMAN	TDRKH	59.16	R	0
AAIIADSSTFR	tr|A0A0U1RQK7|A0A0U1RQK7_HUMAN	EIF4G3	41.7	R	0
AAIIEEQK	sp|Q7Z6B0|CCD91_HUMAN	CCDC91	36.64	R	0
AAIISAEGDSK	sp|P35232|PHB_HUMAN	PHB	33.04	R	0
AAILEEK	sp|Q7Z406-6|MYH14_HUMAN	MYH14	39.76	R	0
AAILETAPK	sp|Q9P2E9|RRBP1_HUMAN	RRBP1	43.76	R	0
AAILPTSIFLTNK	sp|O14744|ANM5_HUMAN	PRMT5	90.5	R	0
AAIMLLPDENR	sp|Q96QB1-6|RHG07_HUMAN	DLC1	58.7	R	0
AAIPPPVYEEQDRPR	sp|Q96I25|SPF45_HUMAN	RBM17	32.29	R	1
AAIQALR	sp|P04114|APOB_HUMAN	APOB	30.95	R	0
AAIQSQLDGVR	sp|O60645|EXOC3_HUMAN	EXOC3	30.58	R	0
AAISLVPEVPK	tr|E7EWW0|E7EWW0_HUMAN	VPS35L	68.53	R	0
AAISQLR	sp|O95747|OXSR1_HUMAN	OXSR1	22.29	R	0
AAIVHNVDSDDLISM*GSNDIEVLK	sp|O43567|RNF13_HUMAN	RNF13	69.49	R	0
AAIWESQHEGPEGAR	sp|Q9BY89|K1671_HUMAN	KIAA1671	23.14	U	0
AAKPTTTPEVK	sp|P46821|MAP1B_HUMAN	MAP1B	27.46	U	1
AALAATLEEYK	sp|Q69YQ0|CYTSA_HUMAN	SPECC1L	64.01	R	0
AALADDFDTPR	sp|Q9HA77|SYCM_HUMAN	CARS2	38.37	R	0
AALADYK	sp|Q9H1K1|ISCU_HUMAN	ISCU	33.45	R	0
AALAEALR	sp|Q32P44|EMAL3_HUMAN	EML3	37.39	R	0
AALAGGTTMIIDHVVPEPESSLTEAYEK	sp|Q14195-2|DPYL3_HUMAN	DPYSL3	82.87	R	0
AALAHPFFQDVTK	tr|G3V5T9|G3V5T9_HUMAN	CDK2	55.24	R	0
AALANLCIGDVITAIDGENTSNM*THLEAQNR	sp|O00151|PDLI1_HUMAN	PDLIM1	91	U	0
AALANLCIGDVITAIDGENTSNMTHLEAQNR	sp|O00151|PDLI1_HUMAN	PDLIM1	95.52	U	0
AALCAVHVIR	sp|O43747-2|AP1G1_HUMAN	AP1G1	35.48	R	0
AALCHFCIDMLNAK	sp|P54920|SNAA_HUMAN	NAPA	68.48	R	0
AALDCSTSHLDEFYSDPHAVAGALK	sp|Q68EM7|RHG17_HUMAN	ARHGAP17	59.93	R	0
AALDEAQGVGLDSTGYYDQEIYGGSDSR	sp|O75533|SF3B1_HUMAN	SF3B1	55.95	R	0
AALDGPLDAALDHLR	sp|Q12756-2|KIF1A_HUMAN	KIF1A	74.03	R	0
AALDGTPGMIGYGM*AK	sp|P09417|DHPR_HUMAN	QDPR	51.42	R	0
AALDGTPGMIGYGMAK	sp|P09417|DHPR_HUMAN	QDPR	61.41	R	0
AALEALDELDLFGVK	tr|A6NMN0|A6NMN0_HUMAN	PHKA1	110.45	R	0
AALEAQNALHNIK	tr|A0A0J9YXJ0|A0A0J9YXJ0_HUMAN	CELF2	47.62	R	0
AALEAQNALHNM*K	tr|G5EA30|G5EA30_HUMAN	CELF1	30.1	R	0
AALEAQNALHNMK	tr|G5EA30|G5EA30_HUMAN	CELF1	43.54	R	0
AALEAVGGTVVLE	sp|P52815|RM12_HUMAN	MRPL12	70.55	U	0
AALEDSSGSSELQEIMR	tr|A0A2R8YE63|A0A2R8YE63_HUMAN	EPS8	54.65	R	0
AALEEANGEIEK	sp|Q8NB16|MLKL_HUMAN	MLKL	36.84	R	0
AALEEFSR	sp|Q92922|SMRC1_HUMAN	SMARCC1	33.58	U	0
AALEEVER	sp|Q15149|PLEC_HUMAN	PLEC	23.56	R	0
AALEGVSK	sp|Q13049|TRI32_HUMAN	TRIM32	36.57	U	0
AALEMQNYR	sp|Q5PRF9|SMAG2_HUMAN	SAMD4B	26.96	R	0
AALEQDLAFWYGPR	sp|P09601|HMOX1_HUMAN	HMOX1	81.38	R	0
AALEQLLK	sp|Q92797|SYMPK_HUMAN	SYMPK	68.52	R	0
AALEYLEDIDLK	sp|Q9BRX8|PXL2A_HUMAN	PRXL2A	88.65	R	0
AALFALQNLFEEK	sp|Q99707|METH_HUMAN	MTR	107.33	R	0
AALFNTR	sp|Q15024|EXOS7_HUMAN	EXOSC7	30.75	U	0
AALFVSNNSR	sp|Q96GD0|PLPP_HUMAN	PDXP	36.8	U	0
AALGAVPISGK	sp|P42684-5|ABL2_HUMAN	ABL2	48.8	R	0
AALGDSK	sp|Q9NRA8-3|4ET_HUMAN	EIF4ENIF1	19.59	R	0
AALGPLGP	sp|O95294-3|RASL1_HUMAN	RASAL1	68.44	R	0
AALGVLR	tr|A0A0A0MT64|A0A0A0MT64_HUMAN	FDXR	37.78	R	0
AALHDPGFPSYCQSLK	sp|Q9UIF9|BAZ2A_HUMAN	BAZ2A	48.58	R	0
AALHDQLNR	sp|O75971|SNPC5_HUMAN	SNAPC5	14.73	R	0
AALIEVGEGVNLSTIPR	sp|Q86V59|PNM8A_HUMAN	PNMA8A	74.95	R	0
AALIYTCTVCR	sp|Q9Y5V0|ZN706_HUMAN	ZNF706	41.78	R	0
AALLAQYADVTDEEDEADEK	sp|Q96MW1|CCD43_HUMAN	CCDC43	64.64	U	0
AALLDQALSNAR	tr|H3BQK9|H3BQK9_HUMAN	MACF1	57.18	R	0
AALLDQIR	sp|O00401|WASL_HUMAN	WASL	46.98	U	0
AALLEFEER	sp|Q96EV2|RBM33_HUMAN	RBM33	52.91	R	0
AALLNFDEFAVSK	sp|Q9Y613|FHOD1_HUMAN	FHOD1	85.68	R	0
AALLNQHYQVNFK	sp|P07814|SYEP_HUMAN	EPRS	53.77	R	0
AALLQLLAQHQPQDDPK	sp|Q14004|CDK13_HUMAN	CDK13	75.43	R	0
AALLSGPPGVGK	sp|P35251|RFC1_HUMAN	RFC1	53.49	R	0
AALLSPGDPAIWAGLMAACHADDK	sp|Q6PGP7|TTC37_HUMAN	TTC37	95.11	U	0
AALLVTTRPR	sp|Q9NX02|NALP2_HUMAN	NLRP2	30.58	R	1
AALMFANAEEEFFYEEQGKPEVLGGPDTR	sp|Q9P287-2|BCCIP_HUMAN	BCCIP	96.99	R	1
AALMFANAEEEFFYEK	sp|Q9P287|BCCIP_HUMAN	BCCIP	97.02	R	0
AALNALQPPEFR	sp|Q3ZAQ7|VMA21_HUMAN	VMA21	59.1	U	0
AALNGADIYAGCCTLK	sp|Q8WVV9|HNRLL_HUMAN	HNRNPLL	52.48	R	0
AALPAHSFVCSLSLK	sp|O14772|FPGT_HUMAN	FPGT	67.22	R	0
AALPDLTK	sp|Q13217|DNJC3_HUMAN	DNAJC3	49.49	R	0
AALPLTTSDTK	sp|Q7Z6Z7|HUWE1_HUMAN	HUWE1	44.06	R	0
AALQLQLNTIK	sp|Q03001|DYST_HUMAN	DST	65.97	R	0
AALQSQENLIHEAR	sp|Q96MT8|CEP63_HUMAN	CEP63	30.32	R	0
AALQTAPESADDSPSQLSK	sp|O43524|FOXO3_HUMAN	FOXO3	36.93	R	0
AALRPTDVVLEVGPGTGNMTVK	sp|Q9UNQ2|DIM1_HUMAN	DIMT1	67.1	R	1
AALSALESFLK	sp|P78527|PRKDC_HUMAN	PRKDC	103.23	R	0
AALSASEGEEVPQDK	sp|O95831|AIFM1_HUMAN	AIFM1	30.61	R	0
AALSEEELEK	sp|Q04637-9|IF4G1_HUMAN	EIF4G1	37.47	R	0
AALSEEELER	tr|A0A0U1RQK7|A0A0U1RQK7_HUMAN	EIF4G3	25.46	R	0
AALSENEQLK	sp|P18850|ATF6A_HUMAN	ATF6	31.89	U	0
AALSGSYVNFGVFR	tr|E7ESC6|E7ESC6_HUMAN	XPO7	69.67	R	0
AALSLPAK	sp|Q14978-2|NOLC1_HUMAN	NOLC1	46.83	R	0
AALSSFQK	sp|P61201-2|CSN2_HUMAN	COPS2	39.64	R	0
AALSSQQQQQLALLLQQFQTLK	sp|Q6Y7W6|GGYF2_HUMAN	GIGYF2	106.77	R	0
AALTFVQDENMINFIK	sp|Q5VTQ0|TT39B_HUMAN	TTC39B	96.06	R	0
AALTQAK	sp|Q96I25|SPF45_HUMAN	RBM17	22.16	R	0
AALTQQHPPVTNGDTVK	sp|P15336|ATF2_HUMAN	ATF2	29.2	R	0
AALVDYLDGK	sp|Q6PGP7|TTC37_HUMAN	TTC37	66.43	U	0
AALVGGTTMIIGHVLPDK	sp|Q9BPU6|DPYL5_HUMAN	DPYSL5	83.59	R	0
AALYFQR	sp|Q9UJX2|CDC23_HUMAN	CDC23	34.38	R	0
AAM*DNSEIAGEK	sp|Q16891-4|MIC60_HUMAN	IMMT	17.07	R	0
AAMAEPNAK	sp|Q14534|ERG1_HUMAN	SQLE	20.37	R	0
AAMDNSEIAGEK	sp|Q16891-4|MIC60_HUMAN	IMMT	28.13	R	0
AAMGTAWR	sp|O14939|PLD2_HUMAN	PLD2	25.32	R	0
AAMIELVER	sp|Q96DX7|TRI44_HUMAN	TRIM44	54.6	U	0
AAMLAPLLEVIK	sp|Q14191|WRN_HUMAN	WRN	112.79	U	0
AAMPPQIIQFPEDQK	sp|Q15746-6|MYLK_HUMAN	MYLK	70.03	R	0
AAMTDAMVPR	sp|Q9P0K7|RAI14_HUMAN	RAI14	31.75	R	0
AAMVQFDR	sp|Q9Y2V7|COG6_HUMAN	COG6	30.97	R	0
AANAAENDFSVSQAEMSSR	sp|Q8NE71|ABCF1_HUMAN	ABCF1	33.64	R	0
AANAIQQQTVVVPASSLANAK	sp|Q9HCE3|ZN532_HUMAN	ZNF532	55.95	U	0
AANDAGYFNDEMAPIEVK	sp|P42765|THIM_HUMAN	ACAA2	63.72	R	0
AANFVHMDTAQK	sp|Q16566|KCC4_HUMAN	CAMK4	35.68	U	0
AANGLEADNSCPNSK	sp|Q86V48|LUZP1_HUMAN	LUZP1	19.96	R	0
AANGVVLATEK	tr|A0A024RA52|A0A024RA52_HUMAN	PSMA2	38.29	R	0
AANIPEHNTIGFMFACVGR	sp|Q8NEZ5|FBX22_HUMAN	FBXO22	66.6	R	0
AANLDLK	sp|Q8TDI8|TMC1_HUMAN	TMC1	24.01	R	0
AANLEM*FK	sp|Q8WXI9|P66B_HUMAN	GATAD2B	42.41	R	0
AANLEMFK	sp|Q8WXI9|P66B_HUMAN	GATAD2B	55.55	R	0
AANLLLGYK	sp|Q86Y07|VRK2_HUMAN	VRK2	65.05	R	0
AANMLQQSGSK	sp|P46063|RECQ1_HUMAN	RECQL	29.26	U	0
AANMPDSELFELISENR	sp|Q07864|DPOE1_HUMAN	POLE	84.71	R	0
AANPEVLK	sp|O94988|FA13A_HUMAN	FAM13A	31.22	R	0
AANPGCSLEDFVR	sp|Q15042|RB3GP_HUMAN	RAB3GAP1	49.76	R	0
AANPSGK	sp|Q9BTC0|DIDO1_HUMAN	DIDO1	10.63	R	0
AANQVEETLHTHLPQTPETNFR	sp|Q5VZL5|ZMYM4_HUMAN	ZMYM4	50.83	R	0
AANSCTSYSGTTLNLK	sp|Q9UPQ0|LIMC1_HUMAN	LIMCH1	40.27	R	0
AANSLEAFIFETQDK	sp|Q9Y4L1|HYOU1_HUMAN	HYOU1	84.91	R	0
AANTATEEK	sp|Q8WYP5-2|ELYS_HUMAN	AHCTF1	11.78	R	0
AANVLITR	sp|P50750-2|CDK9_HUMAN	CDK9	31.02	R	0
AANVLLSEHGEVK	sp|Q9Y6E0|STK24_HUMAN	STK24	40.73	R	0
AANVLLSEQGDVK	tr|B4E0Y9|B4E0Y9_HUMAN	STK26	48	R	0
AANVQEPEK	sp|P56182|RRP1_HUMAN	RRP1	18.85	U	0
AANWYER	sp|O75489|NDUS3_HUMAN	NDUFS3	19.35	U	0
AANYDFYQLLEEK	sp|Q8ND04-2|SMG8_HUMAN	SMG8	80.31	R	0
AAPAEIDQR	sp|Q9UPW6|SATB2_HUMAN	SATB2	13.92	R	0
AAPAPGK	sp|Q13428-4|TCOF_HUMAN	TCOF1	19.92	R	0
AAPAQVRPPSPGNIRPVK	sp|Q14244|MAP7_HUMAN	MAP7	35.21	R	2
AAPASTK	sp|Q14980|NUMA1_HUMAN	NUMA1	12.27	R	0
AAPCIYWLPLTDSQIVQK	sp|Q9UKV3-5|ACINU_HUMAN	ACIN1	93.09	R	0
AAPDITGHK	sp|Q9Y639|NPTN_HUMAN	NPTN	20.53	R	0
AAPDLGSHLDR	sp|Q8TF72|SHRM3_HUMAN	SHROOM3	20.9	R	0
AAPEASSPPASPLQHLLPGK	sp|Q96TA1|NIBL1_HUMAN	FAM129B	62.82	R	0
AAPEEFRK	sp|P78318|IGBP1_HUMAN	IGBP1	22.05	U	1
AAPEEPQQRPPEAVAAAPAGTTSSR	sp|Q96JP5|ZFP91_HUMAN	ZFP91	20.53	R	1
AAPEPQQPM*ELYQPSAESLR	sp|Q96BH1|RNF25_HUMAN	RNF25	39.48	U	0
AAPEPQQPMELYQPSAESLR	sp|Q96BH1|RNF25_HUMAN	RNF25	49.31	U	0
AAPGPGPSTFSFVPPSK	sp|P35658-3|NU214_HUMAN	NUP214	63.24	R	0
AAPGSQR	sp|P39656|OST48_HUMAN	DDOST	4.39	R	0
AAPGYHM*AK	sp|P06737|PYGL_HUMAN	PYGL	12	R	0
AAPGYHMAK	sp|P06737|PYGL_HUMAN	PYGL	20.49	R	0
AAPKPPFQSHFCVVSK	tr|A6NMQ1|A6NMQ1_HUMAN	POLA1	49.26	R	1
AAPLIVEVFNK	sp|Q92610|ZN592_HUMAN	ZNF592	87.63	R	0
AAPPALLEPLQPPTDVSQDPR	sp|Q71SY5-3|MED25_HUMAN	MED25	68.69	R	0
AAPPLPR	sp|P56181-2|NDUV3_HUMAN	NDUFV3	22.68	U	0
AAPPPPPPPPPLESSPR	sp|Q5T4S7-2|UBR4_HUMAN	UBR4	38.58	R	0
AAPPQIPDTR	sp|Q9HAF1-3|EAF6_HUMAN	MEAF6	24.75	R	0
AAPPTAGSM*AIEK	sp|O75691|UTP20_HUMAN	UTP20	28.04	U	0
AAPPTAGSMAIEK	sp|O75691|UTP20_HUMAN	UTP20	38.73	U	0
AAPQPLNLVSSVTLSK	sp|Q9H334-8|FOXP1_HUMAN	FOXP1	79.96	R	0
AAPQPSVSCVYK	sp|P38435|VKGC_HUMAN	GGCX	34.62	R	0
AAPQSPSVPK	sp|O75694|NU155_HUMAN	NUP155	25.64	R	0
AAPTASGK	sp|Q7Z2K8|GRIN1_HUMAN	GPRIN1	12.47	R	0
AAPTPTPAPVPVPVPLPAPAPAPHGEAR	sp|Q96T58|MINT_HUMAN	SPEN	71.55	U	0
AAPVLPTTHNHK	sp|P42684-5|ABL2_HUMAN	ABL2	23.6	R	0
AAPVPSK	sp|Q86YV5|PRAG1_HUMAN	PRAG1	17.43	U	0
AAPVQQPR	sp|P20248|CCNA2_HUMAN	CCNA2	10.61	U	0
AAPWGSNPSPSAESTQAMDR	sp|Q96N67|DOCK7_HUMAN	DOCK7	34.37	R	0
AAQAFLSDWTASK	sp|O75808|CAN15_HUMAN	CAPN15	72.37	U	0
AAQAGVAVGDWVLSIDGENAGSLTHIEAQNK	sp|Q9NR12|PDLI7_HUMAN	PDLIM7	86.3	R	0
AAQALSVQDK	sp|P41440|S19A1_HUMAN	SLC19A1	30.74	R	0
AAQASDLEK	sp|P37837|TALDO_HUMAN	TALDO1	21.54	U	0
AAQCGHPVLCVQPHHIGVAVK	tr|A0A286YEX4|A0A286YEX4_HUMAN	NFIC	37.41	R	0
AAQDIKDEEPGDLGR	sp|Q9BTC0|DIDO1_HUMAN	DIDO1	31.24	R	1
AAQEEYVK	sp|P04075-2|ALDOA_HUMAN	ALDOA	21.11	R	0
AAQEEYVKR	sp|P04075-2|ALDOA_HUMAN	ALDOA	13.66	R	1
AAQELQEGQR	sp|P35520-2|CBS_HUMAN	CBS	11.21	R	0
AAQEQVLNASR	sp|Q99543|DNJC2_HUMAN	DNAJC2	16.79	R	0
AAQGPPAPAVPPNTDVMACTQTALLQK	sp|O60232|SSA27_HUMAN	SSSCA1	68.44	R	0
AAQHDLPASEGEVWSMPVPVER	sp|O75449|KTNA1_HUMAN	KATNA1	58.26	R	0
AAQHGVCSVLK	sp|Q5JTH9|RRP12_HUMAN	RRP12	28.54	R	0
AAQHQANQAAVAAQAAAAAATVMAFPPGALHPLPK	sp|Q5VZF2|MBNL2_HUMAN	MBNL2	90.42	R	0
AAQIPSPLER	sp|Q9H4L5|OSBL3_HUMAN	OSBPL3	37.69	R	0
AAQKYVER	tr|A0A087WT44|A0A087WT44_HUMAN	HMOX2	14.76	R	1
AAQLATEIADIK	sp|Q15075|EEA1_HUMAN	EEA1	71.59	U	0
AAQLDHQQQCLEDAESK	tr|H0Y2S9|H0Y2S9_HUMAN	MPRIP	27.09	R	0
AAQLGFK	sp|P09622|DLDH_HUMAN	DLD	40.3	R	0
AAQLPWEDGR	sp|Q9UBV7|B4GT7_HUMAN	B4GALT7	43.6	R	0
AAQLRPISLPGVSSTEDLQDLFR	sp|O75071|EFC14_HUMAN	EFCAB14	90.12	U	1
AAQNSGEAEYIEK	tr|G3XAI2|G3XAI2_HUMAN	LAMB1	26.42	R	0
AAQPGSGK	sp|P05455|LA_HUMAN	SSB	10.14	U	0
AAQQAASSSGQGQQAQTPTGK	sp|P48729-2|KC1A_HUMAN	CSNK1A1	11.72	R	0
AAQQEELER	sp|Q9Y4B4|ARIP4_HUMAN	RAD54L2	10.39	U	0
AAQQFSK	sp|Q92614|MY18A_HUMAN	MYO18A	21.58	R	0
AAQQQEEQEEK	sp|P78318|IGBP1_HUMAN	IGBP1	9.23	U	0
AAQQQEEQEEKEEEDDEQTLHR	sp|P78318|IGBP1_HUMAN	IGBP1	13.65	U	1
AAQSANISVR	sp|P35914|HMGCL_HUMAN	HMGCL	14.2	U	0
AAQSGQWK	sp|Q9UJT1|TBD_HUMAN	TUBD1	21.59	R	0
AAQSLFPFIEK	sp|Q8TDY4|ASAP3_HUMAN	ASAP3	83.38	R	0
AAQSNENLSDSQQEPPK	sp|P49750|YLPM1_HUMAN	YLPM1	18.46	R	0
AAQTELGQQILADFEEAFPSQGTK	sp|Q5VIR6-4|VPS53_HUMAN	VPS53	106.86	R	0
AAQVGLLFLK	sp|Q6NXR4|TTI2_HUMAN	TTI2	85.02	R	0
AAQVTFR	sp|Q6PK04|CC137_HUMAN	CCDC137	20.8	U	0
AAQYGLQLVESQNELQNQLDK	sp|Q96EA4|SPDLY_HUMAN	SPDL1	71.08	R	0
AAQYQVNQAAAAQAAATAAAM*GIPQAVLPPLPK	sp|Q9NR56-5|MBNL1_HUMAN	MBNL1	89.23	R	0
AAQYQVNQAAAAQAAATAAAMGIPQAVLPPLPK	sp|Q9NR56-5|MBNL1_HUMAN	MBNL1	99.73	R	0
AAQYQVNQAAAAQAAATAAAMTQSAVK	tr|A0A0A0MQX8|A0A0A0MQX8_HUMAN	MBNL1	70.41	R	0
AASAAGVPLEASGEQVR	tr|J3KQR7|J3KQR7_HUMAN	CEP170B	32.92	R	0
AASADSTTEGTPADGFTVLSTK	sp|O75367|H2AY_HUMAN	H2AFY	56.02	R	0
AASAGEQLELEK	sp|Q86SQ7|SDCG8_HUMAN	SDCCAG8	39.35	R	0
AASAGNVAK	sp|Q9UPS8|ANR26_HUMAN	ANKRD26	14.98	R	0
AASAGVPYHGEVPVSLAR	sp|O15020|SPTN2_HUMAN	SPTBN2	41.14	R	0
AASAPYFEVLEK	sp|Q9BSJ2-4|GCP2_HUMAN	TUBGCP2	67.9	R	0
AASDELSK	sp|P18206|VINC_HUMAN	VCL	21.23	R	0
AASDIAM*TELPPTHPIR	sp|P62258|1433E_HUMAN	YWHAE	37.78	R	0
AASDIAMTELPPTHPIR	sp|P62258|1433E_HUMAN	YWHAE	48.17	R	0
AASDIWKPVLSIDTEPR	sp|Q96JM3|CHAP1_HUMAN	CHAMP1	73.52	U	1
AASDLMSYCEQHAR	sp|O60262|GBG7_HUMAN	GNG7	27.66	U	0
AASELYSPLSGEVTEINEALAENPGLVNK	sp|P23434|GCSH_HUMAN	GCSH	96.11	R	0
AASEYEK	sp|Q14BN4|SLMAP_HUMAN	SLMAP	14.71	R	0
AASGALR	sp|O60716-3|CTND1_HUMAN	CTNND1	10.45	R	0
AASGEAK	sp|P16401|H15_HUMAN	HIST1H1B	9.44	R	0
AASGEAKPK	sp|P16401|H15_HUMAN	HIST1H1B	13.74	R	1
AASGEGKPK	sp|P16402|H13_HUMAN	HIST1H1D	12.6	U	1
AASGEIK	sp|Q13907-2|IDI1_HUMAN	IDI1	17.15	R	0
AASGFISPLSAECMLQYK	sp|Q6ZMI0|PPR21_HUMAN	PPP1R21	87.22	R	0
AASGFNAM*EDAQTLR	sp|P09525|ANXA4_HUMAN	ANXA4	28.02	R	0
AASGFNAMEDAQTLR	sp|P09525|ANXA4_HUMAN	ANXA4	41.44	R	0
AASGLLSIGLCK	sp|Q96CM8-2|ACSF2_HUMAN	ACSF2	72.91	R	0
AASHLLSIHK	sp|Q8TEQ6|GEMI5_HUMAN	GEMIN5	34.18	U	0
AASHVLQTVWSYK	sp|O00192|ARVC_HUMAN	ARVCF	66.13	R	0
AASITSEVFNK	sp|Q9Y5B9|SP16H_HUMAN	SUPT16H	55.54	U	0
AASKPTLDPIITVEGLR	sp|Q9H8E8|CSR2B_HUMAN	KAT14	71.9	R	1
AASLELSEVK	sp|Q08378|GOGA3_HUMAN	GOLGA3	48.58	R	0
AASLEYDYETIR	sp|Q96N66|MBOA7_HUMAN	MBOAT7	42.26	R	0
AASLGLLQFPILNASVDENCQNITYK	sp|P11182|ODB2_HUMAN	DBT	105.71	U	0
AASLGSSQSSR	sp|P20810-6|ICAL_HUMAN	CAST	9.96	R	0
AASLHWTSER	sp|O14521|DHSD_HUMAN	SDHD	22.49	R	0
AASLMNLENI	sp|Q96NL6|SCLT1_HUMAN	SCLT1	74.75	R	0
AASLPGK	sp|Q92545|TM131_HUMAN	TMEM131	27.64	U	0
AASLSYR	sp|Q9P275|UBP36_HUMAN	USP36	16.15	R	0
AASLTEDR	sp|Q04637-9|IF4G1_HUMAN	EIF4G1	13.39	R	0
AASLTEDRDR	sp|Q04637-9|IF4G1_HUMAN	EIF4G1	10.42	R	1
AASPPLK	sp|Q8TDB6|DTX3L_HUMAN	DTX3L	27.74	U	0
AASPSELTCPPGWEWEDDAWSYDINR	sp|Q9NZM1|MYOF_HUMAN	MYOF	79.04	R	0
AASQNMIFPSPGSCAVLK	sp|O75592|MYCB2_HUMAN	MYCBP2	67.26	R	0
AASQPGELK	sp|P16870|CBPE_HUMAN	CPE	21.33	R	0
AASQPTSLAPEK	sp|Q96N66|MBOA7_HUMAN	MBOAT7	28.15	R	0
AASQSDKPAEK	sp|Q9UI08-2|EVL_HUMAN	EVL	14.01	R	1
AASSELPADISK	sp|Q9C0C2|TB182_HUMAN	TNKS1BP1	40.02	U	0
AASSIYINSR	tr|E7EV01|E7EV01_HUMAN	CAPN5	24.28	R	0
AASTDLGAGETVVGK	sp|Q15032-2|R3HD1_HUMAN	R3HDM1	39.76	R	0
AASVHTVGEDTEETPHR	sp|Q99575|POP1_HUMAN	POP1	10.74	U	0
AASVPVK	sp|Q13428-4|TCOF_HUMAN	TCOF1	27.72	R	0
AASVRPVLDIYSASGMPLASLLWK	sp|Q9H269|VPS16_HUMAN	VPS16	112.49	R	1
AASWESQR	sp|Q15361|TTF1_HUMAN	TTF1	13.26	U	0
AASYFGMK	sp|O95470|SGPL1_HUMAN	SGPL1	45.28	U	0
AASYTEEDENHTAK	sp|Q14126|DSG2_HUMAN	DSG2	12.51	U	0
AATAAADFTAK	sp|Q9Y3F4-2|STRAP_HUMAN	STRAP	36.43	R	0
AATCEGSESSGFGK	sp|Q9UPN4|CP131_HUMAN	CEP131	20.46	R	0
AATCFAEK	sp|O95210|STBD1_HUMAN	STBD1	28.57	U	0
AATDAQDANQCCTSCEDNAPATSYCVECSEPLCETCVEAHQR	sp|Q13263|TIF1B_HUMAN	TRIM28	33.88	R	0
AATEALGEK	tr|H0Y2S9|H0Y2S9_HUMAN	MPRIP	27.7	R	0
AATEQEPLEGTEQTLDAEEEQEESEEAACGSK	sp|Q9ULW3|ABT1_HUMAN	ABT1	48	U	0
AATESVPCSPSPLAGEIR	sp|Q8N9M1|CS047_HUMAN	C19orf47	43.65	R	0
AATEVSK	sp|Q02952|AKA12_HUMAN	AKAP12	16.1	R	0
AATFFGCIGIDK	sp|P55263|ADK_HUMAN	ADK	76.24	R	0
AATGACMTCNK	sp|P55197|AF10_HUMAN	MLLT10	17.75	R	0
AATGEEVPR	sp|O15294|OGT1_HUMAN	OGT	11.05	R	0
AATGNTSEGEEAFLLIQSEK	sp|A0AVF1|IFT56_HUMAN	TTC26	67.42	R	0
AATIIQK	sp|Q9Y4I1-3|MYO5A_HUMAN	MYO5A	37.11	R	0
AATILTK	sp|Q15003|CND2_HUMAN	NCAPH	40.95	R	0
AATIPVSQISTIAGSK	sp|Q53GS7|GLE1_HUMAN	GLE1	66.38	R	0
AATLAER	sp|P50454|SERPH_HUMAN	SERPINH1	12.98	R	0
AATLPHEQR	sp|Q6PD74|AAGAB_HUMAN	AAGAB	10.96	R	0
AATM*EIPIHGNGEAR	sp|P53365|ARFP2_HUMAN	ARFIP2	19.12	R	0
AATMEIPIHGNGEAR	sp|P53365|ARFP2_HUMAN	ARFIP2	32.71	R	0
AATMTAAGHHAEVVVDPEDER	sp|Q13895|BYST_HUMAN	BYSL	25.76	R	0
AATNHVTPEEK	sp|Q9P2W1|HOP2_HUMAN	PSMC3IP	12.36	R	0
AATQGVVENQCQHIK	sp|Q9NWW7|CB042_HUMAN	C2orf42	21.68	R	0
AATSCDSGIIEDVK	sp|A2VDJ0-5|T131L_HUMAN	TMEM131L	42.98	R	0
AATSDLEHYDK	tr|A0A087WSV8|A0A087WSV8_HUMAN	NUCB2	25.55	R	0
AATSGVPSIYAPSTYAH	tr|M0QZL9|M0QZL9_HUMAN	LSR	44.09	U	0
AATTEPTEVEEVVPALEPTETLLSEK	sp|Q9BXK5|B2L13_HUMAN	BCL2L13	89.03	R	0
AATVENAVLLETNTVEEK	sp|Q5UIP0|RIF1_HUMAN	RIF1	68.2	R	0
AATVHLMQ	sp|Q5R3I4|TTC38_HUMAN	TTC38	28.95	U	0
AATVTGK	sp|P02786|TFR1_HUMAN	TFRC	17.88	R	0
AAVAVVPLVSEDK	sp|O75152|ZC11A_HUMAN	ZC3H11A	65.23	U	0
AAVAWANQNR	sp|Q96F86|EDC3_HUMAN	EDC3	25.01	U	0
AAVAWEAGK	sp|P11766|ADHX_HUMAN	ADH5	37.83	R	0
AAVAWEAGKPLSIEEIEVAPPKAHEVR	sp|P11766|ADHX_HUMAN	ADH5	70.17	R	2
AAVCGFEAFINGK	sp|Q9UKK3|PARP4_HUMAN	PARP4	77.3	U	0
AAVDGLSK	sp|Q13155|AIMP2_HUMAN	AIMP2	30.37	U	0
AAVDSWNAIVADVR	sp|Q86Y13|DZIP3_HUMAN	DZIP3	69.56	U	0
AAVEDSGTTVETIK	sp|Q5VTR2|BRE1A_HUMAN	RNF20	36.46	R	0
AAVEFNK	tr|A0A0A0MT60|A0A0A0MT60_HUMAN	FKBP15	34.02	R	0
AAVELEEPEDAR	sp|O94906|PRP6_HUMAN	PRPF6	28.58	R	0
AAVEQEK	sp|Q15075|EEA1_HUMAN	EEA1	13.87	U	0
AAVFEEEDFQSMTYGFK	sp|Q5VZE5|NAA35_HUMAN	NAA35	79.31	R	0
AAVFEEIDTYER	sp|Q96F86|EDC3_HUMAN	EDC3	56.84	R	0
AAVGEEK	sp|P46013|KI67_HUMAN	MKI67	13.94	R	0
AAVGLVLPAK	sp|O75911|DHRS3_HUMAN	DHRS3	63.1	R	0
AAVHLEGK	sp|P18206|VINC_HUMAN	VCL	23.98	R	0
AAVHTYGIASVPNQPLK	sp|Q9UHI6|DDX20_HUMAN	DDX20	46.07	R	0
AAVIIMAVEK	sp|O95071|UBR5_HUMAN	UBR5	75.48	R	0
AAVLVANTVDR	sp|Q9NYA4|MTMR4_HUMAN	MTMR4	41.91	R	0
AAVNGYSGSDTVGAGFTQAK	sp|O43301|HS12A_HUMAN	HSPA12A	41.36	R	0
AAVPAPPPEPEGQDPPAPSQDTS	sp|Q96IK1|BOD1_HUMAN	BOD1	34.28	R	0
AAVPLGGFLCNVADK	sp|Q7L8L6|FAKD5_HUMAN	FASTKD5	80.1	U	0
AAVPLIR	sp|Q8N3C7|CLIP4_HUMAN	CLIP4	36.81	R	0
AAVPSIK	sp|P00558|PGK1_HUMAN	PGK1	37.25	R	0
AAVPSVNK	sp|Q9NQG1|MANBL_HUMAN	MANBAL	29.39	U	0
AAVPTVSDQAAAMQLSQCAK	sp|Q9Y4G6|TLN2_HUMAN	TLN2	51.84	R	0
AAVQAFK	sp|Q8NEF9|SRFB1_HUMAN	SRFBP1	36.08	U	0
AAVQVLDDIEK	sp|P22033|MUTA_HUMAN	MUT	66.06	U	0
AAVSDLDK	sp|Q7Z3T8|ZFY16_HUMAN	ZFYVE16	29.71	R	0
AAVSGDEK	sp|Q96RY7|IF140_HUMAN	IFT140	13.56	U	0
AAVSHWQQQSYLDSGIHSGATTTAPSLSGK	tr|A0A2R8Y5A3|A0A2R8Y5A3_HUMAN	CTNNB1	46.52	R	0
AAVSQYEK	sp|Q8NCM8|DYHC2_HUMAN	DYNC2H1	21.65	R	0
AAVSVLK	sp|A6NM11|L37A2_HUMAN	LRRC37A2	38.7	R	0
AAVSWLTPAPSK	sp|Q9H9L3|I20L2_HUMAN	ISG20L2	60.58	U	0
AAVTIQSK	sp|Q8IZT6|ASPM_HUMAN	ASPM	28.98	U	0
AAVTPGK	sp|P19338|NUCL_HUMAN	NCL	18.35	R	0
AAVTPGKK	sp|P19338|NUCL_HUMAN	NCL	19.97	R	1
AAVVTLQSAYR	sp|Q8IZT6|ASPM_HUMAN	ASPM	38.71	U	0
AAVVVSK	sp|Q14978-2|NOLC1_HUMAN	NOLC1	30.44	R	0
AAVWEITGAEFSK	sp|P49916|DNLI3_HUMAN	LIG3	73.83	R	0
AAWAEYEAEK	sp|P46100|ATRX_HUMAN	ATRX	41.53	R	0
AAWEAYLSR	sp|P11172|UMPS_HUMAN	UMPS	49.23	R	0
AAWGALEK	sp|Q9NUW8|TYDP1_HUMAN	TDP1	47.15	R	0
AAWLQAQEQCQAWAGAALAM*VDSPAVQR	sp|P98161|PKD1_HUMAN	PKD1	65.65	R	0
AAYADLLTPLISK	sp|O94967-4|WDR47_HUMAN	WDR47	89.55	R	0
AAYAGGLVLDPK	tr|A6NMQ1|A6NMQ1_HUMAN	POLA1	57.01	R	0
AAYDIEVNTR	sp|O75955|FLOT1_HUMAN	FLOT1	28.88	R	0
AAYDREESTNLEDYEPNTVASLLK	sp|Q15311|RBP1_HUMAN	RALBP1	69.29	U	1
AAYDVSSFSFFQR	sp|O15498|YKT6_HUMAN	YKT6	69.5	R	0
AAYEAELGDAR	sp|P02545|LMNA_HUMAN	LMNA	23.45	R	0
AAYEAELGDARK	sp|P02545|LMNA_HUMAN	LMNA	28.03	R	1
AAYFDMIR	sp|Q15262-2|PTPRK_HUMAN	PTPRK	51.07	R	0
AAYIYFTDFCPDNLFNK	sp|O00186|STXB3_HUMAN	STXBP3	100.59	U	0
AAYLQETGK	sp|P04083|ANXA1_HUMAN	ANXA1	30.56	R	0
AAYLQETGKPLDETLK	sp|P04083|ANXA1_HUMAN	ANXA1	55.7	R	1
AAYLSDPR	sp|P78527|PRKDC_HUMAN	PRKDC	22.62	U	0
AAYLSMFGK	sp|Q5SRH9|TT39A_HUMAN	TTC39A	68.16	R	0
AAYNPGQAVPWNAVK	sp|Q8N163-2|CCAR2_HUMAN	CCAR2	57.36	R	0
AAYNQVK	sp|P22695|QCR2_HUMAN	UQCRC2	19.51	R	0
AAYPDLENPPLLVTPSQQAK	sp|P54136|SYRC_HUMAN	RARS	71.5	R	0
AAYVLFYQR	sp|Q9Y4E8|UBP15_HUMAN	USP15	55.82	R	0
AAYWEEEPAEVR	sp|Q9Y6Y8|S23IP_HUMAN	SEC23IP	35.78	R	0
AAYWEEEPAEVRR	sp|Q9Y6Y8|S23IP_HUMAN	SEC23IP	28.61	R	1
ACADAGLLDESFLR	sp|O95155-4|UBE4B_HUMAN	UBE4B	66.42	R	0
ACADATLSQITNNIDPVGR	sp|P62873|GBB1_HUMAN	GNB1	64.33	R	0
ACAEDDDEEDEEEEEEEPDPDPEMEHV	sp|O95983|MBD3_HUMAN	MBD3	31.61	R	0
ACAEIAAQR	sp|Q5T4S7-2|UBR4_HUMAN	UBR4	13.34	R	0
ACALSQINTK	sp|O95825|QORL1_HUMAN	CRYZL1	35.12	R	0
ACANPAAGSVILLENLR	sp|P00558|PGK1_HUMAN	PGK1	75.11	R	0
ACCPLEGVR	tr|F2Z2W7|F2Z2W7_HUMAN	TRMT2A	22.22	R	0
ACCVFIFQPNGK	sp|Q9C040-2|TRIM2_HUMAN	TRIM2	63.98	R	0
ACDELELHQR	sp|Q15326|ZMY11_HUMAN	ZMYND11	16.2	R	0
ACDELVEEMEHYGK	sp|O00469-2|PLOD2_HUMAN	PLOD2	58.58	R	0
ACDESVLMDLK	tr|J3KNN5|J3KNN5_HUMAN	DDX41	60.84	R	0
ACDILAIDK	sp|O00273|DFFA_HUMAN	DFFA	55.52	R	0
ACDLGHIWACANASR	sp|Q96BR5|COA7_HUMAN	COA7	43.58	U	0
ACDRPVAK	sp|Q86WX3|AROS_HUMAN	RPS19BP1	11.42	U	1
ACDYIQELR	sp|P22415|USF1_HUMAN	USF1	39.7	R	0
ACEAFEAQECER	sp|Q9H939|PPIP2_HUMAN	PSTPIP2	17.97	R	0
ACEFAGFQCQIQFGPHNEQK	sp|Q9Y490|TLN1_HUMAN	TLN1	57.46	U	0
ACEGLMLLVSLPEPAAAK	sp|Q5W0V3|F16B1_HUMAN	FAM160B1	98.99	R	0
ACEHFISDLSINSLYCLSDEK	sp|Q9Y2K7|KDM2A_HUMAN	KDM2A	81.53	R	0
ACEPGVDYVYK	sp|P01024|CO3_HUMAN	C3	39.99	R	0
ACEQFLLDNR	sp|Q8WXI4-2|ACO11_HUMAN	ACOT11	38.71	U	0
ACEQIGLK	tr|F8WD26|F8WD26_HUMAN	LMO7	33.42	R	0
ACEVALEEIK	sp|Q9Y6D6|BIG1_HUMAN	ARFGEF1	51.46	R	0
ACFAELR	sp|Q9Y6K5|OAS3_HUMAN	OAS3	31.48	U	0
ACFDCGAK	sp|Q8N6H7|ARFG2_HUMAN	ARFGAP2	24.05	R	0
ACFGAENLMR	sp|Q9NVN8|GNL3L_HUMAN	GNL3L	41.27	U	0
ACFHCETCK	sp|Q14847|LASP1_HUMAN	LASP1	15.56	R	0
ACFIHVK	sp|O14787|TNPO2_HUMAN	TNPO2	37.61	R	0
ACFLGATVK	sp|Q9H9P8|L2HDH_HUMAN	L2HGDH	50.28	R	0
ACFLMAHNGWVMGDDPLR	sp|P35573|GDE_HUMAN	AGL	74.2	R	0
ACFLYFK	sp|Q14534|ERG1_HUMAN	SQLE	69.18	R	0
ACFQHVK	sp|Q92973|TNPO1_HUMAN	TNPO1	19.09	R	0
ACFQVGTSEEM*K	sp|P35658-3|NU214_HUMAN	NUP214	32.25	R	0
ACFQVGTSEEMK	sp|P35658-3|NU214_HUMAN	NUP214	40.45	R	0
ACFSANGEEVLATSTHSK	sp|Q9Y5J1|UTP18_HUMAN	UTP18	40.94	R	0
ACFYNLDK	sp|Q96I25|SPF45_HUMAN	RBM17	45.86	U	0
ACGDSTLTQITAGLDPVGR	sp|P62879|GBB2_HUMAN	GNB2	65.57	R	0
ACGDVLVTAELILR	sp|Q9NZM1|MYOF_HUMAN	MYOF	91.83	R	0
ACGEAHLK	sp|Q9Y315|DEOC_HUMAN	DERA	13.81	R	0
ACGLLGYSSQDLIGQK	sp|Q96RG2-2|PASK_HUMAN	PASK	64.77	R	0
ACGLSFSVFR	tr|H7BYJ1|H7BYJ1_HUMAN	RNF34	62.59	R	0
ACGNFGIPCELR	sp|P22234-2|PUR6_HUMAN	PAICS	46.81	R	0
ACGNMFGLMHGTCPETSGGLLICLPR	sp|P49903|SPS1_HUMAN	SEPHS1	85.21	R	0
ACGVDFEIR	sp|P32121-3|ARRB2_HUMAN	ARRB2	39.56	R	0
ACGVDYEVK	sp|P49407-2|ARRB1_HUMAN	ARRB1	30.31	R	0
ACHGLPLINGQSCDPYATVSLVGPSR	tr|A0A0A0MSJ9|A0A0A0MSJ9_HUMAN	RASA2	65.53	R	0
ACHPFLLGPPLVR	sp|Q9H496|IFG15_HUMAN	TOR1AIP2	63.44	U	0
ACIENGASCIDISGEPQFLELMQLK	sp|Q8NBX0|SCPDL_HUMAN	SCCPDH	100.11	U	0
ACINQHLMNNK	sp|Q5XPI4|RN123_HUMAN	RNF123	27.96	R	0
ACIPDTIPNR	sp|Q86TJ2|TAD2B_HUMAN	TADA2B	32.62	R	0
ACIPVGLLGK	sp|Q96GQ7|DDX27_HUMAN	DDX27	69.81	R	0
ACIPYLK	sp|Q6YN16|HSDL2_HUMAN	HSDL2	52.05	U	0
ACISFNK	sp|Q6PD62|CTR9_HUMAN	CTR9	42.68	R	0
ACISIGNQNFEVK	sp|P52564|MP2K6_HUMAN	MAP2K6	57	R	0
ACLDTAVENM*PSLK	sp|P49327|FAS_HUMAN	FASN	44.79	R	0
ACLDTAVENMPSLK	sp|P49327|FAS_HUMAN	FASN	62.37	R	0
ACLDYPVTSVLPPASLCK	sp|P53801|PTTG_HUMAN	PTTG1IP	80.17	R	0
ACLENLGLK	sp|P36952|SPB5_HUMAN	SERPINB5	54.12	U	0
ACLGCMGAGPGR	sp|Q96HD1-2|CREL1_HUMAN	CRELD1	24.61	R	0
ACLIFFDEIDAIGGAR	sp|P35998|PRS7_HUMAN	PSMC2	99.83	R	0
ACLISLGYDIGNDPQGEAEFAR	sp|P12814|ACTN1_HUMAN	ACTN1	74.05	U	0
ACLISLGYDVENDR	sp|O43707|ACTN4_HUMAN	ACTN4	61.28	R	0
ACLISLGYDVENDRQGEAEFNR	sp|O43707|ACTN4_HUMAN	ACTN4	59.38	R	1
ACLNGCAK	sp|Q9P275|UBP36_HUMAN	USP36	19.77	R	0
ACLPDAK	sp|O15091|MRPP3_HUMAN	KIAA0391	28.59	R	0
ACLQGITFTR	sp|Q9P2S5|WRP73_HUMAN	WRAP73	45.97	R	0
ACLSALSEVK	sp|P42356|PI4KA_HUMAN	PI4KA	50.58	R	0
ACMFEPLPIK	sp|Q99996-6|AKAP9_HUMAN	AKAP9	74.55	R	0
ACMLSSNGFQNISR	sp|Q9BYW2|SETD2_HUMAN	SETD2	44.4	R	0
ACMLTTATAHDGDVNVISWSR	sp|Q9BQ67|GRWD1_HUMAN	GRWD1	58.34	R	0
ACMPFGLHR	sp|O95602|RPA1_HUMAN	POLR1A	37.53	R	0
ACMTYFPR	tr|C9JFV4|C9JFV4_HUMAN	PELP1	35.78	R	0
ACNDATLVQITSNMDSVGR	sp|Q9HAV0|GBB4_HUMAN	GNB4	58.61	R	0
ACNPQPNGENAISAR	sp|Q8NHP8|PLBL2_HUMAN	PLBD2	13.32	R	0
ACPDGDK	sp|Q9UGR2|Z3H7B_HUMAN	ZC3H7B	10.96	U	0
ACPDSLGSPAPSHAYHGGVL	sp|Q5XXA6|ANO1_HUMAN	ANO1	34.98	R	0
ACPHVWFER	sp|Q86UL3|GPAT4_HUMAN	GPAT4	33.32	R	0
ACPLQPDHTNDEK	sp|Q15004|PAF15_HUMAN	PCLAF	19.21	R	0
ACPLQPDHTNDEKE	sp|Q15004|PAF15_HUMAN	PCLAF	18.74	R	1
ACPRPEGLNFQDLK	sp|P15927-2|RFA2_HUMAN	RPA2	49.72	R	1
ACPSSDK	sp|O94822-3|LTN1_HUMAN	LTN1	10.92	R	0
ACQEVLEK	tr|A0A0B4J1S8|A0A0B4J1S8_HUMAN	PI4KB	29.54	R	0
ACQIFVR	sp|P52272|HNRPM_HUMAN	HNRNPM	32.76	R	0
ACQSCPSEPNTAALQAALAR	sp|Q8TEX9-2|IPO4_HUMAN	IPO4	45.74	R	0
ACQSIYPLHDVFVR	sp|P61247|RS3A_HUMAN	RPS3A	56.43	R	0
ACQVGSEEEPSSQLTSVFR	sp|Q6ZRQ5|MMS22_HUMAN	MMS22L	51.03	R	0
ACQVYIQHMR	sp|Q13045|FLII_HUMAN	FLII	21.04	R	0
ACSAIHAVNLR	sp|Q13045|FLII_HUMAN	FLII	26.7	R	0
ACSLAASEGLSSAQPNGPPEAEPRPPQSPASTASFIFSK	sp|Q9P206-2|K1522_HUMAN	KIAA1522	70.36	R	1
ACSLLGK	sp|Q6PI48|SYDM_HUMAN	DARS2	40.46	R	0
ACSNPSQQVR	sp|Q86YN6|PRGC2_HUMAN	PPARGC1B	41.78	R	0
ACSPAASEITGLSTAVLAAHGR	sp|Q9NSU2-1|TREX1_HUMAN	TREX1	63.76	R	0
ACSVIFPLIYSEMK	sp|Q14534|ERG1_HUMAN	SQLE	98.86	R	0
ACTAQSLGNLLDMMYR	sp|Q16854|DGUOK_HUMAN	DGUOK	90.67	R	0
ACTDESLAVEER	sp|O60293|ZC3H1_HUMAN	ZFC3H1	22.14	R	0
ACTDMGITCPIVPGIFPIQGYHSLR	sp|P42898-2|MTHR_HUMAN	MTHFR	88.57	R	0
ACTGLSGPGSGSK	tr|I3L2J0|I3L2J0_HUMAN	CIC	20.65	R	0
ACTIAIR	sp|Q15067-2|ACOX1_HUMAN	ACOX1	23.8	R	0
ACTILLR	sp|P49368|TCPG_HUMAN	CCT3	39.25	R	0
ACTQLVDNLVEHILK	sp|Q6KC79|NIPBL_HUMAN	NIPBL	102.92	R	0
ACTTEEDQEK	sp|P49915|GUAA_HUMAN	GMPS	10.23	R	0
ACVGNAYHK	sp|Q9UKX7|NUP50_HUMAN	NUP50	15.81	R	0
ACVPGCPAAEPSPASFLR	sp|O95248-4|MTMR5_HUMAN	SBF1	56.64	R	0
ACVQGECGVCHYCR	sp|Q9Y2K7|KDM2A_HUMAN	KDM2A	11.49	R	0
ACYALENFVENLGPK	sp|Q8TEX9-2|IPO4_HUMAN	IPO4	89.64	R	0
ADAAANQGK	sp|Q9P2E9|RRBP1_HUMAN	RRBP1	10.21	R	0
ADAADQAALAAR	sp|Q9HDC5|JPH1_HUMAN	JPH1	17.23	U	0
ADAAEFWR	tr|H0Y3L9|H0Y3L9_HUMAN	CBLB	44.51	R	0
ADADTMK	sp|P50281|MMP14_HUMAN	MMP14	16.31	R	0
ADAEAECNILR	sp|Q96ES7|SGF29_HUMAN	SGF29	27.24	U	0
ADAECYTAMK	sp|O94905|ERLN2_HUMAN	ERLIN2	29.64	R	0
ADAEEGIFEIK	sp|Q9BYX2|TBD2A_HUMAN	TBC1D2	60.23	R	0
ADAEGESDLENSR	sp|Q9Y490|TLN1_HUMAN	TLN1	10.88	U	0
ADAEGESDLENSRK	sp|Q9Y490|TLN1_HUMAN	TLN1	14.14	U	1
ADAENLIYTADPESFEVNTK	sp|Q9H8V3-3|ECT2_HUMAN	ECT2	69.37	R	0
ADAESEPVAQK	sp|O95243|MBD4_HUMAN	MBD4	18.17	R	0
ADAEYYAAHK	sp|O75477|ERLN1_HUMAN	ERLIN1	19.9	R	0
ADAGPSGQGDSVSIGK	sp|Q7Z2K8|GRIN1_HUMAN	GPRIN1	28.48	R	0
ADAHEEDELR	sp|Q567U6|CCD93_HUMAN	CCDC93	9.34	R	0
ADAIFQEGIQQK	sp|O60566-3|BUB1B_HUMAN	BUB1B	52.19	R	0
ADAIFSQER	sp|Q9HBZ2|ARNT2_HUMAN	ARNT2	31.68	R	0
ADALEAK	sp|Q9NRL2|BAZ1A_HUMAN	BAZ1A	26.17	R	0
ADALYPVVSAASICAK	sp|O75792|RNH2A_HUMAN	RNASEH2A	70.63	U	0
ADAPEGLAPEDR	sp|Q96T58|MINT_HUMAN	SPEN	23.11	U	0
ADAPEGLAPEDRDK	sp|Q96T58|MINT_HUMAN	SPEN	23.54	U	1
ADAPSDLK	sp|Q7RTP6|MICA3_HUMAN	MICAL3	24.83	U	0
ADAPVALVVHMAPASVLVDSR	sp|Q9BQ52|RNZ2_HUMAN	ELAC2	86.48	R	0
ADAVLGCSVK	sp|O94964-2|SOGA1_HUMAN	SOGA1	40.13	R	0
ADAVQDSEM*VELVELEIR	sp|P49411|EFTU_HUMAN	TUFM	68.09	U	0
ADAVQDSEMVELVELEIR	sp|P49411|EFTU_HUMAN	TUFM	89.56	U	0
ADAYTVELENAESR	sp|Q8WXH0-2|SYNE2_HUMAN	SYNE2	35.39	R	0
ADCASGIFLAAEK	sp|O43747-2|AP1G1_HUMAN	AP1G1	57.73	R	0
ADCGQGSPGSGQSK	sp|Q92585|MAML1_HUMAN	MAML1	9.01	U	0
ADCHEALLAAWK	sp|Q8IY37|DHX37_HUMAN	DHX37	53.16	R	0
ADCILYYGFGDIFR	sp|P46063|RECQ1_HUMAN	RECQL	99.87	U	0
ADCLDMDPK	sp|Q15262-2|PTPRK_HUMAN	PTPRK	36.99	R	0
ADCLVPSEIRK	tr|G3XAH0|G3XAH0_HUMAN	2022-09-05	41.79	R	1
ADCPENATMSLK	sp|Q9H9L3|I20L2_HUMAN	ISG20L2	36.57	U	0
ADCPPGMK	sp|Q5W0V3|F16B1_HUMAN	FAM160B1	21.26	R	0
ADCPPGNPAPTSNHGPDATEAEEDFVDPWTVQTSSAK	sp|P23381|SYWC_HUMAN	WARS	59.86	R	0
ADCPTMEAQTTLTTNDIVISK	sp|Q13123|RED_HUMAN	IK	60.77	U	0
ADCTITM*ADSDFLALMTGK	sp|P22307|NLTP_HUMAN	SCP2	98.81	R	0
ADCTITMADSDFLALMTGK	sp|P22307|NLTP_HUMAN	SCP2	104.59	R	0
ADDDDVVVK	sp|Q9Y4G6|TLN2_HUMAN	TLN2	28.09	R	0
ADDDGIYLCEMR	sp|O75147|OBSL1_HUMAN	OBSL1	40.7	R	0
ADDDTYVILDNLR	sp|Q9NS00|C1GLT_HUMAN	C1GALT1	62.74	R	0
ADDDVFEK	tr|A0A0U1RQK7|A0A0U1RQK7_HUMAN	EIF4G3	35.41	R	0
ADDGRPFPQVIK	sp|P04075-2|ALDOA_HUMAN	ALDOA	43.62	R	1
ADDLEPIMELGR	sp|P52564|MP2K6_HUMAN	MAP2K6	65.1	R	0
ADDMPPVQGTVAEHSFLPAEQQGSEDNLK	sp|Q8NFC6|BD1L1_HUMAN	BOD1L1	59.67	U	0
ADDPSSYM*EVVQAANTSGNWEELVK	tr|A0A087WVQ6|A0A087WVQ6_HUMAN	CLTC	72.99	R	0
ADDPSSYMEVVQAANTSGNWEELVK	tr|A0A087WVQ6|A0A087WVQ6_HUMAN	CLTC	84.81	R	0
ADDPTMGEGPDK	sp|P61764-2|STXB1_HUMAN	STXBP1	21.83	R	0
ADDPYAHLSK	sp|Q8NE71|ABCF1_HUMAN	ABCF1	26.21	R	0
ADDSREEEEENDDDNSLEGETFPLER	sp|Q5VSL9|STRP1_HUMAN	STRIP1	39.83	R	1
ADDTSAATIEK	sp|Q9Y2W2|WBP11_HUMAN	WBP11	23.84	U	0
ADEASELACPTPK	sp|P49327|FAS_HUMAN	FASN	32.58	R	0
ADEDDIK	tr|F8W7S1|F8W7S1_HUMAN	MIGA1	18.01	R	0
ADEDPALFQSVK	sp|P48739-3|PIPNB_HUMAN	PITPNB	50.54	R	0
ADEDPIM*GFHQMFLLK	sp|P61970|NTF2_HUMAN	NUTF2	83.6	R	0
ADEDPIMGFHQMFLLK	sp|P61970|NTF2_HUMAN	NUTF2	91.1	R	0
ADEEEMLDNLPEAGDSR	sp|Q9NPD8|UBE2T_HUMAN	UBE2T	46.05	U	0
ADEGISFR	sp|Q06830|PRDX1_HUMAN	PRDX1	26.19	R	0
ADEGLASLSEDGR	sp|Q96BI3|APH1A_HUMAN	APH1A	29.56	R	0
ADEHEGAIK	sp|Q6ZU80|CE128_HUMAN	CEP128	13.42	R	0
ADEHVIDQGDDGDNFYVIER	sp|P13861|KAP2_HUMAN	PRKAR2A	44	R	0
ADEIEMIMTDLER	sp|P39880-3|CUX1_HUMAN	CUX1	93.38	R	0
ADELFTEYESK	tr|A0A0D9SFM0|A0A0D9SFM0_HUMAN	SHPRH	55.95	R	0
ADEM*YDK	sp|O94826|TOM70_HUMAN	TOMM70	14.14	U	0
ADEMLSEDVSVEPEGDQGLESLQGK	sp|Q9H4A3-7|WNK1_HUMAN	WNK1	63.9	R	0
ADENTPPGSEGSAISGVAESSTATR	sp|Q9Y467|SALL2_HUMAN	SALL2	27.89	R	0
ADEPMEH	sp|P25786-2|PSA1_HUMAN	PSMA1	9.29	R	0
ADEPSSEESDLEIDK	sp|P50502|F10A1_HUMAN	ST13	36.61	R	0
ADEQTTCEVLDYFLR	sp|Q8N201|INT1_HUMAN	INTS1	87.34	U	0
ADEVTLSEAGSTAGAAETR	sp|O75781|PALM_HUMAN	PALM	28.7	R	0
ADEVVAPGQEK	sp|Q8IY37|DHX37_HUMAN	DHX37	26.32	U	0
ADEVVWVR	sp|P14868|SYDC_HUMAN	DARS	39.19	R	0
ADEWLM*K	sp|P35580-3|MYH10_HUMAN	MYH10	47.69	R	0
ADEWLMK	sp|P35580-3|MYH10_HUMAN	MYH10	54.46	R	0
ADFCIIHYAGK	sp|P35580-3|MYH10_HUMAN	MYH10	52.77	R	0
ADFDNTVAIHPTSSEELVTLR	sp|P00390|GSHR_HUMAN	GSR	59.16	R	0
ADFFEDENGQR	sp|O95573|ACSL3_HUMAN	ACSL3	33.65	U	0
ADFNLADFECEEDPFDNLELK	sp|Q9NZ09-4|UBAP1_HUMAN	UBAP1	98.12	R	0
ADFNPMPNR	sp|Q9Y2I1|NISCH_HUMAN	NISCH	29.28	R	0
ADFNYIK	sp|Q96Q15|SMG1_HUMAN	SMG1	44.12	R	0
ADFPAGIPECGTDALR	sp|P26640|SYVC_HUMAN	VARS	53.89	R	0
ADFQAER	sp|Q9Y6K9-2|NEMO_HUMAN	IKBKG	13.28	R	0
ADFQGISPER	sp|P61803|DAD1_HUMAN	DAD1	30.08	R	0
ADFQYQESNLR	sp|Q5HYJ3|FA76B_HUMAN	FAM76B	28.73	R	0
ADFQYQESQMR	sp|Q8TAV0|FA76A_HUMAN	FAM76A	25.04	R	0
ADFSGMSQTDLSLSK	tr|A0A087X1N8|A0A087X1N8_HUMAN	SERPINB6	56.66	R	0
ADFSGMSTEK	sp|P50452|SPB8_HUMAN	SERPINB8	32.88	R	0
ADFSPFGNSQGPSR	sp|Q9H2M9|RBGPR_HUMAN	RAB3GAP2	40.24	U	0
ADFTVVAGDEGSSTTGGSSEENK	sp|P49916|DNLI3_HUMAN	LIG3	39.74	R	0
ADFYVLEK	sp|Q96QE5|TEFM_HUMAN	TEFM	60.31	U	0
ADGAEAK	sp|P35579|MYH9_HUMAN	MYH9	10.53	R	0
ADGAEAKPAE	sp|P35579|MYH9_HUMAN	MYH9	13.4	R	1
ADGATSDDLDLHDDR	tr|G3V1L9|G3V1L9_HUMAN	TJP1	17.23	R	0
ADGEEDEVK	sp|Q15020|SART3_HUMAN	SART3	15.18	R	0
ADGGAEYATYQTK	sp|P15529-3|MCP_HUMAN	CD46	22	R	0
ADGGTQVIDTK	sp|P09622|DLDH_HUMAN	DLD	26.41	R	0
ADGIKYIMIFR	sp|P55060|XPO2_HUMAN	CSE1L	76.39	R	1
ADGILVPGGFGIR	sp|Q9NRF8|PYRG2_HUMAN	CTPS2	70.35	U	0
ADGLLGM*FLK	sp|Q8N766|EMC1_HUMAN	EMC1	84.15	R	0
ADGPPGPHDGGDRPSAEAR	sp|Q4KMP7|TB10B_HUMAN	TBC1D10B	6.6	R	1
ADGQLVSSEK	sp|Q9H930|SP14L_HUMAN	SP140L	24.05	R	0
ADGSCSTDFK	sp|P23677|IP3KA_HUMAN	ITPKA	20.69	R	0
ADGSGSVVLR	sp|Q07954|LRP1_HUMAN	LRP1	19.3	U	0
ADGTSLDFSTYR	sp|Q8NG31|KNL1_HUMAN	KNL1	37.91	R	0
ADGVGPPLTK	sp|Q8NEC7|GSTCD_HUMAN	GSTCD	37.78	R	0
ADGVHTVEPTEAGDYK	sp|Q13445|TMED1_HUMAN	TMED1	27.58	U	0
ADGVPVYLK	sp|O14548|COX7R_HUMAN	COX7A2L	51.38	U	0
ADGVVEGIDVNGPK	sp|O94888|UBXN7_HUMAN	UBXN7	46.37	R	0
ADGYNQPDSK	sp|O43390-2|HNRPR_HUMAN	HNRNPR	12.91	R	0
ADHEADK	sp|O75116|ROCK2_HUMAN	ROCK2	6.97	R	0
ADHEADKK	sp|O75116|ROCK2_HUMAN	ROCK2	10.18	R	1
ADHGAEGAFVFGGPFLMDESSR	sp|Q6UWW8|EST3_HUMAN	CES3	75.24	R	0
ADHTLSSLEPAYSAK	sp|Q5VW32|BROX_HUMAN	BROX	39.31	R	0
ADIALIK	sp|Q92743|HTRA1_HUMAN	HTRA1	52.38	R	0
ADIDISGPNVDVDVPDVNIEGPDAK	sp|Q09666|AHNK_HUMAN	AHNAK	75.09	U	0
ADIDLTK	sp|P62269|RS18_HUMAN	RPS18	38.7	U	0
ADIDVSGPK	sp|Q09666|AHNK_HUMAN	AHNAK	32.41	U	0
ADIDVSGPSVDTDAPDLDIEGPEGK	sp|Q09666|AHNK_HUMAN	AHNAK	63.39	U	0
ADIEDELDK	sp|Q6UB99|ANR11_HUMAN	ANKRD11	41.79	U	0
ADIEEIK	tr|A0A087WSV8|A0A087WSV8_HUMAN	NUCB2	36.93	R	0
ADIEISGPK	sp|Q09666|AHNK_HUMAN	AHNAK	39.06	U	0
ADIEM*PFDPSK	sp|O75369-8|FLNB_HUMAN	FLNB	46.11	R	0
ADIEMPFDPSK	sp|O75369-8|FLNB_HUMAN	FLNB	62.02	R	0
ADIESLVTEK	sp|Q13439-5|GOGA4_HUMAN	GOLGA4	59.72	R	0
ADIFM*FDEPSSYLDVK	sp|P61221|ABCE1_HUMAN	ABCE1	85.38	R	0
ADIFMFDEPSSYLDVK	sp|P61221|ABCE1_HUMAN	ABCE1	92.1	R	0
ADIFVDPVLHTACALDIK	sp|Q92896-2|GSLG1_HUMAN	GLG1	92.77	R	0
ADIGGMLPGLTVR	sp|Q9NYQ6|CELR1_HUMAN	CELSR1	69.62	U	0
ADIGPNLDQLK	sp|Q2NKX8|ERC6L_HUMAN	ERCC6L	54.71	R	0
ADIGVAM*GIAGSDVSK	tr|A0A0A0MT26|A0A0A0MT26_HUMAN	ATP1A3	46.1	R	0
ADIGVAMGIAGSDVSK	tr|A0A0A0MT26|A0A0A0MT26_HUMAN	ATP1A3	60.83	R	0
ADIIYPGHGPVIHNAEAK	sp|Q53H82|LACB2_HUMAN	LACTB2	39.15	U	0
ADILLLR	tr|V9GXZ4|V9GXZ4_HUMAN	FPGT-TNNI3K	62.56	R	0
ADILYFDGDDAISYR	sp|P78357|CNTP1_HUMAN	CNTNAP1	68.41	R	0
ADIQMPFTCSVTYYGPSGQK	sp|Q13740-2|CD166_HUMAN	ALCAM	70.03	R	0
ADIVNYNQEPMSR	sp|P51157|RAB28_HUMAN	RAB28	31.95	U	0
ADIYEMGK	sp|Q06190|P2R3A_HUMAN	PPP2R3A	39.12	R	0
ADLAAVEAK	sp|Q14204|DYHC1_HUMAN	DYNC1H1	41.11	R	0
ADLATAPPHVTVVR	sp|Q8N1G4|LRC47_HUMAN	LRRC47	36.36	U	0
ADLCQLIR	sp|Q9UKK3|PARP4_HUMAN	PARP4	48.76	U	0
ADLDMDLLNSK	sp|Q9HCK8|CHD8_HUMAN	CHD8	64.27	R	0
ADLDPEMPAEGK	tr|A0A087WXK8|A0A087WXK8_HUMAN	FAM83D	40.63	R	0
ADLEEVQSALYNK	sp|Q9NS87|KIF15_HUMAN	KIF15	61.17	R	0
ADLEGSLDSK	sp|Q15031|SYLM_HUMAN	LARS2	36.83	R	0
ADLESESFRPNLSDPSELLLPDQIEK	sp|Q8N573|OXR1_HUMAN	OXR1	82.67	R	1
ADLESLLQTPGGK	sp|Q86XI2|CNDG2_HUMAN	NCAPG2	68.29	R	0
ADLESLLQTPGGKPR	sp|Q86XI2|CNDG2_HUMAN	NCAPG2	59.31	R	1
ADLESQR	sp|P10301|RRAS_HUMAN	RRAS	9.56	U	0
ADLFEQK	sp|P55198|AF17_HUMAN	MLLT6	42.93	R	0
ADLGVSGPK	sp|Q09666|AHNK_HUMAN	AHNAK	32.01	U	0
ADLHGAIISVTK	sp|O95707|RPP29_HUMAN	POP4	48.49	R	0
ADLILSYHPPIFRPMK	sp|Q9GZT8|NIF3L_HUMAN	NIF3L1	78.37	R	1
ADLINNLGTIAK	sp|P07900-2|HS90A_HUMAN	HSP90AA1	68.23	R	0
ADLIRPK	sp|Q9H2F5|EPC1_HUMAN	EPC1	30.23	R	1
ADLISYLMAYNAPSLK	sp|Q9NUW8|TYDP1_HUMAN	TDP1	103.56	R	0
ADLIVTTPEK	sp|Q8N3C0|ASCC3_HUMAN	ASCC3	47.98	U	0
ADLLADHTEVIVK	sp|Q14D04|MELT_HUMAN	VEPH1	54.31	R	0
ADLLGIVSELQLK	sp|Q96CV9|OPTN_HUMAN	OPTN	106.16	R	0
ADLLLEPCSHYR	sp|Q7Z406-6|MYH14_HUMAN	MYH14	42.58	R	0
ADLLLSTQPGR	sp|P08195|4F2_HUMAN	SLC3A2	45.2	R	0
ADLLLSTQPGREEGSPLELER	sp|P08195|4F2_HUMAN	SLC3A2	62.95	R	1
ADLLQREEEEEEEEDQEGDRETTIR	sp|Q15269|PWP2_HUMAN	PWP2	35.97	R	2
ADLLTAEQR	sp|Q9H089|LSG1_HUMAN	LSG1	29.85	U	0
ADLPEGVAVSGPSPAEFCR	sp|Q8IXI1|MIRO2_HUMAN	RHOT2	54.45	R	0
ADLPEQAHSIIK	sp|O14727|APAF_HUMAN	APAF1	41.95	R	0
ADLSAMSAER	sp|P50453|SPB9_HUMAN	SERPINB9	24.47	U	0
ADLSGMSGAR	sp|P30740|ILEU_HUMAN	SERPINB1	18.81	R	0
ADLSPENAK	tr|A0A0A0MTR7|A0A0A0MTR7_HUMAN	RNF213	25.19	R	0
ADLTALFLPR	sp|Q13045|FLII_HUMAN	FLII	82.35	R	0
ADLTEAVVMGEPK	tr|E7EVA0|E7EVA0_HUMAN	MAP4	59.46	U	0
ADLTVLDENK	sp|Q8NB46|ANR52_HUMAN	ANKRD52	46.28	U	0
ADLVISHAGAGSCLETLEK	sp|Q9NP73|ALG13_HUMAN	ALG13	57.36	R	0
ADLVIVGAEGVVENGGIINK	sp|Q14232|EI2BA_HUMAN	EIF2B1	85.64	U	0
ADLVPYLLK	sp|O75165|DJC13_HUMAN	DNAJC13	80.78	U	0
ADLVWQPWEDLESSR	tr|A0A1C7CYX1|A0A1C7CYX1_HUMAN	ELMSAN1	83.59	R	0
ADLYPIGWCEQNK	sp|Q9UHJ3|SMBT1_HUMAN	SFMBT1	61.07	R	0
ADM*ETLQR	sp|P26639|SYTC_HUMAN	TARS	9.79	R	0
ADMETLQR	sp|P26639|SYTC_HUMAN	TARS	18.48	R	0
ADMQILPVSGEFSR	sp|Q86X52|CHSS1_HUMAN	CHSY1	64.42	U	0
ADMTDSK	sp|Q92540|SMG7_HUMAN	SMG7	14.55	R	0
ADMVETQQLMR	sp|Q9NZN4|EHD2_HUMAN	EHD2	38.88	R	0
ADMVIEAVFEDLSLK	tr|H0YFD6|H0YFD6_HUMAN	HADHA	113.61	R	0
ADMVNEDLLSDGTSENESGFWDSFK	sp|Q9NYU2|UGGG1_HUMAN	UGGT1	86.91	R	0
ADNDAGNAAIDSLLNYETVK	sp|O75027-2|ABCB7_HUMAN	ABCB7	73.72	R	0
ADNEEPK	sp|P49790|NU153_HUMAN	NUP153	10.77	R	0
ADNFEYSDPVDGSISR	sp|P36871|PGM1_HUMAN	PGM1	38.66	R	0
ADNIEVFAQGHGIIQVDK	tr|Q5VZU9|Q5VZU9_HUMAN	TPP2	64.51	R	0
ADNLVNLK	sp|P17301|ITA2_HUMAN	ITGA2	46.8	R	0
ADNNQAPPGSIAQDCK	sp|Q9NUL3|STAU2_HUMAN	STAU2	22.34	R	0
ADNVGSALGPDWHEGLNLK	sp|Q8WU10|PYRD1_HUMAN	PYROXD1	61.43	R	0
ADNVVNIAR	sp|Q92621|NU205_HUMAN	NUP205	26.42	U	0
ADPAALMASLHLLPSPTPNLEIK	sp|O94788|AL1A2_HUMAN	ALDH1A2	108.51	R	0
ADPAAVVK	sp|Q8N556-2|AFAP1_HUMAN	AFAP1	31.27	R	0
ADPAFGLESSGIAGTTSDEPERIEESGNDEAR	tr|F8VXC8|F8VXC8_HUMAN	SMARCC2	49.81	R	1
ADPCVAHALALR	tr|A0A087WUE4|A0A087WUE4_HUMAN	LENG8	35.69	R	0
ADPDCSNGQPQAAPTPGAPQNR	sp|Q9BW85|YJU2_HUMAN	YJU2	12.54	U	0
ADPDGPEAQAEACSGER	sp|Q9NX24|NHP2_HUMAN	NHP2	11.04	R	0
ADPDNLQALHTLHLR	tr|E7EV01|E7EV01_HUMAN	CAPN5	44.74	R	0
ADPEELFTK	sp|Q9Y6E0|STK24_HUMAN	STK24	58.2	R	0
ADPENIK	sp|Q5UIP0|RIF1_HUMAN	RIF1	23.22	R	0
ADPFSFEGPEIVDCDGCTIDWK	sp|Q99733-2|NP1L4_HUMAN	NAP1L4	86.61	R	0
ADPGAVK	sp|Q9ULU4-7|PKCB1_HUMAN	ZMYND8	17.46	R	0
ADPGRQESLQAEVIPDPMEGEQTWPTEEELSEAK	sp|Q2NL82|TSR1_HUMAN	TSR1	72.66	R	1
ADPIVGSLEPGIYAGYFDWK	sp|Q96KP1|EXOC2_HUMAN	EXOC2	98.97	U	0
ADPLALAAEK	sp|Q3SY69|AL1L2_HUMAN	ALDH1L2	56.23	R	0
ADPLHVALEVATK	sp|Q9C0H5-2|RHG39_HUMAN	ARHGAP39	75.53	R	0
ADPMFTGK	sp|Q7Z2K8|GRIN1_HUMAN	GPRIN1	38.25	R	0
ADPPATEK	sp|Q9HAV7|GRPE1_HUMAN	GRPEL1	15.55	U	0
ADPPPEESQAPQAQTAAAEAP	tr|A0A2R8YFV2|A0A2R8YFV2_HUMAN	WIZ	24.71	R	0
ADPQEAINCLMR	sp|P54920|SNAA_HUMAN	NAPA	55.32	R	0
ADPSHFELLK	sp|Q15418|KS6A1_HUMAN	RPS6KA1	50.86	R	0
ADPSILQNLR	sp|Q567U6|CCD93_HUMAN	CCDC93	47.99	R	0
ADPSIVQALSLYDGLV	sp|P62166|NCS1_HUMAN	NCS1	108.05	R	0
ADPSLNPEQLK	sp|Q9UNF0|PACN2_HUMAN	PACSIN2	45.65	R	0
ADPSQFELLK	tr|F2Z2J1|F2Z2J1_HUMAN	RPS6KA2	60.91	R	0
ADPTGVLELPK	sp|Q16254|E2F4_HUMAN	E2F4	61.56	R	0
ADQCYEDVR	sp|P31146|COR1A_HUMAN	CORO1A	11.28	R	0
ADQDRLDLEER	sp|Q14683|SMC1A_HUMAN	SMC1A	20.09	R	1
ADQDSEAM*K	sp|Q9Y490|TLN1_HUMAN	TLN1	13.83	U	0
ADQDSEAMK	sp|Q9Y490|TLN1_HUMAN	TLN1	14.63	U	0
ADQEEQIHPR	sp|Q9UHB6-4|LIMA1_HUMAN	LIMA1	8.24	R	0
ADQFLVGTSR	sp|Q9HC35|EMAL4_HUMAN	EML4	35.52	R	0
ADQGNPYDADDIQESISQELK	sp|Q9NQ92|COPRS_HUMAN	COPRS	61.91	R	0
ADQIETQQLM*R	tr|A0A024R571|A0A024R571_HUMAN	EHD1	21.36	R	0
ADQIETQQLMR	tr|A0A024R571|A0A024R571_HUMAN	EHD1	32.56	R	0
ADQLVER	sp|Q03001|DYST_HUMAN	DST	16.63	R	0
ADQSEVK	sp|P50747|BPL1_HUMAN	HLCS	12.17	U	0
ADQVDTQQLMR	sp|Q9H223|EHD4_HUMAN	EHD4	28.32	U	0
ADRDESSPYAAM*LAAQDVAQR	sp|P62263|RS14_HUMAN	RPS14	29.13	R	1
ADRDESSPYAAMLAAQDVAQR	sp|P62263|RS14_HUMAN	RPS14	46.72	R	1
ADRETVAVKPTENNEEEFTSK	sp|O60841|IF2P_HUMAN	EIF5B	32.65	R	2
ADSAVSQEQLR	sp|Q9UKS6|PACN3_HUMAN	PACSIN3	14.49	R	0
ADSCSQAAGTK	sp|Q9H7N4|SFR19_HUMAN	SCAF1	9.97	U	0
ADSDAASSGGSDSK	sp|O95402|MED26_HUMAN	MED26	8.87	R	0
ADSDGAK	sp|Q7Z4V5-2|HDGR2_HUMAN	HDGFL2	13.63	R	0
ADSDGPEFK	sp|Q709C8|VP13C_HUMAN	VPS13C	26.89	R	0
ADSDVADDVPVAQETVQVIPGSK	sp|Q9H1P3|OSBL2_HUMAN	OSBPL2	62.87	R	0
ADSEASSGPVTEDK	sp|Q7Z6B7|SRGP1_HUMAN	SRGAP1	17.43	R	0
ADSEQLAR	sp|O75116|ROCK2_HUMAN	ROCK2	9.77	R	0
ADSEVAQAGK	tr|H0Y612|H0Y612_HUMAN	TRIM33	16.07	R	0
ADSGSSLQPLPHHPFNFR	sp|Q9HAZ2|PRD16_HUMAN	PRDM16	39.89	R	0
ADSLDCSR	sp|Q14692|BMS1_HUMAN	BMS1	10.31	U	0
ADSLEVQQMK	sp|P35240-2|MERL_HUMAN	NF2	40.23	R	0
ADSLLAVVK	sp|Q14151|SAFB2_HUMAN	SAFB2	67.68	R	0
ADSLLEDITDIPK	sp|Q9BQL6|FERM1_HUMAN	FERMT1	87.21	R	0
ADSLLLTAMK	sp|P36956-4|SRBP1_HUMAN	SREBF1	72.81	R	0
ADSLSSLVTR	sp|Q13753|LAMC2_HUMAN	LAMC2	42.92	R	0
ADSLVEGTSSR	sp|Q8N1G2|CMTR1_HUMAN	CMTR1	19.25	R	0
ADSPSIDYAELLQHFEK	sp|Q08AM6|VAC14_HUMAN	VAC14	79.47	R	0
ADSQDAGQETEK	sp|Q02952|AKA12_HUMAN	AKAP12	10.19	R	0
ADSSSVLPSPLSISTK	sp|Q66K14|TBC9B_HUMAN	TBC1D9B	66.68	R	0
ADSSTTKK	sp|P35659|DEK_HUMAN	DEK	11.47	R	1
ADSVANQGTK	sp|Q9P2E9|RRBP1_HUMAN	RRBP1	12.9	R	0
ADSVVVLLCR	sp|Q92900|RENT1_HUMAN	UPF1	61.09	R	0
ADSYVLEYR	sp|Q9NQ86|TRI36_HUMAN	TRIM36	34.6	R	0
ADTALASIPPVAEGK	sp|Q01804|OTUD4_HUMAN	OTUD4	58.4	R	0
ADTEEEFLAFR	sp|P46013|KI67_HUMAN	MKI67	56.17	R	0
ADTIATIEK	sp|Q13107|UBP4_HUMAN	USP4	40.2	R	0
ADTIDTIEK	sp|Q9Y4E8|UBP15_HUMAN	USP15	37.15	R	0
ADTLIGEIFNSVR	sp|Q68DQ2|CRBG3_HUMAN	CRYBG3	101.01	U	0
ADTLTLEER	sp|Q9UHD8|SEPT9_HUMAN	2022-09-09	28.34	R	0
ADTLTLK	sp|Q15019-2|SEPT2_HUMAN	2022-09-02	40.89	R	0
ADTLTPEECQQFK	sp|Q16181|SEPT7_HUMAN	2022-09-07	38.95	R	0
ADTLTPEECQQFKK	sp|Q16181|SEPT7_HUMAN	2022-09-07	37.32	R	1
ADTMTLEEK	tr|B1AHR1|B1AHR1_HUMAN	2022-09-03	34.74	R	0
ADTNGIIK	sp|Q9NUU7|DD19A_HUMAN	DDX19A	29.6	R	0
ADTNQLADK	sp|O43493|TGON2_HUMAN	TGOLN2	20.55	R	0
ADTPSLGEGPEK	sp|Q15833|STXB2_HUMAN	STXBP2	30.95	R	0
ADTQDEWTPGTAVLTSPVLVPGCPSK	sp|Q9UIS9-12|MBD1_HUMAN	MBD1	79.62	R	0
ADTSSLIINNK	sp|Q96Q89-2|KI20B_HUMAN	KIF20B	41.51	R	0
ADTSSQGALVFLSK	sp|Q7Z417|NUFP2_HUMAN	NUFIP2	64.51	U	0
ADTTSTVTPVPGQEK	sp|Q9H9B1|EHMT1_HUMAN	EHMT1	29.25	R	0
ADTTTPTPTAILAPGSPASPPGSLEPK	sp|P25440-2|BRD2_HUMAN	BRD2	66.14	R	0
ADTTTPTTIDPIHEPPSLPPEPK	sp|O60885|BRD4_HUMAN	BRD4	57.49	R	0
ADTTTPTTSAITASR	sp|Q15059|BRD3_HUMAN	BRD3	21.29	R	0
ADTWDAK	sp|Q14669-3|TRIPC_HUMAN	TRIP12	35.29	R	0
ADVDMVDK	sp|Q9P2R3-4|ANFY1_HUMAN	ANKFY1	33.55	R	0
ADVDVSGPK	sp|Q09666|AHNK_HUMAN	AHNAK	26.12	U	0
ADVEEEFLAFR	sp|P46013|KI67_HUMAN	MKI67	68.7	R	0
ADVEEEFLALR	sp|P46013|KI67_HUMAN	MKI67	66.08	R	0
ADVEEEIK	sp|Q15276|RABE1_HUMAN	RABEP1	31.64	R	0
ADVEEESLALR	sp|P46013|KI67_HUMAN	MKI67	35.61	R	0
ADVEEESLALRK	sp|P46013|KI67_HUMAN	MKI67	39.42	R	1
ADVEGELLACR	sp|P46013|KI67_HUMAN	MKI67	40.84	R	0
ADVFHAYLSLLK	sp|Q86VP6|CAND1_HUMAN	CAND1	91.76	R	0
ADVGFAM*GIAGTDVAK	sp|P20020-1|AT2B1_HUMAN	ATP2B1	54.83	R	0
ADVIPVHYYLIPPPTK	sp|P29144|TPP2_HUMAN	TPP2	75.28	U	0
ADVIQATGDAICIFR	sp|Q08945|SSRP1_HUMAN	SSRP1	77.85	R	0
ADVIVLAGTVCDFR	sp|A1L0T0|ILVBL_HUMAN	ILVBL	76.56	R	0
ADVLDVVVASTVQK	sp|Q9UGL1-2|KDM5B_HUMAN	KDM5B	83.45	R	0
ADVLEAHEAEAEEPEAGK	tr|A0A2R8Y5H9|A0A2R8Y5H9_HUMAN	KSR1	32.69	R	0
ADVLFIAPR	sp|Q92542|NICA_HUMAN	NCSTN	61.91	R	0
ADVLSEEAILK	sp|Q9Y6E2|BZW2_HUMAN	BZW2	62.45	R	0
ADVLTTGAGNPVGDK	sp|P04040|CATA_HUMAN	CAT	42.22	U	0
ADVPVEK	sp|Q08AD1|CAMP2_HUMAN	CAMSAP2	28.03	R	0
ADVPYILK	sp|O14578-4|CTRO_HUMAN	CIT	59.53	R	0
ADVQSIIGLQR	sp|Q13263|TIF1B_HUMAN	TRIM28	51.04	R	0
ADVSAWK	sp|Q9GZR7|DDX24_HUMAN	DDX24	37.37	R	0
ADVSEQVSNGPVESVTLENSPLVWK	sp|Q9NRL3-3|STRN4_HUMAN	STRN4	77.72	R	0
ADVSLPSMQGDLK	sp|Q8IVF2|AHNK2_HUMAN	AHNAK2	56.84	R	0
ADVSSTGQGVIDK	sp|Q9Y6Q9|NCOA3_HUMAN	NCOA3	31.79	R	0
ADVTLSALNDSDANSDVVDIEGLGETPPAK	sp|Q8IXM2-3|BAP18_HUMAN	BAP18	77.2	R	0
ADVVDSETVVR	sp|Q9H6T0|ESRP2_HUMAN	ESRP2	27.84	R	0
ADVVELLLSHADCDR	sp|Q9UK73|FEM1B_HUMAN	FEM1B	81.26	U	0
ADVVELLLSHADCDRR	sp|Q9UK73|FEM1B_HUMAN	FEM1B	73.37	U	1
ADVVESWIGEK	sp|Q13813|SPTN1_HUMAN	SPTAN1	67.32	R	0
ADVVISAFGSVLSDPK	sp|Q12882|DPYD_HUMAN	DPYD	96.56	U	0
ADVVVSGPK	sp|Q09666|AHNK_HUMAN	AHNAK	32.15	U	0
ADWLDSIRPQK	tr|A0A1W2PP11|A0A1W2PP11_HUMAN	NA	59.93	R	1
ADWWTNTAHYNR	sp|Q6P2Q9|PRP8_HUMAN	PRPF8	36.04	R	0
ADYAYNGGQ	sp|A6NIH7|U119B_HUMAN	UNC119B	13.65	U	0
ADYELYNK	sp|O94782|UBP1_HUMAN	USP1	33.79	U	0
ADYFGACVK	sp|Q9UGP4|LIMD1_HUMAN	LIMD1	42.4	R	0
ADYSSILQK	sp|Q96RU3|FNBP1_HUMAN	FNBP1	46.67	R	0
AEAAAAAMATPARPGEAEDAAERPLQDEPAAAAGPGK	sp|Q9NUD5|ZCHC3_HUMAN	ZCCHC3	43.63	U	2
AEAAALTETAK	sp|O15439|MRP4_HUMAN	ABCC4	33.58	R	0
AEAAASALADADADLEER	sp|O43633|CHM2A_HUMAN	CHMP2A	54.04	R	0
AEAAEAAEER	sp|Q92574|TSC1_HUMAN	TSC1	9.57	R	0
AEAAPESQPPASEDLEVDPPVAAK	sp|Q96T58|MINT_HUMAN	SPEN	49.63	U	0
AEAATEACQLPTSSGDAGR	sp|Q8IWE4|DCNL3_HUMAN	DCUN1D3	21.34	U	0
AEAAVVAVAEK	sp|Q8IZQ5|SELH_HUMAN	SELENOH	47.47	R	0
AEADAGGTAK	sp|Q13572|ITPK1_HUMAN	ITPK1	11.27	R	0
AEADAYIR	sp|P46821|MAP1B_HUMAN	MAP1B	18.2	U	0
AEADEIFQELEK	sp|Q6NS38|ALKB2_HUMAN	ALKBH2	73.98	R	0
AEADPEK	sp|P46199|IF2M_HUMAN	MTIF2	12.57	R	0
AEADPQAIPK	sp|P51608-2|MECP2_HUMAN	MECP2	30.45	R	0
AEADVASLNR	sp|P09493-6|TPM1_HUMAN	TPM1	20.6	R	0
AEADVSLPSMQGDLK	sp|Q8IVF2|AHNK2_HUMAN	AHNAK2	57.68	R	0
AEAEAASEVWCR	sp|O95081|AGFG2_HUMAN	AGFG2	33.56	R	0
AEAELLQQQK	sp|Q15149|PLEC_HUMAN	PLEC	37.34	R	0
AEAESDALPDDTVIESEALPSDIAAEAR	sp|Q9GZR7|DDX24_HUMAN	DDX24	69.67	R	0
AEAGAGSATEFQFR	sp|P46783|RS10_HUMAN	RPS10	34.94	R	0
AEAGEAGQATAEAECHR	sp|O95671|ASML_HUMAN	ASMTL	10.18	R	0
AEAGGGWEGSASYK	sp|Q969T9|WBP2_HUMAN	WBP2	29.56	R	0
AEAGPEGVAPAPEGEK	sp|Q9Y4L1|HYOU1_HUMAN	HYOU1	27.01	R	0
AEAGPESAAGGQEEEEGEDEEELSGTK	sp|Q8N5A5|ZGPAT_HUMAN	ZGPAT	28.02	R	0
AEAGPVEQQLLQETEK	sp|Q99996-6|AKAP9_HUMAN	AKAP9	55.17	R	0
AEAIPEGK	sp|Q7Z2K8|GRIN1_HUMAN	GPRIN1	24.74	R	0
AEAISLQMVK	sp|Q8TC07|TBC15_HUMAN	TBC1D15	59.55	R	0
AEAIVYK	sp|P82933|RT09_HUMAN	MRPS9	36.2	U	0
AEALASAIASTK	sp|Q9NVT9|ARMC1_HUMAN	ARMC1	59.2	R	0
AEALEAAIENLNEAK	sp|Q9UJX4|APC5_HUMAN	ANAPC5	82.56	R	0
AEALEDLVGFK	sp|P46013|KI67_HUMAN	MKI67	81.18	R	0
AEALETLQIIR	sp|O43502|RA51C_HUMAN	RAD51C	68.46	R	0
AEALHNIWLGR	sp|Q9BPX7-2|CG025_HUMAN	C7orf25	50.51	R	0
AEALITSQQPTPETLPVINK	sp|Q52LR7|EPC2_HUMAN	EPC2	70.68	U	0
AEALVLM*GTK	sp|O14802|RPC1_HUMAN	POLR3A	49.26	R	0
AEALVLMGTK	sp|O14802|RPC1_HUMAN	POLR3A	63.49	R	0
AEAMEILLSR	sp|Q86XZ4|SPAS2_HUMAN	SPATS2	67.92	U	0
AEAMLQANHYDMDMIR	sp|O75962|TRIO_HUMAN	TRIO	53.42	R	0
AEAMSGHIDQFLIATFMQLR	sp|Q14008|CKAP5_HUMAN	CKAP5	112.62	R	0
AEANQHVVDEK	sp|P49795|RGS19_HUMAN	RGS19	14.67	U	0
AEAPAGPALGLPSPEAESGVDR	sp|Q53F19|NCBP3_HUMAN	NCBP3	51.05	U	0
AEAPLAGDPR	sp|Q9BX95|SGPP1_HUMAN	SGPP1	17.92	U	0
AEAPLHDPDLDFLEVAK	sp|Q9BY89|K1671_HUMAN	KIAA1671	76.61	U	0
AEAPLLTQTR	sp|Q9BWG6|SCNM1_HUMAN	SCNM1	31.32	R	0
AEAPLPSPK	sp|Q09666|AHNK_HUMAN	AHNAK	34.3	U	0
AEAQIAAK	sp|P00505|AATM_HUMAN	GOT2	22.93	U	0
AEAQPVHQAYQMSSFEQPFR	sp|Q9UQR1|ZN148_HUMAN	ZNF148	49.84	R	0
AEAQQVEALPGPSLDQWHR	sp|Q66PJ3|AR6P4_HUMAN	ARL6IP4	49.05	R	0
AEASAPGPGLLLAAPAAPYDAR	sp|O95503|CBX6_HUMAN	CBX6	67.48	R	0
AEASATDAGDESATSSIEGGVTDK	sp|Q8WY91|THAP4_HUMAN	THAP4	33.44	U	0
AEASFWTAEEVDLSK	sp|P31350-2|RIR2_HUMAN	RRM2	69.89	R	0
AEASIQAGAGDGEWEESEVK	sp|Q09666|AHNK_HUMAN	AHNAK	41.59	U	0
AEASSGDHPTDTEM*K	sp|Q02790|FKBP4_HUMAN	FKBP4	13.24	U	0
AEASSGDHPTDTEMK	sp|Q02790|FKBP4_HUMAN	FKBP4	13.06	U	0
AEASWDSAVHGCPQLSR	sp|Q9NQT8|KI13B_HUMAN	KIF13B	33.04	U	0
AEATEPLK	tr|J3KR72|J3KR72_HUMAN	TAF6	26.12	R	0
AEATIPLVPGR	sp|Q9BT67|NFIP1_HUMAN	NDFIP1	46.81	U	0
AEATTVK	sp|Q9UGU5|HMGX4_HUMAN	HMGXB4	16.36	U	0
AEAVAAVQR	sp|Q9H5N1|RABE2_HUMAN	RABEP2	15.7	R	0
AEAVALK	sp|O00461|GOLI4_HUMAN	GOLIM4	34.21	R	0
AEAVVNTVDISER	sp|Q8IY81|SPB1_HUMAN	FTSJ3	40.4	U	0
AECEILMM*VGLPAAGK	sp|Q9BUJ2|HNRL1_HUMAN	HNRNPUL1	88.6	R	0
AECEILMMVGLPAAGK	sp|Q9BUJ2|HNRL1_HUMAN	HNRNPUL1	94.33	R	0
AECLAM*LGR	sp|Q99615|DNJC7_HUMAN	DNAJC7	32.13	R	0
AECLAMLGR	sp|Q99615|DNJC7_HUMAN	DNAJC7	42.1	R	0
AECLEDLVSFIIEEPPQDMDEK	sp|Q5H9R7-5|PP6R3_HUMAN	PPP6R3	112.87	R	0
AECPQPWR	sp|Q9H0H3|KLH25_HUMAN	KLHL25	18.84	U	0
AECSAEQCYK	sp|P48163|MAOX_HUMAN	ME1	15.65	R	0
AECSQCSNNESK	sp|Q14149|MORC3_HUMAN	MORC3	7.59	R	0
AECTAEK	sp|Q16798|MAON_HUMAN	ME3	11.05	R	0
AECTEESIVEQTYAPAECVSQAIDINEPIGNLK	sp|Q06546|GABPA_HUMAN	GABPA	86.54	U	0
AEDALSEM*K	sp|Q9P0K7|RAI14_HUMAN	RAI14	24.29	R	0
AEDALSEMK	sp|Q9P0K7|RAI14_HUMAN	RAI14	40.92	R	0
AEDAREEEYEPEK	sp|P46821|MAP1B_HUMAN	MAP1B	15.09	U	1
AEDDQPLPGVLLSLSGGLFR	tr|A0A087X117|A0A087X117_HUMAN	NOMO1	112.96	R	0
AEDEALLSEEDDPIDR	sp|Q04721|NOTC2_HUMAN	NOTCH2	44.76	U	0
AEDEDIVLTPDGTR	sp|Q8TEW0|PARD3_HUMAN	PARD3	37.42	R	0
AEDEEELLR	sp|Q27J81|INF2_HUMAN	INF2	28.03	R	0
AEDELAK	sp|Q5T5Y3-3|CAMP1_HUMAN	CAMSAP1	24.05	R	0
AEDELLDLQDK	sp|Q86V48|LUZP1_HUMAN	LUZP1	56.78	R	0
AEDEVDFR	sp|Q12802-2|AKP13_HUMAN	AKAP13	24.07	R	0
AEDEVQR	tr|A0A0G2JIW1|A0A0G2JIW1_HUMAN	HSPA1B	6.84	R	0
AEDFGNR	sp|Q9UKM7|MA1B1_HUMAN	MAN1B1	11.31	R	0
AEDFIVDVINMDYGMQEK	sp|Q9Y3Z3|SAMH1_HUMAN	SAMHD1	104.43	R	0
AEDFQIEGYNPHPTIK	sp|P04818|TYSY_HUMAN	TYMS	49.65	R	0
AEDGATPSPSNETPK	sp|P29966|MARCS_HUMAN	MARCKS	16.88	U	0
AEDGATPSPSNETPKK	sp|P29966|MARCS_HUMAN	MARCKS	18.65	U	1
AEDGHAVAK	sp|Q03252|LMNB2_HUMAN	LMNB2	10.68	U	0
AEDIENDALSPEEQEECK	sp|P49792|RBP2_HUMAN	RANBP2	38.8	U	0
AEDLGSK	sp|Q5VW36|FOCAD_HUMAN	FOCAD	19.13	R	0
AEDLLNR	sp|Q8TBA6|GOGA5_HUMAN	GOLGA5	28.76	R	0
AEDMAELTCLNEASVLHNLR	sp|Q7Z406-6|MYH14_HUMAN	MYH14	72.44	R	0
AEDNFEDIITKPPVR	sp|Q9Y6G9|DC1L1_HUMAN	DYNC1LI1	58.85	R	1
AEDNFEDIITKPPVRK	sp|Q9Y6G9|DC1L1_HUMAN	DYNC1LI1	56.69	R	2
AEDNQSISAEVESGDTQELNVDPLLK	sp|Q96JN0-3|LCOR_HUMAN	LCOR	70.05	R	0
AEDNVCVK	sp|P46013|KI67_HUMAN	MKI67	22.85	R	0
AEDQHLVEMEDTLNK	sp|P30622-2|CLIP1_HUMAN	CLIP1	45.7	R	0
AEDREQLVAK	sp|Q13268|DHRS2_HUMAN	DHRS2	20.93	R	1
AEDSLLAAEEAAAK	NA	NA	53.12	NA	0
AEDTISILPDDPR	sp|Q8WUH1-2|CHUR_HUMAN	CHURC1	50.69	R	0
AEDYDVVK	sp|O75116|ROCK2_HUMAN	ROCK2	31.85	R	0
AEDYEENLQVMR	sp|Q02241|KIF23_HUMAN	KIF23	36.44	R	0
AEDYEVVK	sp|Q13464|ROCK1_HUMAN	ROCK1	32.02	R	0
AEEAAVVAEQEDLLR	sp|Q92805|GOGA1_HUMAN	GOLGA1	56.96	U	0
AEEAEELRLDLEDVK	sp|P82094|TMF1_HUMAN	TMF1	62.31	R	1
AEEAGIGDTPSLEDEAAGHVTQAR	sp|P10636-2|TAU_HUMAN	MAPT	36.24	R	0
AEEAMATYR	tr|K7EM85|K7EM85_HUMAN	ARHGAP45	18.18	R	0
AEEASGEK	sp|Q96K58-2|ZN668_HUMAN	ZNF668	10.25	R	0
AEEATEAQEVVEATPEGACTEPR	sp|O75683|SURF6_HUMAN	SURF6	37.16	U	0
AEEAWAQMEE	sp|O00418|EF2K_HUMAN	EEF2K	42.89	U	0
AEECIGLCR	tr|A0A0B4J1W0|A0A0B4J1W0_HUMAN	MED24	24.23	R	0
AEEDAALQAK	sp|Q13428-4|TCOF_HUMAN	TCOF1	25.95	R	0
AEEDEILNR	sp|P27824-2|CALX_HUMAN	CANX	22.39	R	0
AEEDPEAADSGEPQNK	sp|Q9NYB0|TE2IP_HUMAN	TERF2IP	16.8	U	0
AEEDTQFNYHR	sp|Q14683|SMC1A_HUMAN	SMC1A	12.77	R	0
AEEDTQFNYHRK	sp|Q14683|SMC1A_HUMAN	SMC1A	14.23	R	1
AEEEAATPGGGVER	sp|Q9Y467|SALL2_HUMAN	SALL2	11.34	R	0
AEEEAEAK	sp|Q9BUQ8|DDX23_HUMAN	DDX23	12.55	R	0
AEEEAQSLFVTECIK	sp|Q9BZ29-4|DOCK9_HUMAN	DOCK9	64.66	R	0
AEEEEGEGEGEEK	sp|O95425-4|SVIL_HUMAN	SVIL	11.04	R	0
AEEEFNIEK	sp|P36543|VATE1_HUMAN	ATP6V1E1	41.34	R	0
AEEEFQK	sp|P49418|AMPH_HUMAN	AMPH	24.44	R	0
AEEEGYFEAFK	sp|Q7L3B6|CD37L_HUMAN	CDC37L1	58.13	R	0
AEEEIMK	sp|O00425|IF2B3_HUMAN	IGF2BP3	30.16	U	0
AEEELDAEVLEVFHPTHEWQALQPGQAVPAGSHVR	tr|D6REA1|D6REA1_HUMAN	SIL1	85.38	R	0
AEEELGELEAK	sp|Q9UQE7|SMC3_HUMAN	SMC3	46.58	U	0
AEEELIK	sp|O00499-2|BIN1_HUMAN	BIN1	36.08	R	0
AEEELLLK	sp|Q96T17-2|MA7D2_HUMAN	MAP7D2	54.36	R	0
AEEELSIDK	tr|A0A0U1RQK7|A0A0U1RQK7_HUMAN	EIF4G3	37.29	R	0
AEEEQAGSAPGAGSTATK	tr|K7EM85|K7EM85_HUMAN	ARHGAP45	14.37	R	0
AEEERDEEEDK	sp|Q9Y2J2|E41L3_HUMAN	EPB41L3	8.69	R	1
AEEETEEK	sp|Q9Y5T5|UBP16_HUMAN	USP16	12.1	R	0
AEEEVLDVLR	sp|Q6PI47|KCD18_HUMAN	KCTD18	62.77	R	0
AEEFDQIK	sp|Q8N3C0|ASCC3_HUMAN	ASCC3	39.64	U	0
AEEFILAMHLTDMAK	sp|Q9NZM3|ITSN2_HUMAN	ITSN2	90.75	R	0
AEEGDADEK	sp|O43719|HTSF1_HUMAN	HTATSF1	10.99	U	0
AEEHEESQGPVGMETETINQQLNMFK	sp|Q03001|DYST_HUMAN	DST	67.54	R	0
AEEHNIVFMPVIGK	sp|Q9UBB9|TFP11_HUMAN	TFIP11	67.95	R	0
AEEIANEMIEAAK	sp|P49588|SYAC_HUMAN	AARS	71.39	R	0
AEEIDAK	sp|P36543|VATE1_HUMAN	ATP6V1E1	21.91	R	0
AEEIEQLHEVIEK	sp|O95613|PCNT_HUMAN	PCNT	56.18	R	0
AEEILEK	sp|P62913|RL11_HUMAN	RPL11	41.02	R	0
AEELFLWVPR	sp|Q86TU7|SETD3_HUMAN	SETD3	89.96	R	0
AEELGLPILGVLR	sp|P09110|THIK_HUMAN	ACAA1	100.06	R	0
AEELHYPLGER	sp|Q14257-2|RCN2_HUMAN	RCN2	30.25	R	0
AEELLAAAAQR	sp|Q8N0S2|SYCE1_HUMAN	SYCE1	49.13	R	0
AEELLAEEK	sp|O00429-2|DNM1L_HUMAN	DNM1L	45.12	R	0
AEELLWR	sp|Q9UPR3|SMG5_HUMAN	SMG5	49.04	U	0
AEELPSEK	sp|Q969S3|ZN622_HUMAN	ZNF622	25.15	U	0
AEELQEAK	sp|Q8WYA0|IFT81_HUMAN	IFT81	23.9	R	0
AEELQPGFSK	sp|Q96TC7|RMD3_HUMAN	RMDN3	39.21	R	0
AEELSNQLATR	sp|Q9H8W3|F204A_HUMAN	FAM204A	28.07	R	0
AEELTQTNMQLQNEVSMLK	sp|Q02930|CREB5_HUMAN	CREB5	73.08	R	0
AEEM*LSK	sp|P62993|GRB2_HUMAN	GRB2	21.65	R	0
AEEMDTEDRPEASGVDTEPR	sp|Q8N3D4|EH1L1_HUMAN	EHBP1L1	16.54	R	1
AEENLLMVLGTDMSDR	tr|J3KNI1|J3KNI1_HUMAN	COG4	87.82	R	0
AEENLLMVLGTDMSDRR	tr|J3KNI1|J3KNI1_HUMAN	COG4	78.08	R	1
AEENTDQASPQEDYAGFER	sp|Q9NU22|MDN1_HUMAN	MDN1	24.08	U	0
AEEPSDLIGPEAPK	sp|Q8N5F7|NKAP_HUMAN	NKAP	45.74	U	0
AEEQWQR	sp|O43520|AT8B1_HUMAN	ATP8B1	11.8	U	0
AEETCAPSVSYFK	sp|P24385|CCND1_HUMAN	CCND1	44.83	R	0
AEETEQMIEK	sp|Q9HCJ6|VAT1L_HUMAN	VAT1L	33.46	U	0
AEEVATFFAK	sp|P11387|TOP1_HUMAN	TOP1	67.52	U	0
AEEVDVTK	sp|P46821|MAP1B_HUMAN	MAP1B	25.67	U	0
AEEVELYLEK	sp|Q8NBN3|TM87A_HUMAN	TMEM87A	61.83	R	0
AEEVEYYYR	sp|Q9H0B6|KLC2_HUMAN	KLC2	27.68	R	0
AEEVQAWAQR	sp|Q9BYN8|RT26_HUMAN	MRPS26	30.14	U	0
AEEVVSFVK	sp|Q9BWH2|FUND2_HUMAN	FUNDC2	57.6	U	0
AEEVWMK	sp|Q92889|XPF_HUMAN	ERCC4	44.77	U	0
AEEVYAQLQK	sp|Q5T0F9-2|C2D1B_HUMAN	CC2D1B	43.8	R	0
AEEWGVQYVETSAK	sp|P11234-2|RALB_HUMAN	RALB	53.42	R	0
AEEYILGDFCFLR	tr|A0A087WVP1|A0A087WVP1_HUMAN	FAT1	93.72	R	0
AEEYTEETEEREESTTGFDK	sp|Q9Y2W1|TR150_HUMAN	THRAP3	32.72	R	1
AEFAAPSTDAPDK	sp|Q96B26|EXOS8_HUMAN	EXOSC8	34.92	U	0
AEFACSK	sp|Q5VU43-13|MYOME_HUMAN	PDE4DIP	24.18	R	0
AEFAEYASVDR	sp|Q9NWQ8|PHAG1_HUMAN	PAG1	36	U	0
AEFEEQNVR	sp|Q9UFW8|CGBP1_HUMAN	CGGBP1	16.59	R	0
AEFEVHEVYAVDVLVSSGEGK	sp|Q9UQ80|PA2G4_HUMAN	PA2G4	77.39	R	0
AEFFADVVPAVR	sp|Q9UHY7|ENOPH_HUMAN	ENOPH1	75.48	R	0
AEFFQHLIEDR	sp|O95487-3|SC24B_HUMAN	SEC24B	67.71	R	0
AEFFSSENVK	sp|Q96EU7|C1GLC_HUMAN	C1GALT1C1	47.39	U	0
AEFGLLQR	sp|Q8WYA0|IFT81_HUMAN	IFT81	45.87	R	0
AEFIVGGK	sp|P48729-2|KC1A_HUMAN	CSNK1A1	48.54	R	0
AEFPSYLLGGR	sp|Q6KC79|NIPBL_HUMAN	NIPBL	63.9	R	0
AEFTSPPSLFK	sp|Q6UN15|FIP1_HUMAN	FIP1L1	66.71	R	0
AEFWLDLQPQAK	sp|Q05655|KPCD_HUMAN	PRKCD	80.42	R	0
AEGAAMLELVGSILR	tr|F5H0R1|F5H0R1_HUMAN	TUT1	113.08	R	0
AEGAATEEEGTPK	sp|P80723|BASP1_HUMAN	BASP1	14.11	R	0
AEGAGDAK	sp|P05204|HMGN2_HUMAN	HMGN2	10.58	U	0
AEGAPNQGR	sp|Q9P2E9|RRBP1_HUMAN	RRBP1	4.31	R	0
AEGAQNQAK	sp|Q9P2E9|RRBP1_HUMAN	RRBP1	9.15	R	0
AEGAQNQGK	sp|Q9P2E9|RRBP1_HUMAN	RRBP1	8.42	R	0
AEGAQNQGKK	sp|Q9P2E9|RRBP1_HUMAN	RRBP1	10.86	R	1
AEGAQNQGQK	sp|Q9P2E9|RRBP1_HUMAN	RRBP1	8.32	U	0
AEGDEEGPSGASEEEDT	sp|Q96DX7|TRI44_HUMAN	TRIM44	9.82	U	0
AEGDLGPSWVCGFSNLESQVLEK	sp|Q15814|TBCC_HUMAN	TBCC	96.12	U	0
AEGDSAGTAGTPGGTPAGDK	sp|Q92925|SMRD2_HUMAN	SMARCD2	16.09	R	0
AEGDVAALNR	sp|P67936|TPM4_HUMAN	TPM4	18.54	R	0
AEGEEEMDTGADDQDGDAAQHPEEHSEEQQQSVEEK	sp|Q9NU22|MDN1_HUMAN	MDN1	15.22	U	0
AEGEPQEESPLK	sp|Q9NYF8|BCLF1_HUMAN	BCLAF1	27.28	R	0
AEGEREEEGRAEAPDK	tr|E9PGC8|E9PGC8_HUMAN	MAP1A	10.14	R	2
AEGFVDALHR	sp|Q96I24|FUBP3_HUMAN	FUBP3	35.02	U	0
AEGFYQK	tr|E9PGC8|E9PGC8_HUMAN	MAP1A	28.82	R	0
AEGGGATTSTQVMVIK	sp|P51608-2|MECP2_HUMAN	MECP2	43.13	R	0
AEGGGGGGRPGAPAAGDGK	sp|Q00839|HNRPU_HUMAN	HNRNPU	10.78	U	1
AEGGPFK	sp|Q9P2D1|CHD7_HUMAN	CHD7	27.41	R	0
AEGGQSAAAHSAHTVK	sp|Q96JH7|VCIP1_HUMAN	VCPIP1	9.13	U	0
AEGGYFGQIR	sp|Q8NI27|THOC2_HUMAN	THOC2	30.88	R	0
AEGILDVFQTVK	sp|P18433|PTPRA_HUMAN	PTPRA	90.11	R	0
AEGILLLVK	sp|Q9UKK3|PARP4_HUMAN	PARP4	84.22	U	0
AEGLDLASCVR	sp|Q8NHQ9|DDX55_HUMAN	DDX55	39.35	R	0
AEGLLDVFQAVK	sp|P23469|PTPRE_HUMAN	PTPRE	94.05	R	0
AEGLLLR	sp|Q9UG01|IF172_HUMAN	IFT172	41.45	R	0
AEGPDVAVDLPK	sp|Q09666|AHNK_HUMAN	AHNAK	52.86	U	0
AEGPEVDVNLPK	sp|Q09666|AHNK_HUMAN	AHNAK	50.35	U	0
AEGPGLNR	sp|Q14315|FLNC_HUMAN	FLNC	11.14	R	0
AEGPGLSK	sp|O75369-8|FLNB_HUMAN	FLNB	22.36	R	0
AEGQAHQPNFTFR	sp|Q15633|TRBP2_HUMAN	TARBP2	23.51	R	0
AEGSEIR	sp|P07237|PDIA1_HUMAN	P4HB	8.49	R	0
AEGSPNQGK	sp|Q9P2E9|RRBP1_HUMAN	RRBP1	9.59	R	0
AEGSPSEGKK	sp|Q9P2E9|RRBP1_HUMAN	RRBP1	11.98	R	1
AEGSSNSVVHAETK	sp|Q9NYV4|CDK12_HUMAN	CDK12	15.28	R	0
AEGSSTASSGSQLAEGK	sp|Q9NZB2-6|F120A_HUMAN	FAM120A	19.16	R	0
AEGTAPLHIFPR	sp|O94761|RECQ4_HUMAN	RECQL4	43.13	R	0
AEGTPNQGK	sp|Q9P2E9|RRBP1_HUMAN	RRBP1	10.33	R	0
AEGTPNQGKK	sp|Q9P2E9|RRBP1_HUMAN	RRBP1	12.25	R	1
AEGTTYRDELLTK	sp|O14617-5|AP3D1_HUMAN	AP3D1	36.06	R	1
AEGTVFTEEDFQK	sp|Q86WX3|AROS_HUMAN	RPS19BP1	49.78	U	0
AEGVIDGYADEK	sp|Q99996-6|AKAP9_HUMAN	AKAP9	38.36	R	0
AEGYAEGDLTLYHR	sp|Q8IY81|SPB1_HUMAN	FTSJ3	32.62	U	0
AEGYEVAHGGR	sp|P53041|PPP5_HUMAN	PPP5C	9.43	R	0
AEHAMQK	sp|P46939|UTRO_HUMAN	UTRN	11	R	0
AEHCINDIAFKPDGTQLILAAGSR	sp|Q9HBG6-5|IF122_HUMAN	IFT122	64.66	R	1
AEHDQLLLNYAK	sp|P20700|LMNB1_HUMAN	LMNB1	43.92	R	0
AEHENLFR	sp|Q8TEW0|PARD3_HUMAN	PARD3	16.42	R	0
AEHLDHVMFR	sp|O95394-4|AGM1_HUMAN	PGM3	24.45	R	0
AEHMETNAVGPSPSSDTR	sp|Q6WCQ1|MPRIP_HUMAN	MPRIP	12.91	R	0
AEHNAALQAK	sp|Q8NBI6|XXLT1_HUMAN	XXYLT1	13.99	R	0
AEHNMSK	sp|O95835|LATS1_HUMAN	LATS1	9.52	R	0
AEHQVGEDGFLLK	sp|P51692|STA5B_HUMAN	STAT5B	46.45	R	0
AEHVVVPIVAFNK	sp|Q14149|MORC3_HUMAN	MORC3	66.09	U	0
AEIAFEDR	sp|Q14315|FLNC_HUMAN	FLNC	29.86	R	0
AEIAFEDRK	sp|Q14315|FLNC_HUMAN	FLNC	35.41	R	1
AEIATAK	sp|Q8IX03-2|KIBRA_HUMAN	WWC1	23.51	R	0
AEIDILAAEYISTVK	tr|A0A1B0GW41|A0A1B0GW41_HUMAN	ING5	95.26	R	0
AEIEELQQR	sp|Q16254|E2F4_HUMAN	E2F4	25.58	U	0
AEIELFVNR	sp|Q99805|TM9S2_HUMAN	TM9SF2	57.11	U	0
AEIEMDYSR	sp|O75044|SRGP2_HUMAN	SRGAP2	27.16	R	0
AEIGIAM*GSGTAVAK	sp|Q93084-5|AT2A3_HUMAN	ATP2A3	40.28	R	0
AEIGIAMGSGTAVAK	sp|Q93084-5|AT2A3_HUMAN	ATP2A3	53.62	R	0
AEIHAQPSDK	sp|P23229-6|ITA6_HUMAN	ITGA6	14.09	R	0
AEIHDLQEEHIK	sp|O15066|KIF3B_HUMAN	KIF3B	29.67	R	0
AEIHPFQGEK	sp|Q8TDB4|HUMMR_HUMAN	MGARP	29.98	U	0
AEIIADK	sp|Q13151|ROA0_HUMAN	HNRNPA0	34.82	U	0
AEIIDQDLYER	sp|P58107|EPIPL_HUMAN	EPPK1	44.88	R	0
AEIITVSDGR	sp|Q9BRG1|VPS25_HUMAN	VPS25	32.97	R	0
AEILALQQALK	sp|O14578-4|CTRO_HUMAN	CIT	77.7	R	0
AEILGEAAEK	sp|Q8TD26|CHD6_HUMAN	CHD6	43.99	R	0
AEILLSSSK	sp|Q0ZGT2|NEXN_HUMAN	NEXN	49.51	R	0
AEILLSSSKPVPK	sp|Q0ZGT2|NEXN_HUMAN	NEXN	56.38	R	1
AEILSLESR	sp|Q8ND24|RN214_HUMAN	RNF214	44.2	R	0
AEIMESIK	sp|Q14683|SMC1A_HUMAN	SMC1A	49.79	R	0
AEINLYLQR	sp|Q9Y680|FKBP7_HUMAN	FKBP7	47.4	R	0
AEIQNLLDK	sp|Q7Z3E2|CC186_HUMAN	CCDC186	61.76	R	0
AEIQVGLQPGQGEQLLASEPSWWTTGK	sp|Q9H993|ARMT1_HUMAN	ARMT1	88.43	R	0
AEISCIDNK	sp|O75369-8|FLNB_HUMAN	FLNB	32.79	R	0
AEISCTDNQDGTCSVSYLPVLPGDYSILVK	sp|P21333|FLNA_HUMAN	FLNA	94.4	R	0
AEISFEDR	sp|P21333|FLNA_HUMAN	FLNA	29.38	R	0
AEISFEDRK	sp|P21333|FLNA_HUMAN	FLNA	30.41	R	1
AEISFVLCK	sp|Q8N9N8|EIF1A_HUMAN	EIF1AD	68.27	R	0
AEISGVQGSETQVLR	sp|Q8N3D4|EH1L1_HUMAN	EHBP1L1	36.06	U	0
AEISSIR	sp|Q9P0K7|RAI14_HUMAN	RAI14	18.86	R	0
AEISSSEK	sp|O95071|UBR5_HUMAN	UBR5	15.43	R	0
AEITFDDHK	sp|O75369-8|FLNB_HUMAN	FLNB	33.55	R	0
AEITSSNK	sp|Q9NQ48|LZTL1_HUMAN	LZTFL1	17.16	R	0
AEIVHGDLSPR	sp|O60566-3|BUB1B_HUMAN	BUB1B	24.39	R	0
AEKPDATADAEPDANQK	sp|Q96T58|MINT_HUMAN	SPEN	22.35	U	1
AEKPPLSASSPQQRPPEPETGESAGTSR	sp|Q9Y3Q8|T22D4_HUMAN	TSC22D4	24.22	U	2
AELAELPLR	sp|Q96QK1|VPS35_HUMAN	VPS35	55.47	U	0
AELANIER	sp|Q9H2G2-2|SLK_HUMAN	SLK	27.27	R	0
AELANSTEVLESFK	sp|Q9NVR2|INT10_HUMAN	INTS10	71.99	R	0
AELAPVNTEGALLDNGSVVPNCDISNGGSQK	sp|Q6NZY4|ZCHC8_HUMAN	ZCCHC8	66.6	R	0
AELASYK	sp|Q99996-6|AKAP9_HUMAN	AKAP9	35.12	R	0
AELATLQAR	sp|Q9UPN4|CP131_HUMAN	CEP131	30.03	R	0
AELDAEHAQK	sp|Q96EV8|DTBP1_HUMAN	DTNBP1	17.81	R	0
AELDDTPM*R	sp|P23246|SFPQ_HUMAN	SFPQ	13.62	R	0
AELDDTPMR	sp|P23246|SFPQ_HUMAN	SFPQ	25.15	R	0
AELDNELMEGK	sp|Q13523|PRP4B_HUMAN	PRPF4B	48.24	U	0
AELDQLLSGFGLEDPGSSLK	sp|Q68CZ2|TENS3_HUMAN	TNS3	105.36	R	0
AELEDLR	sp|Q5VTR2|BRE1A_HUMAN	RNF20	28	U	0
AELEIANPPELQK	sp|Q9Y4C1|KDM3A_HUMAN	KDM3A	58.26	R	0
AELEIQK	sp|P07741|APT_HUMAN	APRT	38.56	R	0
AELELELGR	sp|Q15149|PLEC_HUMAN	PLEC	48.44	R	0
AELEQHLEQEQEFQVNK	sp|Q16204|CCDC6_HUMAN	CCDC6	46.02	U	0
AELFQQEQQSADK	sp|Q9BTC0|DIDO1_HUMAN	DIDO1	41.01	U	0
AELFTQSCADLDK	sp|Q01082|SPTB2_HUMAN	SPTBN1	53.51	R	0
AELGALPDDFIDSLEK	sp|Q9BYT8|NEUL_HUMAN	NLN	94.24	R	0
AELGFLESCLR	sp|Q92696|PGTA_HUMAN	RABGGTA	69.4	R	0
AELGIPLEEVPPEEINYLTR	sp|Q13907-2|IDI1_HUMAN	IDI1	87.73	R	0
AELGTDLLSQLSLEDQK	sp|Q9UQE7|SMC3_HUMAN	SMC3	86.22	U	0
AELIHQIEANK	tr|J3KNF5|J3KNF5_HUMAN	CEP290	49.68	R	0
AELIMDDDRTVDPLLSK	sp|Q49MG5|MAP9_HUMAN	MAP9	70.61	R	1
AELISGPR	sp|P38435|VKGC_HUMAN	GGCX	26.78	R	0
AELLDNEK	sp|Q9HB71|CYBP_HUMAN	CACYBP	36.48	R	0
AELLEQSR	sp|O75113|N4BP1_HUMAN	N4BP1	25.87	U	0
AELLLSQCPWK	tr|F8VU11|F8VU11_HUMAN	PRPF40B	73.22	R	0
AELLQGGDLLR	sp|Q12981|SEC20_HUMAN	BNIP1	59.45	R	0
AELLVQMDGVGGTSENDDPSK	sp|O75449|KTNA1_HUMAN	KATNA1	61.79	R	0
AELM*EISEDK	sp|P05455|LA_HUMAN	SSB	39.46	R	0
AELMEISEDK	sp|P05455|LA_HUMAN	SSB	51.55	R	0
AELNEFLTR	sp|P23396|RS3_HUMAN	RPS3	50.54	R	0
AELNSDK	sp|Q10567|AP1B1_HUMAN	AP1B1	16.28	R	0
AELNSDKK	sp|Q10567|AP1B1_HUMAN	AP1B1	19.77	R	1
AELNSTTEELHK	sp|O95235|KI20A_HUMAN	KIF20A	30.43	R	0
AELQAQLAALSTK	sp|Q08378|GOGA3_HUMAN	GOLGA3	68.63	R	0
AELQLPPPPPPGHYGAWAAQELQAK	sp|Q13435|SF3B2_HUMAN	SF3B2	73.72	R	0
AELQQEVEK	sp|O15525|MAFG_HUMAN	MAFG	31.02	R	0
AELSGPVYLDLNLQDIQEEIRK	sp|Q8NF91|SYNE1_HUMAN	SYNE1	93.53	R	1
AELSLVFVDKPEK	sp|P33121|ACSL1_HUMAN	ACSL1	71.17	R	1
AELSVLEQLNVSPQISK	sp|Q32P41|TRM5_HUMAN	TRMT5	83.41	U	0
AELTNWIK	sp|Q5H9U9|DDX6L_HUMAN	DDX60L	62.48	R	0
AELTSQESQISTYEEELAK	sp|P42566|EPS15_HUMAN	EPS15	61.08	R	0
AELTSSAPACYALAISPDAK	tr|H0YL70|H0YL70_HUMAN	TLE3	66.1	R	0
AELTSSAPACYALAISPDSK	sp|Q04727-3|TLE4_HUMAN	TLE4	64.64	R	0
AELTTLLEQWEK	sp|Q9Y4B6|DCAF1_HUMAN	DCAF1	92.98	R	0
AELVQLEDEITTLR	tr|J3KNE7|J3KNE7_HUMAN	TPD52L1	87.81	R	0
AELVVFK	sp|Q5TF58|IFFO2_HUMAN	IFFO2	60.62	R	0
AEM*GTPK	sp|Q15024|EXOS7_HUMAN	EXOSC7	11.11	U	0
AEM*VVPDFSELFK	sp|Q9HD20|AT131_HUMAN	ATP13A1	91.59	R	0
AEMALLMMDEDEDSK	sp|Q9H501|ESF1_HUMAN	ESF1	74.5	U	0
AEMALLMMDEDEDSKK	sp|Q9H501|ESF1_HUMAN	ESF1	69.62	U	1
AEMDAAIASCK	sp|Q02252|MMSA_HUMAN	ALDH6A1	36.56	R	0
AEMDEQIK	sp|Q13439-5|GOGA4_HUMAN	GOLGA4	28.32	R	0
AEMDQILHGLDK	sp|P04424|ARLY_HUMAN	ASL	63.81	R	0
AEMDSHK	sp|Q7Z3E2|CC186_HUMAN	CCDC186	10.76	R	0
AEMEAVFLENLR	tr|F6UJY1|F6UJY1_HUMAN	HYI	77.28	R	0
AEMELSDLIR	sp|Q13563|PKD2_HUMAN	PKD2	64.52	R	0
AEMETLVR	sp|Q9BPU6|DPYL5_HUMAN	DPYSL5	33.71	R	0
AEMGLGDR	sp|Q8WUM9|S20A1_HUMAN	SLC20A1	18.55	U	0
AEMGTPK	sp|Q15024|EXOS7_HUMAN	EXOSC7	19.27	U	0
AEMIIEQNTDGVNFYNILTK	sp|Q9HB40|RISC_HUMAN	SCPEP1	94.17	R	0
AEMLESVIK	sp|P43355|MAGA1_HUMAN	MAGEA1	66.74	R	0
AEMLGSVIK	sp|P43364|MAGAB_HUMAN	MAGEA11	56.69	R	0
AEMLTNVISR	sp|O60732|MAGC1_HUMAN	MAGEC1	51.34	U	0
AEMMGNMELAEQLK	sp|Q2TBE0|C19L2_HUMAN	CWF19L2	65.74	R	0
AEMNGSK	tr|B5MCA4|B5MCA4_HUMAN	EPCAM	12.84	R	0
AEMRPSFSELVSR	sp|P08581-2|MET_HUMAN	MET	43.23	R	1
AEMSTPLSVK	sp|Q13546|RIPK1_HUMAN	RIPK1	46.15	U	0
AEMTCSGILPIDQMR	sp|Q9H089|LSG1_HUMAN	LSG1	61.07	R	0
AEMVTPLVTNPGHVCITDTNLYFQPLNGYPK	sp|Q92636|FAN_HUMAN	NSMAF	90.61	R	0
AEMVVPDFSELFK	sp|Q9HD20|AT131_HUMAN	ATP13A1	102.19	R	0
AENAEGQTPAIGPDGEPLDETSQMSDLPVK	tr|Q9HBD4|Q9HBD4_HUMAN	SMARCA4	62.34	R	0
AENAGLSSTAGLLR	sp|P17275|JUNB_HUMAN	JUNB	42.25	U	0
AENDLNELK	sp|Q9H7D7|WDR26_HUMAN	WDR26	35.89	R	0
AENDLNELKPLVHSPHAIVVR	sp|Q9H7D7|WDR26_HUMAN	WDR26	55.32	R	1
AENEEAAACPAWER	tr|E9PGC8|E9PGC8_HUMAN	MAP1A	21.35	R	0
AENGFQDNYSVVVASGLK	sp|Q9NR09|BIRC6_HUMAN	BIRC6	61.87	U	0
AENGKLVINGNPITIFQER	sp|P04406|G3P_HUMAN	GAPDH	73.33	R	1
AENGKLVINGNPITIFQERDPSK	sp|P04406|G3P_HUMAN	GAPDH	69.57	R	2
AENGPIDWSGDMPVSCSLSR	sp|Q9UHD2|TBK1_HUMAN	TBK1	59.83	U	0
AENGTSPR	sp|Q15035|TRAM2_HUMAN	TRAM2	4.24	U	0
AENIMASLER	tr|A6NIW2|A6NIW2_HUMAN	DOCK11	49.66	R	0
AENLGEVLR	sp|Q92544|TM9S4_HUMAN	TM9SF4	39.86	R	0
AENLLLDADMNIK	sp|Q7KZI7|MARK2_HUMAN	MARK2	75.88	R	0
AENLLLDNNMNIK	sp|Q9H0K1|SIK2_HUMAN	SIK2	66.35	U	0
AENLVLSTNLR	sp|P49454|CENPF_HUMAN	CENPF	48.2	U	0
AENMYAQIK	tr|H3BQK9|H3BQK9_HUMAN	MACF1	39.3	R	0
AENNMYVQQR	sp|Q76M96-2|CCD80_HUMAN	CCDC80	15.36	R	0
AENNSEVGASGYGVPGPTWDR	sp|Q08211|DHX9_HUMAN	DHX9	40.21	U	0
AENPGGPPVLVVPYPILASGETAK	sp|Q5T0B9|ZN362_HUMAN	ZNF362	90.56	U	0
AENPYLFLR	sp|Q8IXT5|RB12B_HUMAN	RBM12B	56.24	R	0
AENQDVISEILNSHGNIMPMDIK	sp|Q9H649|NSUN3_HUMAN	NSUN3	93.46	U	0
AENQPIR	sp|P42704|LPPRC_HUMAN	LRPPRC	9.34	U	0
AENQVLAM*R	sp|P51572-2|BAP31_HUMAN	BCAP31	14.61	R	0
AENQVLAMR	sp|P51572-2|BAP31_HUMAN	BCAP31	27.18	R	0
AENSAALGK	sp|Q96T17-2|MA7D2_HUMAN	MAP7D2	19.13	R	0
AENSAALGKPTAGTTDAGEAAK	sp|Q96T17-2|MA7D2_HUMAN	MAP7D2	29.21	R	1
AENSSLNLIGK	sp|P46459|NSF_HUMAN	NSF	47.75	R	0
AENTEGQGTPK	sp|Q9NVM6|DJC17_HUMAN	DNAJC17	11.11	U	0
AENTQNSSSSEPQPIQENK	sp|Q2PPJ7|RGPA2_HUMAN	RALGAPA2	18.47	R	0
AEPAAPPAAPSTPAPPPAVPK	sp|P48634|PRC2A_HUMAN	PRRC2A	47.01	R	0
AEPAHTAASVAAK	sp|Q13164|MK07_HUMAN	MAPK7	17.62	R	0
AEPAIIPATR	sp|Q9BVA0|KTNB1_HUMAN	KATNB1	34.02	R	0
AEPASAAELSSVR	sp|O60281|ZN292_HUMAN	ZNF292	27.7	R	0
AEPATGGK	sp|Q7Z2K8|GRIN1_HUMAN	GPRIN1	11.97	R	0
AEPAVPQAPQK	sp|P14649|MYL6B_HUMAN	MYL6B	28.94	R	0
AEPEAIPER	sp|Q969F9|HPS3_HUMAN	HPS3	16.91	R	0
AEPEAIPERR	sp|Q969F9|HPS3_HUMAN	HPS3	11.93	R	1
AEPEALQSLR	sp|Q8N5Y2|MS3L1_HUMAN	MSL3	33.39	R	0
AEPFFIR	tr|M0R0P8|M0R0P8_HUMAN	MYO9B	52.11	R	0
AEPGEGTRPATVGDSSAR	sp|Q9BTC0|DIDO1_HUMAN	DIDO1	10.06	U	1
AEPHFLSILQHLLLVR	sp|O60610|DIAP1_HUMAN	DIAPH1	112.94	R	0
AEPIDIQTWILGYR	sp|Q92604|LGAT1_HUMAN	LPGAT1	92.77	U	0
AEPIWELPTR	sp|Q9Y613|FHOD1_HUMAN	FHOD1	56.68	U	0
AEPLASGK	sp|Q7Z2K8|GRIN1_HUMAN	GPRIN1	23.11	R	0
AEPLASK	sp|Q9BRK0-2|REEP2_HUMAN	REEP2	24.97	R	0
AEPLAVGK	sp|Q7Z2K8|GRIN1_HUMAN	GPRIN1	35.36	R	0
AEPLETFPFDQSK	sp|Q9Y6N5|SQOR_HUMAN	SQOR	66.94	R	0
AEPLEVNQFLK	sp|Q96BA8|CR3L1_HUMAN	CREB3L1	68.73	U	0
AEPLLGAPGELLK	sp|P17482|HXB9_HUMAN	HOXB9	77.26	U	0
AEPM*QWASLELPAAK	sp|Q9UHD1|CHRD1_HUMAN	CHORDC1	66.79	R	0
AEPMPSASSAPPASSLYSSPVNSSAPLAEDIDPELAR	sp|O14964|HGS_HUMAN	HGS	75.52	R	0
AEPMQWASLELPAAK	sp|Q9UHD1|CHRD1_HUMAN	CHORDC1	78.45	R	0
AEPPGVEPYPYPIPTVPEELPPGTEPEPAFQDDAANAPLEFK	sp|Q92733|PRCC_HUMAN	PRCC	95.36	R	0
AEPPQAM*NALM*R	sp|Q12906-7|ILF3_HUMAN	ILF3	18.54	R	0
AEPPQAM*NALMR	sp|Q12906-7|ILF3_HUMAN	ILF3	25.91	R	0
AEPPQAMNALM*R	sp|Q12906-7|ILF3_HUMAN	ILF3	31.9	R	0
AEPPQAMNALMR	sp|Q12906-7|ILF3_HUMAN	ILF3	43.8	R	0
AEPPQCTSLAWSADGQTLFAGYTDNLVR	sp|P63244|RACK1_HUMAN	RACK1	85.02	R	0
AEPSEVDM*NSPK	sp|Q9NR30|DDX21_HUMAN	DDX21	18.7	U	0
AEPSEVDMNSPK	sp|Q9NR30|DDX21_HUMAN	DDX21	27.86	U	0
AEPSFYPR	sp|Q9H8H0|NOL11_HUMAN	NOL11	27.75	R	0
AEPSISYSCNPLYFDFK	sp|Q9UKJ3|GPTC8_HUMAN	GPATCH8	81.21	R	0
AEPSPQSWSSLWK	sp|Q8WXH0-2|SYNE2_HUMAN	SYNE2	67.97	R	0
AEPTAAAVPPPAAPIPTQMPPVPSPSQPPSGK	sp|P36957|ODO2_HUMAN	DLST	69.73	R	0
AEPTAAPHPVLK	sp|Q86YP4-3|P66A_HUMAN	GATAD2A	29.73	R	0
AEPTESCEQIAVQVNNGDAGR	sp|P23497|SP100_HUMAN	SP100	28.22	R	0
AEPVEVVAPR	sp|P09874|PARP1_HUMAN	PARP1	31.33	U	0
AEPVSSTEASSLGQK	sp|Q7Z2K8|GRIN1_HUMAN	GPRIN1	30.29	U	0
AEPWGPSASTNQTNPWGGPAAPASTSDPWPSFGTK	sp|O95208|EPN2_HUMAN	EPN2	81.14	R	0
AEPYETSQGK	sp|Q86UE8-2|TLK2_HUMAN	TLK2	16.24	R	0
AEPYVASEYK	sp|Q9BZ29-4|DOCK9_HUMAN	DOCK9	33.13	R	0
AEQATVTSEFESYK	sp|Q8IWJ2|GCC2_HUMAN	GCC2	46.97	U	0
AEQDEAEK	sp|Q15050|RRS1_HUMAN	RRS1	10.31	U	0
AEQDITTLEQSISR	sp|Q9Y608|LRRF2_HUMAN	LRRFIP2	56.9	R	0
AEQEAEEPRK	sp|Q9H788|SH24A_HUMAN	SH2D4A	10.72	R	1
AEQEEEGLPLPLANIK	sp|Q8NAF0|ZN579_HUMAN	ZNF579	80.33	U	0
AEQEEYVQEGIR	sp|Q12965|MYO1E_HUMAN	MYO1E	25.11	R	0
AEQENNFPTSSIAFLGQNER	sp|O95071|UBR5_HUMAN	UBR5	60.83	R	0
AEQENQELPDEGTLEETLTNETR	sp|P50851|LRBA_HUMAN	LRBA	55.64	R	0
AEQFYCGDTEGK	sp|Q02218|ODO1_HUMAN	OGDH	29.57	R	0
AEQFYCGDTEGKK	sp|Q02218|ODO1_HUMAN	OGDH	30.22	R	1
AEQINQAAGEASAVLAK	sp|Q9UJZ1|STML2_HUMAN	STOML2	57.91	R	0
AEQLGAEGNVDESQK	sp|Q9NQ29|LUC7L_HUMAN	LUC7L	24.12	R	0
AEQMFGEMEVWNAISER	sp|O75400|PR40A_HUMAN	PRPF40A	86.41	R	0
AEQQAQEDEEPEWR	sp|Q15311|RBP1_HUMAN	RALBP1	17.91	U	0
AEQQDVNVNPEITALQTMLAECQENLK	sp|Q9C0F1|CEP44_HUMAN	CEP44	97.53	R	0
AEQSQQEAAK	sp|P30622-2|CLIP1_HUMAN	CLIP1	9.61	R	0
AEQVAELAEFNENDGFPAGEGEEAGRPGAEDEEMSR	sp|Q6ZRS2|SRCAP_HUMAN	SRCAP	59.14	R	1
AEREDEDQDPSMK	sp|Q9NQT8|KI13B_HUMAN	KIF13B	12.81	R	1
AEREPLLLCATYLK	sp|Q9HBG6-5|IF122_HUMAN	IFT122	65.9	R	1
AERPDVDEK	sp|Q14204|DYHC1_HUMAN	DYNC1H1	13.21	R	1
AERPGLQNMELAPVQR	sp|Q6P1M3|L2GL2_HUMAN	LLGL2	37.73	R	1
AESAALHAGLR	sp|O75410-2|TACC1_HUMAN	TACC1	16.91	R	0
AESALAQQAK	sp|Q99661|KIF2C_HUMAN	KIF2C	23.38	R	0
AESAQASAK	sp|P32455|GBP1_HUMAN	GBP1	10.61	R	0
AESATESSGK	tr|B7ZLQ5|B7ZLQ5_HUMAN	SMARCA1	10.36	R	0
AESAVIVANPR	sp|Q9NQC3|RTN4_HUMAN	RTN4	26.46	R	0
AESAWLFR	sp|Q92581-2|SL9A6_HUMAN	SLC9A6	53.5	R	0
AESCQGDLSTLANVVTSLANLGK	sp|P13056|NR2C1_HUMAN	NR2C1	112.7	R	0
AESDLDYIQYR	sp|Q8WVK7|SKA2_HUMAN	SKA2	39.12	R	0
AESDLFLAEHHK	sp|P50851|LRBA_HUMAN	LRBA	34.34	R	0
AESEEM*ETSQAGSK	sp|P34932|HSP74_HUMAN	HSPA4	10.64	R	0
AESEEMETSQAGSK	sp|P34932|HSP74_HUMAN	HSPA4	15.41	R	0
AESEQLAR	sp|Q13464|ROCK1_HUMAN	ROCK1	10.38	R	0
AESESDLVAEIANVVQK	sp|P19021-5|AMD_HUMAN	PAM	89.22	R	0
AESEVANLR	sp|O60437|PEPL_HUMAN	PPL	20.32	R	0
AESFAQEMFIEQNK	sp|A0MZ66|SHOT1_HUMAN	SHTN1	64.71	R	0
AESFFQTK	tr|C9JIF9|C9JIF9_HUMAN	APEH	47.16	R	0
AESGALIEAAK	sp|Q9H9A5|CNO10_HUMAN	CNOT10	42.53	R	0
AESGKEEDK	sp|Q99442|SEC62_HUMAN	SEC62	12	U	1
AESGWFHVEEDR	sp|O43719|HTSF1_HUMAN	HTATSF1	35.77	R	0
AESHNDCPVR	sp|Q16831|UPP1_HUMAN	UPP1	4.39	R	0
AESITLDLGSQIK	sp|Q03169|TNAP2_HUMAN	TNFAIP2	66.45	R	0
AESLIGVYPEQGDCVISK	sp|Q14683|SMC1A_HUMAN	SMC1A	64.2	R	0
AESLQVTR	sp|P46459|NSF_HUMAN	NSF	16.18	R	0
AESLSDK	sp|O14578-4|CTRO_HUMAN	CIT	19.23	R	0
AESQLLECK	sp|P12270|TPR_HUMAN	TPR	37.38	U	0
AESSDGIHIILK	sp|Q9NZI7|UBIP1_HUMAN	UBP1	84.73	R	0
AESSFSEEEEEK	sp|Q9Y6G5|COMDA_HUMAN	COMMD10	22.31	R	0
AESTESIGSSEK	sp|Q9BZI7|REN3B_HUMAN	UPF3B	17.01	R	0
AESTLQNSSSAVHTESNK	sp|Q9H967|WDR76_HUMAN	WDR76	20.02	R	0
AESTPEIAEQR	sp|Q13098-7|CSN1_HUMAN	GPS1	14.92	R	0
AESTPEIAER	tr|A8K070|A8K070_HUMAN	GPS1	15.58	R	0
AESVAAPITVR	sp|Q96K76|UBP47_HUMAN	USP47	34.54	R	0
AESVVGAAMASAIAPPPGVTEALGAAEAPAMAGAPK	sp|Q7L311|ARMX2_HUMAN	ARMCX2	98.04	R	0
AESVVLEHR	sp|Q9BWS9|CHID1_HUMAN	CHID1	18.99	R	0
AETDHLFDLSR	sp|Q9NPF5|DMAP1_HUMAN	DMAP1	40.87	R	0
AETEEAEEPEEDGEEHVCVSASK	sp|P46821|MAP1B_HUMAN	MAP1B	25.13	U	0
AETEQQCLSLK	sp|Q8IWJ2|GCC2_HUMAN	GCC2	34.35	R	0
AETLASSLQEDLAHTR	sp|Q69YQ0|CYTSA_HUMAN	SPECC1L	58.47	R	0
AETLELSDLYVSDK	sp|Q8NDI1|EHBP1_HUMAN	EHBP1	67.85	R	0
AETLMTVTDPVHDIAFAPNLGR	sp|Q96EE3-1|SEH1_HUMAN	SEH1L	82.65	R	0
AETLPEVEAELAQR	NA	NA	56.6	NA	0
AETPHGAEEECK	sp|Q9Y6A5|TACC3_HUMAN	TACC3	9.99	R	0
AETPTAAEDDNEGDK	sp|O60841|IF2P_HUMAN	EIF5B	15.39	R	0
AETPTAAEDDNEGDKK	sp|O60841|IF2P_HUMAN	EIF5B	18.36	R	1
AETPTESVSEPEVATK	sp|P18858|DNLI1_HUMAN	LIG1	33.03	R	0
AETQEGEPIAK	sp|Q9UNP9-3|PPIE_HUMAN	PPIE	23.2	R	0
AETSEGSGSAPAVPEASASPK	sp|P51608-2|MECP2_HUMAN	MECP2	27.45	R	0
AETSLGIPGPSEISTEVK	sp|Q9NRY5|F1142_HUMAN	FAM114A2	66.07	R	0
AETTPSGGK	sp|Q6V1X1|DPP8_HUMAN	DPP8	11.49	R	0
AETTPSMIPSQSR	sp|Q9H6B4|CLMP_HUMAN	CLMP	25.39	U	0
AETVLDLMVTNSQK	sp|Q9NWX5|ASB6_HUMAN	ASB6	79.25	R	0
AETVQAALEEAQR	sp|P55268|LAMB2_HUMAN	LAMB2	45.98	U	0
AEVAAAAAR	sp|P41226|UBA7_HUMAN	UBA7	12.9	U	0
AEVAAEFLNDR	sp|Q8TBC4|UBA3_HUMAN	UBA3	52.04	R	0
AEVAAEFLNDRVPNCNVVPHFNK	sp|Q8TBC4|UBA3_HUMAN	UBA3	70.06	R	1
AEVADEK	sp|P17252|KPCA_HUMAN	PRKCA	16.07	R	0
AEVASEK	sp|Q02952|AKA12_HUMAN	AKAP12	15.38	R	0
AEVATELPK	sp|Q86WJ1|CHD1L_HUMAN	CHD1L	40.09	R	0
AEVDFDGR	sp|Q6PML9|ZNT9_HUMAN	SLC30A9	22.01	U	0
AEVDGASFLLK	sp|Q9NUX5|POTE1_HUMAN	POT1	66.34	R	0
AEVDM*DTDAPQVSHKPGGEPK	sp|Q14204|DYHC1_HUMAN	DYNC1H1	25.99	U	1
AEVDMDTDAPQVSHK	sp|Q14204|DYHC1_HUMAN	DYNC1H1	29.43	U	0
AEVDMDTDAPQVSHKPGGEPK	sp|Q14204|DYHC1_HUMAN	DYNC1H1	32.47	U	1
AEVDPLSDK	sp|Q9H672|ASB7_HUMAN	ASB7	38.68	R	0
AEVEAIMEQLK	sp|Q5BJF6-4|ODFP2_HUMAN	ODF2	81.18	R	0
AEVEDLK	tr|J3KNF5|J3KNF5_HUMAN	CEP290	32.74	R	0
AEVEQVELPDGK	sp|Q9NW13|RBM28_HUMAN	RBM28	44.68	R	0
AEVEQVELPDGKK	sp|Q9NW13|RBM28_HUMAN	RBM28	43.58	R	1
AEVEVADELLENLAK	sp|Q7L5D6|GET4_HUMAN	GET4	101.43	R	0
AEVIPVTLAMENTYQK	sp|Q68DQ2|CRBG3_HUMAN	CRYBG3	76.03	U	0
AEVLSEEPILK	sp|Q7L1Q6-3|BZW1_HUMAN	BZW1	60.07	R	0
AEVLWLM*GAK	sp|O94906|PRP6_HUMAN	PRPF6	66.84	R	0
AEVLWLMGAK	sp|O94906|PRP6_HUMAN	PRPF6	85.25	R	0
AEVM*LGHGLFSLLAER	sp|P50851|LRBA_HUMAN	LRBA	84.09	R	0
AEVMADTAVALASGNVK	sp|P21359|NF1_HUMAN	NF1	74.89	R	0
AEVMAPDVEVSLPSVETDVQAPGSMLDGAR	sp|Q8IVF2|AHNK2_HUMAN	AHNAK2	85.79	R	0
AEVMLGHGLFSLLAER	sp|P50851|LRBA_HUMAN	LRBA	94.03	R	0
AEVNTIPGFDGVVK	sp|P05165|PCCA_HUMAN	PCCA	64.2	R	0
AEVPEDK	sp|O95757|HS74L_HUMAN	HSPA4L	18.05	R	0
AEVPEDKPK	sp|O95757|HS74L_HUMAN	HSPA4L	22.58	R	1
AEVPGATGGDSPHLQPAEPPGEPR	tr|A0A0A0MQW0|A0A0A0MQW0_HUMAN	MYEF2	31.25	R	0
AEVPLIMNSIK	sp|Q96AB6|NTAN1_HUMAN	NTAN1	74.55	R	0
AEVQNLGGELVVSGVDSAMSLIQAAK	sp|P35221|CTNA1_HUMAN	CTNNA1	113.25	R	0
AEVSIQNNK	sp|O75369-8|FLNB_HUMAN	FLNB	23.91	R	0
AEVTAPDGEVSLPSMEVDVQAQK	sp|Q8IVF2|AHNK2_HUMAN	AHNAK2	66.32	R	0
AEVTAPDVEMSLSSMEVDVQAPR	sp|Q8IVF2|AHNK2_HUMAN	AHNAK2	74.94	R	0
AEVTAPDVK	sp|Q8IVF2|AHNK2_HUMAN	AHNAK2	31.92	R	0
AEVTEEVEDGKEEDEEEETENSLPIPASK	sp|Q9H2G2-2|SLK_HUMAN	SLK	54.35	R	1
AEVTEMPNSDSLPEDAEVHCDSAAVSHEPTPADPR	sp|Q8IWE2|NXP20_HUMAN	FAM114A1	39.09	R	0
AEVTLDGVWPTDK	sp|P52948|NUP98_HUMAN	NUP98	66.22	R	0
AEVTMGDPHQQTLAR	sp|Q13769|THOC5_HUMAN	THOC5	21.93	R	0
AEVVDEIAAK	sp|Q8TAT6-2|NPL4_HUMAN	NPLOC4	49.86	R	0
AEVVETTQVYTEEETR	sp|Q15149|PLEC_HUMAN	PLEC	36.52	R	0
AEVVETTQVYTEEETRR	sp|Q15149|PLEC_HUMAN	PLEC	31.94	R	1
AEVVLGNIIK	sp|Q13303-5|KCAB2_HUMAN	KCNAB2	72.94	R	0
AEVVNGYEAK	sp|Q8IZ07|AN13A_HUMAN	ANKRD13A	28.75	R	0
AEVVQVIR	sp|Q9H6F5|CCD86_HUMAN	CCDC86	36.11	R	0
AEWLAVK	sp|Q8WVQ1|CANT1_HUMAN	CANT1	55.25	R	0
AEWLYSQGK	sp|Q8IW35|CEP97_HUMAN	CEP97	46.06	R	0
AEWPSETPVLCQQCGGK	sp|Q9C0C9|UBE2O_HUMAN	UBE2O	51.79	R	0
AEWPSETPVLCQQCGGKPGVTFTSAK	sp|Q9C0C9|UBE2O_HUMAN	UBE2O	64.33	R	1
AEYAVAK	sp|Q96Q15|SMG1_HUMAN	SMG1	24.73	R	0
AEYEFDSPYWDDISDSAK	sp|Q8IU85|KCC1D_HUMAN	CAMK1D	68.2	R	0
AEYEGDGIPTVFVAVAGR	sp|P22234-2|PUR6_HUMAN	PAICS	74.44	R	0
AEYISLAEHEAK	sp|Q9BZF9|UACA_HUMAN	UACA	43.87	R	0
AEYNLTACK	sp|Q2TB10|ZN800_HUMAN	ZNF800	31.93	U	0
AEYPPGMRQQVFQFFSK	sp|Q86V87|F16B2_HUMAN	FAM160B2	71.51	U	1
AEYSDVLAK	sp|Q5TGY3|AHDC1_HUMAN	AHDC1	40.54	U	0
AEYWAVSSLTGENVR	sp|Q9BZG1|RAB34_HUMAN	RAB34	60.49	R	0
AFAAALDER	sp|O75962|TRIO_HUMAN	TRIO	39.32	R	0
AFAAGADIK	sp|P30084|ECHM_HUMAN	ECHS1	40.76	U	0
AFAAQEDLEK	sp|P35241|RADI_HUMAN	RDX	40.65	R	0
AFADPEVLR	sp|Q8IWZ3-6|ANKH1_HUMAN	ANKHD1	44.14	R	0
AFAEAMK	sp|P51649-2|SSDH_HUMAN	ALDH5A1	39.85	R	0
AFAETHIK	sp|P42704|LPPRC_HUMAN	LRPPRC	30.33	U	0
AFAFQASQDK	sp|Q9H000|MKRN2_HUMAN	MKRN2	41.62	R	0
AFAGNSK	sp|Q01780|EXOSX_HUMAN	EXOSC10	18.37	R	0
AFAHITGGGLLENIPR	sp|P22102|PUR2_HUMAN	GART	66.27	U	0
AFALEVIK	sp|Q9H2U2|IPYR2_HUMAN	PPA2	71.86	R	0
AFALFVK	sp|Q5T7W7|TSTD2_HUMAN	TSTD2	77.01	U	0
AFALGILK	sp|Q5VZE5|NAA35_HUMAN	NAA35	79.29	R	0
AFAM*IIDK	sp|Q15366-3|PCBP2_HUMAN	PCBP2	59.32	R	0
AFAMIIDK	sp|Q15366-3|PCBP2_HUMAN	PCBP2	71.03	R	0
AFANPEDALR	sp|O14684|PTGES_HUMAN	PTGES	41.66	U	0
AFATGYGLK	sp|P52747|ZN143_HUMAN	ZNF143	47.49	R	0
AFATQSGSQDLK	sp|P18146|EGR1_HUMAN	EGR1	32.61	U	0
AFATSSQLIEHIR	sp|P58317|ZN121_HUMAN	ZNF121	50.92	U	0
AFAVGVQQVLLK	sp|O95373|IPO7_HUMAN	IPO7	81.19	U	0
AFAVQSAVR	sp|Q14692|BMS1_HUMAN	BMS1	31.37	U	0
AFCAENLEEK	sp|P49407-2|ARRB1_HUMAN	ARRB1	41.42	R	0
AFCAGGDIR	sp|Q6NVY1|HIBCH_HUMAN	HIBCH	22.32	R	0
AFCEPGNVENNGVLSFIK	sp|P54577|SYYC_HUMAN	YARS	81.82	R	0
AFCGFEDPR	sp|Q15149|PLEC_HUMAN	PLEC	34.73	R	0
AFCLEALK	sp|Q14674|ESPL1_HUMAN	ESPL1	66.21	R	0
AFCTVHWQEGGR	sp|Q96RY5|CRML_HUMAN	CRAMP1	31.2	U	0
AFCVANK	sp|Q15057|ACAP2_HUMAN	ACAP2	33.65	R	0
AFDCPETEYPVK	tr|B1AKJ5|B1AKJ5_HUMAN	NRDC	44.91	R	0
AFDDVPVVQIYSSR	sp|Q7Z460|CLAP1_HUMAN	CLASP1	67.52	R	0
AFDFLSEETEASLASR	sp|O60271|JIP4_HUMAN	SPAG9	77.41	R	0
AFDFPSSFR	sp|Q7L945|ZN627_HUMAN	ZNF627	60.18	U	0
AFDITYVR	sp|P11047|LAMC1_HUMAN	LAMC1	48.54	U	0
AFDLIVDR	sp|O96000|NDUBA_HUMAN	NDUFB10	59.12	R	0
AFDLIVDRPVTLVR	sp|O96000|NDUBA_HUMAN	NDUFB10	76.21	R	1
AFDLTEQR	sp|Q86UE8-2|TLK2_HUMAN	TLK2	32.12	R	0
AFDLVPPEAVPEQK	sp|Q96G03|PGM2_HUMAN	PGM2	68.32	R	0
AFDMISQR	sp|O14908|GIPC1_HUMAN	GIPC1	40.47	R	0
AFDSGIIPM*EFVNK	sp|P53396|ACLY_HUMAN	ACLY	74.49	R	0
AFDSGIIPMEFVNK	sp|P53396|ACLY_HUMAN	ACLY	87.05	R	0
AFDSQCQILLTTR	sp|O14727|APAF_HUMAN	APAF1	50.94	R	0
AFDTAGNGYCR	sp|P49327|FAS_HUMAN	FASN	18.72	R	0
AFEAVDK	sp|O75937|DNJC8_HUMAN	DNAJC8	33.57	U	0
AFEDEM*K	sp|Q9Y6E2|BZW2_HUMAN	BZW2	24.02	R	0
AFEDEMK	sp|Q9Y6E2|BZW2_HUMAN	BZW2	36.43	R	0
AFEDTLQLMER	sp|O95163|ELP1_HUMAN	ELP1	69.01	R	0
AFEDWLNDDLGSYQGAQGNR	sp|Q8N6T3|ARFG1_HUMAN	ARFGAP1	72.76	R	0
AFEEAEK	sp|P55072|TERA_HUMAN	VCP	27.03	U	0
AFEEGQAQWDCVNPK	sp|Q9UBL6|CPNE7_HUMAN	CPNE7	48.35	R	0
AFEELLVTK	sp|Q5SXM2|SNPC4_HUMAN	SNAPC4	74.64	R	0
AFEEMYK	sp|Q8NHU6|TDRD7_HUMAN	TDRD7	43.88	R	0
AFEESLSTLK	tr|A0A3B3ISF9|A0A3B3ISF9_HUMAN	ECE1	60.16	R	0
AFEHLGNALTYDPTNYK	sp|Q96RK4-2|BBS4_HUMAN	BBS4	60.47	R	0
AFEHLQQLELIK	sp|O43929|ORC4_HUMAN	ORC4	71.06	R	0
AFEHSVHR	sp|P21589|5NTD_HUMAN	NT5E	8.83	R	0
AFELMHSGK	sp|P11766|ADHX_HUMAN	ADH5	41.42	U	0
AFENLLGQALTK	tr|F8WD26|F8WD26_HUMAN	LMO7	84.99	R	0
AFEVNPQGVLLTSSAIK	tr|A0A087WVP1|A0A087WVP1_HUMAN	FAT1	80.96	R	0
AFEYNMQIFNELDQAGSTLAR	tr|A0A087WT44|A0A087WT44_HUMAN	HMOX2	96.37	R	0
AFFALVANGVR	sp|Q9UGJ0|AAKG2_HUMAN	PRKAG2	80.42	R	0
AFFALVTNGVR	sp|P54619-3|AAKG1_HUMAN	PRKAG1	80.53	R	0
AFFDFGK	sp|O15091|MRPP3_HUMAN	KIAA0391	69.45	R	0
AFFESHPAPSAER	sp|P55786|PSA_HUMAN	NPEPPS	27.72	R	0
AFFFPSFNVR	sp|Q8TEQ8|PIGO_HUMAN	PIGO	88.08	R	0
AFFIESVCDDPTVVASNIMEVK	tr|A0A1W2PR17|A0A1W2PR17_HUMAN	PFKFB3	100.05	R	0
AFFMLDGILSK	sp|P08581-2|MET_HUMAN	MET	106.77	R	0
AFFSPFR	sp|Q92626|PXDN_HUMAN	PXDN	61.67	U	0
AFGDSSYLLR	sp|Q9H5H4|ZN768_HUMAN	ZNF768	50.22	R	0
AFGEFNVQTAK	sp|Q92624|APBP2_HUMAN	APPBP2	53.47	U	0
AFGIYLNK	sp|Q8NG31|KNL1_HUMAN	KNL1	63.16	R	0
AFGLVGK	sp|Q96QD8|S38A2_HUMAN	SLC38A2	51.37	R	0
AFGNEWK	sp|Q15813|TBCE_HUMAN	TBCE	43.5	R	0
AFGNSTEK	sp|Q9Y5T5|UBP16_HUMAN	USP16	21.25	R	0
AFGPGLQGGSAGSPAR	sp|P21333|FLNA_HUMAN	FLNA	30	R	0
AFGQGGR	sp|Q9UKG1|DP13A_HUMAN	APPL1	11.02	U	0
AFGSGIDIK	sp|Q9Y520-7|PRC2C_HUMAN	PRRC2C	52.83	R	0
AFGSGIDIKPGTPPIAGR	sp|Q9Y520-7|PRC2C_HUMAN	PRRC2C	56.29	R	1
AFGSTIVINPEK	sp|Q13620-1|CUL4B_HUMAN	CUL4B	59.14	R	0
AFGSVATR	sp|Q8N428|GLT16_HUMAN	GALNT16	21.4	R	0
AFGVGVAYR	sp|Q9BTV5|FSD1_HUMAN	FSD1	39.64	R	0
AFHDPESAQQHFHR	sp|Q9Y4E5|ZN451_HUMAN	ZNF451	12.48	R	0
AFHITNDEPIPFWTFLSR	sp|Q15738|NSDHL_HUMAN	NSDHL	101.47	U	0
AFHLLQK	sp|P49336|CDK8_HUMAN	CDK8	47.59	R	0
AFHPFIAGPYNR	tr|A0A024R4E5|A0A024R4E5_HUMAN	HDLBP	46.26	R	0
AFIAHFQDNLHSVNR	sp|Q6P2C8|MED27_HUMAN	MED27	44.33	R	0
AFIDANGM*K	tr|J3KNS1|J3KNS1_HUMAN	AGTPBP1	36.46	R	0
AFIGPIYKPPEK	tr|D6R968|D6R968_HUMAN	N4BP2L2	60.96	R	1
AFIHHELLAYLYSSADQSSLMEESADQAQR	sp|P50570|DYN2_HUMAN	DNM2	80.15	R	0
AFIHWVSQPLM*CEVR	sp|P47897|SYQ_HUMAN	QARS	69.27	R	0
AFIHWVSQPLMCEVR	sp|P47897|SYQ_HUMAN	QARS	78.39	R	0
AFIIQHFADK	sp|Q9Y4I1-3|MYO5A_HUMAN	MYO5A	59.7	R	0
AFIISFK	sp|Q9HAB8|PPCS_HUMAN	PPCS	76.72	R	0
AFIPAIDSFGFETDLR	sp|Q15029|U5S1_HUMAN	EFTUD2	95.53	R	0
AFIPGGPSPGSR	sp|Q8NHP8|PLBL2_HUMAN	PLBD2	35.05	U	0
AFIPQLLSR	tr|A0A3B3ISG5|A0A3B3ISG5_HUMAN	IDE	71.58	R	0
AFIQNAGLFQHLR	sp|Q96LW9|ZSC31_HUMAN	ZSCAN31	63.22	R	0
AFIRPFR	tr|I3L0A0|I3L0A0_HUMAN	TMEM189-UBE2V1	37.39	R	1
AFISHEEK	sp|Q96Q89-2|KI20B_HUMAN	KIF20B	23.8	R	0
AFISLPSVR	sp|Q8TBZ8|ZN564_HUMAN	ZNF564	63.02	U	0
AFISLTSVDR	sp|Q9BS34|ZN670_HUMAN	ZNF670	57.08	U	0
AFIVTDEDIR	sp|Q9UBB5|MBD2_HUMAN	MBD2	48.57	U	0
AFIVTDEDIRK	sp|Q9UBB5|MBD2_HUMAN	MBD2	47.8	U	1
AFLADPSAFVAAAPVAAATTAAPAAAAAPAK	sp|P05388|RLA0_HUMAN	RPLP0	92.94	R	0
AFLAELEQNSPK	tr|H3BQK9|H3BQK9_HUMAN	MACF1	68.91	R	0
AFLAILSESPFSEK	sp|P17040|ZSC20_HUMAN	ZSCAN20	106.95	R	0
AFLAQIHAR	sp|Q9Y4J8-14|DTNA_HUMAN	DTNA	37.18	R	0
AFLASPEYVNLPINGNGK	sp|P09211|GSTP1_HUMAN	GSTP1	77.42	R	0
AFLASPEYVNLPINGNGKQ	sp|P09211|GSTP1_HUMAN	GSTP1	78.05	R	1
AFLDALQNQAEASSK	sp|Q12931|TRAP1_HUMAN	TRAP1	64.94	R	0
AFLDAQNPK	sp|Q13009|TIAM1_HUMAN	TIAM1	41.28	R	0
AFLDFYHSFLEK	sp|Q92888-3|ARHG1_HUMAN	ARHGEF1	93.63	R	0
AFLDGFNEVAPLEWLR	sp|O00308|WWP2_HUMAN	WWP2	112.52	R	0
AFLDNGPK	tr|D3DQV9|D3DQV9_HUMAN	EIF4G2	40.53	R	0
AFLDNPGILSELCGTLSR	sp|Q6NXE6|ARMC6_HUMAN	ARMC6	96.43	R	0
AFLDQVFQLK	tr|A0A2R8Y5K2|A0A2R8Y5K2_HUMAN	C9orf72	92.71	R	0
AFLDSLPDVK	sp|O15294|OGT1_HUMAN	OGT	73	R	0
AFLEDMK	sp|Q9NXG2|THUM1_HUMAN	THUMPD1	55.05	U	0
AFLEENNLDYIIR	sp|P53041|PPP5_HUMAN	PPP5C	76.2	R	0
AFLEILHTYQK	sp|Q96ST3|SIN3A_HUMAN	SIN3A	77.07	U	0
AFLFDVVSK	sp|Q9NQL2|RRAGD_HUMAN	RRAGD	81.6	R	0
AFLGGLNWAFIGVDEAHR	sp|O14646|CHD1_HUMAN	CHD1	96.96	R	0
AFLIPLDASPGIMLQDPR	sp|P61129|ZC3H6_HUMAN	ZC3H6	100.11	U	0
AFLLQALR	sp|Q7Z3E5|ARMC9_HUMAN	ARMC9	73.73	R	0
AFLLQTVDGK	sp|P30305|MPIP2_HUMAN	CDC25B	65.48	R	0
AFLLTPR	sp|O95445|APOM_HUMAN	APOM	50.66	R	0
AFLNAIM*R	NA	NA	50.01	NA	0
AFLNAIMR	NA	NA	68.18	NA	0
AFLNQAQIEVR	sp|Q13627|DYR1A_HUMAN	DYRK1A	50.14	R	0
AFLPFLF	sp|Q9H8P0|PORED_HUMAN	SRD5A3	113.88	R	0
AFLQLCHLK	sp|Q9H9D4|ZN408_HUMAN	ZNF408	60.07	U	0
AFLQLDK	sp|Q9P2B7|CFA97_HUMAN	CFAP97	58.83	R	0
AFLSASDLR	sp|Q96K58-2|ZN668_HUMAN	ZNF668	45.19	R	0
AFLTGVDPILGHQLSAR	sp|Q6P9B9|INT5_HUMAN	INTS5	72.75	U	0
AFLTLAEDILR	sp|P61026|RAB10_HUMAN	RAB10	112.99	U	0
AFLYEPTTQASGR	sp|Q96L73|NSD1_HUMAN	NSD1	41.23	R	0
AFM*GPLK	sp|P39023|RL3_HUMAN	RPL3	41.18	R	0
AFM*GTPVQK	sp|P46013|KI67_HUMAN	MKI67	31.58	R	0
AFM*VTDEDIR	sp|O95983|MBD3_HUMAN	MBD3	36.44	R	0
AFMADQQLPYWVQCTKPECR	tr|H0Y6H0|H0Y6H0_HUMAN	KDM1B	69.11	R	1
AFMDIMSAQASSGSTSVLR	sp|Q5JTH9|RRP12_HUMAN	RRP12	73.26	U	0
AFMECQK	sp|Q12789|TF3C1_HUMAN	GTF3C1	32.32	R	0
AFMEPLR	sp|Q15652|JHD2C_HUMAN	JMJD1C	44.04	R	0
AFMESPK	sp|P46013|KI67_HUMAN	MKI67	36.38	R	0
AFMGPLK	sp|P39023|RL3_HUMAN	RPL3	53.03	R	0
AFMGTPVQK	sp|P46013|KI67_HUMAN	MKI67	42.95	R	0
AFMTAPGGK	sp|Q92766-2|RREB1_HUMAN	RREB1	38.66	R	0
AFMVNGQK	sp|O43663|PRC1_HUMAN	PRC1	36.37	R	0
AFMVTDEDIR	sp|O95983|MBD3_HUMAN	MBD3	45.99	R	0
AFMVTDEDIRK	sp|O95983|MBD3_HUMAN	MBD3	45.81	R	1
AFNCGSNLLK	tr|A0A0G2JH32|A0A0G2JH32_HUMAN	ZFP41	48.82	R	0
AFNESSNLTTHK	sp|Q8TF32|ZN431_HUMAN	ZNF431	27.67	R	0
AFNLYNQMK	tr|G3V325|G3V325_HUMAN	ATP5MF-PTCD1	54.91	R	0
AFNNPTTK	sp|Q70EL2|UBP45_HUMAN	USP45	25.18	R	0
AFNQFSNLTK	sp|Q03936|ZNF92_HUMAN	ZNF92	55.15	R	0
AFNQSSALIR	sp|Q8NF99|ZN397_HUMAN	ZNF397	36.41	U	0
AFNSETDSFK	sp|Q9UMZ2|SYNRG_HUMAN	SYNRG	37.52	R	0
AFNSNYEQR	sp|Q9Y6D5|BIG2_HUMAN	ARFGEF2	16.53	U	0
AFNSSSFNSNTFLTR	sp|P46060|RAGP1_HUMAN	RANGAP1	54.78	U	0
AFNVISAWTLQAGPR	sp|Q658P3-2|STEA3_HUMAN	STEAP3	87.25	R	0
AFNYASK	sp|Q9BSJ2-4|GCP2_HUMAN	TUBGCP2	34.23	R	0
AFPDSPGLNR	sp|P35270|SPRE_HUMAN	SPR	31.02	U	0
AFPEHFTYEPNEADAAQGYR	sp|P13807|GYS1_HUMAN	GYS1	44.06	R	0
AFPEHLYQR	sp|Q14194|DPYL1_HUMAN	CRMP1	28.62	R	0
AFPGIISEDFSEK	sp|Q6UB99|ANR11_HUMAN	ANKRD11	74.64	U	0
AFPTHSLLSR	sp|Q8TF39|ZN483_HUMAN	ZNF483	40.05	U	0
AFPVLGIDYTHVR	sp|P19634|SL9A1_HUMAN	SLC9A1	65.72	R	0
AFQATQQK	sp|Q8WTS6|SETD7_HUMAN	SETD7	22.34	U	0
AFQAVQNLPTK	sp|Q8N392|RHG18_HUMAN	ARHGAP18	51.15	R	0
AFQEFIR	tr|F2Z2W7|F2Z2W7_HUMAN	TRMT2A	50.45	R	0
AFQEGIAK	sp|Q9UIG0|BAZ1B_HUMAN	BAZ1B	35.68	R	0
AFQIMQEELR	sp|Q14789|GOGB1_HUMAN	GOLGB1	63.31	R	0
AFQNVFAPR	sp|P15586|GNS_HUMAN	GNS	48.8	R	0
AFQQSIEGLMTLCQEQTSSQPVIAK	sp|Q9Y6R4|M3K4_HUMAN	MAP3K4	89.01	R	0
AFQQSVEQDNLFDISTEEGSTK	sp|Q14690|RRP5_HUMAN	PDCD11	68.56	R	0
AFQYVETHGEVCPANWTPDSPTIK	sp|P30048|PRDX3_HUMAN	PRDX3	64.8	R	0
AFSAFVGQMHQQGILK	sp|A5YKK6|CNOT1_HUMAN	CNOT1	73.57	R	0
AFSASNGLTR	sp|Q96LW9|ZSC31_HUMAN	ZSCAN31	25.81	R	0
AFSEISGMEK	sp|Q9NS87|KIF15_HUMAN	KIF15	50.32	R	0
AFSENLDPEDSCLTSLASSSLK	sp|Q49MG5|MAP9_HUMAN	MAP9	77.48	R	0
AFSESLK	sp|Q8WVM0|TFB1M_HUMAN	TFB1M	38.26	U	0
AFSETEQTK	sp|Q9Y6E2|BZW2_HUMAN	BZW2	22.57	R	0
AFSGYLGTDQSK	sp|P10768|ESTD_HUMAN	ESD	44.73	R	0
AFSIAQDALHIPR	sp|Q96JQ2|CLMN_HUMAN	CLMN	67.19	U	0
AFSIDIIR	tr|H3BQK9|H3BQK9_HUMAN	MACF1	65.22	R	0
AFSMDEPVAAK	tr|A0A0C4DFY5|A0A0C4DFY5_HUMAN	GPRC5C	47.3	R	0
AFSPGLPPQSCSLNLK	sp|Q8N6M3|FITM2_HUMAN	FITM2	64.98	U	0
AFSPTTINTGR	sp|Q9H9S3|S61A2_HUMAN	SEC61A2	31.74	R	0
AFSPTTVNTGR	tr|B4DR61|B4DR61_HUMAN	SEC61A1	25.31	R	0
AFSQFGK	sp|O60506|HNRPQ_HUMAN	SYNCRIP	41.01	R	0
AFSQFMR	sp|Q12873-3|CHD3_HUMAN	CHD3	45.17	R	0
AFSQFSTLALHLR	sp|Q15072|OZF_HUMAN	ZNF146	76.18	U	0
AFSQFVRPLIAAK	sp|Q14839-2|CHD4_HUMAN	CHD4	76.97	R	1
AFSQISDLNR	sp|Q9C0F3|ZN436_HUMAN	ZNF436	41.02	U	0
AFSQNSGLINHQR	sp|P17028|ZNF24_HUMAN	ZNF24	22.11	U	0
AFSQNSSLK	sp|P17020|ZNF16_HUMAN	ZNF16	31.19	U	0
AFSQNTGLILHQR	sp|Q15776|ZKSC8_HUMAN	ZKSCAN8	38.55	U	0
AFSQSAGLILHQR	sp|Q15776|ZKSC8_HUMAN	ZKSCAN8	48.34	U	0
AFSQSAYLLNHQR	sp|O14709|ZN197_HUMAN	ZNF197	37.96	U	0
AFSQSSDLIK	sp|Q9H5H4|ZN768_HUMAN	ZNF768	47.35	R	0
AFSQSSDLIR	sp|Q9H5H4|ZN768_HUMAN	ZNF768	37.24	R	0
AFSQSSDLTK	sp|P17029|ZKSC1_HUMAN	ZKSCAN1	33.48	R	0
AFSQSSSLIQHR	sp|P17020|ZNF16_HUMAN	ZNF16	28.02	U	0
AFSQTSCLIQHHK	sp|Q8N720-3|ZN655_HUMAN	ZNF655	32.76	R	0
AFSQYSVLIQHQR	sp|P15622|ZN250_HUMAN	ZNF250	45.83	R	0
AFSSGSNFTQHQR	sp|Q969W8-2|ZN566_HUMAN	ZNF566	17.9	R	0
AFSSPQEEEEAGFTGR	sp|Q14241|ELOA1_HUMAN	ELOA	33.1	R	0
AFSVNIFK	sp|P11279|LAMP1_HUMAN	LAMP1	73.85	R	0
AFSWASVTSK	sp|Q9UN86|G3BP2_HUMAN	G3BP2	61.16	U	0
AFSYLTR	sp|Q7L775|EPMIP_HUMAN	EPM2AIP1	40.59	U	0
AFSYSSVLR	sp|P17020|ZNF16_HUMAN	ZNF16	47.1	U	0
AFTALCYSADGHSILAGGMSK	sp|Q15269|PWP2_HUMAN	PWP2	68.7	R	0
AFTAQEVGK	sp|Q9BTF0|THUM2_HUMAN	THUMPD2	33.5	R	0
AFTCWINSQLAR	sp|Q8WXH0-2|SYNE2_HUMAN	SYNE2	71.66	R	0
AFTDVPSIQIYSSR	sp|O75122-3|CLAP2_HUMAN	CLASP2	63.6	R	0
AFTELQAK	sp|O60925|PFD1_HUMAN	PFDN1	43.9	R	0
AFTEVFLDDSHSPANCR	sp|Q96BY7|ATG2B_HUMAN	ATG2B	54.31	U	0
AFTFDDEDDELSQLK	tr|G3V4K3|G3V4K3_HUMAN	VIPAS39	70.73	R	0
AFTGEGQK	sp|Q9UNZ2-5|NSF1C_HUMAN	NSFL1C	22.3	R	0
AFTGFIVEADTPGIQIGR	tr|Q5T4U5|Q5T4U5_HUMAN	ACADM	83.48	R	0
AFTHTAQYDEAISDYFR	sp|P31939|PUR9_HUMAN	ATIC	57.21	R	0
AFTKPEEACSF	tr|C9JZG2|C9JZG2_HUMAN	GART	46.09	U	1
AFTKPEEACSFILSADFPALVVK	sp|P22102|PUR2_HUMAN	GART	104.25	R	1
AFTLVSAVER	sp|Q8WUH2|TGFA1_HUMAN	TGFBRAP1	60.36	U	0
AFTNENDQAK	sp|Q8NI77|KI18A_HUMAN	KIF18A	20.21	U	0
AFTNTSQLTVHQR	sp|Q9P2J8|ZN624_HUMAN	ZNF624	25.61	R	0
AFTPFSGPK	sp|P12955|PEPD_HUMAN	PEPD	52.25	R	0
AFTQCNQLK	sp|Q9NPC7|MYNN_HUMAN	MYNN	33.91	R	0
AFTQSSTLR	tr|A0A0C4DFM2|A0A0C4DFM2_HUMAN	ZNF574	22.22	R	0
AFTQSTNLIK	sp|Q9UEG4|ZN629_HUMAN	ZNF629	50.39	U	0
AFTSTLEK	sp|Q8IYS2-2|K2013_HUMAN	KIAA2013	43.48	R	0
AFTSWTANTGIEACR	sp|Q15067-2|ACOX1_HUMAN	ACOX1	52.48	R	0
AFTTSASLTR	sp|Q96PQ6|ZN317_HUMAN	ZNF317	30.81	R	0
AFTVVQPTFR	sp|Q8NCE0|SEN2_HUMAN	TSEN2	54.07	R	0
AFTYINLDK	sp|P02786|TFR1_HUMAN	TFRC	64.12	R	0
AFVAGLLLGK	sp|Q15573|TAF1A_HUMAN	TAF1A	90.68	R	0
AFVAIGDYNGHVGLGVK	sp|P15880|RS2_HUMAN	RPS2	68.87	R	0
[truncated: 127,680 more rows]
