# Supplementary material for: Sample multiplexing-based targeted pathway proteomics with real-time analytics reveals the impact of genetic variation on protein expression
Source: Nat Commun. 2023 Feb 2;14:555. doi: 10.1038/s41467-023-36269-7 (PMC9894840; doi:10.1038/s41467-023-36269-7)
Supplement: Supplementary file 11 — Source Data [file 41467_2023_36269_MOESM11_ESM.xlsx]

## Sheet: Fig_1e
dilution	gradient	mean_peptides	sd_peptides	method	amt (fmol)
1x	60	12	0	GoDig	19.05
1x	90	12	0	GoDig	19.05
1x	90	11.5	0.707107	RTS	19.05
1x	60	10.5	0.707107	RTS	19.05
5x	60	12	0	GoDig	3.81
5x	90	12	0	GoDig	3.81
5x	90	9.5	0.707107	RTS	3.81
5x	60	9	1.41421	RTS	3.81
15x	60	12	0	GoDig	1.27
15x	90	12	0	GoDig	1.27
15x	90	9	1.41421	RTS	1.27
15x	60	9.5	0.707107	RTS	1.27
25x	60	12	0	GoDig	0.76
25x	90	12	0	GoDig	0.76
25x	90	8	0	RTS	0.76
25x	60	6	0	RTS	0.76
50x	60	11.5	0.707107	GoDig	0.38
50x	90	12	0	GoDig	0.38
50x	90	6	0	RTS	0.38
50x	60	4	0	RTS	0.38
75x	60	11.5	0.707107	GoDig	0.25
75x	90	12	0	GoDig	0.25
75x	90	3	0	RTS	0.25
75x	60	2.5	2.12132	RTS	0.25
100x	60	11	0	GoDig	0.19
100x	90	12	0	GoDig	0.19
100x	90	3.5	0.707107	RTS	0.19
100x	60	3	2.12132	RTS	0.19
125x	60	11	0	GoDig	0.15
125x	90	11	0	GoDig	0.15
125x	90	1.5	0.707107	RTS	0.15
125x	60	1	0	RTS	0.15
250x	60	10	0	GoDig	0.08
250x	90	11	0	GoDig	0.08
500x	60	8	0	GoDig	0.04
500x	90	7.5	0.707107	GoDig	0.04
625x	60	6	1.41421	GoDig	0.03
625x	90	6.5	0.707107	GoDig	0.03
1000x	60	3	1.41421	GoDig	0.02
1000x	90	3	0	GoDig	0.02

## Sheet: Fig_1f
dilution	gradient	TheoRatio	max_channel_amt	mean_ratio	sd_ratio	sem_ratio	p-value (compared to the respective ratio 1)
1x	90	1	19.05	1	0.0744625	0.042991	NA
1x	90	2	19.05	2.22625	0.0636123	0.0367266	3.23809e-05
1x	90	4	19.05	4.11333	0.0346306	0.019994	1.37825e-05
1x	60	1	19.05	1	0.0651547	0.0376171	NA
1x	60	2	19.05	2.22107	0.0570331	0.0329281	1.92969e-05
1x	60	4	19.05	4.15462	0.0578573	0.0334039	4.58618e-07
5x	90	1	3.81	1	0.0821161	0.0474097	NA
5x	90	2	3.81	2.22855	0.0506864	0.0292638	0.00010001
5x	90	4	3.81	4.2084	0.0198938	0.0114857	0.000101966
5x	60	1	3.81	1	0.0839445	0.0484654	NA
5x	60	2	3.81	2.17183	0.0454459	0.0262382	0.000191854
5x	60	4	3.81	4.02425	0.0736041	0.0424954	1.48707e-06
25x	90	1	0.76	1	0.0374334	0.0216122	NA
25x	90	2	0.76	2.19703	0.063764	0.0368142	5.69659e-05
25x	90	4	0.76	4.07283	0.0880482	0.0508347	3.28328e-05
25x	60	1	0.76	1	0.0581749	0.0335873	NA
25x	60	2	0.76	2.21157	0.0550276	0.0317702	1.29434e-05
25x	60	4	0.76	4.09613	0.0200978	0.0116035	2.26048e-05
125x	90	1	0.15	1	0.0552679	0.031909	NA
125x	90	2	0.15	2.23919	0.0388447	0.022427	1.57768e-05
125x	90	4	0.15	4.06997	0.00242127	0.00139792	0.000105022
125x	60	1	0.15	1	0.0599151	0.034592	NA
125x	60	2	0.15	2.25749	0.0564267	0.032578	1.2505e-05
125x	60	4	0.15	4.13013	0.079914	0.0461384	1.62161e-06
625x	90	1	0.03	1	0.106035	0.0612194	NA
625x	90	2	0.03	2.07667	0.020444	0.0118033	0.00241458
625x	90	4	0.03	3.72881	0.040223	0.0232227	0.000106261
625x	60	1	0.03	1	0.11733	0.0677403	NA
625x	60	2	0.03	2.1077	0.0342657	0.0197833	0.00201082
625x	60	4	0.03	3.98748	0.0795866	0.0459494	1.14959e-05
1000x	90	1	0.02	1	0.0727561	0.0420058	NA
1000x	90	2	0.02	2.00012	0.0149905	0.0086548	0.00120604
1000x	90	4	0.02	3.78388	0.15619	0.0901761	0.000152157
1000x	60	1	0.02	1	0.169451	0.0978324	NA
1000x	60	2	0.02	1.86436	0.050501	0.0291567	0.00818476
1000x	60	4	0.02	3.40842	0.0880373	0.0508284	0.000207054

## Sheet: Fig_2d
category	tota_targets	method	unique_rep1	overlap	unique_rep2
apoptosis	59	GoDig	1	54	0
apoptosis	59	RTS1	6	8	3
kinase	100	GoDig	3	93	1
kinase	100	RTS1	7	15	3
p53	47	GoDig	2	39	2
p53	47	RTS1	3	8	3
proteolysis	100	GoDig	6	86	2
proteolysis	100	RTS1	8	24	2

## Sheet: Fig_2f
GeneSymbol	cell	ratio_GoDig	ratio_RTS	category
STK26	RPE1	0.485582	0.530493	100kinase
STK26	U2OS	0.733986	0.690139	100kinase
STK26	HEK293T	2.62627	2.666	100kinase
STK26	HCT116	0.737537	0.713752	100kinase
PTK2	RPE1	1.01329	1.0835	100kinase
PTK2	U2OS	1.06329	1.12568	100kinase
PTK2	HEK293T	0.703414	0.556258	100kinase
PTK2	HCT116	1.26074	1.31904	100kinase
LIMK1	RPE1	1.18744	1.19958	100kinase
LIMK1	U2OS	1.22108	1.35028	100kinase
LIMK1	HEK293T	0.714219	0.528579	100kinase
LIMK1	HCT116	0.920818	1.02236	100kinase
CAMK2D	RPE1	1.70001	1.91284	100kinase
CAMK2D	U2OS	0.74601	0.703546	100kinase
CAMK2D	HEK293T	0.688765	0.548817	100kinase
CAMK2D	HCT116	1.01299	1.08737	100kinase
CDK2	RPE1	0.419121	0.495756	100kinase
CDK2	U2OS	0.801779	0.900756	100kinase
CDK2	HEK293T	1.82521	1.53214	100kinase
CDK2	HCT116	1.21501	1.22062	100kinase
EEF2K	RPE1	1.58271	1.63481	100kinase
EEF2K	U2OS	0.476893	0.515233	100kinase
EEF2K	HEK293T	0.792492	0.692472	100kinase
EEF2K	HCT116	1.33846	1.36788	100kinase
MAP2K7	RPE1	0.523373	NA	100kinase
MAP2K7	U2OS	0.6218	NA	100kinase
MAP2K7	HEK293T	1.83002	NA	100kinase
MAP2K7	HCT116	1.29117	NA	100kinase
IKBKB	RPE1	1.84764	2.0257	100kinase
IKBKB	U2OS	0.785431	0.793199	100kinase
IKBKB	HEK293T	0.993103	0.876218	100kinase
IKBKB	HCT116	0.582798	0.578973	100kinase
CASK	RPE1	0.634748	0.673723	100kinase
CASK	U2OS	1.42256	1.52656	100kinase
CASK	HEK293T	1.12371	1.00807	100kinase
CASK	HCT116	0.902217	0.885277	100kinase
GAK	RPE1	0.883032	1.01571	100kinase
GAK	U2OS	0.406019	0.332518	100kinase
GAK	HEK293T	1.24468	1.12028	100kinase
GAK	HCT116	1.68862	1.80302	100kinase
CHUK	RPE1	0.703521	0.738382	100kinase
CHUK	U2OS	0.6338	0.641086	100kinase
CHUK	HEK293T	1.20432	1.09325	100kinase
CHUK	HCT116	1.60952	1.6826	100kinase
TRIM24	RPE1	0.552129	0.538084	100kinase
TRIM24	U2OS	0.55136	0.586677	100kinase
TRIM24	HEK293T	2.60114	2.47518	100kinase
TRIM24	HCT116	0.870549	0.907635	100kinase
PDPK1	RPE1	1.00521	1.06008	100kinase
PDPK1	U2OS	0.819179	0.866484	100kinase
PDPK1	HEK293T	1.306	1.12117	100kinase
PDPK1	HCT116	0.902372	0.961699	100kinase
MAP3K7	RPE1	0.685988	0.897973	100kinase
MAP3K7	U2OS	0.828067	0.956555	100kinase
MAP3K7	HEK293T	1.64629	1.25742	100kinase
MAP3K7	HCT116	0.964349	0.908888	100kinase
BUB1	RPE1	0.680613	0.681204	100kinase
BUB1	U2OS	1.05548	1.07564	100kinase
BUB1	HEK293T	1.35464	1.23452	100kinase
BUB1	HCT116	0.9669	1.05129	100kinase
BUB1B	RPE1	0.900947	0.818443	100kinase
BUB1B	U2OS	0.852735	0.809773	100kinase
BUB1B	HEK293T	1.20595	1.13669	100kinase
BUB1B	HCT116	1.05947	1.27549	100kinase
ROCK2	RPE1	0.659284	0.847544	100kinase
ROCK2	U2OS	1.21793	1.21427	100kinase
ROCK2	HEK293T	0.85751	0.768149	100kinase
ROCK2	HCT116	1.34019	1.2119	100kinase
RPS6KA4	RPE1	1.12862	1.61687	100kinase
RPS6KA4	U2OS	0.702145	0.636852	100kinase
RPS6KA4	HEK293T	0.931118	0.446897	100kinase
RPS6KA4	HCT116	1.28643	1.58035	100kinase
MAP4K4	RPE1	1.07727	1.03419	100kinase
MAP4K4	U2OS	0.94818	0.978201	100kinase
MAP4K4	HEK293T	0.942383	0.970819	100kinase
MAP4K4	HCT116	1.03546	1.01749	100kinase
LATS1	RPE1	0.863839	0.879157	100kinase
LATS1	U2OS	0.812898	0.814613	100kinase
LATS1	HEK293T	1.81138	1.7577	100kinase
LATS1	HCT116	0.688922	0.705395	100kinase
PAK4	RPE1	0.620209	0.752509	100kinase
PAK4	U2OS	1.25151	1.2157	100kinase
PAK4	HEK293T	1.07927	0.896883	100kinase
PAK4	HCT116	1.10812	1.1721	100kinase
EGFR	RPE1	2.81188	3.38148	100kinase
EGFR	U2OS	0.38364	0.176715	100kinase
EGFR	HEK293T	0.340315	0.236031	100kinase
EGFR	HCT116	1.29137	1.55611	100kinase
LYN	RPE1	0.620773	NA	100kinase
LYN	U2OS	0.566426	NA	100kinase
LYN	HEK293T	1.14146	NA	100kinase
LYN	HCT116	1.95142	NA	100kinase
MET	RPE1	2.53152	NA	100kinase
MET	U2OS	0.466156	NA	100kinase
MET	HEK293T	0.288021	NA	100kinase
MET	HCT116	1.41346	NA	100kinase
BCR	RPE1	1.53936	1.77639	100kinase
BCR	U2OS	0.321385	0.189389	100kinase
BCR	HEK293T	1.56343	1.58302	100kinase
BCR	HCT116	0.853684	0.862482	100kinase
CDK4	RPE1	0.581684	0.563736	100kinase
CDK4	U2OS	0.48508	0.461521	100kinase
CDK4	HEK293T	3.73571	3.81975	100kinase
CDK4	HCT116	0.503833	0.52271	100kinase
SRC	RPE1	0.965399	1.06865	100kinase
SRC	U2OS	1.01692	1.04564	100kinase
SRC	HEK293T	0.718676	0.589957	100kinase
SRC	HCT116	1.34861	1.37669	100kinase
FER	RPE1	0.682518	0.849758	100kinase
FER	U2OS	0.786747	0.845146	100kinase
FER	HEK293T	0.761825	0.572612	100kinase
FER	HCT116	2.03678	1.99331	100kinase
EIF2AK2	RPE1	0.88763	0.915889	100kinase
EIF2AK2	U2OS	1.09426	1.10837	100kinase
EIF2AK2	HEK293T	0.922953	0.862682	100kinase
EIF2AK2	HCT116	1.10477	1.12649	100kinase
CSNK2A2	RPE1	0.616409	0.667298	100kinase
CSNK2A2	U2OS	1.10306	1.09438	100kinase
CSNK2A2	HEK293T	1.28616	1.20221	100kinase
CSNK2A2	HCT116	1.05757	1.07976	100kinase
JAK1	RPE1	1.49093	1.60211	100kinase
JAK1	U2OS	0.837584	0.861045	100kinase
JAK1	HEK293T	1.12622	0.988636	100kinase
JAK1	HCT116	0.64437	0.663016	100kinase
BRD2	RPE1	0.429654	0.524253	100kinase
BRD2	U2OS	0.501579	0.489814	100kinase
BRD2	HEK293T	2.38389	2.27753	100kinase
BRD2	HCT116	1.21762	1.16283	100kinase
MAPK1	RPE1	0.918309	0.837029	100kinase
MAPK1	U2OS	1.42211	1.60461	100kinase
MAPK1	HEK293T	0.954379	0.857726	100kinase
MAPK1	HCT116	0.762691	0.802456	100kinase
EPHA2	RPE1	2.30291	2.17463	100kinase
EPHA2	U2OS	1.0383	1.10244	100kinase
EPHA2	HEK293T	0.158488	0.108154	100kinase
EPHA2	HCT116	1.0455	1.14495	100kinase
AXL	RPE1	2.44542	3.70154	100kinase
AXL	U2OS	1.20337	1.5694	100kinase
AXL	HEK293T	0.48351	0.0766592	100kinase
AXL	HCT116	0.431847	0.258332	100kinase
AKT1	RPE1	1.73706	1.76943	100kinase
AKT1	U2OS	0.536148	0.570076	100kinase
AKT1	HEK293T	0.776411	0.655216	100kinase
AKT1	HCT116	1.14416	1.22576	100kinase
TTK	RPE1	0.792825	0.816193	100kinase
TTK	U2OS	0.696278	0.661693	100kinase
TTK	HEK293T	1.95955	2.00495	100kinase
TTK	HCT116	0.78543	0.772746	100kinase
CSK	RPE1	0.997601	1.02401	100kinase
CSK	U2OS	0.705225	0.72726	100kinase
CSK	HEK293T	1.54831	1.43705	100kinase
CSK	HCT116	0.844693	0.878625	100kinase
ABL2	RPE1	0.712211	0.636273	100kinase
ABL2	U2OS	1.13866	1.71564	100kinase
ABL2	HEK293T	1.65135	1.1185	100kinase
ABL2	HCT116	0.649589	0.701976	100kinase
MAPK9	RPE1	1.07759	0.931591	100kinase
MAPK9	U2OS	0.536552	0.656443	100kinase
MAPK9	HEK293T	1.69496	1.53317	100kinase
MAPK9	HCT116	0.860985	0.975129	100kinase
CDK8	RPE1	0.629374	0.616227	100kinase
CDK8	U2OS	0.896948	0.841521	100kinase
CDK8	HEK293T	1.2194	1.12638	100kinase
CDK8	HCT116	1.33165	1.52874	100kinase
CLK1	RPE1	0.609548	0.610699	100kinase
CLK1	U2OS	1.31064	1.44795	100kinase
CLK1	HEK293T	1.08583	0.968268	100kinase
CLK1	HCT116	1.06134	1.06135	100kinase
GSK3A	RPE1	0.673823	0.694266	100kinase
GSK3A	U2OS	0.747531	0.78733	100kinase
GSK3A	HEK293T	1.56176	1.47423	100kinase
GSK3A	HCT116	1.13654	1.13617	100kinase
GSK3B	RPE1	0.86783	0.955495	100kinase
GSK3B	U2OS	1.23092	1.24607	100kinase
GSK3B	HEK293T	1.1821	1.07687	100kinase
GSK3B	HCT116	0.759579	0.75391	100kinase
CDK7	RPE1	0.563356	0.558771	100kinase
CDK7	U2OS	1.07521	1.21728	100kinase
CDK7	HEK293T	1.10621	0.994254	100kinase
CDK7	HCT116	1.33941	1.31919	100kinase
CDK9	RPE1	0.506784	0.561349	100kinase
CDK9	U2OS	0.967598	1.09277	100kinase
CDK9	HEK293T	1.13594	0.828801	100kinase
CDK9	HCT116	1.5246	1.67955	100kinase
PLK1	RPE1	0.801871	0.76248	100kinase
PLK1	U2OS	0.710012	0.769086	100kinase
PLK1	HEK293T	1.5105	1.2343	100kinase
PLK1	HCT116	1.06958	1.29673	100kinase
PRKAA2	RPE1	0.466962	0.546976	100kinase
PRKAA2	U2OS	0.480093	0.580895	100kinase
PRKAA2	HEK293T	4.41515	4.17963	100kinase
PRKAA2	HCT116	0.455958	0.338598	100kinase
SRPK2	RPE1	0.752042	0.737314	100kinase
SRPK2	U2OS	1.07159	1.09625	100kinase
SRPK2	HEK293T	1.31528	1.20107	100kinase
SRPK2	HCT116	0.904122	0.995718	100kinase
PRKDC	RPE1	0.456111	0.756543	100kinase
PRKDC	U2OS	0.944932	0.983329	100kinase
PRKDC	HEK293T	1.31613	1.11156	100kinase
PRKDC	HCT116	1.43502	1.17476	100kinase
CDK6	RPE1	0.561409	0.551464	100kinase
CDK6	U2OS	2.32756	2.86757	100kinase
CDK6	HEK293T	0.636316	0.630256	100kinase
CDK6	HCT116	0.898553	0.669253	100kinase
CDK5	RPE1	0.885055	0.853883	100kinase
CDK5	U2OS	0.415576	0.314206	100kinase
CDK5	HEK293T	2.46173	2.83103	100kinase
CDK5	HCT116	0.74904	0.7412	100kinase
ACVR1	RPE1	1.1371	1.30583	100kinase
ACVR1	U2OS	1.47838	1.38387	100kinase
ACVR1	HEK293T	0.436378	0.281346	100kinase
ACVR1	HCT116	1.09859	1.25722	100kinase
PRKCD	RPE1	0.513778	0.485376	100kinase
PRKCD	U2OS	0.74852	0.713597	100kinase
PRKCD	HEK293T	1.31028	1.325	100kinase
PRKCD	HCT116	1.61615	1.70384	100kinase
MAPK7	RPE1	0.910814	0.973662	100kinase
MAPK7	U2OS	1.16473	1.2911	100kinase
MAPK7	HEK293T	1.45197	1.3876	100kinase
MAPK7	HCT116	0.576955	0.47962	100kinase
PAK2	RPE1	1.15437	1.29019	100kinase
PAK2	U2OS	0.888299	0.883211	100kinase
PAK2	HEK293T	0.737697	0.64384	100kinase
PAK2	HCT116	1.26324	1.25613	100kinase
STK3	RPE1	0.59398	0.680761	100kinase
STK3	U2OS	1.13076	1.10327	100kinase
STK3	HEK293T	1.46622	1.25564	100kinase
STK3	HCT116	0.909796	1.00598	100kinase
PTK7	RPE1	0.982671	1.01463	100kinase
PTK7	U2OS	1.05183	1.12317	100kinase
PTK7	HEK293T	0.74001	0.58652	100kinase
PTK7	HCT116	1.2602	1.35621	100kinase
PRPF4B	RPE1	0.872969	0.776048	100kinase
PRPF4B	U2OS	0.773998	0.597154	100kinase
PRPF4B	HEK293T	1.32652	1.54861	100kinase
PRPF4B	HCT116	1.07006	1.21358	100kinase
ATR	RPE1	0.625553	0.689162	100kinase
ATR	U2OS	0.625578	0.567421	100kinase
ATR	HEK293T	1.71531	1.55534	100kinase
ATR	HCT116	1.23214	1.36493	100kinase
DYRK1A	RPE1	1.01707	NA	100kinase
DYRK1A	U2OS	0.497477	NA	100kinase
DYRK1A	HEK293T	1.42521	NA	100kinase
DYRK1A	HCT116	1.18123	NA	100kinase
BRD3	RPE1	1.13101	1.08268	100kinase
BRD3	U2OS	0.753318	0.837733	100kinase
BRD3	HEK293T	1.59294	2.35821	100kinase
BRD3	HCT116	0.65267	0.248201	100kinase
PDK2	RPE1	0.69921	0.607274	100kinase
PDK2	U2OS	0.784284	1.12106	100kinase
PDK2	HEK293T	1.19864	1.33584	100kinase
PDK2	HCT116	1.40046	1.00817	100kinase
PDK3	RPE1	0.279053	0.331977	100kinase
PDK3	U2OS	0.60366	0.644448	100kinase
PDK3	HEK293T	3.5854	3.85164	100kinase
PDK3	HCT116	0.763824	0.57734	100kinase
MYLK	RPE1	12.3801	16.1635	100kinase
MYLK	U2OS	0.31471	0.228044	100kinase
MYLK	HEK293T	0.191385	0.141798	100kinase
MYLK	HCT116	0.125472	0.12751	100kinase
DDR2	RPE1	3.34643	9.03975	100kinase
DDR2	U2OS	0.841363	0.609795	100kinase
DDR2	HEK293T	0.450589	0.110807	100kinase
DDR2	HCT116	0.421129	0.140134	100kinase
AAK1	RPE1	1.35025	1.44584	100kinase
AAK1	U2OS	1.62886	1.747	100kinase
AAK1	HEK293T	0.697039	0.606471	100kinase
AAK1	HCT116	0.526021	0.482721	100kinase
PKN3	RPE1	0.715612	0.533022	100kinase
PKN3	U2OS	0.67265	0.487045	100kinase
PKN3	HEK293T	1.35529	1.2712	100kinase
PKN3	HCT116	1.36726	2.10063	100kinase
MARK2	RPE1	0.77525	0.767697	100kinase
MARK2	U2OS	0.740769	0.717541	100kinase
MARK2	HEK293T	1.41816	1.38745	100kinase
MARK2	HCT116	1.14159	1.20755	100kinase
PXK	RPE1	1.2663	1.71507	100kinase
PXK	U2OS	0.879579	0.778723	100kinase
PXK	HEK293T	1.18027	1.0648	100kinase
PXK	HCT116	0.722651	0.606721	100kinase
TLK2	RPE1	0.565938	0.573713	100kinase
TLK2	U2OS	1.18702	1.11046	100kinase
TLK2	HEK293T	1.25495	1.19158	100kinase
TLK2	HCT116	1.06975	1.19598	100kinase
MINK1	RPE1	0.916972	1.04154	100kinase
MINK1	U2OS	0.569934	0.485544	100kinase
MINK1	HEK293T	1.05286	0.866547	100kinase
MINK1	HCT116	1.59043	1.82995	100kinase
MLKL	RPE1	2.08456	2.11101	100kinase
MLKL	U2OS	0.80146	0.732421	100kinase
MLKL	HEK293T	0.156908	0.109663	100kinase
MLKL	HCT116	1.4742	1.65456	100kinase
COQ8A	RPE1	0.397294	0.315003	100kinase
COQ8A	U2OS	0.743761	0.514039	100kinase
COQ8A	HEK293T	2.20773	3.83589	100kinase
COQ8A	HCT116	1.05655	0.738575	100kinase
AURKB	RPE1	0.698735	0.641739	100kinase
AURKB	U2OS	0.810751	0.698191	100kinase
AURKB	HEK293T	1.54733	1.67249	100kinase
AURKB	HCT116	1.04347	1.14964	100kinase
ARAF	RPE1	0.931007	NA	100kinase
ARAF	U2OS	1.17926	NA	100kinase
ARAF	HEK293T	1.22863	NA	100kinase
ARAF	HCT116	0.705732	NA	100kinase
PBK	RPE1	0.891478	0.708261	100kinase
PBK	U2OS	1.60099	2.04455	100kinase
PBK	HEK293T	0.505248	0.398341	100kinase
PBK	HCT116	1.15978	1.20457	100kinase
SCYL1	RPE1	1.10525	1.18131	100kinase
SCYL1	U2OS	0.713917	0.736482	100kinase
SCYL1	HEK293T	1.11833	0.998321	100kinase
SCYL1	HCT116	1.09273	1.11346	100kinase
SMG1	RPE1	0.726995	0.863293	100kinase
SMG1	U2OS	1.13927	1.12992	100kinase
SMG1	HEK293T	1.27122	1.05536	100kinase
SMG1	HCT116	0.906653	0.961485	100kinase
PASK	RPE1	0.682173	NA	100kinase
PASK	U2OS	0.848831	NA	100kinase
PASK	HEK293T	1.28745	NA	100kinase
PASK	HCT116	1.24875	NA	100kinase
SRPK1	RPE1	0.496906	0.69249	100kinase
SRPK1	U2OS	0.668017	0.837852	100kinase
SRPK1	HEK293T	1.81993	1.4205	100kinase
SRPK1	HCT116	1.27471	1.12544	100kinase
PIK3R4	RPE1	0.948765	1.04909	100kinase
PIK3R4	U2OS	0.762219	0.792116	100kinase
PIK3R4	HEK293T	1.31731	1.16073	100kinase
PIK3R4	HCT116	1.01075	1.01633	100kinase
EIF2AK1	RPE1	0.735731	0.430345	100kinase
EIF2AK1	U2OS	0.90093	0.763008	100kinase
EIF2AK1	HEK293T	1.22394	1.645	100kinase
EIF2AK1	HCT116	1.18026	1.3965	100kinase
STK33	RPE1	1.78829	1.56085	100kinase
STK33	U2OS	0.621926	0.747946	100kinase
STK33	HEK293T	0.866039	0.964826	100kinase
STK33	HCT116	0.900183	0.820992	100kinase
PRKD2	RPE1	0.755073	0.554424	100kinase
PRKD2	U2OS	1.42398	1.25442	100kinase
PRKD2	HEK293T	0.900511	0.829217	100kinase
PRKD2	HCT116	0.979688	1.49517	100kinase
SLK	RPE1	1.25086	1.35954	100kinase
SLK	U2OS	0.69666	0.778822	100kinase
SLK	HEK293T	1.76717	1.50875	100kinase
SLK	HCT116	0.515298	0.518721	100kinase
TAOK3	RPE1	1.43484	1.77319	100kinase
TAOK3	U2OS	0.761471	0.661059	100kinase
TAOK3	HEK293T	1.00412	0.9192	100kinase
TAOK3	HCT116	0.862246	0.813918	100kinase
EIF2AK4	RPE1	1.19731	1.27436	100kinase
EIF2AK4	U2OS	1.00252	1.00866	100kinase
EIF2AK4	HEK293T	0.83223	0.732017	100kinase
EIF2AK4	HCT116	0.984621	1.02195	100kinase
STK39	RPE1	0.875709	0.928253	100kinase
STK39	U2OS	0.256843	0.50007	100kinase
STK39	HEK293T	0.423798	0.547147	100kinase
STK39	HCT116	3.99968	2.62402	100kinase
TBK1	RPE1	0.703907	0.814514	100kinase
TBK1	U2OS	0.757686	0.873232	100kinase
TBK1	HEK293T	1.1149	0.996043	100kinase
TBK1	HCT116	1.52746	1.35894	100kinase
NRBP1	RPE1	1.01046	0.960637	100kinase
NRBP1	U2OS	1.33174	1.37601	100kinase
NRBP1	HEK293T	0.855987	0.832425	100kinase
NRBP1	HCT116	0.839347	0.874991	100kinase
HSPB8	RPE1	1.09246	1.08505	100kinase
HSPB8	U2OS	5.39665	6.01665	100kinase
HSPB8	HEK293T	0.087981	0.0485813	100kinase
HSPB8	HCT116	0.197778	0.161777	100kinase
TAOK2	RPE1	0.92506	0.998481	100kinase
TAOK2	U2OS	0.764616	0.724488	100kinase
TAOK2	HEK293T	1.24832	1.14137	100kinase
TAOK2	HCT116	1.09486	1.16761	100kinase
TRIM33	RPE1	0.705603	0.719874	100kinase
TRIM33	U2OS	0.891319	0.911548	100kinase
TRIM33	HEK293T	1.3894	1.5769	100kinase
TRIM33	HCT116	1.07607	0.890564	100kinase
AKT3	RPE1	1.403	1.71495	100kinase
AKT3	U2OS	1.26875	1.2315	100kinase
AKT3	HEK293T	1.18351	1.28166	100kinase
AKT3	HCT116	0.337917	0.144346	100kinase
TRRAP	RPE1	0.611685	NA	100kinase
TRRAP	U2OS	0.93492	NA	100kinase
TRRAP	HEK293T	1.53222	NA	100kinase
TRRAP	HCT116	1.02668	NA	100kinase
CDC42BPB	RPE1	1.20548	1.25718	100kinase
CDC42BPB	U2OS	0.876376	0.877367	100kinase
CDC42BPB	HEK293T	0.866175	0.737959	100kinase
CDC42BPB	HCT116	1.07185	1.1724	100kinase
TP53	RPE1	0.151633	0.0815888	59apoptosis
TP53	U2OS	0.263018	0.119772	59apoptosis
TP53	HEK293T	15.6109	29.0996	59apoptosis
TP53	HCT116	0.100704	0.088299	59apoptosis
DFFB	RPE1	0.450127	0.363202	59apoptosis
DFFB	U2OS	0.414327	0.228753	59apoptosis
DFFB	HEK293T	2.06574	2.31073	59apoptosis
DFFB	HCT116	1.54819	1.88641	59apoptosis
PPP3R1	RPE1	0.92413	1.13636	59apoptosis
PPP3R1	U2OS	0.846563	0.869105	59apoptosis
PPP3R1	HEK293T	0.869246	0.579048	59apoptosis
PPP3R1	HCT116	1.41023	1.53762	59apoptosis
PIK3R3	RPE1	1.78395	2.06892	59apoptosis
PIK3R3	U2OS	1.18777	0.985978	59apoptosis
PIK3R3	HEK293T	0.262117	0.311362	59apoptosis
PIK3R3	HCT116	1.07121	1.00241	59apoptosis
MYD88	RPE1	1.72145	1.32421	59apoptosis
MYD88	U2OS	1.01037	1.1849	59apoptosis
MYD88	HEK293T	0.346768	0.328897	59apoptosis
MYD88	HCT116	1.16577	1.3594	59apoptosis
TNFRSF10A	RPE1	0.303308	0.592416	59apoptosis
TNFRSF10A	U2OS	0.108213	0.210768	59apoptosis
TNFRSF10A	HEK293T	0.222586	0.2313	59apoptosis
TNFRSF10A	HCT116	12.3292	6.92942	59apoptosis
DFFA	RPE1	0.541192	0.557994	59apoptosis
DFFA	U2OS	0.755643	0.781033	59apoptosis
DFFA	HEK293T	2.04668	1.94852	59apoptosis
DFFA	HCT116	0.949551	0.962213	59apoptosis
PIK3R2	RPE1	1.27963	1.548	59apoptosis
PIK3R2	U2OS	0.790353	0.50071	59apoptosis
PIK3R2	HEK293T	0.921661	0.872922	59apoptosis
PIK3R2	HCT116	1.04019	1.23256	59apoptosis
APAF1	RPE1	1.26358	1.40133	59apoptosis
APAF1	U2OS	0.797709	0.82043	59apoptosis
APAF1	HEK293T	1.3548	1.25645	59apoptosis
APAF1	HCT116	0.669631	0.621777	59apoptosis
TNFRSF10B	RPE1	1.25086	1.82471	59apoptosis
TNFRSF10B	U2OS	1.04187	0.663547	59apoptosis
TNFRSF10B	HEK293T	0.700841	0.47944	59apoptosis
TNFRSF10B	HCT116	1.04638	1.30345	59apoptosis
IKBKB	RPE1	1.89569	2.0257	59apoptosis
IKBKB	U2OS	0.824849	0.793199	59apoptosis
IKBKB	HEK293T	0.980376	0.876218	59apoptosis
IKBKB	HCT116	0.532847	0.578973	59apoptosis
CHUK	RPE1	0.726378	0.738382	59apoptosis
CHUK	U2OS	0.662914	0.641086	59apoptosis
CHUK	HEK293T	1.16609	1.09325	59apoptosis
CHUK	HCT116	1.5745	1.6826	59apoptosis
ENDOD1	RPE1	1.43746	1.76584	59apoptosis
ENDOD1	U2OS	0.977961	0.861075	59apoptosis
ENDOD1	HEK293T	0.512498	0.314549	59apoptosis
ENDOD1	HCT116	1.19176	1.35772	59apoptosis
AIFM1	RPE1	0.436055	0.529934	59apoptosis
AIFM1	U2OS	0.497475	0.533176	59apoptosis
AIFM1	HEK293T	3.41623	3.0313	59apoptosis
AIFM1	HCT116	0.742609	0.73308	59apoptosis
CAPN1	RPE1	0.881313	0.911647	59apoptosis
CAPN1	U2OS	0.677914	0.710004	59apoptosis
CAPN1	HEK293T	0.462385	0.410801	59apoptosis
CAPN1	HCT116	2.50528	2.50584	59apoptosis
PRKAR1A	RPE1	1.09053	1.67456	59apoptosis
PRKAR1A	U2OS	0.851794	0.560168	59apoptosis
PRKAR1A	HEK293T	0.953536	0.608772	59apoptosis
PRKAR1A	HCT116	1.11564	1.38427	59apoptosis
PRKAR2A	RPE1	0.842594	0.998497	59apoptosis
PRKAR2A	U2OS	0.812899	0.891816	59apoptosis
PRKAR2A	HEK293T	2.39161	1.95233	59apoptosis
PRKAR2A	HCT116	0.424446	0.436056	59apoptosis
PPP3CB	RPE1	1.03651	1.28097	59apoptosis
PPP3CB	U2OS	1.14238	1.11015	59apoptosis
PPP3CB	HEK293T	0.590313	0.608892	59apoptosis
PPP3CB	HCT116	1.30427	1.06481	59apoptosis
PRKACA	RPE1	1.32211	1.31248	59apoptosis
PRKACA	U2OS	0.614131	0.584666	59apoptosis
PRKACA	HEK293T	1.17879	1.20235	59apoptosis
PRKACA	HCT116	0.958261	0.981106	59apoptosis
CAPN2	RPE1	2.04075	1.9319	59apoptosis
CAPN2	U2OS	1.22141	1.20977	59apoptosis
CAPN2	HEK293T	0.275246	0.297947	59apoptosis
CAPN2	HCT116	0.854922	0.898984	59apoptosis
NFKB1	RPE1	0.886126	0.963678	59apoptosis
NFKB1	U2OS	1.14078	1.22723	59apoptosis
NFKB1	HEK293T	0.64866	0.559984	59apoptosis
NFKB1	HCT116	1.40334	1.34316	59apoptosis
PRKACB	RPE1	0.944883	1.38455	59apoptosis
PRKACB	U2OS	0.502731	0.60099	59apoptosis
PRKACB	HEK293T	0.948225	0.944579	59apoptosis
PRKACB	HCT116	1.81378	1.15433	59apoptosis
FAS	RPE1	1.86187	2.07568	59apoptosis
FAS	U2OS	1.56807	1.60125	59apoptosis
FAS	HEK293T	0.398899	0.293343	59apoptosis
FAS	HCT116	0.556261	0.54601	59apoptosis
PIK3R1	RPE1	0.880274	0.740553	59apoptosis
PIK3R1	U2OS	0.959044	1.14376	59apoptosis
PIK3R1	HEK293T	1.25036	1.19605	59apoptosis
PIK3R1	HCT116	0.930416	0.952356	59apoptosis
PRKAR1B	RPE1	1.91446	2.95531	59apoptosis
PRKAR1B	U2OS	0.43227	0.114508	59apoptosis
PRKAR1B	HEK293T	1.08423	1.17575	59apoptosis
PRKAR1B	HCT116	0.841396	0.682876	59apoptosis
PRKAR2B	RPE1	0.915868	0.90085	59apoptosis
PRKAR2B	U2OS	1.04386	1.11974	59apoptosis
PRKAR2B	HEK293T	1.39484	1.33585	59apoptosis
PRKAR2B	HCT116	0.706444	0.699908	59apoptosis
AKT1	RPE1	1.70236	1.76943	59apoptosis
AKT1	U2OS	0.602519	0.570076	59apoptosis
AKT1	HEK293T	0.747051	0.655216	59apoptosis
AKT1	HCT116	1.11724	1.22576	59apoptosis
AKT2	RPE1	1.4564	1.50061	59apoptosis
AKT2	U2OS	1.20458	1.06744	59apoptosis
AKT2	HEK293T	0.844334	0.833207	59apoptosis
AKT2	HCT116	0.601728	0.689019	59apoptosis
PIK3CA	RPE1	0.835469	1.18793	59apoptosis
PIK3CA	U2OS	1.06096	1.33214	59apoptosis
PIK3CA	HEK293T	0.920709	0.433327	59apoptosis
PIK3CA	HCT116	1.20217	1.18195	59apoptosis
PIK3CB	RPE1	0.997307	1.17541	59apoptosis
PIK3CB	U2OS	0.994069	0.672577	59apoptosis
PIK3CB	HEK293T	0.763742	0.567032	59apoptosis
PIK3CB	HCT116	1.27776	1.81071	59apoptosis
CASP3	RPE1	1.27146	1.47699	59apoptosis
CASP3	U2OS	0.934953	0.897403	59apoptosis
CASP3	HEK293T	1.12666	1.01981	59apoptosis
CASP3	HCT116	0.71156	0.686138	59apoptosis
PPP3CC	RPE1	1.81117	2.45073	59apoptosis
PPP3CC	U2OS	0.629021	0.443394	59apoptosis
PPP3CC	HEK293T	0.875839	0.77571	59apoptosis
PPP3CC	HCT116	0.867197	0.827367	59apoptosis
IRAK1	RPE1	0.712737	0.761673	59apoptosis
IRAK1	U2OS	1.00427	1.07067	59apoptosis
IRAK1	HEK293T	1.80413	1.55591	59apoptosis
IRAK1	HCT116	0.666099	0.717386	59apoptosis
CASP7	RPE1	0.705556	0.53554	59apoptosis
CASP7	U2OS	1.16345	1.24218	59apoptosis
CASP7	HEK293T	0.928944	0.971562	59apoptosis
CASP7	HCT116	1.24758	1.35464	59apoptosis
CASP6	RPE1	1.39967	1.40352	59apoptosis
CASP6	U2OS	0.812381	0.758754	59apoptosis
CASP6	HEK293T	0.946005	0.905698	59apoptosis
CASP6	HCT116	0.891257	0.986806	59apoptosis
BID	RPE1	0.885086	0.961039	59apoptosis
BID	U2OS	0.721935	0.673419	59apoptosis
BID	HEK293T	1.02914	0.927575	59apoptosis
BID	HCT116	1.42995	1.53094	59apoptosis
XIAP	RPE1	0.864135	0.911331	59apoptosis
XIAP	U2OS	0.732441	0.612592	59apoptosis
XIAP	HEK293T	1.82816	1.70784	59apoptosis
XIAP	HCT116	0.756992	0.919854	59apoptosis
CYCS	RPE1	0.903258	0.971594	59apoptosis
CYCS	U2OS	0.769813	0.764225	59apoptosis
CYCS	HEK293T	1.46544	1.34832	59apoptosis
CYCS	HCT116	0.927783	0.959159	59apoptosis
BAX	RPE1	0.922636	1.04831	59apoptosis
BAX	U2OS	1.82726	1.76412	59apoptosis
BAX	HEK293T	1.10439	0.937911	59apoptosis
BAX	HCT116	0.39823	0.458543	59apoptosis
BCL2L1	RPE1	0.713926	1.27244	59apoptosis
BCL2L1	U2OS	1.55919	1.2817	59apoptosis
BCL2L1	HEK293T	0.350084	0.416687	59apoptosis
BCL2L1	HCT116	1.6969	1.17174	59apoptosis
PPP3CA	RPE1	0.60366	0.612994	59apoptosis
PPP3CA	U2OS	1.24157	1.37506	59apoptosis
PPP3CA	HEK293T	0.622866	0.47514	59apoptosis
PPP3CA	HCT116	1.74568	1.83338	59apoptosis
TRAF2	RPE1	0.792026	0.749095	59apoptosis
TRAF2	U2OS	1.0988	1.18694	59apoptosis
TRAF2	HEK293T	1.21288	1.0309	59apoptosis
TRAF2	HCT116	0.92237	1.05931	59apoptosis
FADD	RPE1	1.12117	0.607509	59apoptosis
FADD	U2OS	0.960408	1.12481	59apoptosis
FADD	HEK293T	1.26136	1.54279	59apoptosis
FADD	HCT116	0.701179	0.842666	59apoptosis
BIRC2	RPE1	1.14145	1.30441	59apoptosis
BIRC2	U2OS	1.18093	0.978654	59apoptosis
BIRC2	HEK293T	0.851039	0.938097	59apoptosis
BIRC2	HCT116	0.850787	0.810847	59apoptosis
RIPK1	RPE1	0.771537	0.936381	59apoptosis
RIPK1	U2OS	0.914149	0.798565	59apoptosis
RIPK1	HEK293T	1.30342	1.2531	59apoptosis
RIPK1	HCT116	1.04859	1.0391	59apoptosis
ENDOG	RPE1	1.41179	1.80541	59apoptosis
ENDOG	U2OS	0.396988	0.341217	59apoptosis
ENDOG	HEK293T	0.999943	1.01386	59apoptosis
ENDOG	HCT116	1.36772	1.10724	59apoptosis
CASP8	RPE1	0.608159	0.504241	59apoptosis
CASP8	U2OS	1.30741	1.83461	59apoptosis
CASP8	HEK293T	0.820084	0.425691	59apoptosis
CASP8	HCT116	1.36838	1.63226	59apoptosis
TRADD	RPE1	1.69312	1.66037	59apoptosis
TRADD	U2OS	0.967753	1.00999	59apoptosis
TRADD	HEK293T	0.72938	0.729525	59apoptosis
TRADD	HCT116	0.748837	0.732498	59apoptosis
RELA	RPE1	0.902336	NA	59apoptosis
RELA	U2OS	1.38745	NA	59apoptosis
RELA	HEK293T	0.856412	NA	59apoptosis
RELA	HCT116	0.898449	NA	59apoptosis
PIK3CD	RPE1	1.4527	NA	59apoptosis
PIK3CD	U2OS	1.1975	NA	59apoptosis
PIK3CD	HEK293T	0.770872	NA	59apoptosis
PIK3CD	HCT116	0.676612	NA	59apoptosis
CHP1	RPE1	1.02349	1.10634	59apoptosis
CHP1	U2OS	0.92883	0.938657	59apoptosis
CHP1	HEK293T	0.799836	0.715617	59apoptosis
CHP1	HCT116	1.27787	1.28365	59apoptosis
IRAK4	RPE1	1.52902	1.66396	59apoptosis
IRAK4	U2OS	0.68187	0.547976	59apoptosis
IRAK4	HEK293T	1.0101	1.01954	59apoptosis
IRAK4	HCT116	0.872517	0.922274	59apoptosis
AKT3	RPE1	1.51655	1.71495	59apoptosis
AKT3	U2OS	1.27264	1.2315	59apoptosis
AKT3	HEK293T	1.16705	1.28166	59apoptosis
AKT3	HCT116	0.283352	0.144346	59apoptosis
EXOG	RPE1	1.61496	1.68766	59apoptosis
EXOG	U2OS	0.756724	0.771144	59apoptosis
EXOG	HEK293T	0.956515	0.759286	59apoptosis
EXOG	HCT116	0.782485	0.913979	59apoptosis
IKBKG	RPE1	1.87924	1.57952	59apoptosis
IKBKG	U2OS	0.724825	0.80839	59apoptosis
IKBKG	HEK293T	0.926497	0.874871	59apoptosis
IKBKG	HCT116	0.677808	0.831637	59apoptosis
SKP2	RPE1	0.532144	0.393614	100proteolysis
SKP2	U2OS	1.18246	1.24298	100proteolysis
SKP2	HEK293T	1.74083	2.06594	100proteolysis
SKP2	HCT116	0.747307	0.673112	100proteolysis
NEDD4L	RPE1	2.14088	NA	100proteolysis
NEDD4L	U2OS	1.13052	NA	100proteolysis
NEDD4L	HEK293T	0.42717	NA	100proteolysis
NEDD4L	HCT116	0.681962	NA	100proteolysis
UBA6	RPE1	0.809371	0.89693	100proteolysis
UBA6	U2OS	1.28323	1.29647	100proteolysis
UBA6	HEK293T	1.09562	0.968313	100proteolysis
UBA6	HCT116	0.84826	0.866347	100proteolysis
UBE2I	RPE1	1.15555	1.24738	100proteolysis
UBE2I	U2OS	0.943872	1.08299	100proteolysis
UBE2I	HEK293T	0.947002	0.81592	100proteolysis
UBE2I	HCT116	0.961287	0.882256	100proteolysis
CBLB	RPE1	1.07662	1.59986	100proteolysis
CBLB	U2OS	0.843702	0.798274	100proteolysis
CBLB	HEK293T	1.24791	1.14853	100proteolysis
CBLB	HCT116	0.859173	0.593562	100proteolysis
MGRN1	RPE1	1.30491	NA	100proteolysis
MGRN1	U2OS	0.930393	NA	100proteolysis
MGRN1	HEK293T	1.01808	NA	100proteolysis
MGRN1	HCT116	0.782087	NA	100proteolysis
WWP2	RPE1	0.780199	0.825087	100proteolysis
WWP2	U2OS	0.915255	0.966167	100proteolysis
WWP2	HEK293T	1.06686	0.907269	100proteolysis
WWP2	HCT116	1.27053	1.33835	100proteolysis
UBE2C	RPE1	0.764844	0.821139	100proteolysis
UBE2C	U2OS	0.968026	0.99295	100proteolysis
UBE2C	HEK293T	1.65727	1.53997	100proteolysis
UBE2C	HCT116	0.736194	0.737053	100proteolysis
MID1	RPE1	1.00529	0.9454	100proteolysis
MID1	U2OS	0.165195	0.106467	100proteolysis
MID1	HEK293T	2.01725	2.2802	100proteolysis
MID1	HCT116	1.25384	1.2509	100proteolysis
PIAS1	RPE1	0.660019	0.688704	100proteolysis
PIAS1	U2OS	1.0148	1.01363	100proteolysis
PIAS1	HEK293T	1.4125	1.40544	100proteolysis
PIAS1	HCT116	0.982957	0.956337	100proteolysis
PIAS2	RPE1	0.898968	NA	100proteolysis
PIAS2	U2OS	0.860067	NA	100proteolysis
PIAS2	HEK293T	1.05387	NA	100proteolysis
PIAS2	HCT116	1.20555	NA	100proteolysis
TRIM37	RPE1	0.734749	0.723791	100proteolysis
TRIM37	U2OS	0.93676	1.03804	100proteolysis
TRIM37	HEK293T	1.19072	0.999068	100proteolysis
TRIM37	HCT116	1.17352	1.27801	100proteolysis
UBR5	RPE1	0.6424	0.736963	100proteolysis
UBR5	U2OS	0.938228	0.983666	100proteolysis
UBR5	HEK293T	1.34459	1.17646	100proteolysis
UBR5	HCT116	1.14313	1.13324	100proteolysis
UBE4B	RPE1	1.06891	1.06154	100proteolysis
UBE4B	U2OS	1.34849	1.33312	100proteolysis
UBE4B	HEK293T	0.831533	0.880226	100proteolysis
UBE4B	HCT116	0.798286	0.769456	100proteolysis
HERC2	RPE1	0.766693	0.784748	100proteolysis
HERC2	U2OS	0.75554	0.800913	100proteolysis
HERC2	HEK293T	1.2345	1.09321	100proteolysis
HERC2	HCT116	1.30874	1.37868	100proteolysis
UBA1	RPE1	0.851149	0.928881	100proteolysis
UBA1	U2OS	0.896858	0.957156	100proteolysis
UBA1	HEK293T	1.63719	1.42349	100proteolysis
UBA1	HCT116	0.730336	0.749507	100proteolysis
CBL	RPE1	0.891333	1.09312	100proteolysis
CBL	U2OS	0.849695	0.762312	100proteolysis
CBL	HEK293T	1.20134	1.07847	100proteolysis
CBL	HCT116	1.07766	1.08657	100proteolysis
PML	RPE1	1.259	1.44184	100proteolysis
PML	U2OS	1.30478	1.34702	100proteolysis
PML	HEK293T	0.839121	0.711788	100proteolysis
PML	HCT116	0.670709	0.630906	100proteolysis
CDC27	RPE1	0.701209	0.698956	100proteolysis
CDC27	U2OS	0.826455	0.826182	100proteolysis
CDC27	HEK293T	1.60794	1.48687	100proteolysis
CDC27	HCT116	0.97673	1.07458	100proteolysis
BRCA1	RPE1	0.923926	0.85153	100proteolysis
BRCA1	U2OS	0.957806	0.966812	100proteolysis
BRCA1	HEK293T	1.42651	1.59011	100proteolysis
BRCA1	HCT116	0.75127	0.698064	100proteolysis
VHL	RPE1	0.566237	0.744348	100proteolysis
VHL	U2OS	0.732981	0.774622	100proteolysis
VHL	HEK293T	1.90262	1.54685	100proteolysis
VHL	HCT116	1.03654	1.0311	100proteolysis
UBA7	RPE1	2.80566	14.4511	100proteolysis
UBA7	U2OS	0.763897	0.307321	100proteolysis
UBA7	HEK293T	0.505581	0.120306	100proteolysis
UBA7	HCT116	0.612551	0.126407	100proteolysis
NEDD4	RPE1	1.473	1.5472	100proteolysis
NEDD4	U2OS	1.29623	1.58542	100proteolysis
NEDD4	HEK293T	0.668208	0.46578	100proteolysis
NEDD4	HCT116	0.689203	0.656755	100proteolysis
CDC34	RPE1	1.82381	0.870643	100proteolysis
CDC34	U2OS	0.766284	0.832418	100proteolysis
CDC34	HEK293T	1.09488	1.39005	100proteolysis
CDC34	HCT116	0.533895	0.953738	100proteolysis
UBE2G2	RPE1	1.36156	1.41856	100proteolysis
UBE2G2	U2OS	1.18575	0.771181	100proteolysis
UBE2G2	HEK293T	0.937886	1.21638	100proteolysis
UBE2G2	HCT116	0.598739	0.685377	100proteolysis
UBE2M	RPE1	0.827317	0.806719	100proteolysis
UBE2M	U2OS	0.325163	0.318602	100proteolysis
UBE2M	HEK293T	2.16512	2.09775	100proteolysis
UBE2M	HCT116	1.09204	1.16997	100proteolysis
UBE2K	RPE1	0.795415	0.82531	100proteolysis
UBE2K	U2OS	1.31601	1.35432	100proteolysis
UBE2K	HEK293T	0.858917	0.767639	100proteolysis
UBE2K	HCT116	1.07019	1.10664	100proteolysis
UBE2N	RPE1	1.44129	1.36598	100proteolysis
UBE2N	U2OS	0.637617	0.634576	100proteolysis
UBE2N	HEK293T	1.22323	1.15743	100proteolysis
UBE2N	HCT116	0.800123	0.917149	100proteolysis
UBE2G1	RPE1	0.672285	0.741124	100proteolysis
UBE2G1	U2OS	0.542994	0.584005	100proteolysis
UBE2G1	HEK293T	1.87234	1.61791	100proteolysis
UBE2G1	HCT116	1.16315	1.21701	100proteolysis
UBE2H	RPE1	0.933274	1.07208	100proteolysis
UBE2H	U2OS	0.463686	0.401991	100proteolysis
UBE2H	HEK293T	0.677326	0.579139	100proteolysis
UBE2H	HCT116	2.40213	2.52233	100proteolysis
SKP1	RPE1	0.488863	0.490181	100proteolysis
SKP1	U2OS	1.05169	1.10856	100proteolysis
SKP1	HEK293T	0.893623	0.813283	100proteolysis
SKP1	HCT116	1.76797	1.81124	100proteolysis
UBE2L3	RPE1	0.982701	0.963328	100proteolysis
UBE2L3	U2OS	2.58436	2.05091	100proteolysis
UBE2L3	HEK293T	0.551538	0.646318	100proteolysis
UBE2L3	HCT116	0.468919	0.630377	100proteolysis
XIAP	RPE1	0.839849	0.911331	100proteolysis
XIAP	U2OS	0.701145	0.612592	100proteolysis
XIAP	HEK293T	1.76447	1.70784	100proteolysis
XIAP	HCT116	0.853571	0.919854	100proteolysis
UBE3A	RPE1	0.738238	0.789859	100proteolysis
UBE3A	U2OS	1.17312	1.21034	100proteolysis
UBE3A	HEK293T	0.832007	0.771313	100proteolysis
UBE3A	HCT116	1.3121	1.28324	100proteolysis
CDC20	RPE1	0.618075	0.605135	100proteolysis
CDC20	U2OS	0.876591	0.991008	100proteolysis
CDC20	HEK293T	0.92394	0.771732	100proteolysis
CDC20	HCT116	1.74371	1.83268	100proteolysis
CDC16	RPE1	0.649155	0.879711	100proteolysis
CDC16	U2OS	1.17013	1.06786	100proteolysis
CDC16	HEK293T	1.12932	1.02831	100proteolysis
CDC16	HCT116	1.09848	1.02939	100proteolysis
TRIM32	RPE1	1.66498	1.79495	100proteolysis
TRIM32	U2OS	0.91832	0.919725	100proteolysis
TRIM32	HEK293T	0.533	0.416386	100proteolysis
TRIM32	HCT116	1.04237	1.10475	100proteolysis
MAP3K1	RPE1	0.5534	0.532772	100proteolysis
MAP3K1	U2OS	0.88463	1.05294	100proteolysis
MAP3K1	HEK293T	1.59854	1.37187	100proteolysis
MAP3K1	HCT116	1.10351	1.14136	100proteolysis
PPIL2	RPE1	0.792862	0.638324	100proteolysis
PPIL2	U2OS	1.18343	1.15458	100proteolysis
PPIL2	HEK293T	1.31091	1.50651	100proteolysis
PPIL2	HCT116	0.768767	0.808813	100proteolysis
BIRC2	RPE1	1.15903	1.30441	100proteolysis
BIRC2	U2OS	1.03137	0.978654	100proteolysis
BIRC2	HEK293T	1.00945	0.938097	100proteolysis
BIRC2	HCT116	0.81542	0.810847	100proteolysis
CUL1	RPE1	0.858457	0.809829	100proteolysis
CUL1	U2OS	0.368747	0.334401	100proteolysis
CUL1	HEK293T	2.04165	1.8981	100proteolysis
CUL1	HCT116	1.07108	1.28346	100proteolysis
CUL2	RPE1	0.688333	0.90028	100proteolysis
CUL2	U2OS	1.03979	1.02457	100proteolysis
CUL2	HEK293T	1.15478	0.944913	100proteolysis
CUL2	HCT116	1.15541	1.13833	100proteolysis
CUL3	RPE1	0.66459	0.791387	100proteolysis
CUL3	U2OS	0.72118	0.776564	100proteolysis
CUL3	HEK293T	1.37529	1.21467	100proteolysis
CUL3	HCT116	1.35104	1.27009	100proteolysis
CUL4A	RPE1	0.832119	0.854543	100proteolysis
CUL4A	U2OS	1.95641	2.15958	100proteolysis
CUL4A	HEK293T	0.561375	0.446983	100proteolysis
CUL4A	HCT116	0.898657	0.896463	100proteolysis
CUL4B	RPE1	1.44394	NA	100proteolysis
CUL4B	U2OS	0.601371	NA	100proteolysis
CUL4B	HEK293T	1.32642	NA	100proteolysis
CUL4B	HCT116	0.757078	NA	100proteolysis
UBE4A	RPE1	0.797099	0.82574	100proteolysis
UBE4A	U2OS	0.876865	0.812002	100proteolysis
UBE4A	HEK293T	1.20141	1.11892	100proteolysis
UBE4A	HCT116	1.1548	1.28263	100proteolysis
KEAP1	RPE1	0.632035	0.71199	100proteolysis
KEAP1	U2OS	0.787582	0.839964	100proteolysis
KEAP1	HEK293T	1.01444	0.870022	100proteolysis
KEAP1	HCT116	1.72699	1.72172	100proteolysis
TRIP12	RPE1	0.839978	0.954357	100proteolysis
TRIP12	U2OS	0.942467	0.918526	100proteolysis
TRIP12	HEK293T	0.998278	0.903488	100proteolysis
TRIP12	HCT116	1.24042	1.24205	100proteolysis
CUL7	RPE1	1.15274	1.85525	100proteolysis
CUL7	U2OS	1.40618	1.06177	100proteolysis
CUL7	HEK293T	0.926196	0.834398	100proteolysis
CUL7	HCT116	0.603065	0.483809	100proteolysis
ELOB	RPE1	1.13163	1.1592	100proteolysis
ELOB	U2OS	1.24704	1.23559	100proteolysis
ELOB	HEK293T	0.874782	0.750077	100proteolysis
ELOB	HCT116	0.78175	0.893874	100proteolysis
UBE3C	RPE1	1.06835	1.13	100proteolysis
UBE3C	U2OS	0.365489	0.417526	100proteolysis
UBE3C	HEK293T	1.83694	1.55501	100proteolysis
UBE3C	HCT116	0.994817	1.06965	100proteolysis
HERC1	RPE1	1.18723	0.871662	100proteolysis
HERC1	U2OS	1.21426	1.3326	100proteolysis
HERC1	HEK293T	0.904612	0.945451	100proteolysis
HERC1	HCT116	0.734389	0.884275	100proteolysis
DDB1	RPE1	0.251095	0.598377	100proteolysis
DDB1	U2OS	1.08102	1.15797	100proteolysis
DDB1	HEK293T	1.73871	1.19826	100proteolysis
DDB1	HCT116	1.23107	1.10845	100proteolysis
UBE2S	RPE1	0.416961	0.453047	100proteolysis
UBE2S	U2OS	0.638412	0.663346	100proteolysis
UBE2S	HEK293T	1.59384	1.47018	100proteolysis
UBE2S	HCT116	1.65518	1.67898	100proteolysis
HERC4	RPE1	2.50217	3.50105	100proteolysis
HERC4	U2OS	0.849479	0.755006	100proteolysis
HERC4	HEK293T	0.590881	0.401321	100proteolysis
HERC4	HCT116	0.571494	0.498164	100proteolysis
UBE2R2	RPE1	0.874236	0.898165	100proteolysis
UBE2R2	U2OS	1.84842	1.98053	100proteolysis
UBE2R2	HEK293T	0.78732	0.680061	100proteolysis
UBE2R2	HCT116	0.681983	0.690681	100proteolysis
UBE3B	RPE1	1.3415	1.22758	100proteolysis
UBE3B	U2OS	0.595774	0.740087	100proteolysis
UBE3B	HEK293T	1.07086	0.994094	100proteolysis
UBE3B	HCT116	1.06649	1.06976	100proteolysis
HUWE1	RPE1	0.784284	0.88388	100proteolysis
HUWE1	U2OS	1.22822	1.27564	100proteolysis
HUWE1	HEK293T	1.51367	1.37892	100proteolysis
HUWE1	HCT116	0.601092	0.567915	100proteolysis
UBE2Q1	RPE1	0.681986	0.754324	100proteolysis
UBE2Q1	U2OS	1.04198	1.03881	100proteolysis
UBE2Q1	HEK293T	1.82133	1.67398	100proteolysis
UBE2Q1	HCT116	0.655072	0.675221	100proteolysis
SYVN1	RPE1	1.20474	1.21924	100proteolysis
SYVN1	U2OS	0.882639	0.814456	100proteolysis
SYVN1	HEK293T	0.936282	0.885579	100proteolysis
SYVN1	HCT116	0.990906	1.10732	100proteolysis
UBE2J2	RPE1	0.983687	1.17543	100proteolysis
UBE2J2	U2OS	0.73345	0.557154	100proteolysis
UBE2J2	HEK293T	1.44617	1.37353	100proteolysis
UBE2J2	HCT116	0.902971	0.988322	100proteolysis
PIAS4	RPE1	0.597376	0.565812	100proteolysis
PIAS4	U2OS	1.11859	1.04882	100proteolysis
PIAS4	HEK293T	1.20671	1.48378	100proteolysis
PIAS4	HCT116	1.14074	1.00726	100proteolysis
FBXW8	RPE1	2.27876	2.85179	100proteolysis
FBXW8	U2OS	0.523791	0.469733	100proteolysis
FBXW8	HEK293T	1.1775	1.10839	100proteolysis
FBXW8	HCT116	0.479485	0.361329	100proteolysis
COP1	RPE1	0.726424	0.919718	100proteolysis
COP1	U2OS	1.06078	0.887175	100proteolysis
COP1	HEK293T	1.45527	1.23902	100proteolysis
COP1	HCT116	0.832373	0.972674	100proteolysis
UBA3	RPE1	0.592597	0.714965	100proteolysis
UBA3	U2OS	1.02278	1.06801	100proteolysis
UBA3	HEK293T	1.65752	1.55254	100proteolysis
UBA3	HCT116	0.870583	0.768745	100proteolysis
DDB2	RPE1	0.213957	0.153588	100proteolysis
DDB2	U2OS	3.30627	4.53052	100proteolysis
DDB2	HEK293T	0.437233	0.235375	100proteolysis
DDB2	HCT116	1.17793	1.14895	100proteolysis
CUL5	RPE1	0.682464	0.733495	100proteolysis
CUL5	U2OS	0.904715	0.972252	100proteolysis
CUL5	HEK293T	1.77017	1.6563	100proteolysis
CUL5	HCT116	0.80654	0.764416	100proteolysis
UBE2F	RPE1	0.814849	0.982838	100proteolysis
UBE2F	U2OS	1.64546	2.08023	100proteolysis
UBE2F	HEK293T	0.981332	0.820441	100proteolysis
UBE2F	HCT116	0.684185	0.444342	100proteolysis
UBE2E3	RPE1	0.467006	0.473148	100proteolysis
UBE2E3	U2OS	1.24419	1.41269	100proteolysis
UBE2E3	HEK293T	1.53976	1.34331	100proteolysis
UBE2E3	HCT116	0.911224	0.918206	100proteolysis
ITCH	RPE1	1.03737	0.994158	100proteolysis
ITCH	U2OS	0.893536	0.930244	100proteolysis
ITCH	HEK293T	0.86159	0.947705	100proteolysis
ITCH	HCT116	1.22802	1.13419	100proteolysis
UBE2O	RPE1	0.49995	0.492574	100proteolysis
UBE2O	U2OS	0.720457	0.83622	100proteolysis
UBE2O	HEK293T	1.68794	1.48867	100proteolysis
UBE2O	HCT116	1.30693	1.34363	100proteolysis
WWP1	RPE1	0.733578	0.922295	100proteolysis
WWP1	U2OS	1.05648	0.945992	100proteolysis
WWP1	HEK293T	1.06858	0.942229	100proteolysis
WWP1	HCT116	1.16918	1.20235	100proteolysis
ANAPC1	RPE1	0.887726	0.811843	100proteolysis
ANAPC1	U2OS	0.955934	0.818521	100proteolysis
ANAPC1	HEK293T	1.17763	1.33952	100proteolysis
ANAPC1	HCT116	0.990019	1.07601	100proteolysis
UBE2Z	RPE1	0.950025	0.92823	100proteolysis
UBE2Z	U2OS	1.15983	1.21674	100proteolysis
UBE2Z	HEK293T	0.71444	0.532912	100proteolysis
UBE2Z	HCT116	1.21545	1.43991	100proteolysis
SMURF2	RPE1	1.04852	1.05839	100proteolysis
SMURF2	U2OS	0.855753	0.929974	100proteolysis
SMURF2	HEK293T	0.571779	0.492044	100proteolysis
SMURF2	HCT116	1.6801	1.69976	100proteolysis
SMURF1	RPE1	1.29331	NA	100proteolysis
SMURF1	U2OS	0.922506	NA	100proteolysis
SMURF1	HEK293T	0.685978	NA	100proteolysis
SMURF1	HCT116	1.1521	NA	100proteolysis
BIRC6	RPE1	0.743507	0.8352	100proteolysis
BIRC6	U2OS	0.968894	1.01352	100proteolysis
BIRC6	HEK293T	1.46969	1.30362	100proteolysis
BIRC6	HCT116	0.888291	0.879922	100proteolysis
KLHL9	RPE1	0.992803	1.08631	100proteolysis
KLHL9	U2OS	0.831871	0.809252	100proteolysis
KLHL9	HEK293T	1.42091	1.51023	100proteolysis
KLHL9	HCT116	0.811233	0.689445	100proteolysis
KLHL13	RPE1	1.12223	1.27654	100proteolysis
KLHL13	U2OS	0.731804	0.570017	100proteolysis
KLHL13	HEK293T	1.63495	1.88132	100proteolysis
KLHL13	HCT116	0.653715	0.556277	100proteolysis
SAE1	RPE1	0.5952	0.733694	100proteolysis
SAE1	U2OS	1.01136	1.01654	100proteolysis
SAE1	HEK293T	1.50863	1.3171	100proteolysis
SAE1	HCT116	0.98784	0.975174	100proteolysis
UBA2	RPE1	0.728503	0.7208	100proteolysis
UBA2	U2OS	0.885434	0.943519	100proteolysis
UBA2	HEK293T	1.75113	1.56541	100proteolysis
UBA2	HCT116	0.788621	0.86665	100proteolysis
CDC23	RPE1	0.406429	0.822915	100proteolysis
CDC23	U2OS	0.983776	0.863884	100proteolysis
CDC23	HEK293T	1.42096	1.20601	100proteolysis
CDC23	HCT116	1.36254	1.13467	100proteolysis
ANAPC7	RPE1	0.743282	0.745629	100proteolysis
ANAPC7	U2OS	0.744213	0.761612	100proteolysis
ANAPC7	HEK293T	1.65077	1.48724	100proteolysis
ANAPC7	HCT116	0.987913	1.09292	100proteolysis
ANAPC5	RPE1	0.664244	0.72392	100proteolysis
ANAPC5	U2OS	0.745853	0.736033	100proteolysis
ANAPC5	HEK293T	1.47266	1.45666	100proteolysis
ANAPC5	HCT116	1.22744	1.17678	100proteolysis
ANAPC4	RPE1	0.718477	0.825537	100proteolysis
ANAPC4	U2OS	0.769699	0.813711	100proteolysis
ANAPC4	HEK293T	1.46602	1.19465	100proteolysis
ANAPC4	HCT116	1.13417	1.20189	100proteolysis
ANAPC2	RPE1	0.780937	0.929909	100proteolysis
ANAPC2	U2OS	0.853484	0.865657	100proteolysis
ANAPC2	HEK293T	1.30304	1.1038	100proteolysis
ANAPC2	HCT116	1.10482	1.11224	100proteolysis
FBXO2	RPE1	0.309614	0.0726041	100proteolysis
FBXO2	U2OS	0.346341	0.192396	100proteolysis
FBXO2	HEK293T	0.27949	0.0957836	100proteolysis
FBXO2	HCT116	7.62804	23.1241	100proteolysis
FBXO4	RPE1	1.37945	1.38667	100proteolysis
FBXO4	U2OS	0.698983	0.640257	100proteolysis
FBXO4	HEK293T	1.0956	1.07673	100proteolysis
FBXO4	HCT116	0.888757	0.967683	100proteolysis
FZR1	RPE1	1.21229	NA	100proteolysis
FZR1	U2OS	0.811258	NA	100proteolysis
FZR1	HEK293T	1.01766	NA	100proteolysis
FZR1	HCT116	0.979021	NA	100proteolysis
ANAPC10	RPE1	0.668864	0.697963	100proteolysis
ANAPC10	U2OS	0.680149	0.674445	100proteolysis
ANAPC10	HEK293T	1.66277	1.55404	100proteolysis
ANAPC10	HCT116	1.1452	1.20441	100proteolysis
PRPF19	RPE1	0.586889	0.616886	100proteolysis
PRPF19	U2OS	0.777818	0.850048	100proteolysis
PRPF19	HEK293T	1.77736	1.54501	100proteolysis
PRPF19	HCT116	1.04558	1.10239	100proteolysis
STUB1	RPE1	0.821566	0.855775	100proteolysis
STUB1	U2OS	0.835144	0.778872	100proteolysis
STUB1	HEK293T	1.74318	1.70319	100proteolysis
STUB1	HCT116	0.748802	0.796539	100proteolysis
UBE2J1	RPE1	1.38959	1.26183	100proteolysis
UBE2J1	U2OS	0.843481	0.822443	100proteolysis
UBE2J1	HEK293T	1.16341	1.09649	100proteolysis
UBE2J1	HCT116	0.678911	0.851558	100proteolysis
TRAF6	RPE1	0.732642	0.77957	100proteolysis
TRAF6	U2OS	1.09395	1.36386	100proteolysis
TRAF6	HEK293T	1.45733	1.15391	100proteolysis
TRAF6	HCT116	0.795344	0.766087	100proteolysis
TP53	RPE1	0.148482	0.0815888	47p53
TP53	U2OS	0.274612	0.119772	47p53
TP53	HEK293T	10.1077	29.0996	47p53
TP53	HCT116	0.325397	0.088299	47p53
CDK2	RPE1	0.398148	0.495756	47p53
CDK2	U2OS	0.775246	0.900756	47p53
CDK2	HEK293T	1.85791	1.53214	47p53
CDK2	HCT116	1.25552	1.22062	47p53
EI24	RPE1	0.785809	0.824125	47p53
EI24	U2OS	0.796888	0.617693	47p53
EI24	HEK293T	1.41989	1.31737	47p53
EI24	HCT116	1.06121	1.33914	47p53
APAF1	RPE1	1.34727	1.40133	47p53
APAF1	U2OS	0.798337	0.82043	47p53
APAF1	HEK293T	1.25997	1.25645	47p53
APAF1	HCT116	0.677089	0.621777	47p53
CHEK1	RPE1	0.704118	0.751285	47p53
CHEK1	U2OS	0.731721	0.642031	47p53
CHEK1	HEK293T	1.44179	1.23271	47p53
CHEK1	HCT116	1.22078	1.49242	47p53
TNFRSF10B	RPE1	1.30203	1.82471	47p53
TNFRSF10B	U2OS	1.0041	0.663547	47p53
TNFRSF10B	HEK293T	0.6928	0.47944	47p53
TNFRSF10B	HCT116	1.04841	1.30345	47p53
PPM1D	RPE1	0.361754	0.146986	47p53
PPM1D	U2OS	2.01819	2.46041	47p53
PPM1D	HEK293T	0.612319	0.546767	47p53
PPM1D	HCT116	1.41636	1.60506	47p53
TP73	RPE1	0.567549	NA	47p53
TP73	U2OS	0.683305	NA	47p53
TP73	HEK293T	2.02357	NA	47p53
TP73	HCT116	1.01383	NA	47p53
CCNB2	RPE1	0.584826	0.498083	47p53
CCNB2	U2OS	1.28421	1.43087	47p53
CCNB2	HEK293T	1.21848	1.13908	47p53
CCNB2	HCT116	0.990753	1.05121	47p53
CHEK2	RPE1	0.648633	0.440396	47p53
CHEK2	U2OS	0.589855	0.442353	47p53
CHEK2	HEK293T	2.22526	2.93208	47p53
CHEK2	HCT116	0.906495	0.995816	47p53
CCNE2	RPE1	1.2671	0.990857	47p53
CCNE2	U2OS	0.956285	0.840574	47p53
CCNE2	HEK293T	1.04272	1.16231	47p53
CCNE2	HCT116	0.76608	1.01932	47p53
SERPINE1	RPE1	16.9203	10.8827	47p53
SERPINE1	U2OS	0.391622	0.376484	47p53
SERPINE1	HEK293T	0.0501545	0.168648	47p53
SERPINE1	HCT116	0.0571358	0.162457	47p53
CDK1	RPE1	0.52002	0.569006	47p53
CDK1	U2OS	1.20696	1.20026	47p53
CDK1	HEK293T	1.17192	1.09112	47p53
CDK1	HCT116	1.19267	1.21412	47p53
THBS1	RPE1	7.26678	10.7945	47p53
THBS1	U2OS	0.548154	0.402749	47p53
THBS1	HEK293T	0.202369	0.121545	47p53
THBS1	HCT116	0.241566	0.192105	47p53
CDK4	RPE1	0.602652	0.563736	47p53
CDK4	U2OS	0.492431	0.461521	47p53
CDK4	HEK293T	3.48272	3.81975	47p53
CDK4	HCT116	0.548152	0.52271	47p53
CCNB1	RPE1	0.355988	0.348585	47p53
CCNB1	U2OS	1.40868	1.50479	47p53
CCNB1	HEK293T	1.30092	1.19224	47p53
CCNB1	HCT116	1.12046	1.15205	47p53
CCND1	RPE1	2.10537	1.91248	47p53
CCND1	U2OS	0.767933	0.776042	47p53
CCND1	HEK293T	0.1211	0.123943	47p53
CCND1	HCT116	1.58022	1.72811	47p53
CCNE1	RPE1	0.833249	0.491604	47p53
CCNE1	U2OS	1.40291	1.99912	47p53
CCNE1	HEK293T	0.867973	0.735234	47p53
CCNE1	HCT116	0.945262	1.06764	47p53
FAS	RPE1	1.8673	2.07568	47p53
FAS	U2OS	1.52322	1.60125	47p53
FAS	HEK293T	0.408836	0.293343	47p53
FAS	HCT116	0.570017	0.54601	47p53
CCND2	RPE1	0.998896	0.305998	47p53
CCND2	U2OS	0.940331	6.27212	47p53
CCND2	HEK293T	1.03066	0.54623	47p53
CCND2	HCT116	1.03149	0.250134	47p53
RRM2	RPE1	0.684452	0.766488	47p53
RRM2	U2OS	1.23955	1.19942	47p53
RRM2	HEK293T	0.860171	0.831013	47p53
RRM2	HCT116	1.27974	1.24908	47p53
SFN	RPE1	0.430945	0.2727	47p53
SFN	U2OS	2.55137	3.07614	47p53
SFN	HEK293T	0.399855	0.228197	47p53
SFN	HCT116	1.26859	1.54353	47p53
SERPINB5	RPE1	0.339446	0.1389	47p53
SERPINB5	U2OS	0.436276	0.320712	47p53
SERPINB5	HEK293T	0.332347	0.122526	47p53
SERPINB5	HCT116	6.13679	13.6602	47p53
CDKN1A	RPE1	0.775204	0.96039	47p53
CDKN1A	U2OS	1.87476	2.71658	47p53
CDKN1A	HEK293T	0.642568	0.0912174	47p53
CDKN1A	HCT116	0.914754	1.01489	47p53
CASP3	RPE1	1.1839	1.47699	47p53
CASP3	U2OS	0.951185	0.897403	47p53
CASP3	HEK293T	1.17632	1.01981	47p53
CASP3	HCT116	0.725024	0.686138	47p53
CDKN2A	RPE1	0.806135	0.834469	47p53
CDKN2A	U2OS	0.138236	0.0944633	47p53
CDKN2A	HEK293T	7.26099	7.96479	47p53
CDKN2A	HCT116	0.113718	0.0783543	47p53
TSC2	RPE1	1.02488	0.967808	47p53
TSC2	U2OS	0.606004	0.639147	47p53
TSC2	HEK293T	2.06826	1.94763	47p53
TSC2	HCT116	0.611103	0.689151	47p53
BID	RPE1	0.908276	0.961039	47p53
BID	U2OS	0.733073	0.673419	47p53
BID	HEK293T	1.00265	0.927575	47p53
BID	HCT116	1.41652	1.53094	47p53
SESN2	RPE1	0.312917	0.255685	47p53
SESN2	U2OS	0.727486	0.762203	47p53
SESN2	HEK293T	4.42507	4.84054	47p53
SESN2	HCT116	0.38759	0.338886	47p53
SESN3	RPE1	0.473147	0.0784291	47p53
SESN3	U2OS	1.6918	1.07988	47p53
SESN3	HEK293T	1.4277	4.4619	47p53
SESN3	HCT116	0.661822	0.377925	47p53
PTEN	RPE1	1.57133	1.46777	47p53
PTEN	U2OS	0.749399	0.777027	47p53
PTEN	HEK293T	0.82745	0.763501	47p53
PTEN	HCT116	0.948428	1.0699	47p53
CYCS	RPE1	0.86763	0.971594	47p53
CYCS	U2OS	0.802128	0.764225	47p53
CYCS	HEK293T	1.48849	1.34832	47p53
CYCS	HCT116	0.911733	0.959159	47p53
CDK6	RPE1	1.00493	0.551464	47p53
CDK6	U2OS	0.853458	2.86757	47p53
CDK6	HEK293T	1.10987	0.630256	47p53
CDK6	HCT116	1.04067	0.669253	47p53
BAX	RPE1	0.91211	1.04831	47p53
BAX	U2OS	1.83988	1.76412	47p53
BAX	HEK293T	1.1299	0.937911	47p53
BAX	HCT116	0.382605	0.458543	47p53
ATR	RPE1	0.71854	0.689162	47p53
ATR	U2OS	0.712878	0.567421	47p53
ATR	HEK293T	1.47412	1.55534	47p53
ATR	HCT116	1.19751	1.36493	47p53
CASP8	RPE1	0.523385	0.504241	47p53
CASP8	U2OS	1.35744	1.83461	47p53
CASP8	HEK293T	0.871181	0.425691	47p53
CASP8	HCT116	1.37886	1.63226	47p53
TP53I3	RPE1	1.18097	1.10711	47p53
TP53I3	U2OS	3.80076	4.39406	47p53
TP53I3	HEK293T	0.251803	0.186093	47p53
TP53I3	HCT116	0.265232	0.25296	47p53
STEAP3	RPE1	2.14012	2.08837	47p53
STEAP3	U2OS	1.39625	1.35485	47p53
STEAP3	HEK293T	0.561209	0.548547	47p53
STEAP3	HCT116	0.364945	0.424202	47p53
RRM2B	RPE1	0.22607	0.227131	47p53
RRM2B	U2OS	4.9368	5.36019	47p53
RRM2B	HEK293T	0.496409	0.404488	47p53
RRM2B	HCT116	0.596835	0.612942	47p53
COP1	RPE1	0.707381	0.919718	47p53
COP1	U2OS	1.01862	0.887175	47p53
COP1	HEK293T	1.30629	1.23902	47p53
COP1	HCT116	1.01272	0.972674	47p53
DDB2	RPE1	0.217599	0.153588	47p53
DDB2	U2OS	3.26031	4.53052	47p53
DDB2	HEK293T	0.46615	0.235375	47p53
DDB2	HCT116	1.14992	1.14895	47p53
RCHY1	RPE1	0.57114	0.583958	47p53
RCHY1	U2OS	0.841998	0.776977	47p53
RCHY1	HEK293T	1.6711	1.74934	47p53
RCHY1	HCT116	1.07143	1.07065	47p53
GTSE1	RPE1	0.667433	0.632006	47p53
GTSE1	U2OS	1.16384	1.18895	47p53
GTSE1	HEK293T	1.2677	1.16748	47p53
GTSE1	HCT116	0.954934	1.06514	47p53

## Sheet: Fig_2g
gene	cell	biorep	method	value	category	TMT_channel
EEF2K	RPE1	1	GoDig	8.26949	100kinase	1
EEF2K	RPE1	2	GoDig	8.75688	100kinase	2
EEF2K	RPE1	3	GoDig	8.75254	100kinase	3
EEF2K	RPE1	4	GoDig	8.75764	100kinase	4
EEF2K	U2OS	1	GoDig	3.52875	100kinase	5
EEF2K	U2OS	2	GoDig	3.39978	100kinase	6
EEF2K	U2OS	3	GoDig	3.31781	100kinase	7
EEF2K	U2OS	4	GoDig	3.46972	100kinase	8
EEF2K	HEK293T	1	GoDig	5.22119	100kinase	9
EEF2K	HEK293T	2	GoDig	4.71237	100kinase	10
EEF2K	HEK293T	3	GoDig	5.57399	100kinase	11
EEF2K	HEK293T	4	GoDig	5.3888	100kinase	12
EEF2K	HCT116	1	GoDig	8.10404	100kinase	13
EEF2K	HCT116	2	GoDig	7.66809	100kinase	14
EEF2K	HCT116	3	GoDig	7.4354	100kinase	15
EEF2K	HCT116	4	GoDig	7.64352	100kinase	16
EEF2K	RPE1	1	RTS	8.87474	100kinase	1
EEF2K	RPE1	2	RTS	9.20974	100kinase	2
EEF2K	RPE1	3	RTS	8.43337	100kinase	3
EEF2K	RPE1	4	RTS	8.75458	100kinase	4
EEF2K	U2OS	1	RTS	3.53188	100kinase	5
EEF2K	U2OS	2	RTS	3.55974	100kinase	6
EEF2K	U2OS	3	RTS	3.74228	100kinase	7
EEF2K	U2OS	4	RTS	3.82326	100kinase	8
EEF2K	HEK293T	1	RTS	4.56525	100kinase	9
EEF2K	HEK293T	2	RTS	5.05835	100kinase	10
EEF2K	HEK293T	3	RTS	4.70568	100kinase	11
EEF2K	HEK293T	4	RTS	4.42434	100kinase	12
EEF2K	HCT116	1	RTS	7.55392	100kinase	13
EEF2K	HCT116	2	RTS	7.98858	100kinase	14
EEF2K	HCT116	3	RTS	8.01416	100kinase	15
EEF2K	HCT116	4	RTS	7.76012	100kinase	16
MLKL	RPE1	1	GoDig	9.61803	100kinase	1
MLKL	RPE1	2	GoDig	9.54521	100kinase	2
MLKL	RPE1	3	GoDig	10.5793	100kinase	3
MLKL	RPE1	4	GoDig	11.2553	100kinase	4
MLKL	U2OS	1	GoDig	5.49515	100kinase	5
MLKL	U2OS	2	GoDig	5.36455	100kinase	6
MLKL	U2OS	3	GoDig	5.12487	100kinase	7
MLKL	U2OS	4	GoDig	5.09838	100kinase	8
MLKL	HEK293T	1	GoDig	1.18584	100kinase	9
MLKL	HEK293T	2	GoDig	1.05751	100kinase	10
MLKL	HEK293T	3	GoDig	1.3078	100kinase	11
MLKL	HEK293T	4	GoDig	1.41916	100kinase	12
MLKL	HCT116	1	GoDig	8.20958	100kinase	13
MLKL	HCT116	2	GoDig	8.627	100kinase	14
MLKL	HCT116	3	GoDig	7.89517	100kinase	15
MLKL	HCT116	4	GoDig	8.21719	100kinase	16
MLKL	RPE1	1	RTS	10.0195	100kinase	1
MLKL	RPE1	2	RTS	9.75097	100kinase	2
MLKL	RPE1	3	RTS	10.6675	100kinase	3
MLKL	RPE1	4	RTS	10.8652	100kinase	4
MLKL	U2OS	1	RTS	4.71894	100kinase	5
MLKL	U2OS	2	RTS	4.84813	100kinase	6
MLKL	U2OS	3	RTS	4.98244	100kinase	7
MLKL	U2OS	4	RTS	5.07369	100kinase	8
MLKL	HEK293T	1	RTS	0.900355	100kinase	9
MLKL	HEK293T	2	RTS	0.712937	100kinase	10
MLKL	HEK293T	3	RTS	0.910273	100kinase	11
MLKL	HEK293T	4	RTS	1.00297	100kinase	12
MLKL	HCT116	1	RTS	9.33988	100kinase	13
MLKL	HCT116	2	RTS	8.64764	100kinase	14
MLKL	HCT116	3	RTS	8.61426	100kinase	15
MLKL	HCT116	4	RTS	8.94522	100kinase	16
STK39	RPE1	1	GoDig	5.22153	100kinase	1
STK39	RPE1	2	GoDig	5.19671	100kinase	2
STK39	RPE1	3	GoDig	6.06943	100kinase	3
STK39	RPE1	4	GoDig	6.10714	100kinase	4
STK39	U2OS	1	GoDig	1.90902	100kinase	5
STK39	U2OS	2	GoDig	2.22573	100kinase	6
STK39	U2OS	3	GoDig	1.94545	100kinase	7
STK39	U2OS	4	GoDig	1.80605	100kinase	8
STK39	HEK293T	1	GoDig	3.10619	100kinase	9
STK39	HEK293T	2	GoDig	2.49891	100kinase	10
STK39	HEK293T	3	GoDig	3.35011	100kinase	11
STK39	HEK293T	4	GoDig	3.42281	100kinase	12
STK39	HCT116	1	GoDig	14.9876	100kinase	13
STK39	HCT116	2	GoDig	14.8112	100kinase	14
STK39	HCT116	3	GoDig	13.7943	100kinase	15
STK39	HCT116	4	GoDig	13.5479	100kinase	16
STK39	RPE1	1	RTS	5.55068	100kinase	1
STK39	RPE1	2	RTS	4.98563	100kinase	2
STK39	RPE1	3	RTS	6.68217	100kinase	3
STK39	RPE1	4	RTS	6.41168	100kinase	4
STK39	U2OS	1	RTS	3.42625	100kinase	5
STK39	U2OS	2	RTS	3.55011	100kinase	6
STK39	U2OS	3	RTS	3.62633	100kinase	7
STK39	U2OS	4	RTS	3.68474	100kinase	8
STK39	HEK293T	1	RTS	4.02014	100kinase	9
STK39	HEK293T	2	RTS	3.98738	100kinase	10
STK39	HEK293T	3	RTS	3.82045	100kinase	11
STK39	HEK293T	4	RTS	3.597	100kinase	12
STK39	HCT116	1	RTS	12.4772	100kinase	13
STK39	HCT116	2	RTS	11.809	100kinase	14
STK39	HCT116	3	RTS	11.1383	100kinase	15
STK39	HCT116	4	RTS	11.2329	100kinase	16
TNFRSF10A	RPE1	1	GoDig	2.14676	59apoptosis	1
TNFRSF10A	RPE1	2	GoDig	2.08679	59apoptosis	2
TNFRSF10A	RPE1	3	GoDig	2.51302	59apoptosis	3
TNFRSF10A	RPE1	4	GoDig	2.43538	59apoptosis	4
TNFRSF10A	U2OS	1	GoDig	0.938505	59apoptosis	5
TNFRSF10A	U2OS	2	GoDig	0.903276	59apoptosis	6
TNFRSF10A	U2OS	3	GoDig	0.77093	59apoptosis	7
TNFRSF10A	U2OS	4	GoDig	0.868793	59apoptosis	8
TNFRSF10A	HEK293T	1	GoDig	1.47992	59apoptosis	9
TNFRSF10A	HEK293T	2	GoDig	1.12912	59apoptosis	10
TNFRSF10A	HEK293T	3	GoDig	2.22417	59apoptosis	11
TNFRSF10A	HEK293T	4	GoDig	2.07385	59apoptosis	12
TNFRSF10A	HCT116	1	GoDig	21.6154	59apoptosis	13
TNFRSF10A	HCT116	2	GoDig	20.2297	59apoptosis	14
TNFRSF10A	HCT116	3	GoDig	19.089	59apoptosis	15
TNFRSF10A	HCT116	4	GoDig	19.4954	59apoptosis	16
TNFRSF10A	RPE1	1	RTS	4.2962	59apoptosis	1
TNFRSF10A	RPE1	2	RTS	4.02469	59apoptosis	2
TNFRSF10A	RPE1	3	RTS	3.97622	59apoptosis	3
TNFRSF10A	RPE1	4	RTS	4.19362	59apoptosis	4
TNFRSF10A	U2OS	1	RTS	1.43502	59apoptosis	5
TNFRSF10A	U2OS	2	RTS	1.48637	59apoptosis	6
TNFRSF10A	U2OS	3	RTS	1.87858	59apoptosis	7
TNFRSF10A	U2OS	4	RTS	1.76443	59apoptosis	8
TNFRSF10A	HEK293T	1	RTS	1.61998	59apoptosis	9
TNFRSF10A	HEK293T	2	RTS	1.85675	59apoptosis	10
TNFRSF10A	HEK293T	3	RTS	1.91321	59apoptosis	11
TNFRSF10A	HEK293T	4	RTS	1.76815	59apoptosis	12
TNFRSF10A	HCT116	1	RTS	18.0767	59apoptosis	13
TNFRSF10A	HCT116	2	RTS	17.7231	59apoptosis	14
TNFRSF10A	HCT116	3	RTS	17.1341	59apoptosis	15
TNFRSF10A	HCT116	4	RTS	16.8528	59apoptosis	16
DFFA	RPE1	1	GoDig	3.76565	59apoptosis	1
DFFA	RPE1	2	GoDig	3.56231	59apoptosis	2
DFFA	RPE1	3	GoDig	3.90933	59apoptosis	3
DFFA	RPE1	4	GoDig	4.04547	59apoptosis	4
DFFA	U2OS	1	GoDig	4.92897	59apoptosis	5
DFFA	U2OS	2	GoDig	4.66709	59apoptosis	6
DFFA	U2OS	3	GoDig	5.20868	59apoptosis	7
DFFA	U2OS	4	GoDig	5.31546	59apoptosis	8
DFFA	HEK293T	1	GoDig	10.6666	59apoptosis	9
DFFA	HEK293T	2	GoDig	9.59391	59apoptosis	10
DFFA	HEK293T	3	GoDig	11.0849	59apoptosis	11
DFFA	HEK293T	4	GoDig	9.20965	59apoptosis	12
DFFA	HCT116	1	GoDig	6.4253	59apoptosis	13
DFFA	HCT116	2	GoDig	6.38132	59apoptosis	14
DFFA	HCT116	3	GoDig	5.53206	59apoptosis	15
DFFA	HCT116	4	GoDig	5.70332	59apoptosis	16
DFFA	RPE1	1	RTS	4.13556	59apoptosis	1
DFFA	RPE1	2	RTS	3.82296	59apoptosis	2
DFFA	RPE1	3	RTS	3.92996	59apoptosis	3
DFFA	RPE1	4	RTS	3.79435	59apoptosis	4
DFFA	U2OS	1	RTS	5.22408	59apoptosis	5
DFFA	U2OS	2	RTS	4.71205	59apoptosis	6
DFFA	U2OS	3	RTS	5.44647	59apoptosis	7
DFFA	U2OS	4	RTS	5.274	59apoptosis	8
DFFA	HEK293T	1	RTS	10.0858	59apoptosis	9
DFFA	HEK293T	2	RTS	10.1029	59apoptosis	10
DFFA	HEK293T	3	RTS	11.059	59apoptosis	11
DFFA	HEK293T	4	RTS	8.12815	59apoptosis	12
DFFA	HCT116	1	RTS	5.76515	59apoptosis	13
DFFA	HCT116	2	RTS	6.45434	59apoptosis	14
DFFA	HCT116	3	RTS	5.82373	59apoptosis	15
DFFA	HCT116	4	RTS	6.24151	59apoptosis	16
AIFM1	RPE1	1	GoDig	3.18261	59apoptosis	1
AIFM1	RPE1	2	GoDig	3.17901	59apoptosis	2
AIFM1	RPE1	3	GoDig	3.14292	59apoptosis	3
AIFM1	RPE1	4	GoDig	3.18603	59apoptosis	4
AIFM1	U2OS	1	GoDig	3.49665	59apoptosis	5
AIFM1	U2OS	2	GoDig	3.43114	59apoptosis	6
AIFM1	U2OS	3	GoDig	3.69938	59apoptosis	7
AIFM1	U2OS	4	GoDig	3.59667	59apoptosis	8
AIFM1	HEK293T	1	GoDig	14.4436	59apoptosis	9
AIFM1	HEK293T	2	GoDig	12.3487	59apoptosis	10
AIFM1	HEK293T	3	GoDig	12.705	59apoptosis	11
AIFM1	HEK293T	4	GoDig	13.7462	59apoptosis	12
AIFM1	HCT116	1	GoDig	5.24997	59apoptosis	13
AIFM1	HCT116	2	GoDig	5.17939	59apoptosis	14
AIFM1	HCT116	3	GoDig	4.75026	59apoptosis	15
AIFM1	HCT116	4	GoDig	4.66239	59apoptosis	16
AIFM1	RPE1	1	RTS	3.71656	59apoptosis	1
AIFM1	RPE1	2	RTS	3.96941	59apoptosis	2
AIFM1	RPE1	3	RTS	3.69789	59apoptosis	3
AIFM1	RPE1	4	RTS	3.62874	59apoptosis	4
AIFM1	U2OS	1	RTS	3.75488	59apoptosis	5
AIFM1	U2OS	2	RTS	3.86612	59apoptosis	6
AIFM1	U2OS	3	RTS	3.67146	59apoptosis	7
AIFM1	U2OS	4	RTS	3.79812	59apoptosis	8
AIFM1	HEK293T	1	RTS	12.9372	59apoptosis	9
AIFM1	HEK293T	2	RTS	12.8156	59apoptosis	10
AIFM1	HEK293T	3	RTS	11.9588	59apoptosis	11
AIFM1	HEK293T	4	RTS	12.5479	59apoptosis	12
AIFM1	HCT116	1	RTS	4.60757	59apoptosis	13
AIFM1	HCT116	2	RTS	4.92156	59apoptosis	14
AIFM1	HCT116	3	RTS	5.05487	59apoptosis	15
AIFM1	HCT116	4	RTS	5.05343	59apoptosis	16
IRAK1	RPE1	1	GoDig	4.16824	59apoptosis	1
IRAK1	RPE1	2	GoDig	4.82121	59apoptosis	2
IRAK1	RPE1	3	GoDig	5.60064	59apoptosis	3
IRAK1	RPE1	4	GoDig	4.60699	59apoptosis	4
IRAK1	U2OS	1	GoDig	6.5371	59apoptosis	5
IRAK1	U2OS	2	GoDig	5.91397	59apoptosis	6
IRAK1	U2OS	3	GoDig	6.50593	59apoptosis	7
IRAK1	U2OS	4	GoDig	6.12307	59apoptosis	8
IRAK1	HEK293T	1	GoDig	9.9561	59apoptosis	9
IRAK1	HEK293T	2	GoDig	8.9749	59apoptosis	10
IRAK1	HEK293T	3	GoDig	8.85274	59apoptosis	11
IRAK1	HEK293T	4	GoDig	9.76994	59apoptosis	12
IRAK1	HCT116	1	GoDig	5.02514	59apoptosis	13
IRAK1	HCT116	2	GoDig	4.34869	59apoptosis	14
IRAK1	HCT116	3	GoDig	4.46784	59apoptosis	15
IRAK1	HCT116	4	GoDig	4.32749	59apoptosis	16
IRAK1	RPE1	1	RTS	4.72119	59apoptosis	1
IRAK1	RPE1	2	RTS	5.13746	59apoptosis	2
IRAK1	RPE1	3	RTS	5.27981	59apoptosis	3
IRAK1	RPE1	4	RTS	5.10978	59apoptosis	4
IRAK1	U2OS	1	RTS	6.63251	59apoptosis	5
IRAK1	U2OS	2	RTS	6.49936	59apoptosis	6
IRAK1	U2OS	3	RTS	6.67399	59apoptosis	7
IRAK1	U2OS	4	RTS	6.49626	59apoptosis	8
IRAK1	HEK293T	1	RTS	8.37173	59apoptosis	9
IRAK1	HEK293T	2	RTS	8.66899	59apoptosis	10
IRAK1	HEK293T	3	RTS	8.25301	59apoptosis	11
IRAK1	HEK293T	4	RTS	8.85777	59apoptosis	12
IRAK1	HCT116	1	RTS	4.64734	59apoptosis	13
IRAK1	HCT116	2	RTS	4.91727	59apoptosis	14
IRAK1	HCT116	3	RTS	4.85858	59apoptosis	15
IRAK1	HCT116	4	RTS	4.87494	59apoptosis	16
UBE2C	RPE1	1	GoDig	4.92411	100proteolysis	1
UBE2C	RPE1	2	GoDig	5.21965	100proteolysis	2
UBE2C	RPE1	3	GoDig	4.98965	100proteolysis	3
UBE2C	RPE1	4	GoDig	5.18202	100proteolysis	4
UBE2C	U2OS	1	GoDig	5.97756	100proteolysis	5
UBE2C	U2OS	2	GoDig	5.86208	100proteolysis	6
UBE2C	U2OS	3	GoDig	6.78172	100proteolysis	7
UBE2C	U2OS	4	GoDig	5.7743	100proteolysis	8
UBE2C	HEK293T	1	GoDig	8.05019	100proteolysis	9
UBE2C	HEK293T	2	GoDig	9.98319	100proteolysis	10
UBE2C	HEK293T	3	GoDig	8.14172	100proteolysis	11
UBE2C	HEK293T	4	GoDig	9.40943	100proteolysis	12
UBE2C	HCT116	1	GoDig	5.0536	100proteolysis	13
UBE2C	HCT116	2	GoDig	4.77253	100proteolysis	14
UBE2C	HCT116	3	GoDig	5.03218	100proteolysis	15
UBE2C	HCT116	4	GoDig	4.84608	100proteolysis	16
UBE2C	RPE1	1	RTS	5.33617	100proteolysis	1
UBE2C	RPE1	2	RTS	5.83729	100proteolysis	2
UBE2C	RPE1	3	RTS	5.09754	100proteolysis	3
UBE2C	RPE1	4	RTS	5.21839	100proteolysis	4
UBE2C	U2OS	1	RTS	6.07505	100proteolysis	5
UBE2C	U2OS	2	RTS	6.21796	100proteolysis	6
UBE2C	U2OS	3	RTS	7.1158	100proteolysis	7
UBE2C	U2OS	4	RTS	5.45877	100proteolysis	8
UBE2C	HEK293T	1	RTS	7.30134	100proteolysis	9
UBE2C	HEK293T	2	RTS	10.489	100proteolysis	10
UBE2C	HEK293T	3	RTS	7.80033	100proteolysis	11
UBE2C	HEK293T	4	RTS	8.32954	100proteolysis	12
UBE2C	HCT116	1	RTS	4.57752	100proteolysis	13
UBE2C	HCT116	2	RTS	4.42213	100proteolysis	14
UBE2C	HCT116	3	RTS	5.50809	100proteolysis	15
UBE2C	HCT116	4	RTS	5.21511	100proteolysis	16
MID1	RPE1	1	GoDig	5.70446	100proteolysis	1
MID1	RPE1	2	GoDig	5.96872	100proteolysis	2
MID1	RPE1	3	GoDig	6.63128	100proteolysis	3
MID1	RPE1	4	GoDig	6.79466	100proteolysis	4
MID1	U2OS	1	GoDig	1.34624	100proteolysis	5
MID1	U2OS	2	GoDig	1.21433	100proteolysis	6
MID1	U2OS	3	GoDig	1.36013	100proteolysis	7
MID1	U2OS	4	GoDig	1.29841	100proteolysis	8
MID1	HEK293T	1	GoDig	10.5317	100proteolysis	9
MID1	HEK293T	2	GoDig	9.23477	100proteolysis	10
MID1	HEK293T	3	GoDig	9.84999	100proteolysis	11
MID1	HEK293T	4	GoDig	10.5898	100proteolysis	12
MID1	HCT116	1	GoDig	8.07666	100proteolysis	13
MID1	HCT116	2	GoDig	7.59608	100proteolysis	14
MID1	HCT116	3	GoDig	6.73807	100proteolysis	15
MID1	HCT116	4	GoDig	7.06463	100proteolysis	16
MID1	RPE1	1	RTS	5.80457	100proteolysis	1
MID1	RPE1	2	RTS	5.61784	100proteolysis	2
MID1	RPE1	3	RTS	6.22217	100proteolysis	3
MID1	RPE1	4	RTS	6.31752	100proteolysis	4
MID1	U2OS	1	RTS	0.807103	100proteolysis	5
MID1	U2OS	2	RTS	0.7566	100proteolysis	6
MID1	U2OS	3	RTS	1.0173	100proteolysis	7
MID1	U2OS	4	RTS	0.846272	100proteolysis	8
MID1	HEK293T	1	RTS	11.0725	100proteolysis	9
MID1	HEK293T	2	RTS	11.1692	100proteolysis	10
MID1	HEK293T	3	RTS	10.8937	100proteolysis	11
MID1	HEK293T	4	RTS	10.0486	100proteolysis	12
MID1	HCT116	1	RTS	7.33894	100proteolysis	13
MID1	HCT116	2	RTS	7.98423	100proteolysis	14
MID1	HCT116	3	RTS	7.04074	100proteolysis	15
MID1	HCT116	4	RTS	7.06276	100proteolysis	16
SERPINE1	RPE1	1	GoDig	19.7881	47p53	1
SERPINE1	RPE1	2	GoDig	18.5698	47p53	2
SERPINE1	RPE1	3	GoDig	21.8807	47p53	3
SERPINE1	RPE1	4	GoDig	24.7014	47p53	4
SERPINE1	U2OS	1	GoDig	3.13811	47p53	5
SERPINE1	U2OS	2	GoDig	3.20014	47p53	6
SERPINE1	U2OS	3	GoDig	2.5645	47p53	7
SERPINE1	U2OS	4	GoDig	2.64399	47p53	8
SERPINE1	HEK293T	1	GoDig	0.410518	47p53	9
SERPINE1	HEK293T	2	GoDig	0.442117	47p53	10
SERPINE1	HEK293T	3	GoDig	0.375888	47p53	11
SERPINE1	HEK293T	4	GoDig	0.415804	47p53	12
SERPINE1	HCT116	1	GoDig	0.488313	47p53	13
SERPINE1	HCT116	2	GoDig	0.502163	47p53	14
SERPINE1	HCT116	3	GoDig	0.43668	47p53	15
SERPINE1	HCT116	4	GoDig	0.441775	47p53	16
SERPINE1	RPE1	1	RTS	18.9407	47p53	1
SERPINE1	RPE1	2	RTS	17.6569	47p53	2
SERPINE1	RPE1	3	RTS	19.4774	47p53	3
SERPINE1	RPE1	4	RTS	22.3154	47p53	4
SERPINE1	U2OS	1	RTS	2.54478	47p53	5
SERPINE1	U2OS	2	RTS	2.38708	47p53	6
SERPINE1	U2OS	3	RTS	3.01662	47p53	7
SERPINE1	U2OS	4	RTS	3.20169	47p53	8
SERPINE1	HEK293T	1	RTS	1.2349	47p53	9
SERPINE1	HEK293T	2	RTS	1.13004	47p53	10
SERPINE1	HEK293T	3	RTS	1.21615	47p53	11
SERPINE1	HEK293T	4	RTS	1.74132	47p53	12
SERPINE1	HCT116	1	RTS	1.29691	47p53	13
SERPINE1	HCT116	2	RTS	1.2775	47p53	14
SERPINE1	HCT116	3	RTS	1.2416	47p53	15
SERPINE1	HCT116	4	RTS	1.32104	47p53	16
TP53I3	RPE1	1	GoDig	6.97397	47p53	1
TP53I3	RPE1	2	GoDig	6.78285	47p53	2
TP53I3	RPE1	3	GoDig	6.91991	47p53	3
TP53I3	RPE1	4	GoDig	7.56955	47p53	4
TP53I3	U2OS	1	GoDig	13.8993	47p53	5
TP53I3	U2OS	2	GoDig	14.4566	47p53	6
TP53I3	U2OS	3	GoDig	13.2467	47p53	7
TP53I3	U2OS	4	GoDig	14.2848	47p53	8
TP53I3	HEK293T	1	GoDig	2.17783	47p53	9
TP53I3	HEK293T	2	GoDig	1.91931	47p53	10
TP53I3	HEK293T	3	GoDig	1.7133	47p53	11
TP53I3	HEK293T	4	GoDig	1.93305	47p53	12
TP53I3	HCT116	1	GoDig	2.09948	47p53	13
TP53I3	HCT116	2	GoDig	2.12901	47p53	14
TP53I3	HCT116	3	GoDig	2.04028	47p53	15
TP53I3	HCT116	4	GoDig	1.85415	47p53	16
TP53I3	RPE1	1	RTS	7.06014	47p53	1
TP53I3	RPE1	2	RTS	6.99786	47p53	2
TP53I3	RPE1	3	RTS	6.29582	47p53	3
TP53I3	RPE1	4	RTS	6.60216	47p53	4
TP53I3	U2OS	1	RTS	14.6565	47p53	5
TP53I3	U2OS	2	RTS	14.9532	47p53	6
TP53I3	U2OS	3	RTS	14.3186	47p53	7
TP53I3	U2OS	4	RTS	15.4986	47p53	8
TP53I3	HEK293T	1	RTS	1.40944	47p53	9
TP53I3	HEK293T	2	RTS	1.21259	47p53	10
TP53I3	HEK293T	3	RTS	1.54724	47p53	11
TP53I3	HEK293T	4	RTS	1.67153	47p53	12
TP53I3	HCT116	1	RTS	1.91908	47p53	13
TP53I3	HCT116	2	RTS	2.10516	47p53	14
TP53I3	HCT116	3	RTS	1.80732	47p53	15
TP53I3	HCT116	4	RTS	1.94475	47p53	16
RRM2B	RPE1	1	GoDig	1.54162	47p53	1
RRM2B	RPE1	2	GoDig	1.61568	47p53	2
RRM2B	RPE1	3	GoDig	1.92354	47p53	3
RRM2B	RPE1	4	GoDig	1.92676	47p53	4
RRM2B	U2OS	1	GoDig	15.4871	47p53	5
RRM2B	U2OS	2	GoDig	15.4252	47p53	6
RRM2B	U2OS	3	GoDig	15.2426	47p53	7
RRM2B	U2OS	4	GoDig	16.0465	47p53	8
RRM2B	HEK293T	1	GoDig	3.83807	47p53	9
RRM2B	HEK293T	2	GoDig	3.402	47p53	10
RRM2B	HEK293T	3	GoDig	3.22883	47p53	11
RRM2B	HEK293T	4	GoDig	3.72878	47p53	12
RRM2B	HCT116	1	GoDig	4.35694	47p53	13
RRM2B	HCT116	2	GoDig	4.32314	47p53	14
RRM2B	HCT116	3	GoDig	3.9472	47p53	15
RRM2B	HCT116	4	GoDig	3.96605	47p53	16
RRM2B	RPE1	1	RTS	1.89091	47p53	1
RRM2B	RPE1	2	RTS	1.8921	47p53	2
RRM2B	RPE1	3	RTS	1.63435	47p53	3
RRM2B	RPE1	4	RTS	1.6208	47p53	4
RRM2B	U2OS	1	RTS	16.5517	47p53	5
RRM2B	U2OS	2	RTS	16.2258	47p53	6
RRM2B	U2OS	3	RTS	15.2523	47p53	7
RRM2B	U2OS	4	RTS	16.0858	47p53	8
RRM2B	HEK293T	1	RTS	2.84202	47p53	9
RRM2B	HEK293T	2	RTS	2.68637	47p53	10
RRM2B	HEK293T	3	RTS	3.02341	47p53	11
RRM2B	HEK293T	4	RTS	3.32922	47p53	12
RRM2B	HCT116	1	RTS	4.19206	47p53	13
RRM2B	HCT116	2	RTS	4.19504	47p53	14
RRM2B	HCT116	3	RTS	4.30939	47p53	15
RRM2B	HCT116	4	RTS	4.26867	47p53	16

## Sheet: Fig_3a
kinase_group	quantified	total
AGC	31	31
Atypical	23	23
CAMK	31	34
CK1	6	6
CMGC	28	29
Other	45	48
STE	31	31
TK	30	34
TKL	17	18

## Sheet: Fig_3b
replicate_injections	cumulative_genes
1	216
2	230
3	239
4	243

## Sheet: Fig_3d
gene	cell	ratio_GoDig	ratio_RTS
MARK1	RPE1	0.514741	0.548621
MARK1	U2OS	0.712257	0.779787
MARK1	HEK293T	1.89318	2.01598
MARK1	HCT116	1.13667	0.932788
ILK	RPE1	1.5849	1.79445
ILK	U2OS	1.3821	1.43664
ILK	HEK293T	0.593212	0.475352
ILK	HCT116	0.631223	0.593384
SCYL2	RPE1	0.777095	0.920692
SCYL2	U2OS	0.734817	0.837213
SCYL2	HEK293T	1.56642	1.26872
SCYL2	HCT116	1.02405	0.998803
KSR1	RPE1	1.57159	1.96604
KSR1	U2OS	0.876492	0.972668
KSR1	HEK293T	0.920875	0.687223
KSR1	HCT116	0.727901	0.627057
BRAF	RPE1	0.816932	NA
BRAF	U2OS	0.97751	NA
BRAF	HEK293T	1.43692	NA
BRAF	HCT116	0.828272	NA
STK26	RPE1	0.43724	0.530493
STK26	U2OS	0.694782	0.690139
STK26	HEK293T	2.94251	2.666
STK26	HCT116	0.701813	0.713752
EPHA5	RPE1	4.30744	5.73474
EPHA5	U2OS	0.561282	0.536662
EPHA5	HEK293T	0.617032	0.439099
EPHA5	HCT116	0.269197	0.205249
PTK2	RPE1	0.997609	1.0835
PTK2	U2OS	1.04215	1.12568
PTK2	HEK293T	0.721169	0.556258
PTK2	HCT116	1.27854	1.31904
LIMK1	RPE1	1.05901	1.19958
LIMK1	U2OS	1.21478	1.35028
LIMK1	HEK293T	0.801844	0.528579
LIMK1	HCT116	0.947205	1.02236
CAMK2D	RPE1	1.88163	1.91284
CAMK2D	U2OS	0.676956	0.703546
CAMK2D	HEK293T	0.608897	0.548817
CAMK2D	HCT116	1.0635	1.08737
PRKD1	RPE1	1.42735	1.60625
PRKD1	U2OS	1.49726	1.21959
PRKD1	HEK293T	1.32252	0.964649
PRKD1	HCT116	0.120834	0.405013
CDK2	RPE1	0.422026	0.495756
CDK2	U2OS	0.806451	0.900756
CDK2	HEK293T	1.76812	1.53214
CDK2	HCT116	1.24922	1.22062
PHKG2	RPE1	0.669301	0.801121
PHKG2	U2OS	0.730905	0.739478
PHKG2	HEK293T	2.2159	2.16724
PHKG2	HCT116	0.735309	0.623506
MARK3	RPE1	1.15042	1.26401
MARK3	U2OS	0.643979	0.543484
MARK3	HEK293T	1.45099	1.42432
MARK3	HCT116	0.846654	0.887302
CAMKK1	RPE1	0.591192	0.508447
CAMKK1	U2OS	1.46049	1.42778
CAMKK1	HEK293T	1.40745	1.75559
CAMKK1	HCT116	0.697385	0.586188
YES1	RPE1	0.69652	0.775322
YES1	U2OS	1.63494	1.67189
YES1	HEK293T	0.74431	0.586583
YES1	HCT116	1.05431	1.12782
CDC7	RPE1	0.377082	0.431302
CDC7	U2OS	1.00347	0.995201
CDC7	HEK293T	2.09708	1.78079
CDC7	HCT116	0.877288	1.01453
EEF2K	RPE1	2.4738	1.63481
EEF2K	U2OS	0.764965	0.515233
EEF2K	HEK293T	0.537659	0.692472
EEF2K	HCT116	0.71703	1.36788
STK25	RPE1	0.948224	1.08037
STK25	U2OS	0.940111	0.960571
STK25	HEK293T	1.25158	1.11161
STK25	HCT116	0.880258	0.857702
CIT	RPE1	1.19109	1.27772
CIT	U2OS	1.57059	1.70109
CIT	HEK293T	0.862623	0.709144
CIT	HCT116	0.524633	0.522239
RIOK3	RPE1	0.869758	1.01724
RIOK3	U2OS	0.708327	0.566327
RIOK3	HEK293T	1.67388	1.40867
RIOK3	HCT116	0.876457	1.10094
MAP2K7	RPE1	0.45823	NA
MAP2K7	U2OS	0.588202	NA
MAP2K7	HEK293T	1.9353	NA
MAP2K7	HCT116	1.35689	NA
CHEK1	RPE1	0.951754	0.751285
CHEK1	U2OS	0.710641	0.642031
CHEK1	HEK293T	1.19884	1.23271
CHEK1	HCT116	1.179	1.49242
BCKDK	RPE1	0.842516	1.06664
BCKDK	U2OS	0.621509	0.556349
BCKDK	HEK293T	1.63445	1.61151
BCKDK	HCT116	1.03469	0.905317
IKBKB	RPE1	1.54159	2.0257
IKBKB	U2OS	0.989164	0.793199
IKBKB	HEK293T	0.97198	0.876218
IKBKB	HCT116	0.605293	0.578973
CASK	RPE1	0.598389	0.673723
CASK	U2OS	1.29758	1.52656
CASK	HEK293T	1.17943	1.00807
CASK	HCT116	0.997726	0.885277
AURKA	RPE1	0.601198	0.668145
AURKA	U2OS	1.42726	1.48507
AURKA	HEK293T	1.29319	1.15902
AURKA	HCT116	0.794863	0.788171
GAK	RPE1	0.943978	1.01571
GAK	U2OS	0.342779	0.332518
GAK	HEK293T	1.21377	1.12028
GAK	HCT116	1.76237	1.80302
MAST4	RPE1	0.59854	0.68661
MAST4	U2OS	1.00116	1.04937
MAST4	HEK293T	1.29011	1.05166
MAST4	HCT116	1.18257	1.25561
CHUK	RPE1	0.689553	0.738382
CHUK	U2OS	0.690455	0.641086
CHUK	HEK293T	1.245	1.09325
CHUK	HCT116	1.49592	1.6826
TRIM24	RPE1	0.535448	0.538084
TRIM24	U2OS	0.545096	0.586677
TRIM24	HEK293T	2.7021	2.47518
TRIM24	HCT116	0.850647	0.907635
MAPK13	RPE1	0.595419	0.687782
MAPK13	U2OS	0.197728	0.272806
MAPK13	HEK293T	0.457093	0.391732
MAPK13	HCT116	5.34126	4.78504
PDPK1	RPE1	1.01238	1.06008
PDPK1	U2OS	0.799864	0.866484
PDPK1	HEK293T	1.28643	1.12117
PDPK1	HCT116	0.932215	0.961699
DAPK3	RPE1	1.5665	2.03462
DAPK3	U2OS	1.0855	1.05834
DAPK3	HEK293T	0.912937	0.531417
DAPK3	HCT116	0.562732	0.679226
MAP3K7	RPE1	0.866344	0.897973
MAP3K7	U2OS	0.879142	0.956555
MAP3K7	HEK293T	1.53864	1.25742
MAP3K7	HCT116	0.798838	0.908888
RIPK2	RPE1	0.954644	1.08753
RIPK2	U2OS	0.821531	0.876366
RIPK2	HEK293T	0.949565	0.719239
RIPK2	HCT116	1.30543	1.37622
BUB1	RPE1	0.682096	0.681204
BUB1	U2OS	0.995025	1.07564
BUB1	HEK293T	1.34281	1.23452
BUB1	HCT116	1.03488	1.05129
BUB1B	RPE1	0.752107	0.818443
BUB1B	U2OS	0.790175	0.809773
BUB1B	HEK293T	1.28569	1.13669
BUB1B	HCT116	1.23176	1.27549
BRD4	RPE1	0.929404	0.881024
BRD4	U2OS	0.881009	0.879799
BRD4	HEK293T	1.86924	1.84927
BRD4	HCT116	0.540164	0.592285
ROCK2	RPE1	0.685735	0.847544
ROCK2	U2OS	1.24739	1.21427
ROCK2	HEK293T	0.794509	0.768149
ROCK2	HCT116	1.35339	1.2119
ERN1	RPE1	0.56243	0.621796
ERN1	U2OS	0.662763	0.745344
ERN1	HEK293T	1.78298	1.32727
ERN1	HCT116	1.21585	1.42863
RPS6KA5	RPE1	0.360803	0.439708
RPS6KA5	U2OS	0.525267	0.486176
RPS6KA5	HEK293T	1.58848	1.26262
RPS6KA5	HCT116	1.97887	2.32388
RPS6KA4	RPE1	1.03728	1.61687
RPS6KA4	U2OS	0.710496	0.636852
RPS6KA4	HEK293T	1.06498	0.446897
RPS6KA4	HCT116	1.223	1.58035
TRIO	RPE1	2.05746	1.86914
TRIO	U2OS	1.76934	1.61931
TRIO	HEK293T	0.33392	0.392019
TRIO	HCT116	0.417022	0.529421
STK17B	RPE1	2.06883	2.56958
STK17B	U2OS	0.800618	0.766144
STK17B	HEK293T	0.873523	0.736949
STK17B	HCT116	0.553181	0.4803
STK10	RPE1	0.741806	0.980732
STK10	U2OS	1.17671	1.30651
STK10	HEK293T	0.953827	0.842219
STK10	HCT116	1.15961	0.901422
PRKD3	RPE1	0.745485	0.867438
PRKD3	U2OS	1.12134	1.20852
PRKD3	HEK293T	1.61351	2.01336
PRKD3	HCT116	0.654737	0.285685
MAP3K6	RPE1	1.40802	1.54914
MAP3K6	U2OS	0.748743	0.806823
MAP3K6	HEK293T	1.05414	0.907274
MAP3K6	HCT116	0.850251	0.82323
OXSR1	RPE1	1.52012	1.60257
OXSR1	U2OS	0.99938	0.99255
OXSR1	HEK293T	1.01169	0.943857
OXSR1	HCT116	0.578376	0.588029
MAP4K4	RPE1	1.03725	1.03419
MAP4K4	U2OS	0.911584	0.978201
MAP4K4	HEK293T	1.03844	0.970819
MAP4K4	HCT116	1.0155	1.01749
PAK4	RPE1	0.632512	0.752509
PAK4	U2OS	1.22137	1.2157
PAK4	HEK293T	1.18546	0.896883
PAK4	HCT116	1.01774	1.1721
CHEK2	RPE1	0.406705	0.440396
CHEK2	U2OS	0.4363	0.442353
CHEK2	HEK293T	3.17771	2.93208
CHEK2	HCT116	0.943554	0.995816
ABL1	RPE1	0.998317	0.996214
ABL1	U2OS	0.897114	0.931358
ABL1	HEK293T	1.35676	1.2073
ABL1	HCT116	0.791238	0.880241
EGFR	RPE1	2.31859	3.38148
EGFR	U2OS	0.4386	0.176715
EGFR	HEK293T	0.409584	0.236031
EGFR	HCT116	1.38841	1.55611
RAF1	RPE1	1.0714	1.20317
RAF1	U2OS	0.930772	0.955849
RAF1	HEK293T	1.23276	1.13038
RAF1	HCT116	0.791772	0.742721
ERBB2	RPE1	2.93793	1.43464
ERBB2	U2OS	0.335733	0.75561
ERBB2	HEK293T	0.326033	0.701775
ERBB2	HCT116	1.32623	1.20003
PRKCG	RPE1	1.87886	NA
PRKCG	U2OS	1.66358	NA
PRKCG	HEK293T	0.507799	NA
PRKCG	HCT116	0.38378	NA
INSR	RPE1	0.693704	0.676233
INSR	U2OS	0.820048	0.527391
INSR	HEK293T	1.45284	1.37853
INSR	HCT116	1.11664	1.62749
LYN	RPE1	0.638418	NA
LYN	U2OS	0.541128	NA
LYN	HEK293T	1.11899	NA
LYN	HCT116	2.00046	NA
IGF1R	RPE1	0.803468	0.791684
IGF1R	U2OS	1.45637	1.84615
IGF1R	HEK293T	1.41755	1.22692
IGF1R	HCT116	0.492669	0.409049
MET	RPE1	2.47154	NA
MET	U2OS	0.460658	NA
MET	HEK293T	0.301376	NA
MET	HCT116	1.43715	NA
PDGFRB	RPE1	3.02829	3.82485
PDGFRB	U2OS	1.17622	1.20287
PDGFRB	HEK293T	0.362013	0.249797
PDGFRB	HCT116	0.364471	0.24852
BCR	RPE1	1.40103	1.77639
BCR	U2OS	0.506548	0.189389
BCR	HEK293T	1.21723	1.58302
BCR	HCT116	0.992385	0.862482
CDK4	RPE1	0.731251	0.563736
CDK4	U2OS	0.588543	0.461521
CDK4	HEK293T	2.62268	3.81975
CDK4	HCT116	0.630057	0.52271
SRC	RPE1	0.976718	1.06865
SRC	U2OS	0.996739	1.04564
SRC	HEK293T	0.671031	0.589957
SRC	HCT116	1.42616	1.37669
FER	RPE1	0.609132	0.849758
FER	U2OS	0.704507	0.845146
FER	HEK293T	0.648607	0.572612
FER	HCT116	2.58951	1.99331
PRKCA	RPE1	1.82816	1.76705
PRKCA	U2OS	1.42728	1.62522
PRKCA	HEK293T	0.621711	0.522915
PRKCA	HCT116	0.437643	0.446315
PRKACA	RPE1	1.04483	1.31248
PRKACA	U2OS	0.467151	0.584666
PRKACA	HEK293T	1.07063	1.20235
PRKACA	HCT116	1.57273	0.981106
EIF2AK2	RPE1	0.888727	0.915889
EIF2AK2	U2OS	1.08933	1.10837
EIF2AK2	HEK293T	0.918744	0.862682
EIF2AK2	HCT116	1.11313	1.12649
CSNK2A2	RPE1	0.662916	0.667298
CSNK2A2	U2OS	1.13459	1.09438
CSNK2A2	HEK293T	1.22557	1.20221
CSNK2A2	HCT116	1.02452	1.07976
TAF1	RPE1	0.558047	NA
TAF1	U2OS	0.87538	NA
TAF1	HEK293T	1.34501	NA
TAF1	HCT116	1.33353	NA
RPS6KB1	RPE1	0.455398	0.586623
RPS6KB1	U2OS	0.86678	0.921596
RPS6KB1	HEK293T	1.26295	1.1002
RPS6KB1	HCT116	1.5997	1.49848
JAK1	RPE1	1.51307	1.60211
JAK1	U2OS	0.82486	0.861045
JAK1	HEK293T	1.05128	0.988636
JAK1	HCT116	0.701807	0.663016
BRD2	RPE1	0.44026	0.524253
BRD2	U2OS	0.491944	0.489814
BRD2	HEK293T	2.3612	2.27753
BRD2	HCT116	1.22967	1.16283
MAPK3	RPE1	0.828456	0.836648
MAPK3	U2OS	1.35981	1.25831
MAPK3	HEK293T	1.09491	1.14977
MAPK3	HCT116	0.770394	0.794435
MAPK1	RPE1	0.892654	0.837029
MAPK1	U2OS	1.36209	1.60461
MAPK1	HEK293T	0.995231	0.857726
MAPK1	HCT116	0.794209	0.802456
EPHA2	RPE1	2.22712	2.17463
EPHA2	U2OS	1.10645	1.10244
EPHA2	HEK293T	0.136728	0.108154
EPHA2	HCT116	1.05898	1.14495
EPHB2	RPE1	2.87029	2.95725
EPHB2	U2OS	1.24481	1.29191
EPHB2	HEK293T	0.325938	0.284043
EPHB2	HCT116	0.408296	0.393991
TYK2	RPE1	1.19115	1.26725
TYK2	U2OS	0.897576	0.989199
TYK2	HEK293T	1.30965	1.21842
TYK2	HCT116	0.665758	0.598103
WEE1	RPE1	0.73765	0.858179
WEE1	U2OS	1.07732	1.20809
WEE1	HEK293T	1.09683	0.871547
WEE1	HCT116	1.1135	1.08366
AXL	RPE1	2.36822	3.70154
AXL	U2OS	1.03943	1.5694
AXL	HEK293T	0.522875	0.0766592
AXL	HCT116	0.542337	0.258332
MAPK4	RPE1	0.687631	NA
MAPK4	U2OS	0.957555	NA
MAPK4	HEK293T	1.25769	NA
MAPK4	HCT116	1.14468	NA
AKT1	RPE1	1.6479	1.76943
AKT1	U2OS	0.560601	0.570076
AKT1	HEK293T	0.77767	0.655216
AKT1	HCT116	1.17913	1.22576
AKT2	RPE1	1.42819	1.50061
AKT2	U2OS	1.23319	1.06744
AKT2	HEK293T	0.867922	0.833207
AKT2	HCT116	0.578981	0.689019
TTK	RPE1	0.740457	0.816193
TTK	U2OS	0.645274	0.661693
TTK	HEK293T	2.2029	2.00495
TTK	HCT116	0.757637	0.772746
FLT4	RPE1	0.61809	NA
FLT4	U2OS	1.58473	NA
FLT4	HEK293T	1.05664	NA
FLT4	HCT116	0.861204	NA
MAP2K2	RPE1	1.6831	1.15913
MAP2K2	U2OS	0.831101	0.89922
MAP2K2	HEK293T	0.923667	1.06105
MAP2K2	HCT116	0.695751	0.89314
BMPR1A	RPE1	1.09934	1.29201
BMPR1A	U2OS	0.985308	1.03939
BMPR1A	HEK293T	0.970924	0.761825
BMPR1A	HCT116	0.947795	0.942935
CSK	RPE1	1.0327	1.02401
CSK	U2OS	0.685646	0.72726
CSK	HEK293T	1.55038	1.43705
CSK	HCT116	0.832266	0.878625
PRKCI	RPE1	0.736763	0.904111
PRKCI	U2OS	1.20832	1.20743
PRKCI	HEK293T	1.69079	1.47605
PRKCI	HCT116	0.551384	0.536396
ABL2	RPE1	0.615346	0.636273
ABL2	U2OS	1.27195	1.71564
ABL2	HEK293T	1.58105	1.1185
ABL2	HCT116	0.68969	0.701976
GRK6	RPE1	0.55424	0.714991
GRK6	U2OS	0.860349	0.917023
GRK6	HEK293T	2.26354	1.79724
GRK6	HCT116	0.708984	0.744318
MAPK8	RPE1	0.649756	0.523471
MAPK8	U2OS	1.56938	1.92431
MAPK8	HEK293T	0.860636	0.730871
MAPK8	HCT116	1.03005	1.08029
MAPK9	RPE1	0.958804	0.931591
MAPK9	U2OS	0.515396	0.656443
MAPK9	HEK293T	1.81177	1.53317
MAPK9	HCT116	0.919851	0.975129
MAP2K4	RPE1	0.673924	0.717231
MAP2K4	U2OS	0.738069	0.76301
MAP2K4	HEK293T	1.27816	1.15993
MAP2K4	HCT116	1.41407	1.44743
MAP2K3	RPE1	0.680577	0.844579
MAP2K3	U2OS	1.37317	1.24948
MAP2K3	HEK293T	0.614824	0.710038
MAP2K3	HCT116	1.48435	1.25475
CSNK1A1	RPE1	0.825601	0.849398
CSNK1A1	U2OS	0.654724	0.654554
CSNK1A1	HEK293T	0.937068	0.903416
CSNK1A1	HCT116	1.73959	1.7528
CSNK1D	RPE1	0.40535	NA
CSNK1D	U2OS	1.01038	NA
CSNK1D	HEK293T	0.85861	NA
CSNK1D	HCT116	2.05483	NA
MAPKAPK2	RPE1	0.796208	1.11796
MAPKAPK2	U2OS	1.5024	1.30641
MAPKAPK2	HEK293T	1.06964	0.95692
MAPKAPK2	HCT116	0.720881	0.673394
CDK8	RPE1	0.564718	0.616227
CDK8	U2OS	0.89404	0.841521
CDK8	HEK293T	1.32274	1.12638
CDK8	HCT116	1.32272	1.52874
CSNK1E	RPE1	0.424571	0.435898
CSNK1E	U2OS	0.603021	0.646597
CSNK1E	HEK293T	3.67426	3.45138
CSNK1E	HCT116	0.563559	0.574987
CLK1	RPE1	0.705049	0.610699
CLK1	U2OS	1.08005	1.44795
CLK1	HEK293T	1.44564	0.968268
CLK1	HCT116	0.845218	1.06135
CLK2	RPE1	0.285645	0.638394
CLK2	U2OS	0.693907	0.708234
CLK2	HEK293T	3.17412	2.36539
CLK2	HCT116	0.802813	0.71604
CLK3	RPE1	0.774389	0.816185
CLK3	U2OS	0.802751	0.860724
CLK3	HEK293T	1.05443	0.875828
CLK3	HCT116	1.43567	1.52632
GSK3A	RPE1	0.619771	0.694266
GSK3A	U2OS	0.697605	0.78733
GSK3A	HEK293T	1.60199	1.47423
GSK3A	HCT116	1.23735	1.13617
GSK3B	RPE1	0.840026	0.955495
GSK3B	U2OS	1.25456	1.24607
GSK3B	HEK293T	1.15617	1.07687
GSK3B	HCT116	0.788779	0.75391
CDK7	RPE1	0.431284	0.558771
CDK7	U2OS	1.14146	1.21728
CDK7	HEK293T	1.21489	0.994254
CDK7	HCT116	1.35068	1.31919
CDK9	RPE1	0.607296	0.561349
CDK9	U2OS	0.994989	1.09277
CDK9	HEK293T	1.02961	0.828801
CDK9	HCT116	1.45816	1.67955
IRAK1	RPE1	1.11378	0.761673
IRAK1	U2OS	1.14171	1.07067
IRAK1	HEK293T	1.2753	1.55591
IRAK1	HCT116	0.551557	0.717386
RPS6KA3	RPE1	0.539208	0.682226
RPS6KA3	U2OS	0.808817	0.839998
RPS6KA3	HEK293T	1.45086	1.32919
RPS6KA3	HCT116	1.34355	1.21908
NEK2	RPE1	0.608251	0.831603
NEK2	U2OS	1.03996	0.780957
NEK2	HEK293T	1.18187	1.60865
NEK2	HCT116	1.23365	0.882805
NEK3	RPE1	0.321325	0.444921
NEK3	U2OS	0.688944	0.575564
NEK3	HEK293T	3.10768	3.0756
NEK3	HCT116	0.786349	0.767209
NEK4	RPE1	0.574109	0.703385
NEK4	U2OS	0.578829	0.472881
NEK4	HEK293T	2.60962	2.43421
NEK4	HCT116	0.809177	0.875787
MAP2K6	RPE1	0.343791	0.165089
MAP2K6	U2OS	0.731611	0.346303
MAP2K6	HEK293T	2.86597	12.4868
MAP2K6	HCT116	0.809776	0.118717
PLK1	RPE1	0.656986	0.76248
PLK1	U2OS	0.73279	0.769086
PLK1	HEK293T	1.39176	1.2343
PLK1	HCT116	1.32983	1.29673
LIMK2	RPE1	1.72636	1.44042
LIMK2	U2OS	0.851223	1.13692
LIMK2	HEK293T	0.831375	0.708843
LIMK2	HCT116	0.734687	0.795871
MAPK12	RPE1	1.03972	0.819556
MAPK12	U2OS	0.735627	0.636902
MAPK12	HEK293T	0.960608	0.839892
MAPK12	HCT116	1.30516	1.93082
PRKAA2	RPE1	0.423336	0.546976
PRKAA2	U2OS	0.509419	0.580895
PRKAA2	HEK293T	5.69143	4.17963
PRKAA2	HCT116	0.247977	0.338598
EPHB3	RPE1	0.933073	0.590531
EPHB3	U2OS	1.45166	2.56181
EPHB3	HEK293T	0.820028	0.509146
EPHB3	HCT116	0.856053	0.895259
EPHB4	RPE1	0.956144	0.986883
EPHB4	U2OS	1.62724	1.52452
EPHB4	HEK293T	0.616726	0.701326
EPHB4	HCT116	0.927358	0.876178
RIPK4	RPE1	0.442299	0.603609
RIPK4	U2OS	0.346769	0.454869
RIPK4	HEK293T	1.63006	1.39074
RIPK4	HCT116	2.13556	1.87087
CSNK2A1	RPE1	0.638825	0.706703
CSNK2A1	U2OS	0.687336	0.752509
CSNK2A1	HEK293T	1.19173	1.08727
CSNK2A1	HCT116	1.64204	1.56479
SRPK2	RPE1	0.753831	0.737314
SRPK2	U2OS	1.04381	1.09625
SRPK2	HEK293T	1.29116	1.20107
SRPK2	HCT116	0.948256	0.995718
PRKDC	RPE1	0.366551	0.756543
PRKDC	U2OS	0.902508	0.983329
PRKDC	HEK293T	1.37868	1.11156
PRKDC	HCT116	1.58011	1.17476
CDK6	RPE1	0.637993	0.551464
CDK6	U2OS	1.27507	2.86757
CDK6	HEK293T	1.19517	0.630256
CDK6	HCT116	0.955081	0.669253
CDK5	RPE1	0.778853	0.853883
CDK5	U2OS	0.362747	0.314206
CDK5	HEK293T	2.88302	2.83103
CDK5	HCT116	0.731166	0.7412
ROR1	RPE1	2.11406	2.57058
ROR1	U2OS	0.891617	1.0801
ROR1	HEK293T	0.745943	0.50698
ROR1	HCT116	0.564523	0.445331
ROR2	RPE1	0.409452	0.422666
ROR2	U2OS	1.00842	0.91166
ROR2	HEK293T	0.633556	0.433551
ROR2	HCT116	2.49419	3.21348
PRKCE	RPE1	1.05923	1.08956
PRKCE	U2OS	1.39522	1.41633
PRKCE	HEK293T	0.840903	0.716998
PRKCE	HCT116	0.762615	0.846035
MAP2K1	RPE1	1.08081	1.26033
MAP2K1	U2OS	1.07376	1.00773
MAP2K1	HEK293T	0.992581	0.892549
MAP2K1	HCT116	0.86081	0.863129
ACVR1	RPE1	0.998956	1.30583
ACVR1	U2OS	1.27812	1.38387
ACVR1	HEK293T	0.702215	0.281346
ACVR1	HCT116	1.06374	1.25722
PRKCZ	RPE1	0.147228	0.476841
PRKCZ	U2OS	1.01231	1.05383
PRKCZ	HEK293T	1.75114	1.39579
PRKCZ	HCT116	1.49335	1.19794
PRKCD	RPE1	0.452542	0.485376
PRKCD	U2OS	0.779601	0.713597
PRKCD	HEK293T	1.34376	1.325
PRKCD	HCT116	1.63898	1.70384
RNASEL	RPE1	0.382006	0.469844
RNASEL	U2OS	1.2461	1.25258
RNASEL	HEK293T	1.99008	1.75094
RNASEL	HCT116	0.72565	0.757048
DDR1	RPE1	0.516346	0.595151
DDR1	U2OS	0.485659	0.504203
DDR1	HEK293T	0.768176	0.246871
DDR1	HCT116	3.12206	4.78288
MAP4K2	RPE1	0.53172	0.576766
MAP4K2	U2OS	1.59962	1.88933
MAP4K2	HEK293T	0.454923	0.273284
MAP4K2	HCT116	1.76189	1.75314
STK4	RPE1	0.827106	0.773889
STK4	U2OS	1.21361	1.35611
STK4	HEK293T	1.48603	1.46039
STK4	HCT116	0.591113	0.555392
PRKAA1	RPE1	0.873426	0.840512
PRKAA1	U2OS	1.93967	2.00333
PRKAA1	HEK293T	0.577746	0.575764
PRKAA1	HCT116	0.847897	0.844816
PAK1	RPE1	0.735701	0.878714
PAK1	U2OS	1.70208	1.56385
PAK1	HEK293T	0.927103	0.804345
PAK1	HCT116	0.773583	0.843019
MAP2K5	RPE1	1.01213	NA
MAP2K5	U2OS	0.947889	NA
MAP2K5	HEK293T	1.3276	NA
MAP2K5	HCT116	0.754021	NA
MAPK7	RPE1	0.872012	0.973662
MAPK7	U2OS	1.08858	1.2911
MAPK7	HEK293T	1.44708	1.3876
MAPK7	HCT116	0.672605	0.47962
PAK2	RPE1	1.57921	1.29019
PAK2	U2OS	0.824309	0.883211
PAK2	HEK293T	0.628385	0.64384
PAK2	HCT116	1.08945	1.25613
STK3	RPE1	0.586758	0.680761
STK3	U2OS	1.10021	1.10327
STK3	HEK293T	1.50892	1.25564
STK3	HCT116	0.913526	1.00598
MAP3K1	RPE1	0.699007	0.532772
MAP3K1	U2OS	0.934856	1.05294
MAP3K1	HEK293T	1.41724	1.37187
MAP3K1	HCT116	1.01392	1.14136
TRIM28	RPE1	0.613717	0.656438
TRIM28	U2OS	0.39025	0.428131
TRIM28	HEK293T	1.60649	1.44753
TRIM28	HCT116	1.73422	1.76277
PTK7	RPE1	0.997281	1.01463
PTK7	U2OS	1.06183	1.12317
PTK7	HEK293T	0.679189	0.58652
PTK7	HCT116	1.31338	1.35621
PRPF4B	RPE1	0.712853	0.776048
PRPF4B	U2OS	0.602187	0.597154
PRPF4B	HEK293T	1.66182	1.54861
PRPF4B	HCT116	1.19204	1.21358
ATR	RPE1	0.628378	0.689162
ATR	U2OS	0.495355	0.567421
ATR	HEK293T	1.83876	1.55534
ATR	HCT116	1.31711	1.36493
RIPK1	RPE1	0.832204	0.936381
RIPK1	U2OS	0.816159	0.798565
RIPK1	HEK293T	1.39837	1.2531
RIPK1	HCT116	1.00556	1.0391
CAMK2G	RPE1	0.895134	1.20973
CAMK2G	U2OS	1.81625	1.63154
CAMK2G	HEK293T	0.74361	0.581527
CAMK2G	HCT116	0.724155	0.740645
DYRK1A	RPE1	1.04292	NA
DYRK1A	U2OS	0.443583	NA
DYRK1A	HEK293T	1.36672	NA
DYRK1A	HCT116	1.28717	NA
PRKG1	RPE1	0.50628	0.458633
PRKG1	U2OS	0.964215	0.940658
PRKG1	HEK293T	2.18373	3.11336
PRKG1	HCT116	0.708793	0.406837
CAMK1	RPE1	0.93082	1.04266
CAMK1	U2OS	0.810176	0.82552
CAMK1	HEK293T	2.05708	1.85877
CAMK1	HCT116	0.503822	0.503576
MELK	RPE1	0.78953	0.998119
MELK	U2OS	1.07846	1.06653
MELK	HEK293T	1.20769	1.08737
MELK	HCT116	0.948438	0.856298
BRD3	RPE1	1.05734	1.08268
BRD3	U2OS	0.768726	0.837733
BRD3	HEK293T	1.89136	2.35821
BRD3	HCT116	0.524238	0.248201
PDK1	RPE1	0.742022	0.782065
PDK1	U2OS	0.731543	0.495366
PDK1	HEK293T	2.53574	2.87832
PDK1	HCT116	0.519457	0.579295
PDK2	RPE1	0.57592	0.607274
PDK2	U2OS	0.530442	1.12106
PDK2	HEK293T	1.13367	1.33584
PDK2	HCT116	2.12333	1.00817
PDK3	RPE1	0.247242	0.331977
PDK3	U2OS	0.552774	0.644448
PDK3	HEK293T	4.27839	3.85164
PDK3	HCT116	0.660549	0.57734
STK38	RPE1	1.27091	1.30368
STK38	U2OS	1.26753	1.38347
STK38	HEK293T	0.826808	0.767997
STK38	HCT116	0.700743	0.648067
EPHA7	RPE1	1.70083	NA
EPHA7	U2OS	1.35171	NA
EPHA7	HEK293T	0.229577	NA
EPHA7	HCT116	1.03488	NA
RPS6KA1	RPE1	0.399741	0.437589
RPS6KA1	U2OS	1.19939	1.25264
RPS6KA1	HEK293T	1.0113	0.906287
RPS6KA1	HCT116	1.57804	1.58815
MYLK	RPE1	18.1395	16.1635
MYLK	U2OS	0.290748	0.228044
MYLK	HEK293T	0.0948301	0.141798
MYLK	HCT116	0.0703731	0.12751
PKN1	RPE1	0.918774	1.07457
PKN1	U2OS	0.832444	0.559082
PKN1	HEK293T	0.972139	1.04852
PKN1	HCT116	1.30785	1.41306
PKN2	RPE1	0.625944	0.727569
PKN2	U2OS	0.800869	0.840153
PKN2	HEK293T	2.05157	1.80357
PKN2	HCT116	0.800057	0.800203
MAPK14	RPE1	0.822411	1.05638
MAPK14	U2OS	1.30802	1.24478
MAPK14	HEK293T	1.07566	1.03302
MAPK14	HCT116	0.832876	0.704549
CAMK4	RPE1	1.28693	1.41762
CAMK4	U2OS	1.42618	1.36322
CAMK4	HEK293T	0.765168	0.722403
CAMK4	HCT116	0.633559	0.625796
MAPKAPK3	RPE1	0.53904	0.583888
MAPKAPK3	U2OS	1.21151	1.33775
MAPKAPK3	HEK293T	1.02986	0.866273
MAPKAPK3	HCT116	1.31323	1.31421
MAPK6	RPE1	0.705159	NA
MAPK6	U2OS	1.38899	NA
MAPK6	HEK293T	1.19162	NA
MAPK6	HCT116	0.792299	NA
DDR2	RPE1	7.72073	9.03975
DDR2	U2OS	0.714257	0.609795
DDR2	HEK293T	0.168102	0.110807
DDR2	HCT116	0.1071	0.140134
AAK1	RPE1	1.40269	1.44584
AAK1	U2OS	1.67017	1.747
AAK1	HEK293T	0.716962	0.606471
AAK1	HCT116	0.451795	0.482721
CDC42BPA	RPE1	0.912625	1.02915
CDC42BPA	U2OS	0.620486	0.66224
CDC42BPA	HEK293T	1.41025	1.15196
CDC42BPA	HCT116	1.14136	1.20342
PKN3	RPE1	0.545581	0.533022
PKN3	U2OS	0.557385	0.487045
PKN3	HEK293T	1.36532	1.2712
PKN3	HCT116	1.8129	2.10063
ULK3	RPE1	0.582465	0.496233
ULK3	U2OS	0.597729	0.54042
ULK3	HEK293T	2.10586	2.41349
ULK3	HCT116	1.04766	1.05184
KSR2	RPE1	0.543928	NA
KSR2	U2OS	0.745293	NA
KSR2	HEK293T	1.93367	NA
KSR2	HCT116	1.03004	NA
MARK2	RPE1	0.747838	0.767697
MARK2	U2OS	0.701969	0.717541
MARK2	HEK293T	1.49981	1.38745
MARK2	HCT116	1.15245	1.20755
TAOK1	RPE1	0.891863	1.08438
TAOK1	U2OS	1.07259	1.08864
TAOK1	HEK293T	0.92662	0.809636
TAOK1	HCT116	1.11798	1.03076
PXK	RPE1	1.28491	1.71507
PXK	U2OS	0.780934	0.778723
PXK	HEK293T	1.32773	1.0648
PXK	HCT116	0.689084	0.606721
TLK2	RPE1	0.460642	0.573713
TLK2	U2OS	1.2479	1.11046
TLK2	HEK293T	1.36532	1.19158
TLK2	HCT116	1.05601	1.19598
VRK2	RPE1	1.06936	0.618609
VRK2	U2OS	1.17594	2.17752
VRK2	HEK293T	1.01794	0.704031
VRK2	HCT116	0.760669	0.838301
PRAG1	RPE1	0.450255	0.549507
PRAG1	U2OS	1.41124	1.3023
PRAG1	HEK293T	0.269019	0.389377
PRAG1	HCT116	2.63156	2.24117
CAMK1D	RPE1	1.15319	1.21172
CAMK1D	U2OS	1.23841	1.15454
CAMK1D	HEK293T	0.959675	1.08292
CAMK1D	HCT116	0.693614	0.610838
MAP4K3	RPE1	0.883623	1.02354
MAP4K3	U2OS	1.05619	1.15253
MAP4K3	HEK293T	1.12982	0.89389
MAP4K3	HCT116	0.93964	0.939595
BRSK2	RPE1	0.255243	0.405538
BRSK2	U2OS	0.246646	0.280193
BRSK2	HEK293T	3.71649	3.39401
BRSK2	HCT116	1.23898	1.0799
LMTK2	RPE1	0.56074	0.800427
LMTK2	U2OS	2.01411	1.91183
LMTK2	HEK293T	1.15125	1.02798
LMTK2	HCT116	0.586404	0.508547
SCYL3	RPE1	0.848232	NA
SCYL3	U2OS	0.640774	NA
SCYL3	HEK293T	1.668	NA
SCYL3	HCT116	0.980115	NA
MINK1	RPE1	0.916238	1.04154
MINK1	U2OS	0.465009	0.485544
MINK1	HEK293T	0.902759	0.866547
MINK1	HCT116	2.00439	1.82995
MLKL	RPE1	1.77711	2.11101
MLKL	U2OS	0.766228	0.732421
MLKL	HEK293T	0.185892	0.109663
MLKL	HCT116	1.73335	1.65456
NEK11	RPE1	0.0267417	0.0503968
NEK11	U2OS	0.0309403	0.0500901
NEK11	HEK293T	0.0666028	0.0474171
NEK11	HCT116	70.5979	58.851
COQ8A	RPE1	0.411123	0.315003
COQ8A	U2OS	0.637832	0.514039
COQ8A	HEK293T	2.85841	3.83589
COQ8A	HCT116	0.827639	0.738575
NEK9	RPE1	1.3156	1.25557
NEK9	U2OS	0.440481	0.505712
NEK9	HEK293T	1.76755	1.56498
NEK9	HCT116	0.733098	0.835738
NEK7	RPE1	1.53898	2.00329
NEK7	U2OS	0.978855	1.16964
NEK7	HEK293T	0.901698	0.689591
NEK7	HCT116	0.675675	0.456979
SGK3	RPE1	0.64092	0.82797
SGK3	U2OS	1.38449	0.673188
SGK3	HEK293T	1.49667	1.18202
SGK3	HCT116	0.637946	1.39748
AURKB	RPE1	0.81487	0.641739
AURKB	U2OS	0.765599	0.698191
AURKB	HEK293T	1.45833	1.67249
AURKB	HCT116	1.03215	1.14964
ARAF	RPE1	0.756506	NA
ARAF	U2OS	1.3353	NA
ARAF	HEK293T	1.05046	NA
ARAF	HCT116	0.902514	NA
PBK	RPE1	0.767713	0.708261
PBK	U2OS	1.7763	2.04455
PBK	HEK293T	0.461523	0.398341
PBK	HCT116	1.23138	1.20457
SCYL1	RPE1	1.10688	1.18131
SCYL1	U2OS	0.693204	0.736482
SCYL1	HEK293T	1.12621	0.998321
SCYL1	HCT116	1.1087	1.11346
NEK1	RPE1	1.02659	1.14308
NEK1	U2OS	0.661642	0.563179
NEK1	HEK293T	1.55015	1.80055
NEK1	HCT116	0.864339	0.708156
SMG1	RPE1	0.648826	0.863293
SMG1	U2OS	1.16569	1.12992
SMG1	HEK293T	1.26772	1.05536
SMG1	HCT116	0.975106	0.961485
TRPM7	RPE1	1.04493	1.49521
TRPM7	U2OS	0.532224	0.707464
TRPM7	HEK293T	1.39539	0.90538
TRPM7	HCT116	1.12953	0.972076
PASK	RPE1	0.559355	NA
PASK	U2OS	0.801095	NA
PASK	HEK293T	1.38575	NA
PASK	HCT116	1.3868	NA
CAMKK2	RPE1	1.29614	0.901033
CAMKK2	U2OS	0.642061	0.534042
CAMKK2	HEK293T	1.30534	1.80954
CAMKK2	HCT116	0.840341	0.956079
TRIB1	RPE1	1.30318	0.14607
TRIB1	U2OS	0.42162	0.416798
TRIB1	HEK293T	0.170896	0.187034
TRIB1	HCT116	3.25053	10.21
TP53RK	RPE1	0.641121	0.69198
TP53RK	U2OS	1.29638	1.3673
TP53RK	HEK293T	1.56391	1.41843
TP53RK	HCT116	0.656373	0.651719
SRPK1	RPE1	0.559631	0.69249
SRPK1	U2OS	0.718223	0.837852
SRPK1	HEK293T	1.72848	1.4205
SRPK1	HCT116	1.19038	1.12544
PIK3R4	RPE1	0.93401	1.04909
PIK3R4	U2OS	0.768611	0.792116
PIK3R4	HEK293T	1.29476	1.16073
PIK3R4	HCT116	1.03854	1.01633
PKMYT1	RPE1	1.22784	1.16348
PKMYT1	U2OS	0.786002	0.84108
PKMYT1	HEK293T	0.874016	0.811505
PKMYT1	HCT116	1.14573	1.21747
VRK1	RPE1	0.72232	0.721893
VRK1	U2OS	0.564492	0.457177
VRK1	HEK293T	1.69494	1.73713
VRK1	HCT116	1.20503	1.3296
RIOK1	RPE1	0.420763	0.44674
RIOK1	U2OS	0.481463	0.446106
RIOK1	HEK293T	2.59491	2.54228
RIOK1	HCT116	1.13739	1.1796
MKNK1	RPE1	0.612358	0.855293
MKNK1	U2OS	0.166428	0.438608
MKNK1	HEK293T	2.53913	1.81171
MKNK1	HCT116	1.40868	1.13267
RIOK2	RPE1	0.717148	0.848473
RIOK2	U2OS	0.583945	0.642243
RIOK2	HEK293T	1.56218	1.52857
RIOK2	HCT116	1.29625	1.0853
PRKD2	RPE1	0.576627	0.554424
PRKD2	U2OS	1.19828	1.25442
PRKD2	HEK293T	0.948617	0.829217
PRKD2	HCT116	1.36755	1.49517
SIK2	RPE1	0.881241	1.03855
SIK2	U2OS	1.07963	1.07755
SIK2	HEK293T	1.37841	1.18234
SIK2	HCT116	0.719736	0.730773
SLK	RPE1	1.25774	1.35954
SLK	U2OS	0.699531	0.778822
SLK	HEK293T	1.73523	1.50875
SLK	HCT116	0.525518	0.518721
TAOK3	RPE1	1.40963	1.77319
TAOK3	U2OS	0.769019	0.661059
TAOK3	HEK293T	1.02508	0.9192
TAOK3	HCT116	0.85416	0.813918
WNK1	RPE1	0.871022	0.925561
WNK1	U2OS	1.1934	1.35931
WNK1	HEK293T	1.55019	1.22428
WNK1	HCT116	0.52822	0.582448
POMK	RPE1	0.610636	0.679872
POMK	U2OS	1.00086	1.04664
POMK	HEK293T	1.05868	0.927761
POMK	HCT116	1.41094	1.41434
MKNK2	RPE1	0.845477	NA
MKNK2	U2OS	0.645785	NA
MKNK2	HEK293T	1.36165	NA
MKNK2	HCT116	1.23023	NA
NEK6	RPE1	2.27278	2.47665
NEK6	U2OS	1.00576	0.950706
NEK6	HEK293T	0.701535	0.655669
NEK6	HCT116	0.441771	0.439504
SNRK	RPE1	0.826311	0.568748
SNRK	U2OS	0.806174	0.845678
SNRK	HEK293T	1.45327	1.7113
SNRK	HCT116	0.978257	1.04038
NRBP2	RPE1	0.714785	1.07404
NRBP2	U2OS	0.962119	0.985444
NRBP2	HEK293T	0.673988	0.525186
NRBP2	HCT116	1.84892	1.54633
BMP2K	RPE1	1.24008	1.27657
BMP2K	U2OS	0.876268	0.916787
BMP2K	HEK293T	0.891063	0.824915
BMP2K	HCT116	1.01322	1.00942
IRAK4	RPE1	1.16114	1.66396
IRAK4	U2OS	0.83295	0.547976
IRAK4	HEK293T	0.95699	1.01954
IRAK4	HCT116	1.06391	0.922274
EIF2AK4	RPE1	1.24783	1.27436
EIF2AK4	U2OS	0.953565	1.00866
EIF2AK4	HEK293T	0.793026	0.732017
EIF2AK4	HCT116	1.03214	1.02195
RPS6KB2	RPE1	0.823948	0.70072
RPS6KB2	U2OS	0.809669	0.812284
RPS6KB2	HEK293T	1.5559	1.65205
RPS6KB2	HCT116	0.898563	0.960185
STK39	RPE1	0.83881	0.928253
STK39	U2OS	0.29194	0.50007
STK39	HEK293T	0.508543	0.547147
STK39	HCT116	3.63518	2.62402
TBK1	RPE1	0.600982	0.814514
TBK1	U2OS	0.771878	0.873232
TBK1	HEK293T	1.12258	0.996043
TBK1	HCT116	1.65958	1.35894
NRBP1	RPE1	1.01174	0.960637
NRBP1	U2OS	1.27951	1.37601
NRBP1	HEK293T	0.921413	0.832425
NRBP1	HCT116	0.816069	0.874991
HSPB8	RPE1	1.08225	1.08505
HSPB8	U2OS	5.18123	6.01665
HSPB8	HEK293T	0.141595	0.0485813
HSPB8	HCT116	0.179685	0.161777
RPS6KA6	RPE1	0.470563	NA
RPS6KA6	U2OS	1.09174	NA
RPS6KA6	HEK293T	1.15776	NA
RPS6KA6	HCT116	1.40619	NA
TNIK	RPE1	0.698446	NA
TNIK	U2OS	0.604739	NA
TNIK	HEK293T	1.68715	NA
TNIK	HCT116	1.18665	NA
TLK1	RPE1	0.747027	NA
TLK1	U2OS	1.0498	NA
TLK1	HEK293T	1.23777	NA
TLK1	HCT116	0.996435	NA
TAOK2	RPE1	0.889495	0.998481
TAOK2	U2OS	0.752236	0.724488
TAOK2	HEK293T	1.24657	1.14137
TAOK2	HCT116	1.15101	1.16761
TRIM33	RPE1	0.678997	0.719874
TRIM33	U2OS	0.832025	0.911548
TRIM33	HEK293T	1.45306	1.5769
TRIM33	HCT116	1.12093	0.890564
AKT3	RPE1	1.46864	1.71495
AKT3	U2OS	1.2025	1.2315
AKT3	HEK293T	1.27263	1.28166
AKT3	HCT116	0.287127	0.144346
STK38L	RPE1	0.66791	0.608095
STK38L	U2OS	0.789	0.717866
STK38L	HEK293T	1.48645	1.68194
STK38L	HCT116	1.15714	1.16169
WNK2	RPE1	0.404381	0.175584
WNK2	U2OS	0.529913	0.449304
WNK2	HEK293T	3.2305	5.78852
WNK2	HCT116	0.810005	0.553674
TRRAP	RPE1	0.599055	NA
TRRAP	U2OS	1.04906	NA
TRRAP	HEK293T	1.42333	NA
TRRAP	HCT116	1.01437	NA
MAP4K5	RPE1	1.85358	1.86704
MAP4K5	U2OS	0.938847	0.971754
MAP4K5	HEK293T	0.942856	0.84323
MAP4K5	HCT116	0.490865	0.539061
CDC42BPB	RPE1	1.16455	1.25718
CDC42BPB	U2OS	0.876201	0.877367
CDC42BPB	HEK293T	0.867749	0.737959
CDC42BPB	HCT116	1.10939	1.1724
STK24	RPE1	1.01897	1.06438
STK24	U2OS	0.728394	0.666428
STK24	HEK293T	0.918692	1.03619
STK24	HCT116	1.39019	1.28345
MAP3K4	RPE1	0.869792	0.93606
MAP3K4	U2OS	1.29608	1.31423
MAP3K4	HEK293T	1.29202	1.15087
MAP3K4	HCT116	0.625458	0.659866
CSNK1G1	RPE1	0.830338	0.896152
CSNK1G1	U2OS	0.936638	0.991668
CSNK1G1	HEK293T	1.08121	0.937079
CSNK1G1	HCT116	1.1688	1.18727

## Sheet: Fig_3e
group	quantified_1st_injection	quantified_2nd_injection	quantified_3rd_injection
1	158	180	186
2	161	188	190
3	150	176	182
4	171	183	185
5	161	177	185
6	171	184	186
7	164	179	187
8	163	179	184
9	163	180	184
10	158	176	182
11	167	183	186
12	154	178	184
13	155	183	191
14	166	184	189
15	168	180	187
16	157	183	189
17	167	183	186
18	159	181	188
19	157	181	186
20	154	179	186

## Sheet: Fig_4b
gene	LOD (Chick_et_al_2016)	LOD (GoDig)
Cyp3a13	63.58	121.951
Pm20d1	51.81	165.33
Akr1c19	49.94	130.361
Hao1	42.62	107.547
Iah1	39.14	98.1574
Bdh2	38.27	47.1006
Aadac	34.62	62.7581
Lima1	31.44	95.6778
Akr1c18	28.48	76.5067
Aldh8a1	27.89	145.814
Gstm2	25.32	101.703
Ces1b	25.27	103.893
Akr1c6	23.29	39.2434
Kdsr	22.81	67.7396
Plbd1	22.31	80.8143
Acp6	19.96	18.4086
Pgap1	19.58	27.7962
Cyp4f14	19.44	69.5221
Acads	18.73	51.1261
Decr1	18.11	47.2428
Cyp4f15	17.89	42.4139
Akr1c14	17.83	32.224
Apoh	15.9	104.172
Decr2	15.73	24.6054
Ces1e	14.49	17.0747
Cyp4a14	14	22.4233
Akr1b3	13.98	21.7765
Hsd17b11	13.98	36.4384
Hsd17b13	13.67	37.7025
Ces1f	13.45	27.6713
Stoml2	13.41	23.8719
Erlin2	12.56	37.0042
Cpt2	12.3	11.7329
Acsm1	12.01	26.1911
Hpgd	11.59	13.5853
Sec14l2	10.53	26.2147
Retsat	10.38	16.2482
Gpd1	10.18	19.8294
Aldh3a2	9.91	13.4669
Sorbs1	9.79	13.4202
Etfdh	7.34	12.9087
Acox2	34.6	145.556
Abhd6	10.91	22.3648

[truncated: 20 more sheets: Fig_4c, Fig_4d_top, Fig_4d_bottom, Fig_5d, Fig_5f_top, Fig_5f_bottom, Fig_6b, Fig_6c_top, Fig_6c_bottom, Fig_6e, Fig_6g, Fig_6h_top, Fig_6h_bottom, Fig_6j, Fig_7e, Fig_S2e, Fig_S4b, Fig_S4c, Fig_S7a, Fig_S7b]
